# Supplementary material for: Effects of rhodomyrtone on Gram-positive bacterial tubulin homologue FtsZ
Source: PeerJ. 2017 Feb 2;5:e2962. doi: 10.7717/peerj.2962 (PMC5292029; doi:10.7717/peerj.2962)
Supplement: Data S2 [file peerj-05-2962-s003.zip]

Archive with 17 entries (16 files):
- raw-data-FtsZ-MD-trajectories/
- raw-data-FtsZ-MD-trajectories/apo-FtsZ.pdb.pdb
- raw-data-FtsZ-MD-trajectories/apo-FtsZ.prmtop
- raw-data-FtsZ-MD-trajectories/FtsZ-gdp.pdb.pdb
- raw-data-FtsZ-MD-trajectories/FtsZ-gdp.prmtop
- raw-data-FtsZ-MD-trajectories/FtsZ-gtp.pdb.pdb
- raw-data-FtsZ-MD-trajectories/FtsZ-gtp.prmtop
- raw-data-FtsZ-MD-trajectories/FtsZ-r-rhodomyrtone.pdb.pdb
- raw-data-FtsZ-MD-trajectories/FtsZ-r-rhodomyrtone.prmtop
- raw-data-FtsZ-MD-trajectories/FtsZ-s-rhodomyrtone.pdb.pdb
- raw-data-FtsZ-MD-trajectories/FtsZ-s-rhodomyrtone.prmtop
- raw-data-FtsZ-MD-trajectories/gdp.frcmod
- raw-data-FtsZ-MD-trajectories/gdp.lib
- raw-data-FtsZ-MD-trajectories/gtp.frcmod
- raw-data-FtsZ-MD-trajectories/gtp.lib
- raw-data-FtsZ-MD-trajectories/rhodomyrtone.frcmod
- raw-data-FtsZ-MD-trajectories/rhodomyrtone.lib
