# Supplementary material for: Effects of rhodomyrtone on Gram-positive bacterial tubulin homologue FtsZ
Source: PeerJ. 2017 Feb 2;5:e2962. doi: 10.7717/peerj.2962 (PMC5292029; doi:10.7717/peerj.2962)
Supplement: Data S2 [file peerj-05-2962-s003.zip › raw-data-FtsZ-MD-trajectories/apo-FtsZ.pdb.pdb]

CRYST1   81.752   81.542   80.957  90.00  90.00  90.00 P 1           1
ATOM      1  N   GLY X   1     -15.557  16.768   6.244  0.00  0.00            
ATOM      2  H1  GLY X   1     -16.286  16.169   5.885  0.00  0.00            
ATOM      3  H2  GLY X   1     -14.762  16.658   5.630  0.00  0.00            
ATOM      4  H3  GLY X   1     -15.751  17.759   6.235  0.00  0.00            
ATOM      5  CA  GLY X   1     -15.270  16.386   7.659  0.00  0.00            
ATOM      6  HA2 GLY X   1     -16.119  16.561   8.320  0.00  0.00            
ATOM      7  HA3 GLY X   1     -15.005  15.330   7.684  0.00  0.00            
ATOM      8  C   GLY X   1     -14.031  17.082   8.210  0.00  0.00            
ATOM      9  O   GLY X   1     -13.902  18.283   7.953  0.00  0.00            
ATOM     10  N   HIS X   2     -13.060  16.397   8.864  0.00  0.00            
ATOM     11  H   HIS X   2     -13.115  15.410   9.069  0.00  0.00            
ATOM     12  CA  HIS X   2     -11.911  17.168   9.462  0.00  0.00            
ATOM     13  HA  HIS X   2     -11.676  18.079   8.912  0.00  0.00            
ATOM     14  CB  HIS X   2     -12.115  17.453  10.958  0.00  0.00            
ATOM     15  HB2 HIS X   2     -12.283  16.515  11.487  0.00  0.00            
ATOM     16  HB3 HIS X   2     -11.190  17.754  11.450  0.00  0.00            
ATOM     17  CG  HIS X   2     -13.143  18.507  11.394  0.00  0.00            
ATOM     18  ND1 HIS X   2     -13.727  19.395  10.497  0.00  0.00            
ATOM     19  HD1 HIS X   2     -13.392  19.680   9.588  0.00  0.00            
ATOM     20  CE1 HIS X   2     -14.617  20.129  11.220  0.00  0.00            
ATOM     21  HE1 HIS X   2     -15.110  21.014  10.846  0.00  0.00            
ATOM     22  NE2 HIS X   2     -14.636  19.723  12.519  0.00  0.00            
ATOM     23  HE2 HIS X   2     -15.177  20.167  13.247  0.00  0.00            
ATOM     24  CD2 HIS X   2     -13.693  18.695  12.651  0.00  0.00            
ATOM     25  HD2 HIS X   2     -13.454  18.080  13.506  0.00  0.00            
ATOM     26  C   HIS X   2     -10.550  16.474   9.428  0.00  0.00            
ATOM     27  O   HIS X   2     -10.545  15.212   9.538  0.00  0.00            
ATOM     28  N   MET X   3      -9.395  17.189   9.367  0.00  0.00            
ATOM     29  H   MET X   3      -9.440  18.193   9.256  0.00  0.00            
ATOM     30  CA  MET X   3      -8.046  16.524   9.327  0.00  0.00            
ATOM     31  HA  MET X   3      -8.093  15.995   8.375  0.00  0.00            
ATOM     32  CB  MET X   3      -6.930  17.657   9.240  0.00  0.00            
ATOM     33  HB2 MET X   3      -7.195  18.349   8.441  0.00  0.00            
ATOM     34  HB3 MET X   3      -6.906  18.185  10.192  0.00  0.00            
ATOM     35  CG  MET X   3      -5.563  17.081   8.892  0.00  0.00            
ATOM     36  HG2 MET X   3      -5.204  16.622   9.813  0.00  0.00            
ATOM     37  HG3 MET X   3      -5.772  16.264   8.201  0.00  0.00            
ATOM     38  SD  MET X   3      -4.185  18.082   8.233  0.00  0.00            
ATOM     39  CE  MET X   3      -3.904  18.963   9.788  0.00  0.00            
ATOM     40  HE1 MET X   3      -3.389  18.325  10.507  0.00  0.00            
ATOM     41  HE2 MET X   3      -3.099  19.664   9.570  0.00  0.00            
ATOM     42  HE3 MET X   3      -4.855  19.411  10.076  0.00  0.00            
ATOM     43  C   MET X   3      -7.839  15.452  10.419  0.00  0.00            
ATOM     44  O   MET X   3      -8.068  15.822  11.592  0.00  0.00            
ATOM     45  N   ALA X   4      -7.166  14.346  10.066  0.00  0.00            
ATOM     46  H   ALA X   4      -6.928  14.270   9.088  0.00  0.00            
ATOM     47  CA  ALA X   4      -6.808  13.243  10.937  0.00  0.00            
ATOM     48  HA  ALA X   4      -6.841  13.539  11.984  0.00  0.00            
ATOM     49  CB  ALA X   4      -7.914  12.136  10.944  0.00  0.00            
ATOM     50  HB1 ALA X   4      -7.911  11.595   9.997  0.00  0.00            
ATOM     51  HB2 ALA X   4      -7.911  11.460  11.798  0.00  0.00            
ATOM     52  HB3 ALA X   4      -8.849  12.697  10.940  0.00  0.00            
ATOM     53  C   ALA X   4      -5.404  12.734  10.721  0.00  0.00            
ATOM     54  O   ALA X   4      -4.903  12.751   9.599  0.00  0.00            
ATOM     55  N   THR X   5      -4.755  12.206  11.715  0.00  0.00            
ATOM     56  H   THR X   5      -5.253  12.119  12.588  0.00  0.00            
ATOM     57  CA  THR X   5      -3.275  12.029  11.747  0.00  0.00            
ATOM     58  HA  THR X   5      -2.815  12.718  11.039  0.00  0.00            
ATOM     59  CB  THR X   5      -2.800  12.272  13.129  0.00  0.00            
ATOM     60  HB  THR X   5      -3.384  11.732  13.875  0.00  0.00            
ATOM     61  CG2 THR X   5      -1.312  11.903  13.432  0.00  0.00            
ATOM     62 HG21 THR X   5      -0.727  12.177  12.554  0.00  0.00            
ATOM     63 HG22 THR X   5      -0.930  12.466  14.284  0.00  0.00            
ATOM     64 HG23 THR X   5      -1.321  10.816  13.527  0.00  0.00            
ATOM     65  OG1 THR X   5      -2.989  13.598  13.319  0.00  0.00            
ATOM     66  HG1 THR X   5      -3.891  13.745  13.611  0.00  0.00            
ATOM     67  C   THR X   5      -2.931  10.588  11.392  0.00  0.00            
ATOM     68  O   THR X   5      -3.320   9.691  12.107  0.00  0.00            
ATOM     69  N   LEU X   6      -2.186  10.437  10.339  0.00  0.00            
ATOM     70  H   LEU X   6      -1.861  11.277   9.881  0.00  0.00            
ATOM     71  CA  LEU X   6      -1.713   9.214   9.809  0.00  0.00            
ATOM     72  HA  LEU X   6      -2.270   8.355  10.184  0.00  0.00            
ATOM     73  CB  LEU X   6      -1.899   9.311   8.237  0.00  0.00            
ATOM     74  HB2 LEU X   6      -2.955   9.304   7.966  0.00  0.00            
ATOM     75  HB3 LEU X   6      -1.475  10.281   7.979  0.00  0.00            
ATOM     76  CG  LEU X   6      -1.280   8.157   7.445  0.00  0.00            
ATOM     77  HG  LEU X   6      -0.196   8.260   7.515  0.00  0.00            
ATOM     78  CD1 LEU X   6      -1.594   6.745   7.792  0.00  0.00            
ATOM     79 HD11 LEU X   6      -1.635   6.698   8.881  0.00  0.00            
ATOM     80 HD12 LEU X   6      -2.616   6.568   7.458  0.00  0.00            
ATOM     81 HD13 LEU X   6      -0.814   6.072   7.436  0.00  0.00            
ATOM     82  CD2 LEU X   6      -1.766   8.290   5.948  0.00  0.00            
ATOM     83 HD21 LEU X   6      -1.548   9.262   5.506  0.00  0.00            
ATOM     84 HD22 LEU X   6      -1.357   7.545   5.265  0.00  0.00            
ATOM     85 HD23 LEU X   6      -2.846   8.163   5.860  0.00  0.00            
ATOM     86  C   LEU X   6      -0.249   8.928  10.209  0.00  0.00            
ATOM     87  O   LEU X   6       0.647   9.735  10.003  0.00  0.00            
ATOM     88  N   LYS X   7       0.056   7.723  10.638  0.00  0.00            
ATOM     89  H   LYS X   7      -0.719   7.198  11.016  0.00  0.00            
ATOM     90  CA  LYS X   7       1.381   7.188  10.713  0.00  0.00            
ATOM     91  HA  LYS X   7       2.061   8.018  10.519  0.00  0.00            
ATOM     92  CB  LYS X   7       1.778   6.617  12.083  0.00  0.00            
ATOM     93  HB2 LYS X   7       1.087   5.797  12.277  0.00  0.00            
ATOM     94  HB3 LYS X   7       2.790   6.212  12.124  0.00  0.00            
ATOM     95  CG  LYS X   7       1.758   7.565  13.267  0.00  0.00            
ATOM     96  HG2 LYS X   7       2.581   8.270  13.151  0.00  0.00            
ATOM     97  HG3 LYS X   7       0.804   8.092  13.272  0.00  0.00            
ATOM     98  CD  LYS X   7       1.990   6.828  14.600  0.00  0.00            
ATOM     99  HD2 LYS X   7       1.177   6.108  14.693  0.00  0.00            
ATOM    100  HD3 LYS X   7       2.925   6.290  14.447  0.00  0.00            
ATOM    101  CE  LYS X   7       2.144   7.782  15.811  0.00  0.00            
ATOM    102  HE2 LYS X   7       1.506   8.653  15.663  0.00  0.00            
ATOM    103  HE3 LYS X   7       1.908   7.197  16.700  0.00  0.00            
ATOM    104  NZ  LYS X   7       3.538   8.178  16.106  0.00  0.00            
ATOM    105  HZ1 LYS X   7       3.763   8.873  15.408  0.00  0.00            
ATOM    106  HZ2 LYS X   7       3.749   8.495  17.041  0.00  0.00            
ATOM    107  HZ3 LYS X   7       4.184   7.431  15.896  0.00  0.00            
ATOM    108  C   LYS X   7       1.663   6.122   9.636  0.00  0.00            
ATOM    109  O   LYS X   7       0.943   5.147   9.505  0.00  0.00            
ATOM    110  N   VAL X   8       2.655   6.350   8.744  0.00  0.00            
ATOM    111  H   VAL X   8       3.260   7.133   8.952  0.00  0.00            
ATOM    112  CA  VAL X   8       3.067   5.426   7.665  0.00  0.00            
ATOM    113  HA  VAL X   8       2.225   4.760   7.477  0.00  0.00            
ATOM    114  CB  VAL X   8       3.215   6.138   6.289  0.00  0.00            
ATOM    115  HB  VAL X   8       4.084   6.796   6.298  0.00  0.00            
ATOM    116  CG1 VAL X   8       3.444   5.016   5.217  0.00  0.00            
ATOM    117 HG11 VAL X   8       2.706   4.220   5.320  0.00  0.00            
ATOM    118 HG12 VAL X   8       3.394   5.382   4.192  0.00  0.00            
ATOM    119 HG13 VAL X   8       4.378   4.498   5.440  0.00  0.00            
ATOM    120  CG2 VAL X   8       2.036   6.886   5.944  0.00  0.00            
ATOM    121 HG21 VAL X   8       1.163   6.277   6.182  0.00  0.00            
ATOM    122 HG22 VAL X   8       2.150   7.873   6.393  0.00  0.00            
ATOM    123 HG23 VAL X   8       1.953   7.012   4.864  0.00  0.00            
ATOM    124  C   VAL X   8       4.249   4.625   8.098  0.00  0.00            
ATOM    125  O   VAL X   8       5.372   5.110   8.035  0.00  0.00            
ATOM    126  N   ILE X   9       4.055   3.368   8.538  0.00  0.00            
ATOM    127  H   ILE X   9       3.139   2.967   8.397  0.00  0.00            
ATOM    128  CA  ILE X   9       5.138   2.624   9.187  0.00  0.00            
ATOM    129  HA  ILE X   9       6.009   3.220   9.459  0.00  0.00            
ATOM    130  CB  ILE X   9       4.542   2.013  10.525  0.00  0.00            
ATOM    131  HB  ILE X   9       3.861   1.193  10.295  0.00  0.00            
ATOM    132  CG2 ILE X   9       5.766   1.385  11.246  0.00  0.00            
ATOM    133 HG21 ILE X   9       5.969   0.467  10.695  0.00  0.00            
ATOM    134 HG22 ILE X   9       6.703   1.902  11.041  0.00  0.00            
ATOM    135 HG23 ILE X   9       5.652   1.288  12.326  0.00  0.00            
ATOM    136  CG1 ILE X   9       3.939   2.933  11.622  0.00  0.00            
ATOM    137 HG12 ILE X   9       4.825   3.448  11.990  0.00  0.00            
ATOM    138 HG13 ILE X   9       3.273   3.627  11.107  0.00  0.00            
ATOM    139  CD1 ILE X   9       3.105   2.227  12.687  0.00  0.00            
ATOM    140 HD11 ILE X   9       2.620   2.996  13.290  0.00  0.00            
ATOM    141 HD12 ILE X   9       2.341   1.627  12.192  0.00  0.00            
ATOM    142 HD13 ILE X   9       3.735   1.580  13.296  0.00  0.00            
ATOM    143  C   ILE X   9       5.658   1.480   8.319  0.00  0.00            
ATOM    144  O   ILE X   9       4.929   0.543   7.944  0.00  0.00            
ATOM    145  N   GLY X  10       6.947   1.365   8.165  0.00  0.00            
ATOM    146  H   GLY X  10       7.520   2.029   8.665  0.00  0.00            
ATOM    147  CA  GLY X  10       7.544   0.218   7.460  0.00  0.00            
ATOM    148  HA2 GLY X  10       6.775  -0.211   6.817  0.00  0.00            
ATOM    149  HA3 GLY X  10       8.384   0.497   6.824  0.00  0.00            
ATOM    150  C   GLY X  10       8.066  -0.779   8.460  0.00  0.00            
ATOM    151  O   GLY X  10       8.917  -0.453   9.305  0.00  0.00            
ATOM    152  N   VAL X  11       7.635  -1.976   8.318  0.00  0.00            
ATOM    153  H   VAL X  11       6.914  -2.148   7.631  0.00  0.00            
ATOM    154  CA  VAL X  11       8.093  -3.088   9.109  0.00  0.00            
ATOM    155  HA  VAL X  11       8.823  -2.709   9.825  0.00  0.00            
ATOM    156  CB  VAL X  11       6.943  -3.740   9.891  0.00  0.00            
ATOM    157  HB  VAL X  11       6.241  -4.254   9.233  0.00  0.00            
ATOM    158  CG1 VAL X  11       7.479  -4.813  10.805  0.00  0.00            
ATOM    159 HG11 VAL X  11       7.840  -5.556  10.095  0.00  0.00            
ATOM    160 HG12 VAL X  11       8.273  -4.432  11.448  0.00  0.00            
ATOM    161 HG13 VAL X  11       6.713  -5.193  11.482  0.00  0.00            
ATOM    162  CG2 VAL X  11       6.230  -2.765  10.888  0.00  0.00            
ATOM    163 HG21 VAL X  11       5.311  -3.214  11.263  0.00  0.00            
ATOM    164 HG22 VAL X  11       6.843  -2.565  11.768  0.00  0.00            
ATOM    165 HG23 VAL X  11       5.984  -1.798  10.447  0.00  0.00            
ATOM    166  C   VAL X  11       8.920  -4.094   8.228  0.00  0.00            
ATOM    167  O   VAL X  11       8.486  -4.444   7.139  0.00  0.00            
ATOM    168  N   GLY X  12      10.020  -4.592   8.786  0.00  0.00            
ATOM    169  H   GLY X  12      10.326  -4.227   9.677  0.00  0.00            
ATOM    170  CA  GLY X  12      10.823  -5.550   8.043  0.00  0.00            
ATOM    171  HA2 GLY X  12      11.479  -5.948   8.816  0.00  0.00            
ATOM    172  HA3 GLY X  12      10.225  -6.333   7.577  0.00  0.00            
ATOM    173  C   GLY X  12      11.726  -4.891   6.937  0.00  0.00            
ATOM    174  O   GLY X  12      11.569  -3.815   6.374  0.00  0.00            
ATOM    175  N   GLY X  13      12.563  -5.814   6.382  0.00  0.00            
ATOM    176  H   GLY X  13      12.494  -6.764   6.717  0.00  0.00            
ATOM    177  CA  GLY X  13      13.644  -5.472   5.507  0.00  0.00            
ATOM    178  HA2 GLY X  13      14.224  -4.758   6.092  0.00  0.00            
ATOM    179  HA3 GLY X  13      14.122  -6.388   5.158  0.00  0.00            
ATOM    180  C   GLY X  13      13.062  -4.723   4.377  0.00  0.00            
ATOM    181  O   GLY X  13      13.644  -3.608   4.072  0.00  0.00            
ATOM    182  N   GLY X  14      11.992  -5.230   3.770  0.00  0.00            
ATOM    183  H   GLY X  14      11.730  -6.176   4.006  0.00  0.00            
ATOM    184  CA  GLY X  14      11.157  -4.787   2.611  0.00  0.00            
ATOM    185  HA2 GLY X  14      11.769  -4.525   1.749  0.00  0.00            
ATOM    186  HA3 GLY X  14      10.517  -5.610   2.292  0.00  0.00            
ATOM    187  C   GLY X  14      10.401  -3.456   2.902  0.00  0.00            
ATOM    188  O   GLY X  14      10.560  -2.538   2.149  0.00  0.00            
ATOM    189  N   GLY X  15       9.730  -3.397   4.058  0.00  0.00            
ATOM    190  H   GLY X  15       9.781  -4.222   4.638  0.00  0.00            
ATOM    191  CA  GLY X  15       9.035  -2.168   4.521  0.00  0.00            
ATOM    192  HA2 GLY X  15       8.295  -1.881   3.775  0.00  0.00            
ATOM    193  HA3 GLY X  15       8.465  -2.395   5.421  0.00  0.00            
ATOM    194  C   GLY X  15       9.879  -0.971   4.844  0.00  0.00            
ATOM    195  O   GLY X  15       9.704   0.141   4.455  0.00  0.00            
ATOM    196  N   ASN X  16      11.060  -1.250   5.346  0.00  0.00            
ATOM    197  H   ASN X  16      11.383  -2.192   5.516  0.00  0.00            
ATOM    198  CA  ASN X  16      12.139  -0.245   5.538  0.00  0.00            
ATOM    199  HA  ASN X  16      11.756   0.614   6.089  0.00  0.00            
ATOM    200  CB  ASN X  16      13.111  -0.951   6.403  0.00  0.00            
ATOM    201  HB2 ASN X  16      12.648  -1.381   7.292  0.00  0.00            
ATOM    202  HB3 ASN X  16      13.522  -1.773   5.815  0.00  0.00            
ATOM    203  CG  ASN X  16      14.241  -0.100   6.836  0.00  0.00            
ATOM    204  OD1 ASN X  16      14.115   0.643   7.803  0.00  0.00            
ATOM    205  ND2 ASN X  16      15.394  -0.071   6.220  0.00  0.00            
ATOM    206 HD21 ASN X  16      16.060   0.661   6.425  0.00  0.00            
ATOM    207 HD22 ASN X  16      15.456  -0.628   5.380  0.00  0.00            
ATOM    208  C   ASN X  16      12.782   0.248   4.219  0.00  0.00            
ATOM    209  O   ASN X  16      13.118   1.405   4.122  0.00  0.00            
ATOM    210  N   ASN X  17      13.004  -0.644   3.163  0.00  0.00            
ATOM    211  H   ASN X  17      12.968  -1.631   3.374  0.00  0.00            
ATOM    212  CA  ASN X  17      13.214  -0.235   1.789  0.00  0.00            
ATOM    213  HA  ASN X  17      14.118   0.373   1.771  0.00  0.00            
ATOM    214  CB  ASN X  17      13.554  -1.543   1.077  0.00  0.00            
ATOM    215  HB2 ASN X  17      14.090  -2.159   1.799  0.00  0.00            
ATOM    216  HB3 ASN X  17      12.655  -2.025   0.693  0.00  0.00            
ATOM    217  CG  ASN X  17      14.435  -1.331  -0.107  0.00  0.00            
ATOM    218  OD1 ASN X  17      14.544  -0.206  -0.647  0.00  0.00            
ATOM    219  ND2 ASN X  17      15.141  -2.269  -0.541  0.00  0.00            
ATOM    220 HD21 ASN X  17      15.834  -2.188  -1.272  0.00  0.00            
ATOM    221 HD22 ASN X  17      15.141  -3.206  -0.165  0.00  0.00            
ATOM    222  C   ASN X  17      12.080   0.657   1.136  0.00  0.00            
ATOM    223  O   ASN X  17      12.438   1.751   0.624  0.00  0.00            
ATOM    224  N   ALA X  18      10.819   0.205   1.239  0.00  0.00            
ATOM    225  H   ALA X  18      10.685  -0.665   1.735  0.00  0.00            
ATOM    226  CA  ALA X  18       9.630   0.874   0.756  0.00  0.00            
ATOM    227  HA  ALA X  18       9.761   1.013  -0.317  0.00  0.00            
ATOM    228  CB  ALA X  18       8.483  -0.145   0.909  0.00  0.00            
ATOM    229  HB1 ALA X  18       8.135   0.015   1.930  0.00  0.00            
ATOM    230  HB2 ALA X  18       7.706   0.104   0.186  0.00  0.00            
ATOM    231  HB3 ALA X  18       8.740  -1.188   0.734  0.00  0.00            
ATOM    232  C   ALA X  18       9.386   2.249   1.410  0.00  0.00            
ATOM    233  O   ALA X  18       9.241   3.209   0.618  0.00  0.00            
ATOM    234  N   VAL X  19       9.453   2.383   2.760  0.00  0.00            
ATOM    235  H   VAL X  19       9.682   1.599   3.354  0.00  0.00            
ATOM    236  CA  VAL X  19       9.115   3.673   3.334  0.00  0.00            
ATOM    237  HA  VAL X  19       8.168   3.998   2.903  0.00  0.00            
ATOM    238  CB  VAL X  19       8.809   3.422   4.852  0.00  0.00            
ATOM    239  HB  VAL X  19       8.325   2.457   4.998  0.00  0.00            
ATOM    240  CG1 VAL X  19      10.098   3.410   5.722  0.00  0.00            
ATOM    241 HG11 VAL X  19      10.810   2.769   5.202  0.00  0.00            
ATOM    242 HG12 VAL X  19      10.547   4.398   5.823  0.00  0.00            
ATOM    243 HG13 VAL X  19      10.093   2.966   6.717  0.00  0.00            
ATOM    244  CG2 VAL X  19       8.014   4.540   5.537  0.00  0.00            
ATOM    245 HG21 VAL X  19       7.008   4.636   5.126  0.00  0.00            
ATOM    246 HG22 VAL X  19       7.837   4.390   6.602  0.00  0.00            
ATOM    247 HG23 VAL X  19       8.507   5.511   5.495  0.00  0.00            
ATOM    248  C   VAL X  19      10.193   4.739   2.987  0.00  0.00            
ATOM    249  O   VAL X  19       9.833   5.909   2.806  0.00  0.00            
ATOM    250  N   ASN X  20      11.479   4.343   2.843  0.00  0.00            
ATOM    251  H   ASN X  20      11.756   3.444   3.214  0.00  0.00            
ATOM    252  CA  ASN X  20      12.578   5.204   2.357  0.00  0.00            
ATOM    253  HA  ASN X  20      12.452   5.989   3.102  0.00  0.00            
ATOM    254  CB  ASN X  20      13.859   4.413   2.605  0.00  0.00            
ATOM    255  HB2 ASN X  20      13.866   4.068   3.639  0.00  0.00            
ATOM    256  HB3 ASN X  20      13.956   3.597   1.889  0.00  0.00            
ATOM    257  CG  ASN X  20      15.040   5.344   2.267  0.00  0.00            
ATOM    258  OD1 ASN X  20      15.182   6.449   2.750  0.00  0.00            
ATOM    259  ND2 ASN X  20      15.930   4.773   1.462  0.00  0.00            
ATOM    260 HD21 ASN X  20      16.810   5.209   1.228  0.00  0.00            
ATOM    261 HD22 ASN X  20      15.666   3.878   1.075  0.00  0.00            
ATOM    262  C   ASN X  20      12.420   5.740   0.919  0.00  0.00            
ATOM    263  O   ASN X  20      12.921   6.799   0.589  0.00  0.00            
ATOM    264  N   ARG X  21      11.569   5.047   0.123  0.00  0.00            
ATOM    265  H   ARG X  21      11.319   4.129   0.459  0.00  0.00            
ATOM    266  CA  ARG X  21      11.095   5.615  -1.199  0.00  0.00            
ATOM    267  HA  ARG X  21      11.818   6.272  -1.684  0.00  0.00            
ATOM    268  CB  ARG X  21      10.799   4.448  -2.253  0.00  0.00            
ATOM    269  HB2 ARG X  21       9.954   3.835  -1.939  0.00  0.00            
ATOM    270  HB3 ARG X  21      10.456   4.938  -3.164  0.00  0.00            
ATOM    271  CG  ARG X  21      11.952   3.551  -2.570  0.00  0.00            
ATOM    272  HG2 ARG X  21      12.788   4.250  -2.568  0.00  0.00            
ATOM    273  HG3 ARG X  21      12.241   2.746  -1.897  0.00  0.00            
ATOM    274  CD  ARG X  21      11.803   2.879  -3.951  0.00  0.00            
ATOM    275  HD2 ARG X  21      11.551   3.607  -4.722  0.00  0.00            
ATOM    276  HD3 ARG X  21      12.725   2.387  -4.262  0.00  0.00            
ATOM    277  NE  ARG X  21      10.675   1.947  -3.831  0.00  0.00            
ATOM    278  HE  ARG X  21       9.742   2.246  -4.079  0.00  0.00            
ATOM    279  CZ  ARG X  21      10.725   0.787  -3.201  0.00  0.00            
ATOM    280  NH1 ARG X  21      11.806   0.305  -2.636  0.00  0.00            
ATOM    281 HH11 ARG X  21      12.680   0.757  -2.867  0.00  0.00            
ATOM    282 HH12 ARG X  21      11.932  -0.532  -2.086  0.00  0.00            
ATOM    283  NH2 ARG X  21       9.649   0.055  -3.092  0.00  0.00            
ATOM    284 HH21 ARG X  21       8.773   0.361  -3.489  0.00  0.00            
ATOM    285 HH22 ARG X  21       9.751  -0.862  -2.682  0.00  0.00            
ATOM    286  C   ARG X  21       9.770   6.406  -0.970  0.00  0.00            
ATOM    287  O   ARG X  21       9.546   7.367  -1.756  0.00  0.00            
ATOM    288  N   MET X  22       8.918   6.133   0.066  0.00  0.00            
ATOM    289  H   MET X  22       9.146   5.277   0.553  0.00  0.00            
ATOM    290  CA  MET X  22       7.718   6.955   0.432  0.00  0.00            
ATOM    291  HA  MET X  22       7.212   7.159  -0.512  0.00  0.00            
ATOM    292  CB  MET X  22       6.847   6.114   1.377  0.00  0.00            
ATOM    293  HB2 MET X  22       7.262   6.075   2.384  0.00  0.00            
ATOM    294  HB3 MET X  22       5.910   6.665   1.469  0.00  0.00            
ATOM    295  CG  MET X  22       6.284   4.713   0.910  0.00  0.00            
ATOM    296  HG2 MET X  22       5.969   4.837  -0.126  0.00  0.00            
ATOM    297  HG3 MET X  22       7.067   3.954   0.899  0.00  0.00            
ATOM    298  SD  MET X  22       5.069   3.961   1.892  0.00  0.00            
ATOM    299  CE  MET X  22       5.165   2.296   1.141  0.00  0.00            
ATOM    300  HE1 MET X  22       4.382   1.679   1.581  0.00  0.00            
ATOM    301  HE2 MET X  22       5.092   2.316   0.054  0.00  0.00            
ATOM    302  HE3 MET X  22       6.163   1.942   1.398  0.00  0.00            
ATOM    303  C   MET X  22       7.980   8.377   1.083  0.00  0.00            
ATOM    304  O   MET X  22       7.401   9.335   0.545  0.00  0.00            
ATOM    305  N   ILE X  23       8.974   8.546   1.944  0.00  0.00            
ATOM    306  H   ILE X  23       9.594   7.803   2.235  0.00  0.00            
ATOM    307  CA  ILE X  23       9.434   9.862   2.362  0.00  0.00            
ATOM    308  HA  ILE X  23       8.565  10.463   2.632  0.00  0.00            
ATOM    309  CB  ILE X  23      10.225   9.848   3.638  0.00  0.00            
ATOM    310  HB  ILE X  23       9.667   9.279   4.382  0.00  0.00            
ATOM    311  CG2 ILE X  23      11.526   8.987   3.502  0.00  0.00            
ATOM    312 HG21 ILE X  23      12.271   9.692   3.131  0.00  0.00            
ATOM    313 HG22 ILE X  23      11.859   8.581   4.457  0.00  0.00            
ATOM    314 HG23 ILE X  23      11.467   8.179   2.774  0.00  0.00            
ATOM    315  CG1 ILE X  23      10.408  11.336   4.120  0.00  0.00            
ATOM    316 HG12 ILE X  23      11.186  11.834   3.541  0.00  0.00            
ATOM    317 HG13 ILE X  23       9.511  11.947   4.015  0.00  0.00            
ATOM    318  CD1 ILE X  23      10.866  11.275   5.614  0.00  0.00            
ATOM    319 HD11 ILE X  23      11.726  10.617   5.742  0.00  0.00            
ATOM    320 HD12 ILE X  23      11.155  12.301   5.841  0.00  0.00            
ATOM    321 HD13 ILE X  23      10.084  10.962   6.306  0.00  0.00            
ATOM    322  C   ILE X  23      10.137  10.665   1.197  0.00  0.00            
ATOM    323  O   ILE X  23      10.021  11.846   1.039  0.00  0.00            
ATOM    324  N   ASP X  24      10.840   9.916   0.328  0.00  0.00            
ATOM    325  H   ASP X  24      10.893   8.943   0.592  0.00  0.00            
ATOM    326  CA  ASP X  24      11.498  10.485  -0.876  0.00  0.00            
ATOM    327  HA  ASP X  24      12.089  11.335  -0.533  0.00  0.00            
ATOM    328  CB  ASP X  24      12.391   9.383  -1.456  0.00  0.00            
ATOM    329  HB2 ASP X  24      12.858   8.889  -0.605  0.00  0.00            
ATOM    330  HB3 ASP X  24      11.791   8.625  -1.960  0.00  0.00            
ATOM    331  CG  ASP X  24      13.442   9.860  -2.378  0.00  0.00            
ATOM    332  OD1 ASP X  24      13.448   9.353  -3.535  0.00  0.00            
ATOM    333  OD2 ASP X  24      14.116  10.819  -1.992  0.00  0.00            
ATOM    334  C   ASP X  24      10.511  11.020  -1.933  0.00  0.00            
ATOM    335  O   ASP X  24      10.851  11.926  -2.688  0.00  0.00            
ATOM    336  N   HIS X  25       9.273  10.509  -1.842  0.00  0.00            
ATOM    337  H   HIS X  25       9.145   9.683  -1.274  0.00  0.00            
ATOM    338  CA  HIS X  25       8.146  10.962  -2.517  0.00  0.00            
ATOM    339  HA  HIS X  25       8.539  11.275  -3.484  0.00  0.00            
ATOM    340  CB  HIS X  25       7.197   9.701  -2.613  0.00  0.00            
ATOM    341  HB2 HIS X  25       7.733   8.760  -2.733  0.00  0.00            
ATOM    342  HB3 HIS X  25       6.545   9.627  -1.742  0.00  0.00            
ATOM    343  CG  HIS X  25       6.279   9.892  -3.730  0.00  0.00            
ATOM    344  ND1 HIS X  25       6.342   9.375  -5.020  0.00  0.00            
ATOM    345  CE1 HIS X  25       5.201   9.751  -5.627  0.00  0.00            
ATOM    346  HE1 HIS X  25       4.805   9.389  -6.564  0.00  0.00            
ATOM    347  NE2 HIS X  25       4.442  10.486  -4.809  0.00  0.00            
ATOM    348  HE2 HIS X  25       3.511  10.803  -5.037  0.00  0.00            
ATOM    349  CD2 HIS X  25       5.072  10.500  -3.569  0.00  0.00            
ATOM    350  HD2 HIS X  25       4.653  10.997  -2.707  0.00  0.00            
ATOM    351  C   HIS X  25       7.577  12.187  -1.778  0.00  0.00            
ATOM    352  O   HIS X  25       7.179  13.197  -2.343  0.00  0.00            
ATOM    353  N   GLY X  26       7.349  11.972  -0.453  0.00  0.00            
ATOM    354  H   GLY X  26       7.533  11.042  -0.105  0.00  0.00            
ATOM    355  CA  GLY X  26       6.687  12.917   0.421  0.00  0.00            
ATOM    356  HA2 GLY X  26       6.966  12.517   1.396  0.00  0.00            
ATOM    357  HA3 GLY X  26       7.078  13.920   0.251  0.00  0.00            
ATOM    358  C   GLY X  26       5.167  12.791   0.268  0.00  0.00            
ATOM    359  O   GLY X  26       4.705  12.406  -0.788  0.00  0.00            
ATOM    360  N   MET X  27       4.406  12.967   1.378  0.00  0.00            
ATOM    361  H   MET X  27       4.694  13.366   2.260  0.00  0.00            
ATOM    362  CA  MET X  27       3.017  12.659   1.442  0.00  0.00            
ATOM    363  HA  MET X  27       2.564  12.899   0.480  0.00  0.00            
ATOM    364  CB  MET X  27       2.762  11.217   1.893  0.00  0.00            
ATOM    365  HB2 MET X  27       3.255  11.108   2.859  0.00  0.00            
ATOM    366  HB3 MET X  27       1.699  11.078   2.095  0.00  0.00            
ATOM    367  CG  MET X  27       3.299  10.307   0.761  0.00  0.00            
ATOM    368  HG2 MET X  27       2.800  10.485  -0.192  0.00  0.00            
ATOM    369  HG3 MET X  27       4.374  10.430   0.629  0.00  0.00            
ATOM    370  SD  MET X  27       3.149   8.567   1.180  0.00  0.00            
ATOM    371  CE  MET X  27       3.860   7.916  -0.315  0.00  0.00            
ATOM    372  HE1 MET X  27       3.173   8.002  -1.157  0.00  0.00            
ATOM    373  HE2 MET X  27       4.807   8.446  -0.413  0.00  0.00            
ATOM    374  HE3 MET X  27       4.062   6.861  -0.129  0.00  0.00            
ATOM    375  C   MET X  27       2.436  13.658   2.482  0.00  0.00            
ATOM    376  O   MET X  27       3.120  14.135   3.375  0.00  0.00            
ATOM    377  N   ASN X  28       1.153  13.955   2.298  0.00  0.00            
ATOM    378  H   ASN X  28       0.628  13.691   1.476  0.00  0.00            
ATOM    379  CA  ASN X  28       0.480  15.131   2.988  0.00  0.00            
ATOM    380  HA  ASN X  28       1.215  15.925   2.850  0.00  0.00            
ATOM    381  CB  ASN X  28      -0.734  15.513   2.067  0.00  0.00            
ATOM    382  HB2 ASN X  28      -0.354  15.739   1.072  0.00  0.00            
ATOM    383  HB3 ASN X  28      -1.458  14.701   2.004  0.00  0.00            
ATOM    384  CG  ASN X  28      -1.483  16.694   2.627  0.00  0.00            
ATOM    385  OD1 ASN X  28      -1.255  17.234   3.695  0.00  0.00            
ATOM    386  ND2 ASN X  28      -2.453  17.263   1.927  0.00  0.00            
ATOM    387 HD21 ASN X  28      -2.884  18.096   2.303  0.00  0.00            
ATOM    388 HD22 ASN X  28      -2.776  16.841   1.069  0.00  0.00            
ATOM    389  C   ASN X  28       0.197  14.911   4.523  0.00  0.00            
ATOM    390  O   ASN X  28      -0.724  14.168   4.822  0.00  0.00            
ATOM    391  N   ASN X  29       0.758  15.772   5.350  0.00  0.00            
ATOM    392  H   ASN X  29       1.540  16.297   4.983  0.00  0.00            
ATOM    393  CA  ASN X  29       0.500  15.764   6.776  0.00  0.00            
ATOM    394  HA  ASN X  29       1.120  16.584   7.138  0.00  0.00            
ATOM    395  CB  ASN X  29      -0.875  16.282   7.096  0.00  0.00            
ATOM    396  HB2 ASN X  29      -1.034  17.188   6.511  0.00  0.00            
ATOM    397  HB3 ASN X  29      -1.569  15.464   6.906  0.00  0.00            
ATOM    398  CG  ASN X  29      -0.991  16.653   8.590  0.00  0.00            
ATOM    399  OD1 ASN X  29      -0.392  17.606   9.064  0.00  0.00            
ATOM    400  ND2 ASN X  29      -1.786  15.919   9.294  0.00  0.00            
ATOM    401 HD21 ASN X  29      -1.925  16.158  10.266  0.00  0.00            
ATOM    402 HD22 ASN X  29      -2.293  15.102   8.982  0.00  0.00            
ATOM    403  C   ASN X  29       0.898  14.492   7.578  0.00  0.00            
ATOM    404  O   ASN X  29       0.927  14.554   8.861  0.00  0.00            
ATOM    405  N   VAL X  30       1.489  13.423   6.985  0.00  0.00            
ATOM    406  H   VAL X  30       1.524  13.500   5.978  0.00  0.00            
ATOM    407  CA  VAL X  30       1.856  12.162   7.645  0.00  0.00            
ATOM    408  HA  VAL X  30       0.990  11.902   8.254  0.00  0.00            
ATOM    409  CB  VAL X  30       1.979  10.951   6.647  0.00  0.00            
ATOM    410  HB  VAL X  30       2.031  10.032   7.231  0.00  0.00            
ATOM    411  CG1 VAL X  30       0.846  10.815   5.670  0.00  0.00            
ATOM    412 HG11 VAL X  30       0.909   9.852   5.162  0.00  0.00            
ATOM    413 HG12 VAL X  30      -0.068  10.750   6.260  0.00  0.00            
ATOM    414 HG13 VAL X  30       0.787  11.600   4.915  0.00  0.00            
ATOM    415  CG2 VAL X  30       3.257  11.018   5.778  0.00  0.00            
ATOM    416 HG21 VAL X  30       3.336  10.148   5.125  0.00  0.00            
ATOM    417 HG22 VAL X  30       3.326  11.953   5.221  0.00  0.00            
ATOM    418 HG23 VAL X  30       4.084  11.059   6.488  0.00  0.00            
ATOM    419  C   VAL X  30       3.086  12.189   8.596  0.00  0.00            
ATOM    420  O   VAL X  30       3.844  13.150   8.626  0.00  0.00            
ATOM    421  N   GLU X  31       3.171  11.186   9.431  0.00  0.00            
ATOM    422  H   GLU X  31       2.560  10.381   9.460  0.00  0.00            
ATOM    423  CA  GLU X  31       4.401  10.831  10.126  0.00  0.00            
ATOM    424  HA  GLU X  31       5.150  11.621  10.067  0.00  0.00            
ATOM    425  CB  GLU X  31       4.084  10.836  11.645  0.00  0.00            
ATOM    426  HB2 GLU X  31       3.727  11.820  11.951  0.00  0.00            
ATOM    427  HB3 GLU X  31       3.361  10.035  11.798  0.00  0.00            
ATOM    428  CG  GLU X  31       5.292  10.516  12.516  0.00  0.00            
ATOM    429  HG2 GLU X  31       5.533   9.458  12.416  0.00  0.00            
ATOM    430  HG3 GLU X  31       6.118  11.137  12.170  0.00  0.00            
ATOM    431  CD  GLU X  31       5.033  10.864  13.969  0.00  0.00            
ATOM    432  OE1 GLU X  31       4.003  10.315  14.528  0.00  0.00            
ATOM    433  OE2 GLU X  31       5.659  11.770  14.581  0.00  0.00            
ATOM    434  C   GLU X  31       5.030   9.601   9.642  0.00  0.00            
ATOM    435  O   GLU X  31       4.343   8.538   9.580  0.00  0.00            
ATOM    436  N   PHE X  32       6.299   9.626   9.270  0.00  0.00            
ATOM    437  H   PHE X  32       6.781  10.508   9.364  0.00  0.00            
ATOM    438  CA  PHE X  32       7.002   8.413   8.637  0.00  0.00            
ATOM    439  HA  PHE X  32       6.286   7.722   8.192  0.00  0.00            
ATOM    440  CB  PHE X  32       7.960   8.882   7.566  0.00  0.00            
ATOM    441  HB2 PHE X  32       8.507   9.735   7.965  0.00  0.00            
ATOM    442  HB3 PHE X  32       8.706   8.127   7.316  0.00  0.00            
ATOM    443  CG  PHE X  32       7.328   9.329   6.271  0.00  0.00            
ATOM    444  CD1 PHE X  32       6.961   8.365   5.310  0.00  0.00            
ATOM    445  HD1 PHE X  32       6.975   7.308   5.530  0.00  0.00            
ATOM    446  CE1 PHE X  32       6.318   8.724   4.101  0.00  0.00            
ATOM    447  HE1 PHE X  32       5.869   7.996   3.440  0.00  0.00            
ATOM    448  CZ  PHE X  32       6.050  10.104   3.887  0.00  0.00            
ATOM    449  HZ  PHE X  32       5.717  10.390   2.900  0.00  0.00            
ATOM    450  CE2 PHE X  32       6.580  11.062   4.769  0.00  0.00            
ATOM    451  HE2 PHE X  32       6.463  12.115   4.561  0.00  0.00            
ATOM    452  CD2 PHE X  32       7.207  10.665   5.960  0.00  0.00            
ATOM    453  HD2 PHE X  32       7.546  11.429   6.643  0.00  0.00            
ATOM    454  C   PHE X  32       7.794   7.653   9.747  0.00  0.00            
ATOM    455  O   PHE X  32       8.514   8.223  10.559  0.00  0.00            
ATOM    456  N   ILE X  33       7.749   6.315   9.665  0.00  0.00            
ATOM    457  H   ILE X  33       7.047   5.942   9.042  0.00  0.00            
ATOM    458  CA  ILE X  33       8.293   5.389  10.654  0.00  0.00            
ATOM    459  HA  ILE X  33       9.109   5.874  11.190  0.00  0.00            
ATOM    460  CB  ILE X  33       7.203   5.050  11.748  0.00  0.00            
ATOM    461  HB  ILE X  33       6.421   4.460  11.270  0.00  0.00            
ATOM    462  CG2 ILE X  33       7.767   4.056  12.727  0.00  0.00            
ATOM    463 HG21 ILE X  33       7.009   3.745  13.447  0.00  0.00            
ATOM    464 HG22 ILE X  33       8.265   3.203  12.265  0.00  0.00            
ATOM    465 HG23 ILE X  33       8.532   4.508  13.358  0.00  0.00            
ATOM    466  CG1 ILE X  33       6.497   6.235  12.399  0.00  0.00            
ATOM    467 HG12 ILE X  33       7.274   6.962  12.636  0.00  0.00            
ATOM    468 HG13 ILE X  33       5.963   6.777  11.620  0.00  0.00            
ATOM    469  CD1 ILE X  33       5.555   5.883  13.564  0.00  0.00            
ATOM    470 HD11 ILE X  33       5.016   6.794  13.826  0.00  0.00            
ATOM    471 HD12 ILE X  33       4.801   5.123  13.362  0.00  0.00            
ATOM    472 HD13 ILE X  33       6.002   5.752  14.549  0.00  0.00            
ATOM    473  C   ILE X  33       9.039   4.182  10.046  0.00  0.00            
ATOM    474  O   ILE X  33       8.479   3.504   9.208  0.00  0.00            
ATOM    475  N   ALA X  34      10.214   3.834  10.519  0.00  0.00            
ATOM    476  H   ALA X  34      10.675   4.335  11.265  0.00  0.00            
ATOM    477  CA  ALA X  34      10.958   2.701  10.026  0.00  0.00            
ATOM    478  HA  ALA X  34      10.304   2.182   9.325  0.00  0.00            
ATOM    479  CB  ALA X  34      12.189   3.132   9.300  0.00  0.00            
ATOM    480  HB1 ALA X  34      12.803   3.809   9.895  0.00  0.00            
ATOM    481  HB2 ALA X  34      12.712   2.234   8.970  0.00  0.00            
ATOM    482  HB3 ALA X  34      11.891   3.660   8.394  0.00  0.00            
ATOM    483  C   ALA X  34      11.251   1.678  11.175  0.00  0.00            
ATOM    484  O   ALA X  34      11.652   2.073  12.282  0.00  0.00            
ATOM    485  N   ILE X  35      11.072   0.381  10.915  0.00  0.00            
ATOM    486  H   ILE X  35      10.963   0.088   9.955  0.00  0.00            
ATOM    487  CA  ILE X  35      11.256  -0.600  11.960  0.00  0.00            
ATOM    488  HA  ILE X  35      11.963  -0.308  12.738  0.00  0.00            
ATOM    489  CB  ILE X  35       9.874  -0.764  12.637  0.00  0.00            
ATOM    490  HB  ILE X  35       9.193  -1.254  11.940  0.00  0.00            
ATOM    491  CG2 ILE X  35       9.998  -1.830  13.802  0.00  0.00            
ATOM    492 HG21 ILE X  35      10.416  -2.761  13.421  0.00  0.00            
ATOM    493 HG22 ILE X  35      10.584  -1.405  14.618  0.00  0.00            
ATOM    494 HG23 ILE X  35       8.974  -2.108  14.050  0.00  0.00            
ATOM    495  CG1 ILE X  35       9.105   0.456  13.003  0.00  0.00            
ATOM    496 HG12 ILE X  35       9.696   1.113  13.643  0.00  0.00            
ATOM    497 HG13 ILE X  35       8.706   1.029  12.166  0.00  0.00            
ATOM    498  CD1 ILE X  35       7.833   0.121  13.858  0.00  0.00            
ATOM    499 HD11 ILE X  35       8.166  -0.125  14.867  0.00  0.00            
ATOM    500 HD12 ILE X  35       7.376   1.107  13.926  0.00  0.00            
ATOM    501 HD13 ILE X  35       7.061  -0.543  13.468  0.00  0.00            
ATOM    502  C   ILE X  35      11.767  -1.888  11.368  0.00  0.00            
ATOM    503  O   ILE X  35      11.118  -2.668  10.688  0.00  0.00            
ATOM    504  N   ASN X  36      13.036  -2.162  11.582  0.00  0.00            
ATOM    505  H   ASN X  36      13.630  -1.461  12.001  0.00  0.00            
ATOM    506  CA  ASN X  36      13.856  -3.335  11.080  0.00  0.00            
ATOM    507  HA  ASN X  36      13.195  -4.086  10.646  0.00  0.00            
ATOM    508  CB  ASN X  36      14.750  -2.787   9.992  0.00  0.00            
ATOM    509  HB2 ASN X  36      14.217  -1.991   9.473  0.00  0.00            
ATOM    510  HB3 ASN X  36      15.574  -2.284  10.499  0.00  0.00            
ATOM    511  CG  ASN X  36      15.178  -3.826   8.917  0.00  0.00            
ATOM    512  OD1 ASN X  36      15.068  -5.059   9.004  0.00  0.00            
ATOM    513  ND2 ASN X  36      15.680  -3.268   7.855  0.00  0.00            
ATOM    514 HD21 ASN X  36      15.857  -3.802   7.016  0.00  0.00            
ATOM    515 HD22 ASN X  36      15.712  -2.260   7.846  0.00  0.00            
ATOM    516  C   ASN X  36      14.612  -4.074  12.227  0.00  0.00            
ATOM    517  O   ASN X  36      15.011  -3.390  13.168  0.00  0.00            
ATOM    518  N   THR X  37      14.800  -5.375  12.054  0.00  0.00            
ATOM    519  H   THR X  37      14.590  -5.892  11.211  0.00  0.00            
ATOM    520  CA  THR X  37      15.743  -6.082  12.879  0.00  0.00            
ATOM    521  HA  THR X  37      15.572  -5.760  13.906  0.00  0.00            
ATOM    522  CB  THR X  37      15.564  -7.588  12.892  0.00  0.00            
ATOM    523  HB  THR X  37      16.384  -8.132  13.360  0.00  0.00            
ATOM    524  CG2 THR X  37      14.437  -8.264  13.680  0.00  0.00            
ATOM    525 HG21 THR X  37      14.688  -8.311  14.740  0.00  0.00            
ATOM    526 HG22 THR X  37      13.491  -7.731  13.591  0.00  0.00            
ATOM    527 HG23 THR X  37      14.387  -9.264  13.250  0.00  0.00            
ATOM    528  OG1 THR X  37      15.451  -8.007  11.572  0.00  0.00            
ATOM    529  HG1 THR X  37      15.576  -8.958  11.609  0.00  0.00            
ATOM    530  C   THR X  37      17.226  -5.791  12.551  0.00  0.00            
ATOM    531  O   THR X  37      18.002  -5.713  13.461  0.00  0.00            
ATOM    532  N   ASP X  38      17.497  -5.539  11.272  0.00  0.00            
ATOM    533  H   ASP X  38      16.880  -5.964  10.595  0.00  0.00            
ATOM    534  CA  ASP X  38      18.815  -5.150  10.688  0.00  0.00            
ATOM    535  HA  ASP X  38      19.574  -5.826  11.082  0.00  0.00            
ATOM    536  CB  ASP X  38      18.740  -5.418   9.167  0.00  0.00            
ATOM    537  HB2 ASP X  38      18.230  -6.373   9.043  0.00  0.00            
ATOM    538  HB3 ASP X  38      18.230  -4.584   8.687  0.00  0.00            
ATOM    539  CG  ASP X  38      20.106  -5.627   8.539  0.00  0.00            
ATOM    540  OD1 ASP X  38      20.506  -6.678   7.992  0.00  0.00            
ATOM    541  OD2 ASP X  38      20.884  -4.687   8.601  0.00  0.00            
ATOM    542  C   ASP X  38      19.288  -3.729  11.089  0.00  0.00            
ATOM    543  O   ASP X  38      18.779  -2.734  10.512  0.00  0.00            
ATOM    544  N   GLY X  39      20.205  -3.560  12.038  0.00  0.00            
ATOM    545  H   GLY X  39      20.435  -4.443  12.471  0.00  0.00            
ATOM    546  CA  GLY X  39      20.585  -2.231  12.599  0.00  0.00            
ATOM    547  HA2 GLY X  39      19.738  -1.777  13.115  0.00  0.00            
ATOM    548  HA3 GLY X  39      21.264  -2.413  13.432  0.00  0.00            
ATOM    549  C   GLY X  39      21.108  -1.296  11.543  0.00  0.00            
ATOM    550  O   GLY X  39      20.775  -0.078  11.408  0.00  0.00            
ATOM    551  N   GLN X  40      21.941  -1.824  10.602  0.00  0.00            
ATOM    552  H   GLN X  40      22.053  -2.820  10.728  0.00  0.00            
ATOM    553  CA  GLN X  40      22.675  -1.097   9.442  0.00  0.00            
ATOM    554  HA  GLN X  40      23.206  -0.207   9.778  0.00  0.00            
ATOM    555  CB  GLN X  40      23.774  -2.067   8.934  0.00  0.00            
ATOM    556  HB2 GLN X  40      23.375  -3.081   8.954  0.00  0.00            
ATOM    557  HB3 GLN X  40      24.221  -1.791   7.980  0.00  0.00            
ATOM    558  CG  GLN X  40      24.880  -2.246  10.024  0.00  0.00            
ATOM    559  HG2 GLN X  40      24.474  -2.777  10.886  0.00  0.00            
ATOM    560  HG3 GLN X  40      25.626  -2.923   9.606  0.00  0.00            
ATOM    561  CD  GLN X  40      25.395  -1.003  10.607  0.00  0.00            
ATOM    562  OE1 GLN X  40      24.914  -0.539  11.664  0.00  0.00            
ATOM    563  NE2 GLN X  40      26.399  -0.379  10.071  0.00  0.00            
ATOM    564 HE21 GLN X  40      26.662   0.519  10.452  0.00  0.00            
ATOM    565 HE22 GLN X  40      26.936  -0.796   9.324  0.00  0.00            
ATOM    566  C   GLN X  40      21.756  -0.678   8.229  0.00  0.00            
ATOM    567  O   GLN X  40      22.068   0.285   7.523  0.00  0.00            
ATOM    568  N   ALA X  41      20.648  -1.339   8.023  0.00  0.00            
ATOM    569  H   ALA X  41      20.340  -2.108   8.600  0.00  0.00            
ATOM    570  CA  ALA X  41      19.640  -0.837   7.081  0.00  0.00            
ATOM    571  HA  ALA X  41      20.230  -0.260   6.370  0.00  0.00            
ATOM    572  CB  ALA X  41      18.860  -1.970   6.493  0.00  0.00            
ATOM    573  HB1 ALA X  41      18.629  -2.588   7.361  0.00  0.00            
ATOM    574  HB2 ALA X  41      17.951  -1.641   5.991  0.00  0.00            
ATOM    575  HB3 ALA X  41      19.570  -2.502   5.859  0.00  0.00            
ATOM    576  C   ALA X  41      18.685   0.145   7.726  0.00  0.00            
ATOM    577  O   ALA X  41      18.111   0.962   7.038  0.00  0.00            
ATOM    578  N   LEU X  42      18.474   0.009   9.069  0.00  0.00            
ATOM    579  H   LEU X  42      18.686  -0.855   9.549  0.00  0.00            
ATOM    580  CA  LEU X  42      17.752   1.069   9.814  0.00  0.00            
ATOM    581  HA  LEU X  42      16.893   1.291   9.181  0.00  0.00            
ATOM    582  CB  LEU X  42      17.323   0.540  11.211  0.00  0.00            
ATOM    583  HB2 LEU X  42      16.803  -0.417  11.182  0.00  0.00            
ATOM    584  HB3 LEU X  42      18.281   0.628  11.724  0.00  0.00            
ATOM    585  CG  LEU X  42      16.441   1.479  11.918  0.00  0.00            
ATOM    586  HG  LEU X  42      16.496   2.510  11.570  0.00  0.00            
ATOM    587  CD1 LEU X  42      14.938   1.083  11.990  0.00  0.00            
ATOM    588 HD11 LEU X  42      14.627   0.940  10.956  0.00  0.00            
ATOM    589 HD12 LEU X  42      14.812   0.102  12.448  0.00  0.00            
ATOM    590 HD13 LEU X  42      14.415   1.889  12.506  0.00  0.00            
ATOM    591  CD2 LEU X  42      16.817   1.670  13.444  0.00  0.00            
ATOM    592 HD21 LEU X  42      17.716   2.277  13.534  0.00  0.00            
ATOM    593 HD22 LEU X  42      16.092   2.319  13.936  0.00  0.00            
ATOM    594 HD23 LEU X  42      16.897   0.662  13.853  0.00  0.00            
ATOM    595  C   LEU X  42      18.655   2.363   9.809  0.00  0.00            
ATOM    596  O   LEU X  42      18.053   3.405   9.844  0.00  0.00            
ATOM    597  N   ASN X  43      19.970   2.301   9.763  0.00  0.00            
ATOM    598  H   ASN X  43      20.344   1.436  10.126  0.00  0.00            
ATOM    599  CA  ASN X  43      20.807   3.458   9.621  0.00  0.00            
ATOM    600  HA  ASN X  43      20.520   4.261  10.299  0.00  0.00            
ATOM    601  CB  ASN X  43      22.258   2.975   9.879  0.00  0.00            
ATOM    602  HB2 ASN X  43      22.214   2.714  10.936  0.00  0.00            
ATOM    603  HB3 ASN X  43      22.441   2.089   9.272  0.00  0.00            
ATOM    604  CG  ASN X  43      23.248   4.018   9.600  0.00  0.00            
ATOM    605  OD1 ASN X  43      23.320   4.989  10.383  0.00  0.00            
ATOM    606  ND2 ASN X  43      24.165   3.811   8.703  0.00  0.00            
ATOM    607 HD21 ASN X  43      24.822   4.543   8.476  0.00  0.00            
ATOM    608 HD22 ASN X  43      24.050   2.899   8.283  0.00  0.00            
ATOM    609  C   ASN X  43      20.628   4.066   8.192  0.00  0.00            
ATOM    610  O   ASN X  43      20.340   5.242   8.042  0.00  0.00            
ATOM    611  N   LEU X  44      20.744   3.210   7.161  0.00  0.00            
ATOM    612  H   LEU X  44      21.003   2.249   7.331  0.00  0.00            
ATOM    613  CA  LEU X  44      20.514   3.617   5.792  0.00  0.00            
ATOM    614  HA  LEU X  44      21.213   4.434   5.612  0.00  0.00            
ATOM    615  CB  LEU X  44      21.068   2.406   4.891  0.00  0.00            
ATOM    616  HB2 LEU X  44      22.052   2.046   5.192  0.00  0.00            
ATOM    617  HB3 LEU X  44      20.470   1.516   5.090  0.00  0.00            
ATOM    618  CG  LEU X  44      21.052   2.851   3.438  0.00  0.00            
ATOM    619  HG  LEU X  44      20.011   3.078   3.212  0.00  0.00            
ATOM    620  CD1 LEU X  44      21.977   4.087   3.083  0.00  0.00            
ATOM    621 HD11 LEU X  44      21.340   4.962   3.221  0.00  0.00            
ATOM    622 HD12 LEU X  44      22.806   4.229   3.777  0.00  0.00            
ATOM    623 HD13 LEU X  44      22.440   3.989   2.102  0.00  0.00            
ATOM    624  CD2 LEU X  44      21.638   1.768   2.604  0.00  0.00            
ATOM    625 HD21 LEU X  44      22.672   1.595   2.905  0.00  0.00            
ATOM    626 HD22 LEU X  44      20.976   0.903   2.597  0.00  0.00            
ATOM    627 HD23 LEU X  44      21.624   2.054   1.553  0.00  0.00            
ATOM    628  C   LEU X  44      19.105   4.038   5.434  0.00  0.00            
ATOM    629  O   LEU X  44      19.024   4.796   4.448  0.00  0.00            
ATOM    630  N   SER X  45      18.013   3.739   6.192  0.00  0.00            
ATOM    631  H   SER X  45      18.146   3.101   6.964  0.00  0.00            
ATOM    632  CA  SER X  45      16.627   4.215   5.776  0.00  0.00            
ATOM    633  HA  SER X  45      16.662   4.431   4.708  0.00  0.00            
ATOM    634  CB  SER X  45      15.665   3.091   5.867  0.00  0.00            
ATOM    635  HB2 SER X  45      15.993   2.524   6.737  0.00  0.00            
ATOM    636  HB3 SER X  45      14.616   3.373   5.961  0.00  0.00            
ATOM    637  OG  SER X  45      15.749   2.285   4.705  0.00  0.00            
ATOM    638  HG  SER X  45      14.912   1.813   4.713  0.00  0.00            
ATOM    639  C   SER X  45      16.159   5.490   6.533  0.00  0.00            
ATOM    640  O   SER X  45      16.473   5.715   7.683  0.00  0.00            
ATOM    641  N   LYS X  46      15.556   6.383   5.795  0.00  0.00            
ATOM    642  H   LYS X  46      15.345   6.159   4.832  0.00  0.00            
ATOM    643  CA  LYS X  46      15.159   7.716   6.338  0.00  0.00            
ATOM    644  HA  LYS X  46      15.921   7.954   7.081  0.00  0.00            
ATOM    645  CB  LYS X  46      15.311   8.675   5.122  0.00  0.00            
ATOM    646  HB2 LYS X  46      16.367   8.537   4.884  0.00  0.00            
ATOM    647  HB3 LYS X  46      14.656   8.410   4.293  0.00  0.00            
ATOM    648  CG  LYS X  46      15.164  10.191   5.476  0.00  0.00            
ATOM    649  HG2 LYS X  46      14.148  10.256   5.868  0.00  0.00            
ATOM    650  HG3 LYS X  46      15.719  10.407   6.389  0.00  0.00            
ATOM    651  CD  LYS X  46      15.304  11.131   4.305  0.00  0.00            
ATOM    652  HD2 LYS X  46      14.598  10.764   3.560  0.00  0.00            
ATOM    653  HD3 LYS X  46      15.011  12.140   4.595  0.00  0.00            
ATOM    654  CE  LYS X  46      16.744  11.220   3.816  0.00  0.00            
ATOM    655  HE2 LYS X  46      17.056  10.212   3.540  0.00  0.00            
ATOM    656  HE3 LYS X  46      16.839  11.922   2.988  0.00  0.00            
ATOM    657  NZ  LYS X  46      17.562  11.750   4.971  0.00  0.00            
ATOM    658  HZ1 LYS X  46      17.729  11.003   5.631  0.00  0.00            
ATOM    659  HZ2 LYS X  46      18.419  12.207   4.694  0.00  0.00            
ATOM    660  HZ3 LYS X  46      17.167  12.535   5.466  0.00  0.00            
ATOM    661  C   LYS X  46      13.712   7.624   6.900  0.00  0.00            
ATOM    662  O   LYS X  46      12.841   7.042   6.135  0.00  0.00            
ATOM    663  N   ALA X  47      13.550   8.227   8.092  0.00  0.00            
ATOM    664  H   ALA X  47      14.321   8.738   8.495  0.00  0.00            
ATOM    665  CA  ALA X  47      12.265   8.281   8.802  0.00  0.00            
ATOM    666  HA  ALA X  47      11.519   8.692   8.123  0.00  0.00            
ATOM    667  CB  ALA X  47      11.962   6.915   9.324  0.00  0.00            
ATOM    668  HB1 ALA X  47      12.010   6.872  10.412  0.00  0.00            
ATOM    669  HB2 ALA X  47      10.911   6.708   9.119  0.00  0.00            
ATOM    670  HB3 ALA X  47      12.631   6.211   8.831  0.00  0.00            
ATOM    671  C   ALA X  47      12.363   9.355   9.944  0.00  0.00            
ATOM    672  O   ALA X  47      13.411   9.989  10.130  0.00  0.00            
ATOM    673  N   GLU X  48      11.258   9.710  10.560  0.00  0.00            
ATOM    674  H   GLU X  48      10.435   9.196  10.278  0.00  0.00            
ATOM    675  CA  GLU X  48      11.171  10.726  11.613  0.00  0.00            
ATOM    676  HA  GLU X  48      12.067  11.331  11.475  0.00  0.00            
ATOM    677  CB  GLU X  48       9.903  11.565  11.469  0.00  0.00            
ATOM    678  HB2 GLU X  48       9.008  11.125  11.908  0.00  0.00            
ATOM    679  HB3 GLU X  48      10.103  12.401  12.139  0.00  0.00            
ATOM    680  CG  GLU X  48       9.663  11.892  10.031  0.00  0.00            
ATOM    681  HG2 GLU X  48      10.474  12.463   9.578  0.00  0.00            
ATOM    682  HG3 GLU X  48       9.501  10.948   9.513  0.00  0.00            
ATOM    683  CD  GLU X  48       8.518  12.760   9.903  0.00  0.00            
ATOM    684  OE1 GLU X  48       7.420  12.277   9.635  0.00  0.00            
ATOM    685  OE2 GLU X  48       8.630  13.984  10.169  0.00  0.00            
ATOM    686  C   GLU X  48      11.137  10.230  13.031  0.00  0.00            
ATOM    687  O   GLU X  48      11.654  10.834  13.947  0.00  0.00            
ATOM    688  N   SER X  49      10.504   9.049  13.229  0.00  0.00            
ATOM    689  H   SER X  49      10.011   8.597  12.474  0.00  0.00            
ATOM    690  CA  SER X  49      10.582   8.222  14.431  0.00  0.00            
ATOM    691  HA  SER X  49      11.224   8.639  15.207  0.00  0.00            
ATOM    692  CB  SER X  49       9.271   8.143  15.211  0.00  0.00            
ATOM    693  HB2 SER X  49       9.045   9.084  15.713  0.00  0.00            
ATOM    694  HB3 SER X  49       8.457   7.918  14.522  0.00  0.00            
ATOM    695  OG  SER X  49       9.278   7.203  16.333  0.00  0.00            
ATOM    696  HG  SER X  49       8.421   7.263  16.761  0.00  0.00            
ATOM    697  C   SER X  49      11.003   6.853  13.953  0.00  0.00            
ATOM    698  O   SER X  49      10.382   6.397  12.986  0.00  0.00            
ATOM    699  N   LYS X  50      12.112   6.267  14.450  0.00  0.00            
ATOM    700  H   LYS X  50      12.581   6.743  15.207  0.00  0.00            
ATOM    701  CA  LYS X  50      12.528   4.853  14.074  0.00  0.00            
ATOM    702  HA  LYS X  50      11.675   4.272  13.727  0.00  0.00            
ATOM    703  CB  LYS X  50      13.460   4.875  12.830  0.00  0.00            
ATOM    704  HB2 LYS X  50      13.680   3.829  12.615  0.00  0.00            
ATOM    705  HB3 LYS X  50      12.826   5.215  12.011  0.00  0.00            
ATOM    706  CG  LYS X  50      14.667   5.777  12.840  0.00  0.00            
ATOM    707  HG2 LYS X  50      14.329   6.788  13.063  0.00  0.00            
ATOM    708  HG3 LYS X  50      15.407   5.465  13.578  0.00  0.00            
ATOM    709  CD  LYS X  50      15.413   5.894  11.458  0.00  0.00            
ATOM    710  HD2 LYS X  50      15.641   4.874  11.148  0.00  0.00            
ATOM    711  HD3 LYS X  50      14.776   6.441  10.763  0.00  0.00            
ATOM    712  CE  LYS X  50      16.805   6.585  11.433  0.00  0.00            
ATOM    713  HE2 LYS X  50      16.619   7.653  11.333  0.00  0.00            
ATOM    714  HE3 LYS X  50      17.373   6.294  12.318  0.00  0.00            
ATOM    715  NZ  LYS X  50      17.661   6.108  10.335  0.00  0.00            
ATOM    716  HZ1 LYS X  50      18.583   6.521  10.362  0.00  0.00            
ATOM    717  HZ2 LYS X  50      17.779   5.109  10.244  0.00  0.00            
ATOM    718  HZ3 LYS X  50      17.337   6.405   9.425  0.00  0.00            
ATOM    719  C   LYS X  50      13.229   4.099  15.236  0.00  0.00            
ATOM    720  O   LYS X  50      13.955   4.713  16.076  0.00  0.00            
ATOM    721  N   ILE X  51      12.962   2.793  15.325  0.00  0.00            
ATOM    722  H   ILE X  51      12.233   2.571  14.662  0.00  0.00            
ATOM    723  CA  ILE X  51      13.316   1.798  16.354  0.00  0.00            
ATOM    724  HA  ILE X  51      14.119   2.246  16.939  0.00  0.00            
ATOM    725  CB  ILE X  51      12.143   1.434  17.234  0.00  0.00            
ATOM    726  HB  ILE X  51      12.220   0.416  17.613  0.00  0.00            
ATOM    727  CG2 ILE X  51      12.205   2.336  18.474  0.00  0.00            
ATOM    728 HG21 ILE X  51      11.891   3.360  18.275  0.00  0.00            
ATOM    729 HG22 ILE X  51      11.573   1.917  19.256  0.00  0.00            
ATOM    730 HG23 ILE X  51      13.195   2.320  18.929  0.00  0.00            
ATOM    731  CG1 ILE X  51      10.736   1.458  16.542  0.00  0.00            
ATOM    732 HG12 ILE X  51      10.605   2.533  16.416  0.00  0.00            
ATOM    733 HG13 ILE X  51      10.819   0.965  15.573  0.00  0.00            
ATOM    734  CD1 ILE X  51       9.618   0.983  17.326  0.00  0.00            
ATOM    735 HD11 ILE X  51       8.676   1.030  16.779  0.00  0.00            
ATOM    736 HD12 ILE X  51       9.642  -0.077  17.580  0.00  0.00            
ATOM    737 HD13 ILE X  51       9.588   1.584  18.235  0.00  0.00            
ATOM    738  C   ILE X  51      13.871   0.499  15.828  0.00  0.00            
ATOM    739  O   ILE X  51      13.228  -0.187  15.010  0.00  0.00            
ATOM    740  N   GLN X  52      15.038   0.091  16.308  0.00  0.00            
ATOM    741  H   GLN X  52      15.472   0.786  16.900  0.00  0.00            
ATOM    742  CA  GLN X  52      15.590  -1.232  16.165  0.00  0.00            
ATOM    743  HA  GLN X  52      15.305  -1.549  15.163  0.00  0.00            
ATOM    744  CB  GLN X  52      17.150  -1.302  16.194  0.00  0.00            
ATOM    745  HB2 GLN X  52      17.482  -0.359  15.761  0.00  0.00            
ATOM    746  HB3 GLN X  52      17.489  -1.445  17.221  0.00  0.00            
ATOM    747  CG  GLN X  52      17.635  -2.481  15.339  0.00  0.00            
ATOM    748  HG2 GLN X  52      16.977  -3.298  15.637  0.00  0.00            
ATOM    749  HG3 GLN X  52      17.443  -2.506  14.267  0.00  0.00            
ATOM    750  CD  GLN X  52      19.124  -2.852  15.622  0.00  0.00            
ATOM    751  OE1 GLN X  52      19.897  -2.131  16.258  0.00  0.00            
ATOM    752  NE2 GLN X  52      19.594  -3.995  15.133  0.00  0.00            
ATOM    753 HE21 GLN X  52      20.373  -4.435  15.601  0.00  0.00            
ATOM    754 HE22 GLN X  52      18.914  -4.584  14.673  0.00  0.00            
ATOM    755  C   GLN X  52      14.818  -2.198  17.104  0.00  0.00            
ATOM    756  O   GLN X  52      14.677  -1.885  18.295  0.00  0.00            
ATOM    757  N   ILE X  53      14.391  -3.301  16.483  0.00  0.00            
ATOM    758  H   ILE X  53      14.514  -3.375  15.484  0.00  0.00            
ATOM    759  CA  ILE X  53      13.655  -4.503  17.139  0.00  0.00            
ATOM    760  HA  ILE X  53      13.412  -4.240  18.168  0.00  0.00            
ATOM    761  CB  ILE X  53      12.260  -4.776  16.561  0.00  0.00            
ATOM    762  HB  ILE X  53      11.839  -5.608  17.125  0.00  0.00            
ATOM    763  CG2 ILE X  53      11.264  -3.622  16.750  0.00  0.00            
ATOM    764 HG21 ILE X  53      10.273  -4.038  16.568  0.00  0.00            
ATOM    765 HG22 ILE X  53      11.372  -3.220  17.757  0.00  0.00            
ATOM    766 HG23 ILE X  53      11.531  -2.883  15.995  0.00  0.00            
ATOM    767  CG1 ILE X  53      12.389  -5.173  15.087  0.00  0.00            
ATOM    768 HG12 ILE X  53      12.463  -4.254  14.506  0.00  0.00            
ATOM    769 HG13 ILE X  53      13.378  -5.604  14.934  0.00  0.00            
ATOM    770  CD1 ILE X  53      11.254  -6.067  14.571  0.00  0.00            
ATOM    771 HD11 ILE X  53      11.510  -7.092  14.839  0.00  0.00            
ATOM    772 HD12 ILE X  53      10.287  -5.825  15.014  0.00  0.00            
ATOM    773 HD13 ILE X  53      11.338  -5.979  13.488  0.00  0.00            
ATOM    774  C   ILE X  53      14.574  -5.724  17.148  0.00  0.00            
ATOM    775  O   ILE X  53      15.411  -5.802  16.269  0.00  0.00            
ATOM    776  N   GLY X  54      14.462  -6.485  18.160  0.00  0.00            
ATOM    777  H   GLY X  54      13.766  -6.196  18.832  0.00  0.00            
ATOM    778  CA  GLY X  54      14.945  -7.878  18.164  0.00  0.00            
ATOM    779  HA2 GLY X  54      14.766  -8.194  19.190  0.00  0.00            
ATOM    780  HA3 GLY X  54      14.441  -8.484  17.411  0.00  0.00            
ATOM    781  C   GLY X  54      16.486  -8.066  17.935  0.00  0.00            
ATOM    782  O   GLY X  54      16.961  -9.087  17.433  0.00  0.00            
ATOM    783  N   GLU X  55      17.295  -7.066  18.403  0.00  0.00            
ATOM    784  H   GLU X  55      16.867  -6.255  18.826  0.00  0.00            
ATOM    785  CA  GLU X  55      18.768  -7.145  18.166  0.00  0.00            
ATOM    786  HA  GLU X  55      18.912  -7.429  17.123  0.00  0.00            
ATOM    787  CB  GLU X  55      19.439  -5.827  18.448  0.00  0.00            
ATOM    788  HB2 GLU X  55      19.024  -5.111  17.739  0.00  0.00            
ATOM    789  HB3 GLU X  55      19.195  -5.544  19.472  0.00  0.00            
ATOM    790  CG  GLU X  55      21.014  -6.047  18.292  0.00  0.00            
ATOM    791  HG2 GLU X  55      21.441  -6.458  19.207  0.00  0.00            
ATOM    792  HG3 GLU X  55      21.144  -6.801  17.515  0.00  0.00            
ATOM    793  CD  GLU X  55      21.718  -4.736  18.001  0.00  0.00            
ATOM    794  OE1 GLU X  55      21.950  -4.354  16.862  0.00  0.00            
ATOM    795  OE2 GLU X  55      22.308  -4.162  18.909  0.00  0.00            
ATOM    796  C   GLU X  55      19.356  -8.287  19.046  0.00  0.00            
ATOM    797  O   GLU X  55      20.020  -9.189  18.493  0.00  0.00            
ATOM    798  N   LYS X  56      19.008  -8.380  20.321  0.00  0.00            
ATOM    799  H   LYS X  56      18.517  -7.653  20.822  0.00  0.00            
ATOM    800  CA  LYS X  56      19.343  -9.590  21.190  0.00  0.00            
ATOM    801  HA  LYS X  56      20.414  -9.652  21.381  0.00  0.00            
ATOM    802  CB  LYS X  56      18.697  -9.349  22.533  0.00  0.00            
ATOM    803  HB2 LYS X  56      19.054  -8.452  23.038  0.00  0.00            
ATOM    804  HB3 LYS X  56      17.627  -9.295  22.325  0.00  0.00            
ATOM    805  CG  LYS X  56      18.931 -10.525  23.451  0.00  0.00            
ATOM    806  HG2 LYS X  56      18.422 -11.428  23.110  0.00  0.00            
ATOM    807  HG3 LYS X  56      20.007 -10.678  23.518  0.00  0.00            
ATOM    808  CD  LYS X  56      18.487 -10.095  24.840  0.00  0.00            
ATOM    809  HD2 LYS X  56      18.907  -9.107  25.028  0.00  0.00            
ATOM    810  HD3 LYS X  56      17.406  -9.959  24.867  0.00  0.00            
ATOM    811  CE  LYS X  56      18.953 -11.112  25.907  0.00  0.00            
ATOM    812  HE2 LYS X  56      18.819 -12.106  25.480  0.00  0.00            
ATOM    813  HE3 LYS X  56      20.026 -11.018  26.077  0.00  0.00            
ATOM    814  NZ  LYS X  56      18.201 -11.036  27.208  0.00  0.00            
ATOM    815  HZ1 LYS X  56      18.710 -10.363  27.764  0.00  0.00            
ATOM    816  HZ2 LYS X  56      17.229 -10.811  27.051  0.00  0.00            
ATOM    817  HZ3 LYS X  56      18.228 -11.910  27.713  0.00  0.00            
ATOM    818  C   LYS X  56      18.909 -10.891  20.540  0.00  0.00            
ATOM    819  O   LYS X  56      19.737 -11.794  20.407  0.00  0.00            
ATOM    820  N   LEU X  57      17.654 -11.056  20.081  0.00  0.00            
ATOM    821  H   LEU X  57      16.917 -10.378  20.213  0.00  0.00            
ATOM    822  CA  LEU X  57      17.197 -12.335  19.559  0.00  0.00            
ATOM    823  HA  LEU X  57      17.589 -13.042  20.289  0.00  0.00            
ATOM    824  CB  LEU X  57      15.590 -12.393  19.615  0.00  0.00            
ATOM    825  HB2 LEU X  57      15.095 -11.955  20.481  0.00  0.00            
ATOM    826  HB3 LEU X  57      15.309 -11.678  18.842  0.00  0.00            
ATOM    827  CG  LEU X  57      14.935 -13.708  19.167  0.00  0.00            
ATOM    828  HG  LEU X  57      15.382 -13.989  18.213  0.00  0.00            
ATOM    829  CD1 LEU X  57      15.144 -14.827  20.230  0.00  0.00            
ATOM    830 HD11 LEU X  57      16.147 -14.849  20.658  0.00  0.00            
ATOM    831 HD12 LEU X  57      14.553 -14.731  21.140  0.00  0.00            
ATOM    832 HD13 LEU X  57      15.048 -15.799  19.747  0.00  0.00            
ATOM    833  CD2 LEU X  57      13.418 -13.450  19.031  0.00  0.00            
ATOM    834 HD21 LEU X  57      12.894 -14.229  19.585  0.00  0.00            
ATOM    835 HD22 LEU X  57      13.257 -12.425  19.362  0.00  0.00            
ATOM    836 HD23 LEU X  57      13.282 -13.414  17.950  0.00  0.00            
ATOM    837  C   LEU X  57      17.683 -12.775  18.161  0.00  0.00            
ATOM    838  O   LEU X  57      17.794 -13.987  17.874  0.00  0.00            
ATOM    839  N   THR X  58      17.984 -11.826  17.249  0.00  0.00            
ATOM    840  H   THR X  58      17.718 -10.864  17.406  0.00  0.00            
ATOM    841  CA  THR X  58      18.835 -11.956  16.049  0.00  0.00            
ATOM    842  HA  THR X  58      18.602 -12.893  15.543  0.00  0.00            
ATOM    843  CB  THR X  58      18.652 -10.849  15.066  0.00  0.00            
ATOM    844  HB  THR X  58      19.416 -11.051  14.316  0.00  0.00            
ATOM    845  CG2 THR X  58      17.286 -10.879  14.340  0.00  0.00            
ATOM    846 HG21 THR X  58      16.666 -10.152  14.863  0.00  0.00            
ATOM    847 HG22 THR X  58      17.318 -10.469  13.331  0.00  0.00            
ATOM    848 HG23 THR X  58      16.911 -11.901  14.416  0.00  0.00            
ATOM    849  OG1 THR X  58      18.971  -9.642  15.700  0.00  0.00            
ATOM    850  HG1 THR X  58      18.510  -9.678  16.541  0.00  0.00            
ATOM    851  C   THR X  58      20.329 -12.112  16.340  0.00  0.00            
ATOM    852  O   THR X  58      21.020 -12.452  15.381  0.00  0.00            
ATOM    853  N   ARG X  59      20.810 -11.730  17.583  0.00  0.00            
ATOM    854  H   ARG X  59      20.111 -11.504  18.275  0.00  0.00            
ATOM    855  CA  ARG X  59      22.189 -11.748  18.031  0.00  0.00            
ATOM    856  HA  ARG X  59      22.178 -11.125  18.925  0.00  0.00            
ATOM    857  CB  ARG X  59      22.667 -13.215  18.242  0.00  0.00            
ATOM    858  HB2 ARG X  59      21.840 -13.891  18.461  0.00  0.00            
ATOM    859  HB3 ARG X  59      23.132 -13.627  17.345  0.00  0.00            
ATOM    860  CG  ARG X  59      23.775 -13.472  19.338  0.00  0.00            
ATOM    861  HG2 ARG X  59      23.862 -14.541  19.537  0.00  0.00            
ATOM    862  HG3 ARG X  59      24.740 -13.089  19.008  0.00  0.00            
ATOM    863  CD  ARG X  59      23.479 -12.900  20.726  0.00  0.00            
ATOM    864  HD2 ARG X  59      24.409 -12.866  21.292  0.00  0.00            
ATOM    865  HD3 ARG X  59      23.185 -11.863  20.568  0.00  0.00            
ATOM    866  NE  ARG X  59      22.384 -13.578  21.463  0.00  0.00            
ATOM    867  HE  ARG X  59      21.849 -14.275  20.967  0.00  0.00            
ATOM    868  CZ  ARG X  59      22.094 -13.389  22.733  0.00  0.00            
ATOM    869  NH1 ARG X  59      22.844 -12.666  23.494  0.00  0.00            
ATOM    870 HH11 ARG X  59      23.757 -12.329  23.226  0.00  0.00            
ATOM    871 HH12 ARG X  59      22.446 -12.403  24.384  0.00  0.00            
ATOM    872  NH2 ARG X  59      20.978 -13.779  23.222  0.00  0.00            
ATOM    873 HH21 ARG X  59      20.311 -14.328  22.700  0.00  0.00            
ATOM    874 HH22 ARG X  59      20.805 -13.561  24.193  0.00  0.00            
ATOM    875  C   ARG X  59      23.220 -10.892  17.231  0.00  0.00            
ATOM    876  O   ARG X  59      24.357 -11.298  17.032  0.00  0.00            
ATOM    877  N   GLY X  60      22.750  -9.748  16.758  0.00  0.00            
ATOM    878  H   GLY X  60      21.750  -9.629  16.840  0.00  0.00            
ATOM    879  CA  GLY X  60      23.433  -8.905  15.804  0.00  0.00            
ATOM    880  HA2 GLY X  60      22.825  -8.003  15.844  0.00  0.00            
ATOM    881  HA3 GLY X  60      24.392  -8.643  16.253  0.00  0.00            
ATOM    882  C   GLY X  60      23.499  -9.344  14.319  0.00  0.00            
ATOM    883  O   GLY X  60      24.184  -8.699  13.471  0.00  0.00            
ATOM    884  N   LEU X  61      22.830 -10.421  13.896  0.00  0.00            
ATOM    885  H   LEU X  61      22.316 -10.988  14.556  0.00  0.00            
ATOM    886  CA  LEU X  61      22.920 -10.925  12.504  0.00  0.00            
ATOM    887  HA  LEU X  61      23.949 -10.880  12.146  0.00  0.00            
ATOM    888  CB  LEU X  61      22.395 -12.373  12.461  0.00  0.00            
ATOM    889  HB2 LEU X  61      21.413 -12.376  12.934  0.00  0.00            
ATOM    890  HB3 LEU X  61      22.373 -12.597  11.395  0.00  0.00            
ATOM    891  CG  LEU X  61      23.334 -13.309  13.190  0.00  0.00            
ATOM    892  HG  LEU X  61      23.534 -12.967  14.206  0.00  0.00            
ATOM    893  CD1 LEU X  61      22.760 -14.762  13.117  0.00  0.00            
ATOM    894 HD11 LEU X  61      22.414 -15.060  12.128  0.00  0.00            
ATOM    895 HD12 LEU X  61      23.507 -15.501  13.407  0.00  0.00            
ATOM    896 HD13 LEU X  61      21.986 -14.847  13.880  0.00  0.00            
ATOM    897  CD2 LEU X  61      24.712 -13.321  12.447  0.00  0.00            
ATOM    898 HD21 LEU X  61      24.558 -13.107  11.388  0.00  0.00            
ATOM    899 HD22 LEU X  61      25.355 -12.521  12.816  0.00  0.00            
ATOM    900 HD23 LEU X  61      25.213 -14.260  12.676  0.00  0.00            
ATOM    901  C   LEU X  61      22.080 -10.106  11.489  0.00  0.00            
ATOM    902  O   LEU X  61      22.197 -10.165  10.281  0.00  0.00            
ATOM    903  N   GLY X  62      21.173  -9.266  11.923  0.00  0.00            
ATOM    904  H   GLY X  62      21.033  -9.191  12.920  0.00  0.00            
ATOM    905  CA  GLY X  62      20.203  -8.572  11.048  0.00  0.00            
ATOM    906  HA2 GLY X  62      19.559  -7.980  11.698  0.00  0.00            
ATOM    907  HA3 GLY X  62      20.677  -7.826  10.411  0.00  0.00            
ATOM    908  C   GLY X  62      19.336  -9.501  10.145  0.00  0.00            
ATOM    909  O   GLY X  62      18.835 -10.513  10.625  0.00  0.00            
ATOM    910  N   ALA X  63      19.215  -9.056   8.864  0.00  0.00            
ATOM    911  H   ALA X  63      19.598  -8.144   8.659  0.00  0.00            
ATOM    912  CA  ALA X  63      18.588  -9.934   7.792  0.00  0.00            
ATOM    913  HA  ALA X  63      17.579 -10.225   8.086  0.00  0.00            
ATOM    914  CB  ALA X  63      18.563  -9.121   6.495  0.00  0.00            
ATOM    915  HB1 ALA X  63      18.430  -9.762   5.624  0.00  0.00            
ATOM    916  HB2 ALA X  63      17.671  -8.495   6.465  0.00  0.00            
ATOM    917  HB3 ALA X  63      19.449  -8.539   6.240  0.00  0.00            
ATOM    918  C   ALA X  63      19.238 -11.319   7.587  0.00  0.00            
ATOM    919  O   ALA X  63      18.559 -12.261   7.241  0.00  0.00            
ATOM    920  N   GLY X  64      20.380 -11.604   8.224  0.00  0.00            
ATOM    921  H   GLY X  64      20.896 -10.847   8.648  0.00  0.00            
ATOM    922  CA  GLY X  64      21.172 -12.845   8.228  0.00  0.00            
ATOM    923  HA2 GLY X  64      21.114 -13.261   7.223  0.00  0.00            
ATOM    924  HA3 GLY X  64      22.159 -12.545   8.582  0.00  0.00            
ATOM    925  C   GLY X  64      20.604 -13.858   9.197  0.00  0.00            
ATOM    926  O   GLY X  64      20.991 -15.010   9.152  0.00  0.00            
ATOM    927  N   ALA X  65      19.655 -13.562  10.076  0.00  0.00            
ATOM    928  H   ALA X  65      19.388 -12.592   9.983  0.00  0.00            
ATOM    929  CA  ALA X  65      18.931 -14.393  11.105  0.00  0.00            
ATOM    930  HA  ALA X  65      19.739 -15.004  11.507  0.00  0.00            
ATOM    931  CB  ALA X  65      18.412 -13.568  12.317  0.00  0.00            
ATOM    932  HB1 ALA X  65      17.560 -12.962  12.012  0.00  0.00            
ATOM    933  HB2 ALA X  65      17.976 -14.297  12.999  0.00  0.00            
ATOM    934  HB3 ALA X  65      19.217 -13.001  12.787  0.00  0.00            
ATOM    935  C   ALA X  65      17.829 -15.239  10.476  0.00  0.00            
ATOM    936  O   ALA X  65      17.301 -14.859   9.378  0.00  0.00            
ATOM    937  N   ASN X  66      17.338 -16.292  11.093  0.00  0.00            
ATOM    938  H   ASN X  66      17.773 -16.596  11.953  0.00  0.00            
ATOM    939  CA  ASN X  66      16.084 -17.051  10.728  0.00  0.00            
ATOM    940  HA  ASN X  66      16.393 -17.671   9.886  0.00  0.00            
ATOM    941  CB  ASN X  66      15.713 -17.987  11.940  0.00  0.00            
ATOM    942  HB2 ASN X  66      16.524 -18.674  12.180  0.00  0.00            
ATOM    943  HB3 ASN X  66      15.499 -17.352  12.801  0.00  0.00            
ATOM    944  CG  ASN X  66      14.509 -18.925  11.645  0.00  0.00            
ATOM    945  OD1 ASN X  66      13.890 -18.860  10.600  0.00  0.00            
ATOM    946  ND2 ASN X  66      14.240 -19.927  12.407  0.00  0.00            
ATOM    947 HD21 ASN X  66      13.554 -20.622  12.150  0.00  0.00            
ATOM    948 HD22 ASN X  66      14.718 -20.057  13.287  0.00  0.00            
ATOM    949  C   ASN X  66      14.964 -16.035  10.376  0.00  0.00            
ATOM    950  O   ASN X  66      14.661 -15.104  11.185  0.00  0.00            
ATOM    951  N   PRO X  67      14.239 -16.268   9.275  0.00  0.00            
ATOM    952  CD  PRO X  67      14.814 -16.957   8.137  0.00  0.00            
ATOM    953  HD2 PRO X  67      14.599 -18.025   8.107  0.00  0.00            
ATOM    954  HD3 PRO X  67      15.894 -16.837   8.069  0.00  0.00            
ATOM    955  CG  PRO X  67      14.067 -16.338   6.966  0.00  0.00            
ATOM    956  HG2 PRO X  67      14.003 -17.130   6.221  0.00  0.00            
ATOM    957  HG3 PRO X  67      14.729 -15.588   6.533  0.00  0.00            
ATOM    958  CB  PRO X  67      12.742 -15.775   7.536  0.00  0.00            
ATOM    959  HB2 PRO X  67      11.963 -16.521   7.377  0.00  0.00            
ATOM    960  HB3 PRO X  67      12.528 -14.815   7.067  0.00  0.00            
ATOM    961  CA  PRO X  67      13.017 -15.552   8.962  0.00  0.00            
ATOM    962  HA  PRO X  67      13.071 -14.467   9.036  0.00  0.00            
ATOM    963  C   PRO X  67      11.787 -15.901   9.769  0.00  0.00            
ATOM    964  O   PRO X  67      10.851 -15.148   9.645  0.00  0.00            
ATOM    965  N   GLU X  68      11.732 -16.998  10.569  0.00  0.00            
ATOM    966  H   GLU X  68      12.526 -17.623  10.574  0.00  0.00            
ATOM    967  CA  GLU X  68      10.502 -17.578  11.215  0.00  0.00            
ATOM    968  HA  GLU X  68       9.663 -17.183  10.642  0.00  0.00            
ATOM    969  CB  GLU X  68      10.632 -19.155  11.139  0.00  0.00            
ATOM    970  HB2 GLU X  68      11.549 -19.434  11.658  0.00  0.00            
ATOM    971  HB3 GLU X  68       9.794 -19.650  11.629  0.00  0.00            
ATOM    972  CG  GLU X  68      10.492 -19.538   9.683  0.00  0.00            
ATOM    973  HG2 GLU X  68       9.522 -19.240   9.285  0.00  0.00            
ATOM    974  HG3 GLU X  68      11.280 -19.081   9.085  0.00  0.00            
ATOM    975  CD  GLU X  68      10.497 -21.145   9.634  0.00  0.00            
ATOM    976  OE1 GLU X  68       9.918 -21.836  10.440  0.00  0.00            
ATOM    977  OE2 GLU X  68      11.186 -21.668   8.747  0.00  0.00            
ATOM    978  C   GLU X  68      10.280 -17.044  12.663  0.00  0.00            
ATOM    979  O   GLU X  68       9.328 -17.397  13.358  0.00  0.00            
ATOM    980  N   ILE X  69      11.188 -16.168  13.129  0.00  0.00            
ATOM    981  H   ILE X  69      11.897 -15.883  12.468  0.00  0.00            
ATOM    982  CA  ILE X  69      11.239 -15.626  14.492  0.00  0.00            
ATOM    983  HA  ILE X  69      10.680 -16.317  15.121  0.00  0.00            
ATOM    984  CB  ILE X  69      12.649 -15.532  15.242  0.00  0.00            
ATOM    985  HB  ILE X  69      12.462 -15.070  16.211  0.00  0.00            
ATOM    986  CG2 ILE X  69      13.123 -17.012  15.493  0.00  0.00            
ATOM    987 HG21 ILE X  69      12.376 -17.551  16.074  0.00  0.00            
ATOM    988 HG22 ILE X  69      13.238 -17.558  14.556  0.00  0.00            
ATOM    989 HG23 ILE X  69      14.116 -17.061  15.940  0.00  0.00            
ATOM    990  CG1 ILE X  69      13.701 -14.778  14.458  0.00  0.00            
ATOM    991 HG12 ILE X  69      14.140 -15.436  13.708  0.00  0.00            
ATOM    992 HG13 ILE X  69      13.273 -13.889  13.997  0.00  0.00            
ATOM    993  CD1 ILE X  69      14.826 -14.274  15.454  0.00  0.00            
ATOM    994 HD11 ILE X  69      15.171 -15.088  16.093  0.00  0.00            
ATOM    995 HD12 ILE X  69      15.633 -13.802  14.894  0.00  0.00            
ATOM    996 HD13 ILE X  69      14.345 -13.610  16.172  0.00  0.00            
ATOM    997  C   ILE X  69      10.481 -14.263  14.573  0.00  0.00            
ATOM    998  O   ILE X  69      10.478 -13.669  15.605  0.00  0.00            
ATOM    999  N   GLY X  70       9.937 -13.745  13.458  0.00  0.00            
ATOM   1000  H   GLY X  70       9.834 -14.382  12.682  0.00  0.00            
ATOM   1001  CA  GLY X  70       9.581 -12.335  13.325  0.00  0.00            
ATOM   1002  HA2 GLY X  70      10.461 -11.757  13.607  0.00  0.00            
ATOM   1003  HA3 GLY X  70       9.336 -12.075  12.296  0.00  0.00            
ATOM   1004  C   GLY X  70       8.408 -11.941  14.282  0.00  0.00            
ATOM   1005  O   GLY X  70       8.495 -10.835  14.879  0.00  0.00            
ATOM   1006  N   LYS X  71       7.405 -12.834  14.457  0.00  0.00            
ATOM   1007  H   LYS X  71       7.562 -13.782  14.147  0.00  0.00            
ATOM   1008  CA  LYS X  71       6.299 -12.624  15.416  0.00  0.00            
ATOM   1009  HA  LYS X  71       5.762 -11.705  15.178  0.00  0.00            
ATOM   1010  CB  LYS X  71       5.235 -13.698  15.292  0.00  0.00            
ATOM   1011  HB2 LYS X  71       4.845 -13.553  14.285  0.00  0.00            
ATOM   1012  HB3 LYS X  71       5.744 -14.661  15.357  0.00  0.00            
ATOM   1013  CG  LYS X  71       4.059 -13.649  16.281  0.00  0.00            
ATOM   1014  HG2 LYS X  71       3.771 -12.625  16.520  0.00  0.00            
ATOM   1015  HG3 LYS X  71       3.265 -14.148  15.726  0.00  0.00            
ATOM   1016  CD  LYS X  71       4.234 -14.405  17.552  0.00  0.00            
ATOM   1017  HD2 LYS X  71       4.564 -15.415  17.307  0.00  0.00            
ATOM   1018  HD3 LYS X  71       4.969 -13.788  18.070  0.00  0.00            
ATOM   1019  CE  LYS X  71       2.887 -14.480  18.296  0.00  0.00            
ATOM   1020  HE2 LYS X  71       2.599 -13.451  18.509  0.00  0.00            
ATOM   1021  HE3 LYS X  71       2.148 -14.992  17.680  0.00  0.00            
ATOM   1022  NZ  LYS X  71       3.082 -15.183  19.628  0.00  0.00            
ATOM   1023  HZ1 LYS X  71       3.674 -14.600  20.202  0.00  0.00            
ATOM   1024  HZ2 LYS X  71       2.227 -15.364  20.132  0.00  0.00            
ATOM   1025  HZ3 LYS X  71       3.608 -16.034  19.486  0.00  0.00            
ATOM   1026  C   LYS X  71       6.930 -12.492  16.820  0.00  0.00            
ATOM   1027  O   LYS X  71       6.514 -11.536  17.519  0.00  0.00            
ATOM   1028  N   LYS X  72       7.937 -13.278  17.173  0.00  0.00            
ATOM   1029  H   LYS X  72       8.227 -13.968  16.494  0.00  0.00            
ATOM   1030  CA  LYS X  72       8.613 -13.109  18.458  0.00  0.00            
ATOM   1031  HA  LYS X  72       7.777 -12.927  19.134  0.00  0.00            
ATOM   1032  CB  LYS X  72       9.508 -14.312  18.771  0.00  0.00            
ATOM   1033  HB2 LYS X  72       9.013 -15.237  18.477  0.00  0.00            
ATOM   1034  HB3 LYS X  72      10.413 -14.325  18.163  0.00  0.00            
ATOM   1035  CG  LYS X  72       9.902 -14.364  20.225  0.00  0.00            
ATOM   1036  HG2 LYS X  72      10.550 -13.501  20.379  0.00  0.00            
ATOM   1037  HG3 LYS X  72       8.954 -14.137  20.711  0.00  0.00            
ATOM   1038  CD  LYS X  72      10.643 -15.693  20.625  0.00  0.00            
ATOM   1039  HD2 LYS X  72       9.925 -16.513  20.622  0.00  0.00            
ATOM   1040  HD3 LYS X  72      11.495 -15.849  19.964  0.00  0.00            
ATOM   1041  CE  LYS X  72      11.239 -15.526  22.031  0.00  0.00            
ATOM   1042  HE2 LYS X  72      11.795 -14.591  22.082  0.00  0.00            
ATOM   1043  HE3 LYS X  72      10.431 -15.573  22.761  0.00  0.00            
ATOM   1044  NZ  LYS X  72      12.198 -16.586  22.472  0.00  0.00            
ATOM   1045  HZ1 LYS X  72      12.629 -17.038  21.680  0.00  0.00            
ATOM   1046  HZ2 LYS X  72      12.857 -16.288  23.178  0.00  0.00            
ATOM   1047  HZ3 LYS X  72      11.671 -17.316  22.928  0.00  0.00            
ATOM   1048  C   LYS X  72       9.594 -11.869  18.531  0.00  0.00            
ATOM   1049  O   LYS X  72       9.772 -11.321  19.624  0.00  0.00            
ATOM   1050  N   ALA X  73      10.156 -11.434  17.397  0.00  0.00            
ATOM   1051  H   ALA X  73      10.081 -12.069  16.616  0.00  0.00            
ATOM   1052  CA  ALA X  73      11.115 -10.302  17.317  0.00  0.00            
ATOM   1053  HA  ALA X  73      11.963 -10.472  17.982  0.00  0.00            
ATOM   1054  CB  ALA X  73      11.680 -10.177  15.902  0.00  0.00            
ATOM   1055  HB1 ALA X  73      10.955  -9.826  15.168  0.00  0.00            
ATOM   1056  HB2 ALA X  73      12.540  -9.519  16.036  0.00  0.00            
ATOM   1057  HB3 ALA X  73      12.134 -11.135  15.648  0.00  0.00            
ATOM   1058  C   ALA X  73      10.493  -8.956  17.651  0.00  0.00            
ATOM   1059  O   ALA X  73      11.038  -8.037  18.284  0.00  0.00            
ATOM   1060  N   ALA X  74       9.202  -8.840  17.250  0.00  0.00            
ATOM   1061  H   ALA X  74       8.758  -9.575  16.718  0.00  0.00            
ATOM   1062  CA  ALA X  74       8.232  -7.740  17.630  0.00  0.00            
ATOM   1063  HA  ALA X  74       8.858  -6.852  17.729  0.00  0.00            
ATOM   1064  CB  ALA X  74       7.186  -7.608  16.506  0.00  0.00            
ATOM   1065  HB1 ALA X  74       7.741  -7.657  15.570  0.00  0.00            
ATOM   1066  HB2 ALA X  74       6.589  -8.519  16.456  0.00  0.00            
ATOM   1067  HB3 ALA X  74       6.606  -6.706  16.701  0.00  0.00            
ATOM   1068  C   ALA X  74       7.651  -7.881  19.025  0.00  0.00            
ATOM   1069  O   ALA X  74       7.687  -6.886  19.767  0.00  0.00            
ATOM   1070  N   GLU X  75       7.242  -9.083  19.457  0.00  0.00            
ATOM   1071  H   GLU X  75       7.294  -9.907  18.874  0.00  0.00            
ATOM   1072  CA  GLU X  75       6.789  -9.339  20.807  0.00  0.00            
ATOM   1073  HA  GLU X  75       5.933  -8.695  21.005  0.00  0.00            
ATOM   1074  CB  GLU X  75       6.338 -10.826  20.969  0.00  0.00            
ATOM   1075  HB2 GLU X  75       7.108 -11.563  20.740  0.00  0.00            
ATOM   1076  HB3 GLU X  75       6.129 -10.928  22.034  0.00  0.00            
ATOM   1077  CG  GLU X  75       5.029 -11.226  20.293  0.00  0.00            
ATOM   1078  HG2 GLU X  75       4.317 -10.409  20.407  0.00  0.00            
ATOM   1079  HG3 GLU X  75       5.030 -11.306  19.207  0.00  0.00            
ATOM   1080  CD  GLU X  75       4.526 -12.565  20.810  0.00  0.00            
ATOM   1081  OE1 GLU X  75       5.112 -13.640  20.472  0.00  0.00            
ATOM   1082  OE2 GLU X  75       3.489 -12.554  21.506  0.00  0.00            
ATOM   1083  C   GLU X  75       7.837  -8.949  21.817  0.00  0.00            
ATOM   1084  O   GLU X  75       7.572  -8.262  22.821  0.00  0.00            
ATOM   1085  N   GLU X  76       9.146  -9.273  21.561  0.00  0.00            
ATOM   1086  H   GLU X  76       9.374  -9.924  20.824  0.00  0.00            
ATOM   1087  CA  GLU X  76      10.278  -9.006  22.500  0.00  0.00            
ATOM   1088  HA  GLU X  76       9.910  -9.342  23.469  0.00  0.00            
ATOM   1089  CB  GLU X  76      11.509  -9.898  22.224  0.00  0.00            
ATOM   1090  HB2 GLU X  76      11.762  -9.890  21.164  0.00  0.00            
ATOM   1091  HB3 GLU X  76      12.377  -9.577  22.800  0.00  0.00            
ATOM   1092  CG  GLU X  76      11.399 -11.467  22.540  0.00  0.00            
ATOM   1093  HG2 GLU X  76      10.560 -11.943  22.030  0.00  0.00            
ATOM   1094  HG3 GLU X  76      12.300 -11.963  22.177  0.00  0.00            
ATOM   1095  CD  GLU X  76      11.257 -11.715  24.046  0.00  0.00            
ATOM   1096  OE1 GLU X  76      10.147 -11.571  24.556  0.00  0.00            
ATOM   1097  OE2 GLU X  76      12.278 -12.022  24.715  0.00  0.00            
ATOM   1098  C   GLU X  76      10.797  -7.593  22.388  0.00  0.00            
ATOM   1099  O   GLU X  76      11.818  -7.245  23.031  0.00  0.00            
ATOM   1100  N   SER X  77      10.109  -6.718  21.618  0.00  0.00            
ATOM   1101  H   SER X  77       9.378  -7.040  20.999  0.00  0.00            
ATOM   1102  CA  SER X  77      10.377  -5.336  21.545  0.00  0.00            
ATOM   1103  HA  SER X  77      11.085  -5.057  22.325  0.00  0.00            
ATOM   1104  CB  SER X  77      10.974  -4.834  20.171  0.00  0.00            
ATOM   1105  HB2 SER X  77      10.247  -4.810  19.357  0.00  0.00            
ATOM   1106  HB3 SER X  77      11.363  -3.832  20.353  0.00  0.00            
ATOM   1107  OG  SER X  77      11.994  -5.848  19.872  0.00  0.00            
ATOM   1108  HG  SER X  77      11.560  -6.602  19.468  0.00  0.00            
ATOM   1109  C   SER X  77       9.089  -4.547  21.797  0.00  0.00            
ATOM   1110  O   SER X  77       9.015  -3.372  21.424  0.00  0.00            
ATOM   1111  N   ARG X  78       8.089  -5.137  22.542  0.00  0.00            
ATOM   1112  H   ARG X  78       8.334  -6.091  22.770  0.00  0.00            
ATOM   1113  CA  ARG X  78       6.726  -4.655  22.827  0.00  0.00            
ATOM   1114  HA  ARG X  78       6.093  -4.710  21.942  0.00  0.00            
ATOM   1115  CB  ARG X  78       6.089  -5.622  23.855  0.00  0.00            
ATOM   1116  HB2 ARG X  78       5.968  -6.607  23.405  0.00  0.00            
ATOM   1117  HB3 ARG X  78       6.774  -5.593  24.703  0.00  0.00            
ATOM   1118  CG  ARG X  78       4.665  -5.277  24.323  0.00  0.00            
ATOM   1119  HG2 ARG X  78       4.304  -5.968  25.083  0.00  0.00            
ATOM   1120  HG3 ARG X  78       4.814  -4.315  24.815  0.00  0.00            
ATOM   1121  CD  ARG X  78       3.619  -5.179  23.234  0.00  0.00            
ATOM   1122  HD2 ARG X  78       3.898  -4.415  22.509  0.00  0.00            
ATOM   1123  HD3 ARG X  78       3.335  -6.156  22.840  0.00  0.00            
ATOM   1124  NE  ARG X  78       2.442  -4.500  23.783  0.00  0.00            
ATOM   1125  HE  ARG X  78       2.516  -3.493  23.792  0.00  0.00            
ATOM   1126  CZ  ARG X  78       1.185  -4.969  23.875  0.00  0.00            
ATOM   1127  NH1 ARG X  78       0.747  -6.119  23.607  0.00  0.00            
ATOM   1128 HH11 ARG X  78       1.380  -6.860  23.341  0.00  0.00            
ATOM   1129 HH12 ARG X  78      -0.168  -6.352  23.964  0.00  0.00            
ATOM   1130  NH2 ARG X  78       0.264  -4.175  24.374  0.00  0.00            
ATOM   1131 HH21 ARG X  78       0.588  -3.234  24.547  0.00  0.00            
ATOM   1132 HH22 ARG X  78      -0.669  -4.556  24.438  0.00  0.00            
ATOM   1133  C   ARG X  78       6.719  -3.262  23.356  0.00  0.00            
ATOM   1134  O   ARG X  78       5.942  -2.446  22.952  0.00  0.00            
ATOM   1135  N   GLU X  79       7.510  -2.955  24.380  0.00  0.00            
ATOM   1136  H   GLU X  79       8.173  -3.647  24.699  0.00  0.00            
ATOM   1137  CA  GLU X  79       7.509  -1.675  25.037  0.00  0.00            
ATOM   1138  HA  GLU X  79       6.494  -1.320  25.220  0.00  0.00            
ATOM   1139  CB  GLU X  79       8.208  -1.742  26.412  0.00  0.00            
ATOM   1140  HB2 GLU X  79       8.155  -0.815  26.982  0.00  0.00            
ATOM   1141  HB3 GLU X  79       7.700  -2.543  26.950  0.00  0.00            
ATOM   1142  CG  GLU X  79       9.720  -2.080  26.560  0.00  0.00            
ATOM   1143  HG2 GLU X  79      10.225  -1.340  25.937  0.00  0.00            
ATOM   1144  HG3 GLU X  79       9.916  -1.850  27.607  0.00  0.00            
ATOM   1145  CD  GLU X  79      10.110  -3.520  26.038  0.00  0.00            
ATOM   1146  OE1 GLU X  79      10.333  -3.735  24.825  0.00  0.00            
ATOM   1147  OE2 GLU X  79      10.279  -4.365  26.957  0.00  0.00            
ATOM   1148  C   GLU X  79       8.052  -0.583  24.128  0.00  0.00            
ATOM   1149  O   GLU X  79       7.631   0.543  24.384  0.00  0.00            
ATOM   1150  N   GLN X  80       8.923  -0.955  23.155  0.00  0.00            
ATOM   1151  H   GLN X  80       9.177  -1.909  22.941  0.00  0.00            
ATOM   1152  CA  GLN X  80       9.477  -0.032  22.174  0.00  0.00            
ATOM   1153  HA  GLN X  80       9.701   0.912  22.672  0.00  0.00            
ATOM   1154  CB  GLN X  80      10.852  -0.651  21.660  0.00  0.00            
ATOM   1155  HB2 GLN X  80      10.786  -1.646  21.221  0.00  0.00            
ATOM   1156  HB3 GLN X  80      11.266  -0.002  20.888  0.00  0.00            
ATOM   1157  CG  GLN X  80      11.913  -0.607  22.828  0.00  0.00            
ATOM   1158  HG2 GLN X  80      12.566   0.244  22.639  0.00  0.00            
ATOM   1159  HG3 GLN X  80      11.407  -0.471  23.784  0.00  0.00            
ATOM   1160  CD  GLN X  80      12.886  -1.776  22.931  0.00  0.00            
ATOM   1161  OE1 GLN X  80      14.112  -1.752  22.721  0.00  0.00            
ATOM   1162  NE2 GLN X  80      12.382  -2.928  23.295  0.00  0.00            
ATOM   1163 HE21 GLN X  80      12.948  -3.753  23.432  0.00  0.00            
ATOM   1164 HE22 GLN X  80      11.457  -2.939  23.702  0.00  0.00            
ATOM   1165  C   GLN X  80       8.489   0.297  21.016  0.00  0.00            
ATOM   1166  O   GLN X  80       8.322   1.475  20.641  0.00  0.00            
ATOM   1167  N   ILE X  81       7.771  -0.663  20.419  0.00  0.00            
ATOM   1168  H   ILE X  81       7.945  -1.597  20.759  0.00  0.00            
ATOM   1169  CA  ILE X  81       6.827  -0.430  19.321  0.00  0.00            
ATOM   1170  HA  ILE X  81       7.192   0.280  18.580  0.00  0.00            
ATOM   1171  CB  ILE X  81       6.647  -1.721  18.456  0.00  0.00            
ATOM   1172  HB  ILE X  81       5.830  -1.677  17.738  0.00  0.00            
ATOM   1173  CG2 ILE X  81       7.895  -2.196  17.716  0.00  0.00            
ATOM   1174 HG21 ILE X  81       7.626  -3.083  17.141  0.00  0.00            
ATOM   1175 HG22 ILE X  81       8.141  -1.473  16.939  0.00  0.00            
ATOM   1176 HG23 ILE X  81       8.713  -2.381  18.412  0.00  0.00            
ATOM   1177  CG1 ILE X  81       6.246  -2.955  19.378  0.00  0.00            
ATOM   1178 HG12 ILE X  81       7.135  -3.416  19.809  0.00  0.00            
ATOM   1179 HG13 ILE X  81       5.461  -2.702  20.091  0.00  0.00            
ATOM   1180  CD1 ILE X  81       5.586  -4.125  18.586  0.00  0.00            
ATOM   1181 HD11 ILE X  81       4.648  -3.872  18.093  0.00  0.00            
ATOM   1182 HD12 ILE X  81       6.244  -4.434  17.773  0.00  0.00            
ATOM   1183 HD13 ILE X  81       5.402  -4.972  19.245  0.00  0.00            
ATOM   1184  C   ILE X  81       5.511   0.165  19.819  0.00  0.00            
ATOM   1185  O   ILE X  81       4.921   0.913  19.095  0.00  0.00            
ATOM   1186  N   GLU X  82       5.038  -0.017  21.079  0.00  0.00            
ATOM   1187  H   GLU X  82       5.501  -0.634  21.732  0.00  0.00            
ATOM   1188  CA  GLU X  82       3.851   0.688  21.678  0.00  0.00            
ATOM   1189  HA  GLU X  82       2.977   0.618  21.031  0.00  0.00            
ATOM   1190  CB  GLU X  82       3.434  -0.108  22.939  0.00  0.00            
ATOM   1191  HB2 GLU X  82       3.497  -1.172  22.710  0.00  0.00            
ATOM   1192  HB3 GLU X  82       4.066   0.089  23.805  0.00  0.00            
ATOM   1193  CG  GLU X  82       1.992   0.215  23.259  0.00  0.00            
ATOM   1194  HG2 GLU X  82       1.971   1.046  23.964  0.00  0.00            
ATOM   1195  HG3 GLU X  82       1.347   0.448  22.412  0.00  0.00            
ATOM   1196  CD  GLU X  82       1.375  -1.076  23.867  0.00  0.00            
ATOM   1197  OE1 GLU X  82       1.942  -1.718  24.736  0.00  0.00            
ATOM   1198  OE2 GLU X  82       0.230  -1.336  23.451  0.00  0.00            
ATOM   1199  C   GLU X  82       3.990   2.200  21.891  0.00  0.00            
ATOM   1200  O   GLU X  82       2.997   2.960  21.845  0.00  0.00            
ATOM   1201  N   ASP X  83       5.226   2.608  21.990  0.00  0.00            
ATOM   1202  H   ASP X  83       5.981   1.944  22.079  0.00  0.00            
ATOM   1203  CA  ASP X  83       5.428   4.097  22.095  0.00  0.00            
ATOM   1204  HA  ASP X  83       4.658   4.542  22.725  0.00  0.00            
ATOM   1205  CB  ASP X  83       6.760   4.359  22.785  0.00  0.00            
ATOM   1206  HB2 ASP X  83       6.667   3.898  23.768  0.00  0.00            
ATOM   1207  HB3 ASP X  83       7.635   3.961  22.272  0.00  0.00            
ATOM   1208  CG  ASP X  83       6.903   5.837  22.901  0.00  0.00            
ATOM   1209  OD1 ASP X  83       6.059   6.510  23.604  0.00  0.00            
ATOM   1210  OD2 ASP X  83       7.831   6.370  22.259  0.00  0.00            
ATOM   1211  C   ASP X  83       5.335   4.714  20.639  0.00  0.00            
ATOM   1212  O   ASP X  83       4.763   5.778  20.389  0.00  0.00            
ATOM   1213  N   ALA X  84       5.767   3.958  19.623  0.00  0.00            
ATOM   1214  H   ALA X  84       5.958   2.989  19.831  0.00  0.00            
ATOM   1215  CA  ALA X  84       5.915   4.489  18.229  0.00  0.00            
ATOM   1216  HA  ALA X  84       6.445   5.425  18.408  0.00  0.00            
ATOM   1217  CB  ALA X  84       6.892   3.476  17.489  0.00  0.00            
ATOM   1218  HB1 ALA X  84       7.051   3.921  16.506  0.00  0.00            
ATOM   1219  HB2 ALA X  84       7.866   3.380  17.969  0.00  0.00            
ATOM   1220  HB3 ALA X  84       6.383   2.512  17.506  0.00  0.00            
ATOM   1221  C   ALA X  84       4.534   4.763  17.524  0.00  0.00            
ATOM   1222  O   ALA X  84       4.567   5.330  16.448  0.00  0.00            
ATOM   1223  N   ILE X  85       3.477   4.401  18.147  0.00  0.00            
ATOM   1224  H   ILE X  85       3.597   4.130  19.113  0.00  0.00            
ATOM   1225  CA  ILE X  85       2.162   4.332  17.449  0.00  0.00            
ATOM   1226  HA  ILE X  85       2.285   4.765  16.456  0.00  0.00            
ATOM   1227  CB  ILE X  85       1.650   2.907  17.350  0.00  0.00            
ATOM   1228  HB  ILE X  85       0.715   3.025  16.801  0.00  0.00            
ATOM   1229  CG2 ILE X  85       2.356   2.001  16.336  0.00  0.00            
ATOM   1230 HG21 ILE X  85       1.817   1.059  16.237  0.00  0.00            
ATOM   1231 HG22 ILE X  85       2.248   2.463  15.355  0.00  0.00            
ATOM   1232 HG23 ILE X  85       3.372   1.715  16.602  0.00  0.00            
ATOM   1233  CG1 ILE X  85       1.349   2.384  18.836  0.00  0.00            
ATOM   1234 HG12 ILE X  85       2.299   2.457  19.364  0.00  0.00            
ATOM   1235 HG13 ILE X  85       0.579   2.987  19.314  0.00  0.00            
ATOM   1236  CD1 ILE X  85       1.023   0.912  18.950  0.00  0.00            
ATOM   1237 HD11 ILE X  85       0.205   0.620  18.293  0.00  0.00            
ATOM   1238 HD12 ILE X  85       1.928   0.412  18.605  0.00  0.00            
ATOM   1239 HD13 ILE X  85       0.813   0.462  19.920  0.00  0.00            
ATOM   1240  C   ILE X  85       1.037   5.258  18.091  0.00  0.00            
ATOM   1241  O   ILE X  85       0.099   5.543  17.297  0.00  0.00            
ATOM   1242  N   GLN X  86       1.240   5.787  19.306  0.00  0.00            
ATOM   1243  H   GLN X  86       2.091   5.582  19.811  0.00  0.00            
ATOM   1244  CA  GLN X  86       0.226   6.512  20.047  0.00  0.00            
ATOM   1245  HA  GLN X  86      -0.704   5.943  20.024  0.00  0.00            
ATOM   1246  CB  GLN X  86       0.768   6.626  21.475  0.00  0.00            
ATOM   1247  HB2 GLN X  86       1.774   7.040  21.413  0.00  0.00            
ATOM   1248  HB3 GLN X  86       0.205   7.390  22.010  0.00  0.00            
ATOM   1249  CG  GLN X  86       0.605   5.231  22.200  0.00  0.00            
ATOM   1250  HG2 GLN X  86      -0.448   4.966  22.099  0.00  0.00            
ATOM   1251  HG3 GLN X  86       1.166   4.441  21.699  0.00  0.00            
ATOM   1252  CD  GLN X  86       1.098   5.226  23.647  0.00  0.00            
ATOM   1253  OE1 GLN X  86       0.361   5.516  24.524  0.00  0.00            
ATOM   1254  NE2 GLN X  86       2.356   4.900  23.849  0.00  0.00            
ATOM   1255 HE21 GLN X  86       2.581   4.732  24.819  0.00  0.00            
ATOM   1256 HE22 GLN X  86       2.852   4.442  23.097  0.00  0.00            
ATOM   1257  C   GLN X  86       0.027   7.971  19.482  0.00  0.00            
ATOM   1258  O   GLN X  86       0.925   8.442  18.849  0.00  0.00            
ATOM   1259  N   GLY X  87      -1.110   8.661  19.678  0.00  0.00            
ATOM   1260  H   GLY X  87      -1.854   8.194  20.178  0.00  0.00            
ATOM   1261  CA  GLY X  87      -1.286   9.980  19.080  0.00  0.00            
ATOM   1262  HA2 GLY X  87      -2.060  10.471  19.668  0.00  0.00            
ATOM   1263  HA3 GLY X  87      -0.355  10.502  19.301  0.00  0.00            
ATOM   1264  C   GLY X  87      -1.589  10.059  17.590  0.00  0.00            
ATOM   1265  O   GLY X  87      -1.315  11.094  16.980  0.00  0.00            
ATOM   1266  N   ALA X  88      -2.293   9.052  17.025  0.00  0.00            
ATOM   1267  H   ALA X  88      -2.654   8.307  17.605  0.00  0.00            
ATOM   1268  CA  ALA X  88      -2.603   8.920  15.622  0.00  0.00            
ATOM   1269  HA  ALA X  88      -2.631   9.934  15.224  0.00  0.00            
ATOM   1270  CB  ALA X  88      -1.540   8.027  15.040  0.00  0.00            
ATOM   1271  HB1 ALA X  88      -1.530   7.097  15.608  0.00  0.00            
ATOM   1272  HB2 ALA X  88      -1.810   7.802  14.008  0.00  0.00            
ATOM   1273  HB3 ALA X  88      -0.523   8.415  15.088  0.00  0.00            
ATOM   1274  C   ALA X  88      -3.969   8.376  15.431  0.00  0.00            
ATOM   1275  O   ALA X  88      -4.397   7.427  16.119  0.00  0.00            
ATOM   1276  N   ASP X  89      -4.736   8.931  14.499  0.00  0.00            
ATOM   1277  H   ASP X  89      -4.363   9.651  13.898  0.00  0.00            
ATOM   1278  CA  ASP X  89      -6.086   8.442  14.158  0.00  0.00            
ATOM   1279  HA  ASP X  89      -6.614   8.155  15.068  0.00  0.00            
ATOM   1280  CB  ASP X  89      -6.919   9.590  13.666  0.00  0.00            
ATOM   1281  HB2 ASP X  89      -6.397  10.098  12.855  0.00  0.00            
ATOM   1282  HB3 ASP X  89      -7.917   9.220  13.432  0.00  0.00            
ATOM   1283  CG  ASP X  89      -7.014  10.747  14.654  0.00  0.00            
ATOM   1284  OD1 ASP X  89      -6.001  11.463  14.868  0.00  0.00            
ATOM   1285  OD2 ASP X  89      -8.141  11.068  15.112  0.00  0.00            
ATOM   1286  C   ASP X  89      -6.191   7.261  13.138  0.00  0.00            
ATOM   1287  O   ASP X  89      -7.128   6.482  13.262  0.00  0.00            
ATOM   1288  N   MET X  90      -5.285   7.228  12.150  0.00  0.00            
ATOM   1289  H   MET X  90      -4.626   7.987  12.244  0.00  0.00            
ATOM   1290  CA  MET X  90      -5.067   6.290  11.065  0.00  0.00            
ATOM   1291  HA  MET X  90      -5.812   5.507  11.211  0.00  0.00            
ATOM   1292  CB  MET X  90      -5.413   7.050   9.709  0.00  0.00            
ATOM   1293  HB2 MET X  90      -6.342   7.613   9.792  0.00  0.00            
ATOM   1294  HB3 MET X  90      -4.573   7.732   9.576  0.00  0.00            
ATOM   1295  CG  MET X  90      -5.513   6.057   8.609  0.00  0.00            
ATOM   1296  HG2 MET X  90      -4.508   5.656   8.472  0.00  0.00            
ATOM   1297  HG3 MET X  90      -6.072   5.208   9.005  0.00  0.00            
ATOM   1298  SD  MET X  90      -6.242   6.691   7.043  0.00  0.00            
ATOM   1299  CE  MET X  90      -5.826   5.439   5.792  0.00  0.00            
ATOM   1300  HE1 MET X  90      -6.212   5.671   4.801  0.00  0.00            
ATOM   1301  HE2 MET X  90      -4.741   5.509   5.706  0.00  0.00            
ATOM   1302  HE3 MET X  90      -6.041   4.397   6.031  0.00  0.00            
ATOM   1303  C   MET X  90      -3.588   5.705  11.037  0.00  0.00            
ATOM   1304  O   MET X  90      -2.701   6.275  11.634  0.00  0.00            
ATOM   1305  N   VAL X  91      -3.323   4.481  10.558  0.00  0.00            
ATOM   1306  H   VAL X  91      -4.163   4.045  10.206  0.00  0.00            
ATOM   1307  CA  VAL X  91      -1.964   3.865  10.465  0.00  0.00            
ATOM   1308  HA  VAL X  91      -1.211   4.650  10.397  0.00  0.00            
ATOM   1309  CB  VAL X  91      -1.752   2.986  11.769  0.00  0.00            
ATOM   1310  HB  VAL X  91      -2.322   2.058  11.738  0.00  0.00            
ATOM   1311  CG1 VAL X  91      -0.295   2.514  11.814  0.00  0.00            
ATOM   1312 HG11 VAL X  91      -0.130   1.809  12.630  0.00  0.00            
ATOM   1313 HG12 VAL X  91       0.049   2.126  10.856  0.00  0.00            
ATOM   1314 HG13 VAL X  91       0.390   3.346  11.983  0.00  0.00            
ATOM   1315  CG2 VAL X  91      -1.832   3.699  13.094  0.00  0.00            
ATOM   1316 HG21 VAL X  91      -2.828   4.100  13.286  0.00  0.00            
ATOM   1317 HG22 VAL X  91      -1.624   2.961  13.869  0.00  0.00            
ATOM   1318 HG23 VAL X  91      -1.095   4.483  13.271  0.00  0.00            
ATOM   1319  C   VAL X  91      -1.970   3.055   9.121  0.00  0.00            
ATOM   1320  O   VAL X  91      -2.941   2.261   8.978  0.00  0.00            
ATOM   1321  N   PHE X  92      -0.971   3.192   8.273  0.00  0.00            
ATOM   1322  H   PHE X  92      -0.276   3.803   8.678  0.00  0.00            
ATOM   1323  CA  PHE X  92      -0.530   2.193   7.379  0.00  0.00            
ATOM   1324  HA  PHE X  92      -1.344   1.517   7.116  0.00  0.00            
ATOM   1325  CB  PHE X  92      -0.063   2.851   6.110  0.00  0.00            
ATOM   1326  HB2 PHE X  92       0.640   3.632   6.399  0.00  0.00            
ATOM   1327  HB3 PHE X  92       0.547   2.164   5.524  0.00  0.00            
ATOM   1328  CG  PHE X  92      -1.160   3.337   5.179  0.00  0.00            
ATOM   1329  CD1 PHE X  92      -1.149   4.646   4.614  0.00  0.00            
ATOM   1330  HD1 PHE X  92      -0.361   5.372   4.750  0.00  0.00            
ATOM   1331  CE1 PHE X  92      -2.138   5.092   3.724  0.00  0.00            
ATOM   1332  HE1 PHE X  92      -2.157   6.089   3.310  0.00  0.00            
ATOM   1333  CZ  PHE X  92      -3.189   4.218   3.477  0.00  0.00            
ATOM   1334  HZ  PHE X  92      -4.006   4.562   2.859  0.00  0.00            
ATOM   1335  CE2 PHE X  92      -3.273   2.942   4.097  0.00  0.00            
ATOM   1336  HE2 PHE X  92      -4.158   2.331   3.989  0.00  0.00            
ATOM   1337  CD2 PHE X  92      -2.192   2.442   4.858  0.00  0.00            
ATOM   1338  HD2 PHE X  92      -2.189   1.468   5.325  0.00  0.00            
ATOM   1339  C   PHE X  92       0.577   1.350   7.957  0.00  0.00            
ATOM   1340  O   PHE X  92       1.507   1.964   8.491  0.00  0.00            
ATOM   1341  N   VAL X  93       0.702   0.053   7.774  0.00  0.00            
ATOM   1342  H   VAL X  93      -0.153  -0.371   7.442  0.00  0.00            
ATOM   1343  CA  VAL X  93       1.878  -0.843   8.036  0.00  0.00            
ATOM   1344  HA  VAL X  93       2.619  -0.132   8.404  0.00  0.00            
ATOM   1345  CB  VAL X  93       1.736  -1.863   9.154  0.00  0.00            
ATOM   1346  HB  VAL X  93       0.867  -2.484   8.935  0.00  0.00            
ATOM   1347  CG1 VAL X  93       2.996  -2.671   9.252  0.00  0.00            
ATOM   1348 HG11 VAL X  93       3.065  -3.280  10.154  0.00  0.00            
ATOM   1349 HG12 VAL X  93       2.910  -3.394   8.441  0.00  0.00            
ATOM   1350 HG13 VAL X  93       3.912  -2.107   9.076  0.00  0.00            
ATOM   1351  CG2 VAL X  93       1.535  -1.189  10.503  0.00  0.00            
ATOM   1352 HG21 VAL X  93       0.592  -0.646  10.435  0.00  0.00            
ATOM   1353 HG22 VAL X  93       1.307  -1.894  11.303  0.00  0.00            
ATOM   1354 HG23 VAL X  93       2.385  -0.678  10.955  0.00  0.00            
ATOM   1355  C   VAL X  93       2.259  -1.392   6.676  0.00  0.00            
ATOM   1356  O   VAL X  93       1.510  -2.210   6.146  0.00  0.00            
ATOM   1357  N   THR X  94       3.422  -0.998   6.155  0.00  0.00            
ATOM   1358  H   THR X  94       4.116  -0.495   6.688  0.00  0.00            
ATOM   1359  CA  THR X  94       3.918  -1.399   4.816  0.00  0.00            
ATOM   1360  HA  THR X  94       3.129  -1.838   4.205  0.00  0.00            
ATOM   1361  CB  THR X  94       4.203  -0.115   3.932  0.00  0.00            
ATOM   1362  HB  THR X  94       3.214   0.118   3.537  0.00  0.00            
ATOM   1363  CG2 THR X  94       4.867   1.060   4.621  0.00  0.00            
ATOM   1364 HG21 THR X  94       5.830   0.794   5.057  0.00  0.00            
ATOM   1365 HG22 THR X  94       4.882   1.823   3.842  0.00  0.00            
ATOM   1366 HG23 THR X  94       4.220   1.438   5.413  0.00  0.00            
ATOM   1367  OG1 THR X  94       5.025  -0.507   2.854  0.00  0.00            
ATOM   1368  HG1 THR X  94       4.474  -0.383   2.077  0.00  0.00            
ATOM   1369  C   THR X  94       5.055  -2.423   4.915  0.00  0.00            
ATOM   1370  O   THR X  94       5.972  -2.163   5.659  0.00  0.00            
ATOM   1371  N   SER X  95       4.987  -3.516   4.202  0.00  0.00            
ATOM   1372  H   SER X  95       4.088  -3.758   3.811  0.00  0.00            
ATOM   1373  CA  SER X  95       5.994  -4.656   4.304  0.00  0.00            
ATOM   1374  HA  SER X  95       6.947  -4.188   4.552  0.00  0.00            
ATOM   1375  CB  SER X  95       5.608  -5.502   5.491  0.00  0.00            
ATOM   1376  HB2 SER X  95       5.380  -4.813   6.305  0.00  0.00            
ATOM   1377  HB3 SER X  95       4.712  -6.101   5.324  0.00  0.00            
ATOM   1378  OG  SER X  95       6.673  -6.345   5.893  0.00  0.00            
ATOM   1379  HG  SER X  95       7.426  -5.782   6.091  0.00  0.00            
ATOM   1380  C   SER X  95       5.986  -5.582   3.103  0.00  0.00            
ATOM   1381  O   SER X  95       5.013  -5.925   2.447  0.00  0.00            
ATOM   1382  N   GLY X  96       7.140  -6.254   2.961  0.00  0.00            
ATOM   1383  H   GLY X  96       7.842  -6.047   3.657  0.00  0.00            
ATOM   1384  CA  GLY X  96       7.384  -7.473   2.196  0.00  0.00            
ATOM   1385  HA2 GLY X  96       6.654  -7.675   1.411  0.00  0.00            
ATOM   1386  HA3 GLY X  96       8.411  -7.449   1.831  0.00  0.00            
ATOM   1387  C   GLY X  96       7.290  -8.712   3.145  0.00  0.00            
ATOM   1388  O   GLY X  96       7.717  -8.695   4.302  0.00  0.00            
ATOM   1389  N   MET X  97       6.884  -9.835   2.607  0.00  0.00            
ATOM   1390  H   MET X  97       6.981  -9.913   1.605  0.00  0.00            
ATOM   1391  CA  MET X  97       6.704 -11.089   3.408  0.00  0.00            
ATOM   1392  HA  MET X  97       7.098 -10.944   4.414  0.00  0.00            
ATOM   1393  CB  MET X  97       5.211 -11.221   3.693  0.00  0.00            
ATOM   1394  HB2 MET X  97       4.668 -11.153   2.749  0.00  0.00            
ATOM   1395  HB3 MET X  97       4.959 -12.182   4.141  0.00  0.00            
ATOM   1396  CG  MET X  97       4.560 -10.193   4.713  0.00  0.00            
ATOM   1397  HG2 MET X  97       5.338  -9.962   5.440  0.00  0.00            
ATOM   1398  HG3 MET X  97       4.343  -9.227   4.259  0.00  0.00            
ATOM   1399  SD  MET X  97       3.079 -10.887   5.621  0.00  0.00            
ATOM   1400  CE  MET X  97       3.073  -9.525   6.812  0.00  0.00            
ATOM   1401  HE1 MET X  97       2.325  -9.704   7.585  0.00  0.00            
ATOM   1402  HE2 MET X  97       4.098  -9.503   7.181  0.00  0.00            
ATOM   1403  HE3 MET X  97       2.896  -8.576   6.305  0.00  0.00            
ATOM   1404  C   MET X  97       7.309 -12.322   2.735  0.00  0.00            
ATOM   1405  O   MET X  97       7.737 -12.330   1.583  0.00  0.00            
ATOM   1406  N   GLY X  98       7.331 -13.490   3.426  0.00  0.00            
ATOM   1407  H   GLY X  98       7.094 -13.518   4.407  0.00  0.00            
ATOM   1408  CA  GLY X  98       7.835 -14.816   2.956  0.00  0.00            
ATOM   1409  HA2 GLY X  98       7.168 -15.607   3.297  0.00  0.00            
ATOM   1410  HA3 GLY X  98       7.953 -14.865   1.873  0.00  0.00            
ATOM   1411  C   GLY X  98       9.183 -15.085   3.567  0.00  0.00            
ATOM   1412  O   GLY X  98       9.356 -15.294   4.756  0.00  0.00            
ATOM   1413  N   GLY X  99      10.239 -14.857   2.824  0.00  0.00            
ATOM   1414  H   GLY X  99      10.117 -14.508   1.885  0.00  0.00            
ATOM   1415  CA  GLY X  99      11.632 -14.988   3.292  0.00  0.00            
ATOM   1416  HA2 GLY X  99      11.682 -15.997   3.703  0.00  0.00            
ATOM   1417  HA3 GLY X  99      12.238 -14.922   2.389  0.00  0.00            
ATOM   1418  C   GLY X  99      12.125 -14.078   4.424  0.00  0.00            
ATOM   1419  O   GLY X  99      13.355 -13.907   4.468  0.00  0.00            
ATOM   1420  N   GLY X 100      11.260 -13.340   5.201  0.00  0.00            
ATOM   1421  H   GLY X 100      10.280 -13.544   5.063  0.00  0.00            
ATOM   1422  CA  GLY X 100      11.772 -12.373   6.187  0.00  0.00            
ATOM   1423  HA2 GLY X 100      12.837 -12.491   6.389  0.00  0.00            
ATOM   1424  HA3 GLY X 100      11.774 -11.375   5.750  0.00  0.00            
ATOM   1425  C   GLY X 100      10.911 -12.310   7.455  0.00  0.00            
ATOM   1426  O   GLY X 100       9.843 -12.939   7.517  0.00  0.00            
ATOM   1427  N   THR X 101      11.442 -11.658   8.478  0.00  0.00            
ATOM   1428  H   THR X 101      12.311 -11.160   8.358  0.00  0.00            
ATOM   1429  CA  THR X 101      10.782 -11.441   9.790  0.00  0.00            
ATOM   1430  HA  THR X 101      10.424 -12.431  10.074  0.00  0.00            
ATOM   1431  CB  THR X 101      11.735 -11.173  10.953  0.00  0.00            
ATOM   1432  HB  THR X 101      11.184 -11.228  11.891  0.00  0.00            
ATOM   1433  CG2 THR X 101      12.777 -12.374  11.042  0.00  0.00            
ATOM   1434 HG21 THR X 101      13.399 -12.358  10.146  0.00  0.00            
ATOM   1435 HG22 THR X 101      13.467 -12.286  11.880  0.00  0.00            
ATOM   1436 HG23 THR X 101      12.258 -13.330  11.112  0.00  0.00            
ATOM   1437  OG1 THR X 101      12.508 -10.008  10.972  0.00  0.00            
ATOM   1438  HG1 THR X 101      13.272 -10.216  10.431  0.00  0.00            
ATOM   1439  C   THR X 101       9.573 -10.474   9.666  0.00  0.00            
ATOM   1440  O   THR X 101       8.663 -10.513  10.532  0.00  0.00            
ATOM   1441  N   GLY X 102       9.550  -9.636   8.630  0.00  0.00            
ATOM   1442  H   GLY X 102      10.275  -9.771   7.940  0.00  0.00            
ATOM   1443  CA  GLY X 102       8.429  -8.726   8.387  0.00  0.00            
ATOM   1444  HA2 GLY X 102       8.422  -7.942   9.144  0.00  0.00            
ATOM   1445  HA3 GLY X 102       8.378  -8.244   7.410  0.00  0.00            
ATOM   1446  C   GLY X 102       7.090  -9.526   8.441  0.00  0.00            
ATOM   1447  O   GLY X 102       6.118  -9.011   8.966  0.00  0.00            
ATOM   1448  N   THR X 103       7.079 -10.764   7.926  0.00  0.00            
ATOM   1449  H   THR X 103       7.946 -11.111   7.541  0.00  0.00            
ATOM   1450  CA  THR X 103       5.979 -11.704   7.873  0.00  0.00            
ATOM   1451  HA  THR X 103       5.188 -11.341   7.217  0.00  0.00            
ATOM   1452  CB  THR X 103       6.504 -13.014   7.127  0.00  0.00            
ATOM   1453  HB  THR X 103       6.992 -13.512   7.966  0.00  0.00            
ATOM   1454  CG2 THR X 103       5.530 -13.963   6.491  0.00  0.00            
ATOM   1455 HG21 THR X 103       4.772 -14.453   7.102  0.00  0.00            
ATOM   1456 HG22 THR X 103       4.966 -13.501   5.681  0.00  0.00            
ATOM   1457 HG23 THR X 103       6.124 -14.786   6.091  0.00  0.00            
ATOM   1458  OG1 THR X 103       7.454 -12.785   6.078  0.00  0.00            
ATOM   1459  HG1 THR X 103       8.353 -12.851   6.410  0.00  0.00            
ATOM   1460  C   THR X 103       5.251 -11.963   9.185  0.00  0.00            
ATOM   1461  O   THR X 103       4.088 -12.280   9.205  0.00  0.00            
ATOM   1462  N   GLY X 104       5.985 -11.875  10.312  0.00  0.00            
ATOM   1463  H   GLY X 104       6.955 -11.643  10.149  0.00  0.00            
ATOM   1464  CA  GLY X 104       5.469 -11.992  11.777  0.00  0.00            
ATOM   1465  HA2 GLY X 104       4.462 -12.409  11.815  0.00  0.00            
ATOM   1466  HA3 GLY X 104       5.995 -12.680  12.440  0.00  0.00            
ATOM   1467  C   GLY X 104       5.418 -10.608  12.423  0.00  0.00            
ATOM   1468  O   GLY X 104       4.471 -10.390  13.209  0.00  0.00            
ATOM   1469  N   ALA X 105       6.395  -9.716  12.109  0.00  0.00            
ATOM   1470  H   ALA X 105       7.137 -10.049  11.510  0.00  0.00            
ATOM   1471  CA  ALA X 105       6.513  -8.484  12.768  0.00  0.00            
ATOM   1472  HA  ALA X 105       6.474  -8.663  13.842  0.00  0.00            
ATOM   1473  CB  ALA X 105       7.925  -8.015  12.550  0.00  0.00            
ATOM   1474  HB1 ALA X 105       8.098  -7.591  11.562  0.00  0.00            
ATOM   1475  HB2 ALA X 105       8.206  -7.217  13.239  0.00  0.00            
ATOM   1476  HB3 ALA X 105       8.570  -8.856  12.806  0.00  0.00            
ATOM   1477  C   ALA X 105       5.446  -7.445  12.425  0.00  0.00            
ATOM   1478  O   ALA X 105       4.840  -6.873  13.355  0.00  0.00            
ATOM   1479  N   ALA X 106       5.014  -7.355  11.138  0.00  0.00            
ATOM   1480  H   ALA X 106       5.392  -7.912  10.385  0.00  0.00            
ATOM   1481  CA  ALA X 106       3.960  -6.445  10.716  0.00  0.00            
ATOM   1482  HA  ALA X 106       4.216  -5.464  11.116  0.00  0.00            
ATOM   1483  CB  ALA X 106       3.862  -6.338   9.145  0.00  0.00            
ATOM   1484  HB1 ALA X 106       3.728  -7.289   8.629  0.00  0.00            
ATOM   1485  HB2 ALA X 106       3.016  -5.776   8.750  0.00  0.00            
ATOM   1486  HB3 ALA X 106       4.795  -5.894   8.798  0.00  0.00            
ATOM   1487  C   ALA X 106       2.599  -6.851  11.259  0.00  0.00            
ATOM   1488  O   ALA X 106       1.954  -5.895  11.626  0.00  0.00            
ATOM   1489  N   PRO X 107       2.228  -8.132  11.368  0.00  0.00            
ATOM   1490  CD  PRO X 107       2.590  -9.301  10.517  0.00  0.00            
ATOM   1491  HD2 PRO X 107       3.325  -9.932  11.017  0.00  0.00            
ATOM   1492  HD3 PRO X 107       2.911  -9.055   9.505  0.00  0.00            
ATOM   1493  CG  PRO X 107       1.352 -10.139  10.382  0.00  0.00            
ATOM   1494  HG2 PRO X 107       1.561 -11.204  10.287  0.00  0.00            
ATOM   1495  HG3 PRO X 107       0.781  -9.821   9.511  0.00  0.00            
ATOM   1496  CB  PRO X 107       0.698  -9.879  11.735  0.00  0.00            
ATOM   1497  HB2 PRO X 107       1.154 -10.487  12.516  0.00  0.00            
ATOM   1498  HB3 PRO X 107      -0.364 -10.100  11.627  0.00  0.00            
ATOM   1499  CA  PRO X 107       0.933  -8.401  11.983  0.00  0.00            
ATOM   1500  HA  PRO X 107       0.138  -7.798  11.547  0.00  0.00            
ATOM   1501  C   PRO X 107       0.997  -8.246  13.489  0.00  0.00            
ATOM   1502  O   PRO X 107      -0.033  -8.208  14.134  0.00  0.00            
ATOM   1503  N   VAL X 108       2.128  -8.115  14.179  0.00  0.00            
ATOM   1504  H   VAL X 108       3.020  -8.408  13.809  0.00  0.00            
ATOM   1505  CA  VAL X 108       2.272  -7.679  15.632  0.00  0.00            
ATOM   1506  HA  VAL X 108       1.421  -7.991  16.238  0.00  0.00            
ATOM   1507  CB  VAL X 108       3.507  -8.369  16.353  0.00  0.00            
ATOM   1508  HB  VAL X 108       4.342  -8.267  15.660  0.00  0.00            
ATOM   1509  CG1 VAL X 108       3.865  -7.870  17.777  0.00  0.00            
ATOM   1510 HG11 VAL X 108       3.995  -6.787  17.757  0.00  0.00            
ATOM   1511 HG12 VAL X 108       2.964  -8.068  18.357  0.00  0.00            
ATOM   1512 HG13 VAL X 108       4.648  -8.489  18.213  0.00  0.00            
ATOM   1513  CG2 VAL X 108       3.283  -9.890  16.569  0.00  0.00            
ATOM   1514 HG21 VAL X 108       3.124 -10.385  15.612  0.00  0.00            
ATOM   1515 HG22 VAL X 108       4.222 -10.286  16.956  0.00  0.00            
ATOM   1516 HG23 VAL X 108       2.624 -10.064  17.419  0.00  0.00            
ATOM   1517  C   VAL X 108       2.376  -6.122  15.806  0.00  0.00            
ATOM   1518  O   VAL X 108       1.569  -5.606  16.607  0.00  0.00            
ATOM   1519  N   VAL X 109       3.147  -5.452  15.002  0.00  0.00            
ATOM   1520  H   VAL X 109       3.743  -5.908  14.326  0.00  0.00            
ATOM   1521  CA  VAL X 109       3.094  -3.937  15.014  0.00  0.00            
ATOM   1522  HA  VAL X 109       3.362  -3.548  15.996  0.00  0.00            
ATOM   1523  CB  VAL X 109       4.163  -3.375  14.106  0.00  0.00            
ATOM   1524  HB  VAL X 109       4.030  -3.817  13.118  0.00  0.00            
ATOM   1525  CG1 VAL X 109       4.133  -1.873  14.010  0.00  0.00            
ATOM   1526 HG11 VAL X 109       5.022  -1.541  13.473  0.00  0.00            
ATOM   1527 HG12 VAL X 109       3.254  -1.554  13.450  0.00  0.00            
ATOM   1528 HG13 VAL X 109       4.223  -1.460  15.014  0.00  0.00            
ATOM   1529  CG2 VAL X 109       5.583  -3.663  14.583  0.00  0.00            
ATOM   1530 HG21 VAL X 109       5.794  -3.106  15.494  0.00  0.00            
ATOM   1531 HG22 VAL X 109       5.677  -4.724  14.816  0.00  0.00            
ATOM   1532 HG23 VAL X 109       6.339  -3.507  13.813  0.00  0.00            
ATOM   1533  C   VAL X 109       1.671  -3.300  14.637  0.00  0.00            
ATOM   1534  O   VAL X 109       1.115  -2.543  15.428  0.00  0.00            
ATOM   1535  N   ALA X 110       0.997  -3.733  13.562  0.00  0.00            
ATOM   1536  H   ALA X 110       1.404  -4.399  12.921  0.00  0.00            
ATOM   1537  CA  ALA X 110      -0.351  -3.388  13.408  0.00  0.00            
ATOM   1538  HA  ALA X 110      -0.576  -2.332  13.256  0.00  0.00            
ATOM   1539  CB  ALA X 110      -0.925  -4.042  12.175  0.00  0.00            
ATOM   1540  HB1 ALA X 110      -2.003  -3.891  12.107  0.00  0.00            
ATOM   1541  HB2 ALA X 110      -0.428  -3.769  11.245  0.00  0.00            
ATOM   1542  HB3 ALA X 110      -0.756  -5.118  12.213  0.00  0.00            
ATOM   1543  C   ALA X 110      -1.274  -3.820  14.594  0.00  0.00            
ATOM   1544  O   ALA X 110      -2.173  -3.007  14.920  0.00  0.00            
ATOM   1545  N   LYS X 111      -1.135  -4.992  15.244  0.00  0.00            
ATOM   1546  H   LYS X 111      -0.232  -5.418  15.090  0.00  0.00            
ATOM   1547  CA  LYS X 111      -2.156  -5.499  16.149  0.00  0.00            
ATOM   1548  HA  LYS X 111      -3.097  -5.444  15.603  0.00  0.00            
ATOM   1549  CB  LYS X 111      -1.995  -7.027  16.373  0.00  0.00            
ATOM   1550  HB2 LYS X 111      -2.498  -7.613  15.604  0.00  0.00            
ATOM   1551  HB3 LYS X 111      -0.938  -7.286  16.438  0.00  0.00            
ATOM   1552  CG  LYS X 111      -2.514  -7.576  17.702  0.00  0.00            
ATOM   1553  HG2 LYS X 111      -2.053  -7.074  18.553  0.00  0.00            
ATOM   1554  HG3 LYS X 111      -3.564  -7.301  17.801  0.00  0.00            
ATOM   1555  CD  LYS X 111      -2.455  -9.109  17.930  0.00  0.00            
ATOM   1556  HD2 LYS X 111      -1.477  -9.501  17.652  0.00  0.00            
ATOM   1557  HD3 LYS X 111      -2.518  -9.375  18.985  0.00  0.00            
ATOM   1558  CE  LYS X 111      -3.464  -9.907  17.087  0.00  0.00            
ATOM   1559  HE2 LYS X 111      -4.459  -9.471  17.172  0.00  0.00            
ATOM   1560  HE3 LYS X 111      -3.136 -10.053  16.058  0.00  0.00            
ATOM   1561  NZ  LYS X 111      -3.540 -11.264  17.671  0.00  0.00            
ATOM   1562  HZ1 LYS X 111      -4.365 -11.745  17.341  0.00  0.00            
ATOM   1563  HZ2 LYS X 111      -2.780 -11.883  17.424  0.00  0.00            
ATOM   1564  HZ3 LYS X 111      -3.671 -11.135  18.664  0.00  0.00            
ATOM   1565  C   LYS X 111      -2.406  -4.634  17.348  0.00  0.00            
ATOM   1566  O   LYS X 111      -3.525  -4.385  17.796  0.00  0.00            
ATOM   1567  N   ILE X 112      -1.391  -3.945  17.755  0.00  0.00            
ATOM   1568  H   ILE X 112      -0.467  -4.289  17.538  0.00  0.00            
ATOM   1569  CA  ILE X 112      -1.491  -3.008  18.963  0.00  0.00            
ATOM   1570  HA  ILE X 112      -2.305  -3.377  19.587  0.00  0.00            
ATOM   1571  CB  ILE X 112      -0.222  -3.029  19.725  0.00  0.00            
ATOM   1572  HB  ILE X 112      -0.441  -2.264  20.470  0.00  0.00            
ATOM   1573  CG2 ILE X 112      -0.109  -4.406  20.366  0.00  0.00            
ATOM   1574 HG21 ILE X 112       0.747  -4.536  21.030  0.00  0.00            
ATOM   1575 HG22 ILE X 112      -0.992  -4.748  20.907  0.00  0.00            
ATOM   1576 HG23 ILE X 112      -0.131  -5.155  19.574  0.00  0.00            
ATOM   1577  CG1 ILE X 112       1.137  -2.705  19.082  0.00  0.00            
ATOM   1578 HG12 ILE X 112       1.401  -3.607  18.531  0.00  0.00            
ATOM   1579 HG13 ILE X 112       0.938  -1.895  18.380  0.00  0.00            
ATOM   1580  CD1 ILE X 112       2.335  -2.285  19.879  0.00  0.00            
ATOM   1581 HD11 ILE X 112       2.064  -1.478  20.560  0.00  0.00            
ATOM   1582 HD12 ILE X 112       2.724  -3.091  20.503  0.00  0.00            
ATOM   1583 HD13 ILE X 112       3.140  -1.978  19.212  0.00  0.00            
ATOM   1584  C   ILE X 112      -1.887  -1.577  18.637  0.00  0.00            
ATOM   1585  O   ILE X 112      -2.476  -0.836  19.440  0.00  0.00            
ATOM   1586  N   ALA X 113      -1.725  -1.210  17.342  0.00  0.00            
ATOM   1587  H   ALA X 113      -1.173  -1.810  16.746  0.00  0.00            
ATOM   1588  CA  ALA X 113      -2.352   0.034  16.828  0.00  0.00            
ATOM   1589  HA  ALA X 113      -2.286   0.807  17.595  0.00  0.00            
ATOM   1590  CB  ALA X 113      -1.672   0.668  15.601  0.00  0.00            
ATOM   1591  HB1 ALA X 113      -2.286   1.442  15.142  0.00  0.00            
ATOM   1592  HB2 ALA X 113      -0.856   1.247  16.034  0.00  0.00            
ATOM   1593  HB3 ALA X 113      -1.468  -0.117  14.873  0.00  0.00            
ATOM   1594  C   ALA X 113      -3.917  -0.023  16.633  0.00  0.00            
ATOM   1595  O   ALA X 113      -4.639   0.909  16.915  0.00  0.00            
ATOM   1596  N   LYS X 114      -4.432  -1.221  16.326  0.00  0.00            
ATOM   1597  H   LYS X 114      -3.773  -1.894  15.963  0.00  0.00            
ATOM   1598  CA  LYS X 114      -5.887  -1.558  16.250  0.00  0.00            
ATOM   1599  HA  LYS X 114      -6.403  -0.767  15.705  0.00  0.00            
ATOM   1600  CB  LYS X 114      -6.072  -2.841  15.377  0.00  0.00            
ATOM   1601  HB2 LYS X 114      -5.590  -2.629  14.422  0.00  0.00            
ATOM   1602  HB3 LYS X 114      -5.483  -3.645  15.815  0.00  0.00            
ATOM   1603  CG  LYS X 114      -7.562  -3.402  15.299  0.00  0.00            
ATOM   1604  HG2 LYS X 114      -7.692  -3.897  16.261  0.00  0.00            
ATOM   1605  HG3 LYS X 114      -8.241  -2.580  15.068  0.00  0.00            
ATOM   1606  CD  LYS X 114      -7.645  -4.437  14.209  0.00  0.00            
ATOM   1607  HD2 LYS X 114      -7.260  -4.050  13.265  0.00  0.00            
ATOM   1608  HD3 LYS X 114      -7.122  -5.357  14.469  0.00  0.00            
ATOM   1609  CE  LYS X 114      -9.109  -4.997  14.076  0.00  0.00            
ATOM   1610  HE2 LYS X 114      -9.360  -5.657  13.246  0.00  0.00            
ATOM   1611  HE3 LYS X 114      -9.258  -5.738  14.861  0.00  0.00            
ATOM   1612  NZ  LYS X 114     -10.112  -3.975  13.901  0.00  0.00            
ATOM   1613  HZ1 LYS X 114     -11.000  -4.413  13.699  0.00  0.00            
ATOM   1614  HZ2 LYS X 114     -10.079  -3.433  14.751  0.00  0.00            
ATOM   1615  HZ3 LYS X 114      -9.966  -3.316  13.149  0.00  0.00            
ATOM   1616  C   LYS X 114      -6.520  -1.602  17.681  0.00  0.00            
ATOM   1617  O   LYS X 114      -7.611  -1.240  17.948  0.00  0.00            
ATOM   1618  N   GLU X 115      -5.720  -1.976  18.699  0.00  0.00            
ATOM   1619  H   GLU X 115      -4.775  -2.210  18.431  0.00  0.00            
ATOM   1620  CA  GLU X 115      -6.127  -1.914  20.144  0.00  0.00            
ATOM   1621  HA  GLU X 115      -7.093  -2.419  20.189  0.00  0.00            
ATOM   1622  CB  GLU X 115      -5.241  -2.708  21.106  0.00  0.00            
ATOM   1623  HB2 GLU X 115      -4.214  -2.367  20.979  0.00  0.00            
ATOM   1624  HB3 GLU X 115      -5.579  -2.520  22.126  0.00  0.00            
ATOM   1625  CG  GLU X 115      -5.355  -4.197  20.861  0.00  0.00            
ATOM   1626  HG2 GLU X 115      -6.379  -4.572  20.866  0.00  0.00            
ATOM   1627  HG3 GLU X 115      -5.044  -4.373  19.831  0.00  0.00            
ATOM   1628  CD  GLU X 115      -4.513  -5.044  21.795  0.00  0.00            
ATOM   1629  OE1 GLU X 115      -4.338  -6.232  21.433  0.00  0.00            
ATOM   1630  OE2 GLU X 115      -3.930  -4.568  22.730  0.00  0.00            
ATOM   1631  C   GLU X 115      -6.348  -0.474  20.695  0.00  0.00            
ATOM   1632  O   GLU X 115      -7.126  -0.241  21.641  0.00  0.00            
ATOM   1633  N   MET X 116      -5.570   0.456  20.182  0.00  0.00            
ATOM   1634  H   MET X 116      -4.835   0.156  19.557  0.00  0.00            
ATOM   1635  CA  MET X 116      -5.875   1.902  20.441  0.00  0.00            
ATOM   1636  HA  MET X 116      -6.181   2.093  21.469  0.00  0.00            
ATOM   1637  CB  MET X 116      -4.593   2.634  20.176  0.00  0.00            
ATOM   1638  HB2 MET X 116      -4.376   2.721  19.112  0.00  0.00            
ATOM   1639  HB3 MET X 116      -4.714   3.614  20.641  0.00  0.00            
ATOM   1640  CG  MET X 116      -3.372   2.048  20.964  0.00  0.00            
ATOM   1641  HG2 MET X 116      -3.591   2.179  22.023  0.00  0.00            
ATOM   1642  HG3 MET X 116      -3.226   0.973  20.859  0.00  0.00            
ATOM   1643  SD  MET X 116      -1.842   2.919  20.770  0.00  0.00            
ATOM   1644  CE  MET X 116      -0.835   2.003  21.919  0.00  0.00            
ATOM   1645  HE1 MET X 116      -1.312   2.047  22.898  0.00  0.00            
ATOM   1646  HE2 MET X 116      -0.780   0.933  21.720  0.00  0.00            
ATOM   1647  HE3 MET X 116       0.139   2.478  22.041  0.00  0.00            
ATOM   1648  C   MET X 116      -7.021   2.470  19.587  0.00  0.00            
ATOM   1649  O   MET X 116      -7.430   3.636  19.740  0.00  0.00            
ATOM   1650  N   GLY X 117      -7.766   1.618  18.910  0.00  0.00            
ATOM   1651  H   GLY X 117      -7.486   0.647  18.938  0.00  0.00            
ATOM   1652  CA  GLY X 117      -8.866   2.137  18.143  0.00  0.00            
ATOM   1653  HA2 GLY X 117      -9.566   1.319  17.975  0.00  0.00            
ATOM   1654  HA3 GLY X 117      -9.557   2.774  18.694  0.00  0.00            
ATOM   1655  C   GLY X 117      -8.565   2.892  16.848  0.00  0.00            
ATOM   1656  O   GLY X 117      -9.460   3.292  16.133  0.00  0.00            
ATOM   1657  N   ALA X 118      -7.297   3.180  16.404  0.00  0.00            
ATOM   1658  H   ALA X 118      -6.545   2.702  16.881  0.00  0.00            
ATOM   1659  CA  ALA X 118      -6.924   3.832  15.114  0.00  0.00            
ATOM   1660  HA  ALA X 118      -7.593   4.687  15.015  0.00  0.00            
ATOM   1661  CB  ALA X 118      -5.559   4.438  15.215  0.00  0.00            
ATOM   1662  HB1 ALA X 118      -5.616   5.156  16.034  0.00  0.00            
ATOM   1663  HB2 ALA X 118      -4.886   3.632  15.506  0.00  0.00            
ATOM   1664  HB3 ALA X 118      -5.268   4.818  14.236  0.00  0.00            
ATOM   1665  C   ALA X 118      -7.212   2.924  13.875  0.00  0.00            
ATOM   1666  O   ALA X 118      -7.182   1.731  13.926  0.00  0.00            
ATOM   1667  N   LEU X 119      -7.636   3.422  12.734  0.00  0.00            
ATOM   1668  H   LEU X 119      -7.748   4.424  12.685  0.00  0.00            
ATOM   1669  CA  LEU X 119      -7.951   2.628  11.527  0.00  0.00            
ATOM   1670  HA  LEU X 119      -8.644   1.858  11.869  0.00  0.00            
ATOM   1671  CB  LEU X 119      -8.602   3.505  10.478  0.00  0.00            
ATOM   1672  HB2 LEU X 119      -9.378   4.031  11.036  0.00  0.00            
ATOM   1673  HB3 LEU X 119      -7.927   4.238  10.037  0.00  0.00            
ATOM   1674  CG  LEU X 119      -9.309   2.740   9.354  0.00  0.00            
ATOM   1675  HG  LEU X 119      -8.776   1.819   9.112  0.00  0.00            
ATOM   1676  CD1 LEU X 119     -10.811   2.448   9.646  0.00  0.00            
ATOM   1677 HD11 LEU X 119     -11.495   3.296   9.669  0.00  0.00            
ATOM   1678 HD12 LEU X 119     -11.187   1.672   8.980  0.00  0.00            
ATOM   1679 HD13 LEU X 119     -10.955   2.163  10.689  0.00  0.00            
ATOM   1680  CD2 LEU X 119      -9.367   3.625   8.131  0.00  0.00            
ATOM   1681 HD21 LEU X 119      -9.771   3.008   7.329  0.00  0.00            
ATOM   1682 HD22 LEU X 119      -9.965   4.522   8.297  0.00  0.00            
ATOM   1683 HD23 LEU X 119      -8.352   3.975   7.941  0.00  0.00            
ATOM   1684  C   LEU X 119      -6.635   2.140  11.004  0.00  0.00            
ATOM   1685  O   LEU X 119      -6.007   2.755  10.117  0.00  0.00            
ATOM   1686  N   THR X 120      -6.213   0.952  11.445  0.00  0.00            
ATOM   1687  H   THR X 120      -6.810   0.378  12.023  0.00  0.00            
ATOM   1688  CA  THR X 120      -4.959   0.347  11.030  0.00  0.00            
ATOM   1689  HA  THR X 120      -4.234   1.150  10.892  0.00  0.00            
ATOM   1690  CB  THR X 120      -4.402  -0.503  12.218  0.00  0.00            
ATOM   1691  HB  THR X 120      -5.042  -1.375  12.347  0.00  0.00            
ATOM   1692  CG2 THR X 120      -2.990  -1.031  11.933  0.00  0.00            
ATOM   1693 HG21 THR X 120      -2.965  -1.457  10.930  0.00  0.00            
ATOM   1694 HG22 THR X 120      -2.254  -0.228  11.948  0.00  0.00            
ATOM   1695 HG23 THR X 120      -2.684  -1.757  12.684  0.00  0.00            
ATOM   1696  OG1 THR X 120      -4.305   0.235  13.448  0.00  0.00            
ATOM   1697  HG1 THR X 120      -5.146   0.686  13.548  0.00  0.00            
ATOM   1698  C   THR X 120      -5.127  -0.519   9.818  0.00  0.00            
ATOM   1699  O   THR X 120      -5.730  -1.572   9.746  0.00  0.00            
ATOM   1700  N   VAL X 121      -4.511  -0.097   8.677  0.00  0.00            
ATOM   1701  H   VAL X 121      -4.036   0.783   8.823  0.00  0.00            
ATOM   1702  CA  VAL X 121      -4.581  -0.757   7.392  0.00  0.00            
ATOM   1703  HA  VAL X 121      -5.336  -1.542   7.379  0.00  0.00            
ATOM   1704  CB  VAL X 121      -5.000   0.393   6.387  0.00  0.00            
ATOM   1705  HB  VAL X 121      -4.383   1.284   6.507  0.00  0.00            
ATOM   1706  CG1 VAL X 121      -4.975  -0.265   5.005  0.00  0.00            
ATOM   1707 HG11 VAL X 121      -3.993  -0.587   4.657  0.00  0.00            
ATOM   1708 HG12 VAL X 121      -5.627  -1.135   4.923  0.00  0.00            
ATOM   1709 HG13 VAL X 121      -5.293   0.520   4.320  0.00  0.00            
ATOM   1710  CG2 VAL X 121      -6.498   0.857   6.580  0.00  0.00            
ATOM   1711 HG21 VAL X 121      -6.642   1.281   7.574  0.00  0.00            
ATOM   1712 HG22 VAL X 121      -6.782   1.539   5.779  0.00  0.00            
ATOM   1713 HG23 VAL X 121      -7.207   0.030   6.550  0.00  0.00            
ATOM   1714  C   VAL X 121      -3.231  -1.460   7.047  0.00  0.00            
ATOM   1715  O   VAL X 121      -2.141  -0.909   7.277  0.00  0.00            
ATOM   1716  N   GLY X 122      -3.297  -2.645   6.354  0.00  0.00            
ATOM   1717  H   GLY X 122      -4.237  -2.991   6.226  0.00  0.00            
ATOM   1718  CA  GLY X 122      -2.138  -3.427   5.856  0.00  0.00            
ATOM   1719  HA2 GLY X 122      -1.251  -3.211   6.451  0.00  0.00            
ATOM   1720  HA3 GLY X 122      -2.276  -4.496   6.020  0.00  0.00            
ATOM   1721  C   GLY X 122      -1.764  -3.168   4.375  0.00  0.00            
ATOM   1722  O   GLY X 122      -2.570  -3.232   3.477  0.00  0.00            
ATOM   1723  N   VAL X 123      -0.471  -3.064   4.111  0.00  0.00            
ATOM   1724  H   VAL X 123       0.110  -2.967   4.932  0.00  0.00            
ATOM   1725  CA  VAL X 123       0.145  -3.043   2.761  0.00  0.00            
ATOM   1726  HA  VAL X 123      -0.635  -3.535   2.178  0.00  0.00            
ATOM   1727  CB  VAL X 123       0.490  -1.657   2.215  0.00  0.00            
ATOM   1728  HB  VAL X 123       1.421  -1.301   2.655  0.00  0.00            
ATOM   1729  CG1 VAL X 123       0.804  -1.900   0.768  0.00  0.00            
ATOM   1730 HG11 VAL X 123       0.006  -2.487   0.310  0.00  0.00            
ATOM   1731 HG12 VAL X 123       0.932  -0.980   0.199  0.00  0.00            
ATOM   1732 HG13 VAL X 123       1.768  -2.398   0.660  0.00  0.00            
ATOM   1733  CG2 VAL X 123      -0.674  -0.671   2.393  0.00  0.00            
ATOM   1734 HG21 VAL X 123      -1.526  -1.087   1.854  0.00  0.00            
ATOM   1735 HG22 VAL X 123      -0.894  -0.555   3.454  0.00  0.00            
ATOM   1736 HG23 VAL X 123      -0.372   0.284   1.964  0.00  0.00            
ATOM   1737  C   VAL X 123       1.267  -4.086   2.657  0.00  0.00            
ATOM   1738  O   VAL X 123       2.302  -4.011   3.252  0.00  0.00            
ATOM   1739  N   VAL X 124       0.979  -5.141   1.863  0.00  0.00            
ATOM   1740  H   VAL X 124       0.031  -5.200   1.521  0.00  0.00            
ATOM   1741  CA  VAL X 124       1.881  -6.309   1.847  0.00  0.00            
ATOM   1742  HA  VAL X 124       2.775  -6.038   2.408  0.00  0.00            
ATOM   1743  CB  VAL X 124       1.113  -7.449   2.579  0.00  0.00            
ATOM   1744  HB  VAL X 124       0.272  -7.737   1.947  0.00  0.00            
ATOM   1745  CG1 VAL X 124       2.131  -8.503   2.884  0.00  0.00            
ATOM   1746 HG11 VAL X 124       2.215  -8.899   1.871  0.00  0.00            
ATOM   1747 HG12 VAL X 124       3.048  -8.209   3.394  0.00  0.00            
ATOM   1748 HG13 VAL X 124       1.642  -9.262   3.494  0.00  0.00            
ATOM   1749  CG2 VAL X 124       0.540  -7.014   3.935  0.00  0.00            
ATOM   1750 HG21 VAL X 124      -0.293  -6.329   3.772  0.00  0.00            
ATOM   1751 HG22 VAL X 124       0.137  -7.829   4.538  0.00  0.00            
ATOM   1752 HG23 VAL X 124       1.342  -6.644   4.571  0.00  0.00            
ATOM   1753  C   VAL X 124       2.304  -6.770   0.419  0.00  0.00            
ATOM   1754  O   VAL X 124       1.424  -6.737  -0.479  0.00  0.00            
ATOM   1755  N   THR X 125       3.496  -7.261   0.232  0.00  0.00            
ATOM   1756  H   THR X 125       4.217  -7.104   0.922  0.00  0.00            
ATOM   1757  CA  THR X 125       4.002  -7.711  -1.081  0.00  0.00            
ATOM   1758  HA  THR X 125       3.210  -7.496  -1.798  0.00  0.00            
ATOM   1759  CB  THR X 125       5.205  -6.951  -1.544  0.00  0.00            
ATOM   1760  HB  THR X 125       6.052  -7.342  -0.982  0.00  0.00            
ATOM   1761  CG2 THR X 125       5.659  -7.199  -2.995  0.00  0.00            
ATOM   1762 HG21 THR X 125       4.845  -7.344  -3.705  0.00  0.00            
ATOM   1763 HG22 THR X 125       6.279  -6.382  -3.362  0.00  0.00            
ATOM   1764 HG23 THR X 125       6.148  -8.173  -3.004  0.00  0.00            
ATOM   1765  OG1 THR X 125       5.108  -5.556  -1.442  0.00  0.00            
ATOM   1766  HG1 THR X 125       5.995  -5.237  -1.621  0.00  0.00            
ATOM   1767  C   THR X 125       4.282  -9.225  -1.014  0.00  0.00            
ATOM   1768  O   THR X 125       4.954  -9.715  -0.041  0.00  0.00            
ATOM   1769  N   ARG X 126       4.064  -9.977  -2.045  0.00  0.00            
ATOM   1770  H   ARG X 126       3.525  -9.572  -2.797  0.00  0.00            
ATOM   1771  CA  ARG X 126       4.396 -11.416  -2.116  0.00  0.00            
ATOM   1772  HA  ARG X 126       4.256 -11.906  -1.154  0.00  0.00            
ATOM   1773  CB  ARG X 126       3.345 -12.122  -3.005  0.00  0.00            
ATOM   1774  HB2 ARG X 126       3.292 -11.775  -4.037  0.00  0.00            
ATOM   1775  HB3 ARG X 126       3.597 -13.180  -3.071  0.00  0.00            
ATOM   1776  CG  ARG X 126       1.889 -12.041  -2.342  0.00  0.00            
ATOM   1777  HG2 ARG X 126       1.892 -12.161  -1.259  0.00  0.00            
ATOM   1778  HG3 ARG X 126       1.372 -11.142  -2.677  0.00  0.00            
ATOM   1779  CD  ARG X 126       1.020 -13.183  -2.806  0.00  0.00            
ATOM   1780  HD2 ARG X 126       0.988 -13.390  -3.875  0.00  0.00            
ATOM   1781  HD3 ARG X 126       1.438 -14.093  -2.375  0.00  0.00            
ATOM   1782  NE  ARG X 126      -0.352 -13.012  -2.298  0.00  0.00            
ATOM   1783  HE  ARG X 126      -0.897 -12.430  -2.918  0.00  0.00            
ATOM   1784  CZ  ARG X 126      -1.021 -13.695  -1.416  0.00  0.00            
ATOM   1785  NH1 ARG X 126      -0.444 -14.376  -0.471  0.00  0.00            
ATOM   1786 HH11 ARG X 126       0.491 -14.745  -0.572  0.00  0.00            
ATOM   1787 HH12 ARG X 126      -1.115 -14.978  -0.015  0.00  0.00            
ATOM   1788  NH2 ARG X 126      -2.335 -13.542  -1.364  0.00  0.00            
ATOM   1789 HH21 ARG X 126      -2.636 -12.924  -2.105  0.00  0.00            
ATOM   1790 HH22 ARG X 126      -2.864 -13.877  -0.572  0.00  0.00            
ATOM   1791  C   ARG X 126       5.836 -11.730  -2.584  0.00  0.00            
ATOM   1792  O   ARG X 126       6.403 -10.972  -3.307  0.00  0.00            
ATOM   1793  N   PRO X 127       6.479 -12.794  -2.064  0.00  0.00            
ATOM   1794  CD  PRO X 127       5.891 -13.784  -1.064  0.00  0.00            
ATOM   1795  HD2 PRO X 127       4.941 -14.180  -1.423  0.00  0.00            
ATOM   1796  HD3 PRO X 127       5.754 -13.284  -0.106  0.00  0.00            
ATOM   1797  CG  PRO X 127       6.965 -14.857  -0.854  0.00  0.00            
ATOM   1798  HG2 PRO X 127       6.779 -15.651  -1.576  0.00  0.00            
ATOM   1799  HG3 PRO X 127       7.029 -15.369   0.107  0.00  0.00            
ATOM   1800  CB  PRO X 127       8.230 -14.189  -1.263  0.00  0.00            
ATOM   1801  HB2 PRO X 127       9.118 -14.817  -1.333  0.00  0.00            
ATOM   1802  HB3 PRO X 127       8.507 -13.651  -0.356  0.00  0.00            
ATOM   1803  CA  PRO X 127       7.828 -13.243  -2.323  0.00  0.00            
ATOM   1804  HA  PRO X 127       8.578 -12.475  -2.137  0.00  0.00            
ATOM   1805  C   PRO X 127       8.009 -13.850  -3.664  0.00  0.00            
ATOM   1806  O   PRO X 127       7.082 -14.313  -4.303  0.00  0.00            
ATOM   1807  N   PHE X 128       9.313 -13.925  -4.099  0.00  0.00            
ATOM   1808  H   PHE X 128      10.032 -13.527  -3.510  0.00  0.00            
ATOM   1809  CA  PHE X 128       9.774 -14.371  -5.349  0.00  0.00            
ATOM   1810  HA  PHE X 128       9.089 -14.090  -6.148  0.00  0.00            
ATOM   1811  CB  PHE X 128      11.124 -13.710  -5.673  0.00  0.00            
ATOM   1812  HB2 PHE X 128      11.905 -13.985  -4.964  0.00  0.00            
ATOM   1813  HB3 PHE X 128      11.384 -14.234  -6.593  0.00  0.00            
ATOM   1814  CG  PHE X 128      11.052 -12.247  -6.016  0.00  0.00            
ATOM   1815  CD1 PHE X 128      11.143 -11.240  -5.021  0.00  0.00            
ATOM   1816  HD1 PHE X 128      11.350 -11.491  -3.991  0.00  0.00            
ATOM   1817  CE1 PHE X 128      11.143  -9.980  -5.431  0.00  0.00            
ATOM   1818  HE1 PHE X 128      11.263  -9.270  -4.627  0.00  0.00            
ATOM   1819  CZ  PHE X 128      10.912  -9.585  -6.776  0.00  0.00            
ATOM   1820  HZ  PHE X 128      10.937  -8.546  -7.067  0.00  0.00            
ATOM   1821  CE2 PHE X 128      10.839 -10.582  -7.747  0.00  0.00            
ATOM   1822  HE2 PHE X 128      10.849 -10.371  -8.806  0.00  0.00            
ATOM   1823  CD2 PHE X 128      10.846 -11.928  -7.342  0.00  0.00            
ATOM   1824  HD2 PHE X 128      10.839 -12.750  -8.042  0.00  0.00            
ATOM   1825  C   PHE X 128       9.968 -15.896  -5.405  0.00  0.00            
ATOM   1826  O   PHE X 128      10.345 -16.539  -4.479  0.00  0.00            
ATOM   1827  N   SER X 129       9.792 -16.439  -6.609  0.00  0.00            
ATOM   1828  H   SER X 129       9.547 -15.782  -7.335  0.00  0.00            
ATOM   1829  CA  SER X 129       9.873 -17.882  -6.907  0.00  0.00            
ATOM   1830  HA  SER X 129       9.133 -18.424  -6.317  0.00  0.00            
ATOM   1831  CB  SER X 129       9.516 -18.128  -8.363  0.00  0.00            
ATOM   1832  HB2 SER X 129       9.464 -19.179  -8.649  0.00  0.00            
ATOM   1833  HB3 SER X 129       8.582 -17.610  -8.583  0.00  0.00            
ATOM   1834  OG  SER X 129      10.543 -17.595  -9.138  0.00  0.00            
ATOM   1835  HG  SER X 129      10.331 -17.752 -10.060  0.00  0.00            
ATOM   1836  C   SER X 129      11.261 -18.538  -6.568  0.00  0.00            
ATOM   1837  O   SER X 129      11.370 -19.790  -6.288  0.00  0.00            
ATOM   1838  N   PHE X 130      12.371 -17.786  -6.550  0.00  0.00            
ATOM   1839  H   PHE X 130      12.277 -16.930  -7.076  0.00  0.00            
ATOM   1840  CA  PHE X 130      13.714 -18.229  -6.126  0.00  0.00            
ATOM   1841  HA  PHE X 130      13.993 -19.103  -6.715  0.00  0.00            
ATOM   1842  CB  PHE X 130      14.791 -17.135  -6.435  0.00  0.00            
ATOM   1843  HB2 PHE X 130      15.776 -17.555  -6.640  0.00  0.00            
ATOM   1844  HB3 PHE X 130      14.400 -16.793  -7.393  0.00  0.00            
ATOM   1845  CG  PHE X 130      14.911 -16.042  -5.432  0.00  0.00            
ATOM   1846  CD1 PHE X 130      15.658 -16.221  -4.273  0.00  0.00            
ATOM   1847  HD1 PHE X 130      15.915 -17.217  -3.943  0.00  0.00            
ATOM   1848  CE1 PHE X 130      16.079 -15.172  -3.454  0.00  0.00            
ATOM   1849  HE1 PHE X 130      16.709 -15.374  -2.601  0.00  0.00            
ATOM   1850  CZ  PHE X 130      15.502 -13.913  -3.785  0.00  0.00            
ATOM   1851  HZ  PHE X 130      15.615 -13.045  -3.151  0.00  0.00            
ATOM   1852  CE2 PHE X 130      14.744 -13.717  -4.937  0.00  0.00            
ATOM   1853  HE2 PHE X 130      14.445 -12.745  -5.302  0.00  0.00            
ATOM   1854  CD2 PHE X 130      14.471 -14.810  -5.780  0.00  0.00            
ATOM   1855  HD2 PHE X 130      14.025 -14.664  -6.754  0.00  0.00            
ATOM   1856  C   PHE X 130      13.793 -18.660  -4.661  0.00  0.00            
ATOM   1857  O   PHE X 130      14.671 -19.444  -4.303  0.00  0.00            
ATOM   1858  N   GLU X 131      12.922 -18.117  -3.810  0.00  0.00            
ATOM   1859  H   GLU X 131      12.237 -17.443  -4.119  0.00  0.00            
ATOM   1860  CA  GLU X 131      12.860 -18.463  -2.388  0.00  0.00            
ATOM   1861  HA  GLU X 131      13.893 -18.624  -2.080  0.00  0.00            
ATOM   1862  CB  GLU X 131      12.278 -17.419  -1.526  0.00  0.00            
ATOM   1863  HB2 GLU X 131      11.295 -17.190  -1.938  0.00  0.00            
ATOM   1864  HB3 GLU X 131      12.187 -17.710  -0.479  0.00  0.00            
ATOM   1865  CG  GLU X 131      13.192 -16.158  -1.528  0.00  0.00            
ATOM   1866  HG2 GLU X 131      14.187 -16.603  -1.547  0.00  0.00            
ATOM   1867  HG3 GLU X 131      13.106 -15.615  -2.470  0.00  0.00            
ATOM   1868  CD  GLU X 131      13.055 -15.219  -0.260  0.00  0.00            
ATOM   1869  OE1 GLU X 131      14.061 -15.081   0.441  0.00  0.00            
ATOM   1870  OE2 GLU X 131      11.941 -14.675   0.011  0.00  0.00            
ATOM   1871  C   GLU X 131      12.109 -19.817  -2.165  0.00  0.00            
ATOM   1872  O   GLU X 131      12.295 -20.335  -1.069  0.00  0.00            
ATOM   1873  N   GLY X 132      11.462 -20.509  -3.172  0.00  0.00            
ATOM   1874  H   GLY X 132      11.397 -20.087  -4.087  0.00  0.00            
ATOM   1875  CA  GLY X 132      10.934 -21.852  -3.088  0.00  0.00            
ATOM   1876  HA2 GLY X 132      10.744 -22.130  -4.125  0.00  0.00            
ATOM   1877  HA3 GLY X 132      11.685 -22.515  -2.661  0.00  0.00            
ATOM   1878  C   GLY X 132       9.658 -21.927  -2.297  0.00  0.00            
ATOM   1879  O   GLY X 132       9.248 -20.934  -1.717  0.00  0.00            
ATOM   1880  N   ARG X 133       9.054 -23.102  -2.325  0.00  0.00            
ATOM   1881  H   ARG X 133       9.424 -23.704  -3.047  0.00  0.00            
ATOM   1882  CA  ARG X 133       7.678 -23.235  -1.844  0.00  0.00            
ATOM   1883  HA  ARG X 133       7.156 -22.431  -2.364  0.00  0.00            
ATOM   1884  CB  ARG X 133       7.135 -24.525  -2.424  0.00  0.00            
ATOM   1885  HB2 ARG X 133       7.329 -24.586  -3.495  0.00  0.00            
ATOM   1886  HB3 ARG X 133       7.680 -25.324  -1.921  0.00  0.00            
ATOM   1887  CG  ARG X 133       5.652 -24.826  -2.049  0.00  0.00            
ATOM   1888  HG2 ARG X 133       5.414 -25.774  -2.532  0.00  0.00            
ATOM   1889  HG3 ARG X 133       5.621 -24.954  -0.968  0.00  0.00            
ATOM   1890  CD  ARG X 133       4.654 -23.744  -2.473  0.00  0.00            
ATOM   1891  HD2 ARG X 133       4.693 -22.856  -1.842  0.00  0.00            
ATOM   1892  HD3 ARG X 133       4.859 -23.242  -3.418  0.00  0.00            
ATOM   1893  NE  ARG X 133       3.250 -24.294  -2.501  0.00  0.00            
ATOM   1894  HE  ARG X 133       3.107 -25.087  -1.892  0.00  0.00            
ATOM   1895  CZ  ARG X 133       2.205 -24.156  -3.298  0.00  0.00            
ATOM   1896  NH1 ARG X 133       2.203 -23.164  -4.141  0.00  0.00            
ATOM   1897 HH11 ARG X 133       2.929 -22.489  -3.950  0.00  0.00            
ATOM   1898 HH12 ARG X 133       1.308 -22.722  -4.292  0.00  0.00            
ATOM   1899  NH2 ARG X 133       1.155 -24.937  -3.232  0.00  0.00            
ATOM   1900 HH21 ARG X 133       1.021 -25.657  -2.537  0.00  0.00            
ATOM   1901 HH22 ARG X 133       0.436 -24.786  -3.925  0.00  0.00            
ATOM   1902  C   ARG X 133       7.528 -22.933  -0.303  0.00  0.00            
ATOM   1903  O   ARG X 133       6.518 -22.316   0.084  0.00  0.00            
ATOM   1904  N   LYS X 134       8.553 -23.153   0.516  0.00  0.00            
ATOM   1905  H   LYS X 134       9.427 -23.512   0.159  0.00  0.00            
ATOM   1906  CA  LYS X 134       8.515 -23.035   1.981  0.00  0.00            
ATOM   1907  HA  LYS X 134       7.772 -23.720   2.388  0.00  0.00            
ATOM   1908  CB  LYS X 134       9.913 -23.563   2.492  0.00  0.00            
ATOM   1909  HB2 LYS X 134      10.268 -24.438   1.948  0.00  0.00            
ATOM   1910  HB3 LYS X 134      10.650 -22.864   2.096  0.00  0.00            
ATOM   1911  CG  LYS X 134       9.987 -23.661   4.002  0.00  0.00            
ATOM   1912  HG2 LYS X 134       9.551 -22.786   4.485  0.00  0.00            
ATOM   1913  HG3 LYS X 134       9.373 -24.517   4.280  0.00  0.00            
ATOM   1914  CD  LYS X 134      11.376 -23.834   4.686  0.00  0.00            
ATOM   1915  HD2 LYS X 134      11.974 -24.451   4.015  0.00  0.00            
ATOM   1916  HD3 LYS X 134      11.811 -22.842   4.568  0.00  0.00            
ATOM   1917  CE  LYS X 134      11.276 -24.373   6.145  0.00  0.00            
ATOM   1918  HE2 LYS X 134      10.459 -23.937   6.722  0.00  0.00            
ATOM   1919  HE3 LYS X 134      11.036 -25.419   5.953  0.00  0.00            
ATOM   1920  NZ  LYS X 134      12.479 -24.215   6.921  0.00  0.00            
ATOM   1921  HZ1 LYS X 134      12.582 -23.314   7.365  0.00  0.00            
ATOM   1922  HZ2 LYS X 134      12.543 -24.859   7.696  0.00  0.00            
ATOM   1923  HZ3 LYS X 134      13.299 -24.402   6.363  0.00  0.00            
ATOM   1924  C   LYS X 134       8.352 -21.599   2.445  0.00  0.00            
ATOM   1925  O   LYS X 134       7.825 -21.422   3.526  0.00  0.00            
ATOM   1926  N   ARG X 135       8.763 -20.577   1.737  0.00  0.00            
ATOM   1927  H   ARG X 135       9.412 -20.810   1.000  0.00  0.00            
ATOM   1928  CA  ARG X 135       8.571 -19.162   2.036  0.00  0.00            
ATOM   1929  HA  ARG X 135       8.491 -18.965   3.105  0.00  0.00            
ATOM   1930  CB  ARG X 135       9.894 -18.480   1.676  0.00  0.00            
ATOM   1931  HB2 ARG X 135      10.116 -18.514   0.610  0.00  0.00            
ATOM   1932  HB3 ARG X 135       9.849 -17.430   1.967  0.00  0.00            
ATOM   1933  CG  ARG X 135      11.174 -19.183   2.297  0.00  0.00            
ATOM   1934  HG2 ARG X 135      11.247 -20.212   1.944  0.00  0.00            
ATOM   1935  HG3 ARG X 135      12.040 -18.588   2.008  0.00  0.00            
ATOM   1936  CD  ARG X 135      11.062 -19.253   3.822  0.00  0.00            
ATOM   1937  HD2 ARG X 135      10.820 -18.319   4.328  0.00  0.00            
ATOM   1938  HD3 ARG X 135      10.321 -19.976   4.166  0.00  0.00            
ATOM   1939  NE  ARG X 135      12.323 -19.560   4.382  0.00  0.00            
ATOM   1940  HE  ARG X 135      13.043 -19.550   3.673  0.00  0.00            
ATOM   1941  CZ  ARG X 135      12.477 -19.913   5.669  0.00  0.00            
ATOM   1942  NH1 ARG X 135      11.430 -19.925   6.475  0.00  0.00            
ATOM   1943 HH11 ARG X 135      10.529 -19.652   6.107  0.00  0.00            
ATOM   1944 HH12 ARG X 135      11.418 -20.427   7.351  0.00  0.00            
ATOM   1945  NH2 ARG X 135      13.632 -20.435   6.132  0.00  0.00            
ATOM   1946 HH21 ARG X 135      14.445 -20.520   5.538  0.00  0.00            
ATOM   1947 HH22 ARG X 135      13.565 -20.864   7.044  0.00  0.00            
ATOM   1948  C   ARG X 135       7.414 -18.504   1.391  0.00  0.00            
ATOM   1949  O   ARG X 135       7.015 -17.467   1.864  0.00  0.00            
ATOM   1950  N   GLN X 136       6.843 -19.027   0.293  0.00  0.00            
ATOM   1951  H   GLN X 136       7.200 -19.896  -0.076  0.00  0.00            
ATOM   1952  CA  GLN X 136       5.569 -18.728  -0.386  0.00  0.00            
ATOM   1953  HA  GLN X 136       5.479 -17.648  -0.496  0.00  0.00            
ATOM   1954  CB  GLN X 136       5.480 -19.520  -1.729  0.00  0.00            
ATOM   1955  HB2 GLN X 136       6.382 -19.343  -2.312  0.00  0.00            
ATOM   1956  HB3 GLN X 136       5.389 -20.587  -1.520  0.00  0.00            
ATOM   1957  CG  GLN X 136       4.261 -19.099  -2.586  0.00  0.00            
ATOM   1958  HG2 GLN X 136       3.370 -19.197  -1.965  0.00  0.00            
ATOM   1959  HG3 GLN X 136       4.222 -18.010  -2.613  0.00  0.00            
ATOM   1960  CD  GLN X 136       4.063 -19.756  -3.912  0.00  0.00            
ATOM   1961  OE1 GLN X 136       3.702 -20.896  -3.969  0.00  0.00            
ATOM   1962  NE2 GLN X 136       4.127 -19.033  -5.018  0.00  0.00            
ATOM   1963 HE21 GLN X 136       3.892 -19.476  -5.895  0.00  0.00            
ATOM   1964 HE22 GLN X 136       4.209 -18.028  -5.017  0.00  0.00            
ATOM   1965  C   GLN X 136       4.405 -19.218   0.527  0.00  0.00            
ATOM   1966  O   GLN X 136       3.508 -18.442   0.725  0.00  0.00            
ATOM   1967  N   THR X 137       4.492 -20.331   1.254  0.00  0.00            
ATOM   1968  H   THR X 137       5.160 -21.066   1.071  0.00  0.00            
ATOM   1969  CA  THR X 137       3.483 -20.802   2.260  0.00  0.00            
ATOM   1970  HA  THR X 137       2.512 -20.659   1.787  0.00  0.00            
ATOM   1971  CB  THR X 137       3.564 -22.285   2.475  0.00  0.00            
ATOM   1972  HB  THR X 137       2.757 -22.568   3.151  0.00  0.00            
ATOM   1973  CG2 THR X 137       3.302 -23.247   1.247  0.00  0.00            
ATOM   1974 HG21 THR X 137       2.241 -23.398   1.041  0.00  0.00            
ATOM   1975 HG22 THR X 137       3.571 -22.719   0.332  0.00  0.00            
ATOM   1976 HG23 THR X 137       3.773 -24.213   1.436  0.00  0.00            
ATOM   1977  OG1 THR X 137       4.729 -22.648   3.106  0.00  0.00            
ATOM   1978  HG1 THR X 137       4.873 -23.541   2.784  0.00  0.00            
ATOM   1979  C   THR X 137       3.630 -20.017   3.550  0.00  0.00            
ATOM   1980  O   THR X 137       2.559 -19.754   4.095  0.00  0.00            
ATOM   1981  N   GLN X 138       4.814 -19.552   3.884  0.00  0.00            
ATOM   1982  H   GLN X 138       5.610 -19.965   3.419  0.00  0.00            
ATOM   1983  CA  GLN X 138       5.021 -18.600   5.039  0.00  0.00            
ATOM   1984  HA  GLN X 138       4.491 -19.066   5.868  0.00  0.00            
ATOM   1985  CB  GLN X 138       6.564 -18.517   5.262  0.00  0.00            
ATOM   1986  HB2 GLN X 138       7.126 -19.414   5.003  0.00  0.00            
ATOM   1987  HB3 GLN X 138       6.985 -17.750   4.610  0.00  0.00            
ATOM   1988  CG  GLN X 138       6.881 -18.096   6.675  0.00  0.00            
ATOM   1989  HG2 GLN X 138       6.208 -17.275   6.924  0.00  0.00            
ATOM   1990  HG3 GLN X 138       6.713 -18.938   7.346  0.00  0.00            
ATOM   1991  CD  GLN X 138       8.291 -17.665   6.838  0.00  0.00            
ATOM   1992  OE1 GLN X 138       9.127 -18.311   6.230  0.00  0.00            
ATOM   1993  NE2 GLN X 138       8.639 -16.654   7.621  0.00  0.00            
ATOM   1994 HE21 GLN X 138       9.626 -16.439   7.641  0.00  0.00            
ATOM   1995 HE22 GLN X 138       7.968 -16.080   8.111  0.00  0.00            
ATOM   1996  C   GLN X 138       4.544 -17.207   4.677  0.00  0.00            
ATOM   1997  O   GLN X 138       3.996 -16.572   5.591  0.00  0.00            
ATOM   1998  N   ALA X 139       4.584 -16.743   3.423  0.00  0.00            
ATOM   1999  H   ALA X 139       5.195 -17.160   2.735  0.00  0.00            
ATOM   2000  CA  ALA X 139       3.941 -15.470   3.022  0.00  0.00            
ATOM   2001  HA  ALA X 139       4.287 -14.669   3.676  0.00  0.00            
ATOM   2002  CB  ALA X 139       4.418 -15.070   1.570  0.00  0.00            
ATOM   2003  HB1 ALA X 139       4.085 -15.840   0.874  0.00  0.00            
ATOM   2004  HB2 ALA X 139       3.931 -14.111   1.390  0.00  0.00            
ATOM   2005  HB3 ALA X 139       5.494 -14.900   1.612  0.00  0.00            
ATOM   2006  C   ALA X 139       2.437 -15.604   3.090  0.00  0.00            
ATOM   2007  O   ALA X 139       1.825 -14.567   3.456  0.00  0.00            
ATOM   2008  N   ALA X 140       1.791 -16.676   2.530  0.00  0.00            
ATOM   2009  H   ALA X 140       2.300 -17.459   2.145  0.00  0.00            
ATOM   2010  CA  ALA X 140       0.323 -16.674   2.377  0.00  0.00            
ATOM   2011  HA  ALA X 140      -0.079 -15.721   2.027  0.00  0.00            
ATOM   2012  CB  ALA X 140       0.001 -17.751   1.406  0.00  0.00            
ATOM   2013  HB1 ALA X 140       0.412 -18.755   1.509  0.00  0.00            
ATOM   2014  HB2 ALA X 140      -1.060 -17.959   1.536  0.00  0.00            
ATOM   2015  HB3 ALA X 140       0.202 -17.502   0.364  0.00  0.00            
ATOM   2016  C   ALA X 140      -0.387 -16.917   3.749  0.00  0.00            
ATOM   2017  O   ALA X 140      -1.595 -16.790   3.855  0.00  0.00            
ATOM   2018  N   ALA X 141       0.354 -17.355   4.800  0.00  0.00            
ATOM   2019  H   ALA X 141       1.345 -17.497   4.669  0.00  0.00            
ATOM   2020  CA  ALA X 141      -0.064 -17.448   6.177  0.00  0.00            
ATOM   2021  HA  ALA X 141      -1.089 -17.797   6.295  0.00  0.00            
ATOM   2022  CB  ALA X 141       0.849 -18.450   6.902  0.00  0.00            
ATOM   2023  HB1 ALA X 141       1.884 -18.203   6.667  0.00  0.00            
ATOM   2024  HB2 ALA X 141       0.773 -18.250   7.971  0.00  0.00            
ATOM   2025  HB3 ALA X 141       0.717 -19.523   6.764  0.00  0.00            
ATOM   2026  C   ALA X 141       0.104 -16.029   6.739  0.00  0.00            
ATOM   2027  O   ALA X 141      -0.653 -15.607   7.581  0.00  0.00            
ATOM   2028  N   GLY X 142       1.210 -15.362   6.372  0.00  0.00            
ATOM   2029  H   GLY X 142       1.839 -15.733   5.673  0.00  0.00            
ATOM   2030  CA  GLY X 142       1.503 -13.962   6.642  0.00  0.00            
ATOM   2031  HA2 GLY X 142       1.947 -13.869   7.634  0.00  0.00            
ATOM   2032  HA3 GLY X 142       2.317 -13.656   5.985  0.00  0.00            
ATOM   2033  C   GLY X 142       0.361 -12.926   6.540  0.00  0.00            
ATOM   2034  O   GLY X 142      -0.062 -12.332   7.533  0.00  0.00            
ATOM   2035  N   VAL X 143      -0.162 -12.738   5.308  0.00  0.00            
ATOM   2036  H   VAL X 143       0.343 -13.044   4.489  0.00  0.00            
ATOM   2037  CA  VAL X 143      -1.345 -11.889   4.964  0.00  0.00            
ATOM   2038  HA  VAL X 143      -1.227 -10.810   5.065  0.00  0.00            
ATOM   2039  CB  VAL X 143      -1.550 -11.885   3.423  0.00  0.00            
ATOM   2040  HB  VAL X 143      -2.538 -11.446   3.282  0.00  0.00            
ATOM   2041  CG1 VAL X 143      -0.567 -11.154   2.562  0.00  0.00            
ATOM   2042 HG11 VAL X 143       0.474 -11.254   2.866  0.00  0.00            
ATOM   2043 HG12 VAL X 143      -0.742 -11.448   1.527  0.00  0.00            
ATOM   2044 HG13 VAL X 143      -0.732 -10.079   2.635  0.00  0.00            
ATOM   2045  CG2 VAL X 143      -1.552 -13.326   2.822  0.00  0.00            
ATOM   2046 HG21 VAL X 143      -0.608 -13.866   2.872  0.00  0.00            
ATOM   2047 HG22 VAL X 143      -2.338 -13.898   3.314  0.00  0.00            
ATOM   2048 HG23 VAL X 143      -1.887 -13.208   1.791  0.00  0.00            
ATOM   2049  C   VAL X 143      -2.640 -12.287   5.720  0.00  0.00            
ATOM   2050  O   VAL X 143      -3.555 -11.526   6.011  0.00  0.00            
ATOM   2051  N   GLU X 144      -2.683 -13.558   6.173  0.00  0.00            
ATOM   2052  H   GLU X 144      -1.900 -14.160   5.963  0.00  0.00            
ATOM   2053  CA  GLU X 144      -3.848 -14.115   6.871  0.00  0.00            
ATOM   2054  HA  GLU X 144      -4.794 -13.615   6.664  0.00  0.00            
ATOM   2055  CB  GLU X 144      -3.953 -15.600   6.562  0.00  0.00            
ATOM   2056  HB2 GLU X 144      -2.957 -16.033   6.472  0.00  0.00            
ATOM   2057  HB3 GLU X 144      -4.426 -15.985   7.466  0.00  0.00            
ATOM   2058  CG  GLU X 144      -4.759 -15.871   5.333  0.00  0.00            
ATOM   2059  HG2 GLU X 144      -4.785 -15.076   4.587  0.00  0.00            
ATOM   2060  HG3 GLU X 144      -4.287 -16.747   4.889  0.00  0.00            
ATOM   2061  CD  GLU X 144      -6.241 -16.110   5.544  0.00  0.00            
ATOM   2062  OE1 GLU X 144      -7.061 -15.386   5.023  0.00  0.00            
ATOM   2063  OE2 GLU X 144      -6.612 -17.111   6.169  0.00  0.00            
ATOM   2064  C   GLU X 144      -3.823 -13.849   8.377  0.00  0.00            
ATOM   2065  O   GLU X 144      -4.817 -13.513   9.059  0.00  0.00            
ATOM   2066  N   ALA X 145      -2.608 -13.851   8.908  0.00  0.00            
ATOM   2067  H   ALA X 145      -1.785 -14.191   8.429  0.00  0.00            
ATOM   2068  CA  ALA X 145      -2.362 -13.408  10.251  0.00  0.00            
ATOM   2069  HA  ALA X 145      -2.978 -13.930  10.983  0.00  0.00            
ATOM   2070  CB  ALA X 145      -0.916 -13.726  10.666  0.00  0.00            
ATOM   2071  HB1 ALA X 145      -0.717 -13.359  11.672  0.00  0.00            
ATOM   2072  HB2 ALA X 145      -0.787 -14.808  10.712  0.00  0.00            
ATOM   2073  HB3 ALA X 145      -0.159 -13.266  10.031  0.00  0.00            
ATOM   2074  C   ALA X 145      -2.566 -11.897  10.323  0.00  0.00            
ATOM   2075  O   ALA X 145      -3.241 -11.408  11.197  0.00  0.00            
ATOM   2076  N   MET X 146      -2.010 -11.167   9.335  0.00  0.00            
ATOM   2077  H   MET X 146      -1.303 -11.693   8.840  0.00  0.00            
ATOM   2078  CA  MET X 146      -2.135  -9.770   9.116  0.00  0.00            
ATOM   2079  HA  MET X 146      -1.730  -9.187   9.943  0.00  0.00            
ATOM   2080  CB  MET X 146      -1.348  -9.436   7.880  0.00  0.00            
ATOM   2081  HB2 MET X 146      -0.384  -9.935   7.979  0.00  0.00            
ATOM   2082  HB3 MET X 146      -1.778  -9.955   7.024  0.00  0.00            
ATOM   2083  CG  MET X 146      -1.095  -7.931   7.541  0.00  0.00            
ATOM   2084  HG2 MET X 146      -0.747  -8.038   6.514  0.00  0.00            
ATOM   2085  HG3 MET X 146      -2.050  -7.415   7.641  0.00  0.00            
ATOM   2086  SD  MET X 146       0.122  -7.194   8.723  0.00  0.00            
ATOM   2087  CE  MET X 146       0.172  -5.469   8.129  0.00  0.00            
ATOM   2088  HE1 MET X 146       1.088  -4.996   8.484  0.00  0.00            
ATOM   2089  HE2 MET X 146       0.273  -5.481   7.044  0.00  0.00            
ATOM   2090  HE3 MET X 146      -0.720  -5.009   8.552  0.00  0.00            
ATOM   2091  C   MET X 146      -3.564  -9.238   8.966  0.00  0.00            
ATOM   2092  O   MET X 146      -3.873  -8.240   9.656  0.00  0.00            
ATOM   2093  N   LYS X 147      -4.437 -10.024   8.387  0.00  0.00            
ATOM   2094  H   LYS X 147      -4.144 -10.900   7.979  0.00  0.00            
ATOM   2095  CA  LYS X 147      -5.816  -9.628   8.295  0.00  0.00            
ATOM   2096  HA  LYS X 147      -5.791  -8.652   7.812  0.00  0.00            
ATOM   2097  CB  LYS X 147      -6.457 -10.625   7.297  0.00  0.00            
ATOM   2098  HB2 LYS X 147      -5.860 -10.722   6.391  0.00  0.00            
ATOM   2099  HB3 LYS X 147      -6.576 -11.590   7.789  0.00  0.00            
ATOM   2100  CG  LYS X 147      -7.863 -10.103   7.005  0.00  0.00            
ATOM   2101  HG2 LYS X 147      -8.564 -10.443   7.767  0.00  0.00            
ATOM   2102  HG3 LYS X 147      -7.889  -9.019   7.115  0.00  0.00            
ATOM   2103  CD  LYS X 147      -8.444 -10.275   5.620  0.00  0.00            
ATOM   2104  HD2 LYS X 147      -9.512 -10.058   5.624  0.00  0.00            
ATOM   2105  HD3 LYS X 147      -7.966  -9.623   4.890  0.00  0.00            
ATOM   2106  CE  LYS X 147      -8.312 -11.651   5.094  0.00  0.00            
ATOM   2107  HE2 LYS X 147      -7.251 -11.878   4.984  0.00  0.00            
ATOM   2108  HE3 LYS X 147      -8.678 -12.384   5.812  0.00  0.00            
ATOM   2109  NZ  LYS X 147      -8.928 -11.842   3.795  0.00  0.00            
ATOM   2110  HZ1 LYS X 147      -9.104 -12.806   3.547  0.00  0.00            
ATOM   2111  HZ2 LYS X 147      -9.862 -11.457   3.824  0.00  0.00            
ATOM   2112  HZ3 LYS X 147      -8.387 -11.373   3.081  0.00  0.00            
ATOM   2113  C   LYS X 147      -6.578  -9.521   9.592  0.00  0.00            
ATOM   2114  O   LYS X 147      -7.243  -8.474   9.660  0.00  0.00            
ATOM   2115  N   ALA X 148      -6.296 -10.358  10.610  0.00  0.00            
ATOM   2116  H   ALA X 148      -5.502 -10.974  10.500  0.00  0.00            
ATOM   2117  CA  ALA X 148      -6.799 -10.206  11.984  0.00  0.00            
ATOM   2118  HA  ALA X 148      -7.872 -10.015  11.966  0.00  0.00            
ATOM   2119  CB  ALA X 148      -6.643 -11.600  12.698  0.00  0.00            
ATOM   2120  HB1 ALA X 148      -7.073 -11.523  13.695  0.00  0.00            
ATOM   2121  HB2 ALA X 148      -7.156 -12.351  12.097  0.00  0.00            
ATOM   2122  HB3 ALA X 148      -5.592 -11.854  12.836  0.00  0.00            
ATOM   2123  C   ALA X 148      -6.201  -9.002  12.688  0.00  0.00            
ATOM   2124  O   ALA X 148      -6.848  -8.541  13.620  0.00  0.00            
ATOM   2125  N   ALA X 149      -5.037  -8.472  12.254  0.00  0.00            
ATOM   2126  H   ALA X 149      -4.565  -9.032  11.558  0.00  0.00            
ATOM   2127  CA  ALA X 149      -4.315  -7.393  12.939  0.00  0.00            
ATOM   2128  HA  ALA X 149      -4.587  -7.474  13.992  0.00  0.00            
ATOM   2129  CB  ALA X 149      -2.823  -7.545  12.806  0.00  0.00            
ATOM   2130  HB1 ALA X 149      -2.533  -7.518  11.755  0.00  0.00            
ATOM   2131  HB2 ALA X 149      -2.343  -6.695  13.289  0.00  0.00            
ATOM   2132  HB3 ALA X 149      -2.558  -8.438  13.372  0.00  0.00            
ATOM   2133  C   ALA X 149      -4.742  -5.969  12.449  0.00  0.00            
ATOM   2134  O   ALA X 149      -4.258  -4.989  13.032  0.00  0.00            
ATOM   2135  N   VAL X 150      -5.630  -5.947  11.481  0.00  0.00            
ATOM   2136  H   VAL X 150      -6.020  -6.802  11.110  0.00  0.00            
ATOM   2137  CA  VAL X 150      -5.905  -4.684  10.791  0.00  0.00            
ATOM   2138  HA  VAL X 150      -5.569  -3.890  11.457  0.00  0.00            
ATOM   2139  CB  VAL X 150      -5.174  -4.560   9.458  0.00  0.00            
ATOM   2140  HB  VAL X 150      -5.522  -3.646   8.976  0.00  0.00            
ATOM   2141  CG1 VAL X 150      -3.707  -4.327   9.673  0.00  0.00            
ATOM   2142 HG11 VAL X 150      -3.192  -5.264   9.886  0.00  0.00            
ATOM   2143 HG12 VAL X 150      -3.233  -4.053   8.730  0.00  0.00            
ATOM   2144 HG13 VAL X 150      -3.607  -3.622  10.498  0.00  0.00            
ATOM   2145  CG2 VAL X 150      -5.360  -5.702   8.362  0.00  0.00            
ATOM   2146 HG21 VAL X 150      -4.760  -5.536   7.468  0.00  0.00            
ATOM   2147 HG22 VAL X 150      -5.290  -6.702   8.789  0.00  0.00            
ATOM   2148 HG23 VAL X 150      -6.363  -5.571   7.957  0.00  0.00            
ATOM   2149  C   VAL X 150      -7.442  -4.574  10.568  0.00  0.00            
ATOM   2150  O   VAL X 150      -8.201  -5.437  10.900  0.00  0.00            
ATOM   2151  N   ASP X 151      -7.829  -3.476  10.011  0.00  0.00            
ATOM   2152  H   ASP X 151      -7.069  -2.829   9.868  0.00  0.00            
ATOM   2153  CA  ASP X 151      -9.135  -2.971   9.676  0.00  0.00            
ATOM   2154  HA  ASP X 151      -9.761  -3.579  10.327  0.00  0.00            
ATOM   2155  CB  ASP X 151      -9.251  -1.496  10.104  0.00  0.00            
ATOM   2156  HB2 ASP X 151      -8.489  -0.936   9.563  0.00  0.00            
ATOM   2157  HB3 ASP X 151     -10.187  -1.164   9.655  0.00  0.00            
ATOM   2158  CG  ASP X 151      -9.287  -1.335  11.623  0.00  0.00            
ATOM   2159  OD1 ASP X 151     -10.274  -1.843  12.167  0.00  0.00            
ATOM   2160  OD2 ASP X 151      -8.235  -0.960  12.203  0.00  0.00            
ATOM   2161  C   ASP X 151      -9.528  -3.266   8.232  0.00  0.00            
ATOM   2162  O   ASP X 151     -10.648  -3.677   7.900  0.00  0.00            
ATOM   2163  N   THR X 152      -8.565  -2.954   7.350  0.00  0.00            
ATOM   2164  H   THR X 152      -7.710  -2.449   7.537  0.00  0.00            
ATOM   2165  CA  THR X 152      -8.559  -3.512   5.976  0.00  0.00            
ATOM   2166  HA  THR X 152      -9.125  -4.441   5.924  0.00  0.00            
ATOM   2167  CB  THR X 152      -9.117  -2.519   5.021  0.00  0.00            
ATOM   2168  HB  THR X 152      -8.751  -2.617   3.998  0.00  0.00            
ATOM   2169  CG2 THR X 152     -10.609  -2.689   4.721  0.00  0.00            
ATOM   2170 HG21 THR X 152     -10.845  -2.107   3.831  0.00  0.00            
ATOM   2171 HG22 THR X 152     -10.902  -3.738   4.680  0.00  0.00            
ATOM   2172 HG23 THR X 152     -11.262  -2.254   5.479  0.00  0.00            
ATOM   2173  OG1 THR X 152      -8.914  -1.186   5.398  0.00  0.00            
ATOM   2174  HG1 THR X 152      -9.344  -1.102   6.253  0.00  0.00            
ATOM   2175  C   THR X 152      -7.090  -3.873   5.506  0.00  0.00            
ATOM   2176  O   THR X 152      -6.133  -3.457   6.168  0.00  0.00            
ATOM   2177  N   LEU X 153      -6.990  -4.645   4.399  0.00  0.00            
ATOM   2178  H   LEU X 153      -7.816  -5.109   4.049  0.00  0.00            
ATOM   2179  CA  LEU X 153      -5.781  -5.272   3.922  0.00  0.00            
ATOM   2180  HA  LEU X 153      -4.940  -4.746   4.373  0.00  0.00            
ATOM   2181  CB  LEU X 153      -5.721  -6.805   4.205  0.00  0.00            
ATOM   2182  HB2 LEU X 153      -5.916  -6.971   5.265  0.00  0.00            
ATOM   2183  HB3 LEU X 153      -6.540  -7.188   3.597  0.00  0.00            
ATOM   2184  CG  LEU X 153      -4.415  -7.408   3.898  0.00  0.00            
ATOM   2185  HG  LEU X 153      -4.208  -7.419   2.828  0.00  0.00            
ATOM   2186  CD1 LEU X 153      -3.178  -6.725   4.565  0.00  0.00            
ATOM   2187 HD11 LEU X 153      -3.192  -6.690   5.654  0.00  0.00            
ATOM   2188 HD12 LEU X 153      -2.261  -7.235   4.271  0.00  0.00            
ATOM   2189 HD13 LEU X 153      -3.111  -5.676   4.278  0.00  0.00            
ATOM   2190  CD2 LEU X 153      -4.516  -8.818   4.441  0.00  0.00            
ATOM   2191 HD21 LEU X 153      -5.458  -9.333   4.249  0.00  0.00            
ATOM   2192 HD22 LEU X 153      -3.794  -9.457   3.932  0.00  0.00            
ATOM   2193 HD23 LEU X 153      -4.281  -8.774   5.505  0.00  0.00            
ATOM   2194  C   LEU X 153      -5.801  -5.135   2.435  0.00  0.00            
ATOM   2195  O   LEU X 153      -6.775  -5.483   1.772  0.00  0.00            
ATOM   2196  N   ILE X 154      -4.687  -4.700   1.817  0.00  0.00            
ATOM   2197  H   ILE X 154      -3.906  -4.463   2.411  0.00  0.00            
ATOM   2198  CA  ILE X 154      -4.396  -4.720   0.348  0.00  0.00            
ATOM   2199  HA  ILE X 154      -5.101  -5.398  -0.134  0.00  0.00            
ATOM   2200  CB  ILE X 154      -4.617  -3.321  -0.323  0.00  0.00            
ATOM   2201  HB  ILE X 154      -4.418  -3.446  -1.388  0.00  0.00            
ATOM   2202  CG2 ILE X 154      -6.122  -2.948  -0.329  0.00  0.00            
ATOM   2203 HG21 ILE X 154      -6.280  -2.142  -1.046  0.00  0.00            
ATOM   2204 HG22 ILE X 154      -6.741  -3.795  -0.620  0.00  0.00            
ATOM   2205 HG23 ILE X 154      -6.357  -2.584   0.672  0.00  0.00            
ATOM   2206  CG1 ILE X 154      -3.624  -2.322   0.234  0.00  0.00            
ATOM   2207 HG12 ILE X 154      -4.007  -2.086   1.226  0.00  0.00            
ATOM   2208 HG13 ILE X 154      -2.622  -2.738   0.344  0.00  0.00            
ATOM   2209  CD1 ILE X 154      -3.478  -0.927  -0.429  0.00  0.00            
ATOM   2210 HD11 ILE X 154      -2.997  -1.021  -1.403  0.00  0.00            
ATOM   2211 HD12 ILE X 154      -4.418  -0.414  -0.631  0.00  0.00            
ATOM   2212 HD13 ILE X 154      -2.797  -0.293   0.137  0.00  0.00            
ATOM   2213  C   ILE X 154      -3.010  -5.304   0.069  0.00  0.00            
ATOM   2214  O   ILE X 154      -2.056  -5.021   0.779  0.00  0.00            
ATOM   2215  N   VAL X 155      -2.905  -6.116  -1.013  0.00  0.00            
ATOM   2216  H   VAL X 155      -3.761  -6.174  -1.546  0.00  0.00            
ATOM   2217  CA  VAL X 155      -1.848  -7.192  -1.197  0.00  0.00            
ATOM   2218  HA  VAL X 155      -0.945  -6.951  -0.635  0.00  0.00            
ATOM   2219  CB  VAL X 155      -2.396  -8.551  -0.764  0.00  0.00            
ATOM   2220  HB  VAL X 155      -3.333  -8.690  -1.304  0.00  0.00            
ATOM   2221  CG1 VAL X 155      -1.292  -9.645  -0.911  0.00  0.00            
ATOM   2222 HG11 VAL X 155      -1.656 -10.543  -0.415  0.00  0.00            
ATOM   2223 HG12 VAL X 155      -1.077  -9.905  -1.947  0.00  0.00            
ATOM   2224 HG13 VAL X 155      -0.359  -9.353  -0.426  0.00  0.00            
ATOM   2225  CG2 VAL X 155      -2.829  -8.520   0.721  0.00  0.00            
ATOM   2226 HG21 VAL X 155      -1.899  -8.438   1.283  0.00  0.00            
ATOM   2227 HG22 VAL X 155      -3.576  -7.749   0.906  0.00  0.00            
ATOM   2228 HG23 VAL X 155      -3.328  -9.426   1.069  0.00  0.00            
ATOM   2229  C   VAL X 155      -1.412  -7.323  -2.659  0.00  0.00            
ATOM   2230  O   VAL X 155      -2.247  -7.513  -3.533  0.00  0.00            
ATOM   2231  N   ILE X 156      -0.112  -7.072  -2.872  0.00  0.00            
ATOM   2232  H   ILE X 156       0.421  -6.864  -2.039  0.00  0.00            
ATOM   2233  CA  ILE X 156       0.593  -6.964  -4.174  0.00  0.00            
ATOM   2234  HA  ILE X 156      -0.105  -6.779  -4.991  0.00  0.00            
ATOM   2235  CB  ILE X 156       1.764  -5.947  -4.185  0.00  0.00            
ATOM   2236  HB  ILE X 156       2.483  -6.128  -3.387  0.00  0.00            
ATOM   2237  CG2 ILE X 156       2.540  -6.125  -5.540  0.00  0.00            
ATOM   2238 HG21 ILE X 156       1.789  -6.052  -6.326  0.00  0.00            
ATOM   2239 HG22 ILE X 156       3.349  -5.429  -5.759  0.00  0.00            
ATOM   2240 HG23 ILE X 156       2.998  -7.103  -5.698  0.00  0.00            
ATOM   2241  CG1 ILE X 156       1.370  -4.503  -4.163  0.00  0.00            
ATOM   2242 HG12 ILE X 156       2.259  -3.879  -4.255  0.00  0.00            
ATOM   2243 HG13 ILE X 156       0.756  -4.310  -5.043  0.00  0.00            
ATOM   2244  CD1 ILE X 156       0.620  -4.026  -2.925  0.00  0.00            
ATOM   2245 HD11 ILE X 156       0.453  -2.962  -3.092  0.00  0.00            
ATOM   2246 HD12 ILE X 156      -0.298  -4.605  -2.825  0.00  0.00            
ATOM   2247 HD13 ILE X 156       1.274  -4.097  -2.056  0.00  0.00            
ATOM   2248  C   ILE X 156       1.118  -8.431  -4.386  0.00  0.00            
ATOM   2249  O   ILE X 156       2.113  -8.849  -3.740  0.00  0.00            
ATOM   2250  N   PRO X 157       0.616  -9.195  -5.393  0.00  0.00            
ATOM   2251  CD  PRO X 157      -0.619  -8.898  -6.158  0.00  0.00            
ATOM   2252  HD2 PRO X 157      -0.458  -7.957  -6.685  0.00  0.00            
ATOM   2253  HD3 PRO X 157      -1.515  -8.793  -5.547  0.00  0.00            
ATOM   2254  CG  PRO X 157      -0.685 -10.056  -7.131  0.00  0.00            
ATOM   2255  HG2 PRO X 157      -0.145  -9.828  -8.050  0.00  0.00            
ATOM   2256  HG3 PRO X 157      -1.683 -10.394  -7.411  0.00  0.00            
ATOM   2257  CB  PRO X 157      -0.012 -11.219  -6.504  0.00  0.00            
ATOM   2258  HB2 PRO X 157       0.243 -12.012  -7.206  0.00  0.00            
ATOM   2259  HB3 PRO X 157      -0.570 -11.637  -5.666  0.00  0.00            
ATOM   2260  CA  PRO X 157       1.172 -10.493  -5.788  0.00  0.00            
ATOM   2261  HA  PRO X 157       1.445 -10.958  -4.841  0.00  0.00            
ATOM   2262  C   PRO X 157       2.428 -10.427  -6.711  0.00  0.00            
ATOM   2263  O   PRO X 157       2.599  -9.498  -7.516  0.00  0.00            
ATOM   2264  N   ASN X 158       3.427 -11.312  -6.470  0.00  0.00            
ATOM   2265  H   ASN X 158       3.272 -12.098  -5.855  0.00  0.00            
ATOM   2266  CA  ASN X 158       4.736 -11.338  -7.098  0.00  0.00            
ATOM   2267  HA  ASN X 158       5.233 -10.415  -6.798  0.00  0.00            
ATOM   2268  CB  ASN X 158       5.584 -12.555  -6.557  0.00  0.00            
ATOM   2269  HB2 ASN X 158       5.460 -12.707  -5.486  0.00  0.00            
ATOM   2270  HB3 ASN X 158       5.326 -13.461  -7.106  0.00  0.00            
ATOM   2271  CG  ASN X 158       7.031 -12.106  -6.790  0.00  0.00            
ATOM   2272  OD1 ASN X 158       7.669 -12.682  -7.669  0.00  0.00            
ATOM   2273  ND2 ASN X 158       7.503 -11.191  -6.016  0.00  0.00            
ATOM   2274 HD21 ASN X 158       8.433 -10.850  -6.212  0.00  0.00            
ATOM   2275 HD22 ASN X 158       6.935 -10.918  -5.228  0.00  0.00            
ATOM   2276  C   ASN X 158       4.713 -11.368  -8.617  0.00  0.00            
ATOM   2277  O   ASN X 158       5.639 -10.817  -9.307  0.00  0.00            
ATOM   2278  N   ASP X 159       3.635 -11.946  -9.206  0.00  0.00            
ATOM   2279  H   ASP X 159       2.921 -12.106  -8.510  0.00  0.00            
ATOM   2280  CA  ASP X 159       3.381 -12.018 -10.621  0.00  0.00            
ATOM   2281  HA  ASP X 159       4.297 -12.256 -11.161  0.00  0.00            
ATOM   2282  CB  ASP X 159       2.332 -13.092 -10.771  0.00  0.00            
ATOM   2283  HB2 ASP X 159       2.563 -13.934 -10.118  0.00  0.00            
ATOM   2284  HB3 ASP X 159       1.336 -12.699 -10.566  0.00  0.00            
ATOM   2285  CG  ASP X 159       2.346 -13.651 -12.232  0.00  0.00            
ATOM   2286  OD1 ASP X 159       3.427 -14.060 -12.727  0.00  0.00            
ATOM   2287  OD2 ASP X 159       1.231 -13.743 -12.790  0.00  0.00            
ATOM   2288  C   ASP X 159       2.761 -10.721 -11.274  0.00  0.00            
ATOM   2289  O   ASP X 159       3.041 -10.430 -12.452  0.00  0.00            
ATOM   2290  N   ARG X 160       1.985  -9.954 -10.509  0.00  0.00            
ATOM   2291  H   ARG X 160       1.756 -10.204  -9.558  0.00  0.00            
ATOM   2292  CA  ARG X 160       1.551  -8.604 -10.952  0.00  0.00            
ATOM   2293  HA  ARG X 160       1.401  -8.639 -12.031  0.00  0.00            
ATOM   2294  CB  ARG X 160       0.167  -8.180 -10.321  0.00  0.00            
ATOM   2295  HB2 ARG X 160      -0.491  -9.037 -10.464  0.00  0.00            
ATOM   2296  HB3 ARG X 160       0.281  -7.914  -9.271  0.00  0.00            
ATOM   2297  CG  ARG X 160      -0.636  -6.967 -10.991  0.00  0.00            
ATOM   2298  HG2 ARG X 160      -0.377  -6.038 -10.482  0.00  0.00            
ATOM   2299  HG3 ARG X 160      -0.283  -6.851 -12.015  0.00  0.00            
ATOM   2300  CD  ARG X 160      -2.168  -7.199 -10.959  0.00  0.00            
ATOM   2301  HD2 ARG X 160      -2.377  -8.037 -11.625  0.00  0.00            
ATOM   2302  HD3 ARG X 160      -2.474  -7.598  -9.992  0.00  0.00            
ATOM   2303  NE  ARG X 160      -2.997  -6.041 -11.349  0.00  0.00            
ATOM   2304  HE  ARG X 160      -3.267  -5.378 -10.637  0.00  0.00            
ATOM   2305  CZ  ARG X 160      -3.445  -5.728 -12.566  0.00  0.00            
ATOM   2306  NH1 ARG X 160      -3.229  -6.548 -13.536  0.00  0.00            
ATOM   2307 HH11 ARG X 160      -2.736  -7.418 -13.391  0.00  0.00            
ATOM   2308 HH12 ARG X 160      -3.578  -6.405 -14.473  0.00  0.00            
ATOM   2309  NH2 ARG X 160      -3.991  -4.560 -12.864  0.00  0.00            
ATOM   2310 HH21 ARG X 160      -4.101  -3.930 -12.083  0.00  0.00            
ATOM   2311 HH22 ARG X 160      -4.282  -4.318 -13.800  0.00  0.00            
ATOM   2312  C   ARG X 160       2.527  -7.395 -10.622  0.00  0.00            
ATOM   2313  O   ARG X 160       2.445  -6.295 -11.172  0.00  0.00            
ATOM   2314  N   LEU X 161       3.536  -7.688  -9.810  0.00  0.00            
ATOM   2315  H   LEU X 161       3.437  -8.585  -9.356  0.00  0.00            
ATOM   2316  CA  LEU X 161       4.458  -6.730  -9.146  0.00  0.00            
ATOM   2317  HA  LEU X 161       3.880  -6.116  -8.455  0.00  0.00            
ATOM   2318  CB  LEU X 161       5.473  -7.679  -8.360  0.00  0.00            
ATOM   2319  HB2 LEU X 161       4.838  -8.285  -7.714  0.00  0.00            
ATOM   2320  HB3 LEU X 161       5.992  -8.300  -9.090  0.00  0.00            
ATOM   2321  CG  LEU X 161       6.504  -6.995  -7.442  0.00  0.00            
ATOM   2322  HG  LEU X 161       7.067  -6.323  -8.090  0.00  0.00            
ATOM   2323  CD1 LEU X 161       5.943  -6.162  -6.360  0.00  0.00            
ATOM   2324 HD11 LEU X 161       5.503  -5.277  -6.819  0.00  0.00            
ATOM   2325 HD12 LEU X 161       5.202  -6.733  -5.801  0.00  0.00            
ATOM   2326 HD13 LEU X 161       6.831  -5.816  -5.831  0.00  0.00            
ATOM   2327  CD2 LEU X 161       7.336  -8.109  -6.744  0.00  0.00            
ATOM   2328 HD21 LEU X 161       6.644  -8.776  -6.231  0.00  0.00            
ATOM   2329 HD22 LEU X 161       7.823  -8.649  -7.558  0.00  0.00            
ATOM   2330 HD23 LEU X 161       8.191  -7.747  -6.174  0.00  0.00            
ATOM   2331  C   LEU X 161       5.214  -5.716 -10.021  0.00  0.00            
ATOM   2332  O   LEU X 161       5.591  -4.643  -9.524  0.00  0.00            
ATOM   2333  N   LEU X 162       5.349  -5.932 -11.347  0.00  0.00            
ATOM   2334  H   LEU X 162       4.808  -6.732 -11.645  0.00  0.00            
ATOM   2335  CA  LEU X 162       5.876  -4.977 -12.344  0.00  0.00            
ATOM   2336  HA  LEU X 162       5.740  -4.015 -11.849  0.00  0.00            
ATOM   2337  CB  LEU X 162       7.417  -5.075 -12.670  0.00  0.00            
ATOM   2338  HB2 LEU X 162       7.686  -4.341 -13.430  0.00  0.00            
ATOM   2339  HB3 LEU X 162       7.786  -4.766 -11.693  0.00  0.00            
ATOM   2340  CG  LEU X 162       7.887  -6.508 -12.994  0.00  0.00            
ATOM   2341  HG  LEU X 162       7.389  -7.239 -12.357  0.00  0.00            
ATOM   2342  CD1 LEU X 162       7.868  -6.815 -14.480  0.00  0.00            
ATOM   2343 HD11 LEU X 162       8.224  -7.841 -14.581  0.00  0.00            
ATOM   2344 HD12 LEU X 162       6.848  -6.849 -14.862  0.00  0.00            
ATOM   2345 HD13 LEU X 162       8.421  -6.077 -15.062  0.00  0.00            
ATOM   2346  CD2 LEU X 162       9.387  -6.499 -12.512  0.00  0.00            
ATOM   2347 HD21 LEU X 162       9.490  -6.403 -11.431  0.00  0.00            
ATOM   2348 HD22 LEU X 162       9.931  -7.382 -12.848  0.00  0.00            
ATOM   2349 HD23 LEU X 162       9.791  -5.624 -13.020  0.00  0.00            
ATOM   2350  C   LEU X 162       5.032  -5.074 -13.612  0.00  0.00            
ATOM   2351  O   LEU X 162       5.465  -4.644 -14.655  0.00  0.00            
ATOM   2352  N   ASP X 163       3.828  -5.582 -13.557  0.00  0.00            
ATOM   2353  H   ASP X 163       3.529  -5.817 -12.622  0.00  0.00            
ATOM   2354  CA  ASP X 163       3.097  -6.052 -14.790  0.00  0.00            
ATOM   2355  HA  ASP X 163       3.785  -6.409 -15.556  0.00  0.00            
ATOM   2356  CB  ASP X 163       2.343  -7.306 -14.382  0.00  0.00            
ATOM   2357  HB2 ASP X 163       2.986  -7.958 -13.790  0.00  0.00            
ATOM   2358  HB3 ASP X 163       1.458  -7.124 -13.773  0.00  0.00            
ATOM   2359  CG  ASP X 163       1.894  -7.966 -15.717  0.00  0.00            
ATOM   2360  OD1 ASP X 163       2.831  -8.375 -16.464  0.00  0.00            
ATOM   2361  OD2 ASP X 163       0.693  -8.057 -16.068  0.00  0.00            
ATOM   2362  C   ASP X 163       2.200  -4.960 -15.458  0.00  0.00            
ATOM   2363  O   ASP X 163       1.721  -5.130 -16.608  0.00  0.00            
ATOM   2364  N   ILE X 164       1.838  -3.983 -14.680  0.00  0.00            
ATOM   2365  H   ILE X 164       2.019  -3.915 -13.688  0.00  0.00            
ATOM   2366  CA  ILE X 164       1.045  -2.926 -15.160  0.00  0.00            
ATOM   2367  HA  ILE X 164       0.266  -3.317 -15.814  0.00  0.00            
ATOM   2368  CB  ILE X 164       0.246  -2.204 -14.052  0.00  0.00            
ATOM   2369  HB  ILE X 164      -0.411  -1.456 -14.494  0.00  0.00            
ATOM   2370  CG2 ILE X 164      -0.697  -3.299 -13.446  0.00  0.00            
ATOM   2371 HG21 ILE X 164      -1.443  -2.786 -12.838  0.00  0.00            
ATOM   2372 HG22 ILE X 164      -1.242  -3.755 -14.274  0.00  0.00            
ATOM   2373 HG23 ILE X 164      -0.206  -4.015 -12.787  0.00  0.00            
ATOM   2374  CG1 ILE X 164       1.177  -1.500 -13.039  0.00  0.00            
ATOM   2375 HG12 ILE X 164       1.741  -2.320 -12.592  0.00  0.00            
ATOM   2376 HG13 ILE X 164       1.933  -0.872 -13.513  0.00  0.00            
ATOM   2377  CD1 ILE X 164       0.363  -0.661 -12.001  0.00  0.00            
ATOM   2378 HD11 ILE X 164      -0.241  -1.362 -11.422  0.00  0.00            
ATOM   2379 HD12 ILE X 164       1.145  -0.228 -11.376  0.00  0.00            
ATOM   2380 HD13 ILE X 164      -0.265   0.092 -12.478  0.00  0.00            
ATOM   2381  C   ILE X 164       1.868  -1.854 -16.100  0.00  0.00            
ATOM   2382  O   ILE X 164       1.329  -0.828 -16.562  0.00  0.00            
ATOM   2383  N   VAL X 165       3.151  -2.081 -16.353  0.00  0.00            
ATOM   2384  H   VAL X 165       3.519  -2.895 -15.881  0.00  0.00            
ATOM   2385  CA  VAL X 165       4.080  -1.208 -17.107  0.00  0.00            
ATOM   2386  HA  VAL X 165       3.611  -0.230 -17.206  0.00  0.00            
ATOM   2387  CB  VAL X 165       5.313  -0.981 -16.237  0.00  0.00            
ATOM   2388  HB  VAL X 165       5.913  -1.887 -16.139  0.00  0.00            
ATOM   2389  CG1 VAL X 165       6.275   0.192 -16.763  0.00  0.00            
ATOM   2390 HG11 VAL X 165       7.004   0.598 -16.061  0.00  0.00            
ATOM   2391 HG12 VAL X 165       6.863  -0.101 -17.634  0.00  0.00            
ATOM   2392 HG13 VAL X 165       5.718   1.102 -16.990  0.00  0.00            
ATOM   2393  CG2 VAL X 165       4.958  -0.432 -14.818  0.00  0.00            
ATOM   2394 HG21 VAL X 165       4.244  -1.068 -14.292  0.00  0.00            
ATOM   2395 HG22 VAL X 165       5.870  -0.245 -14.253  0.00  0.00            
ATOM   2396 HG23 VAL X 165       4.441   0.509 -15.007  0.00  0.00            
ATOM   2397  C   VAL X 165       4.369  -1.810 -18.513  0.00  0.00            
ATOM   2398  O   VAL X 165       4.396  -3.049 -18.666  0.00  0.00            
ATOM   2399  N   ASP X 166       4.630  -0.935 -19.501  0.00  0.00            
ATOM   2400  H   ASP X 166       4.777   0.019 -19.203  0.00  0.00            
ATOM   2401  CA  ASP X 166       4.901  -1.411 -20.911  0.00  0.00            
ATOM   2402  HA  ASP X 166       4.027  -2.016 -21.154  0.00  0.00            
ATOM   2403  CB  ASP X 166       4.851  -0.247 -21.907  0.00  0.00            
ATOM   2404  HB2 ASP X 166       3.873   0.230 -21.979  0.00  0.00            
ATOM   2405  HB3 ASP X 166       5.508   0.503 -21.466  0.00  0.00            
ATOM   2406  CG  ASP X 166       5.107  -0.786 -23.327  0.00  0.00            
ATOM   2407  OD1 ASP X 166       4.256  -0.744 -24.183  0.00  0.00            
ATOM   2408  OD2 ASP X 166       6.260  -1.066 -23.611  0.00  0.00            
ATOM   2409  C   ASP X 166       6.162  -2.243 -20.922  0.00  0.00            
ATOM   2410  O   ASP X 166       7.175  -1.801 -20.371  0.00  0.00            
ATOM   2411  N   LYS X 167       6.111  -3.473 -21.434  0.00  0.00            
ATOM   2412  H   LYS X 167       5.219  -3.717 -21.841  0.00  0.00            
ATOM   2413  CA  LYS X 167       7.117  -4.558 -21.431  0.00  0.00            
ATOM   2414  HA  LYS X 167       7.382  -4.703 -20.384  0.00  0.00            
ATOM   2415  CB  LYS X 167       6.564  -5.874 -22.093  0.00  0.00            
ATOM   2416  HB2 LYS X 167       6.133  -5.662 -23.072  0.00  0.00            
ATOM   2417  HB3 LYS X 167       7.451  -6.503 -22.166  0.00  0.00            
ATOM   2418  CG  LYS X 167       5.460  -6.589 -21.337  0.00  0.00            
ATOM   2419  HG2 LYS X 167       4.555  -6.074 -21.661  0.00  0.00            
ATOM   2420  HG3 LYS X 167       5.398  -7.630 -21.655  0.00  0.00            
ATOM   2421  CD  LYS X 167       5.547  -6.686 -19.862  0.00  0.00            
ATOM   2422  HD2 LYS X 167       5.509  -5.694 -19.412  0.00  0.00            
ATOM   2423  HD3 LYS X 167       4.684  -7.270 -19.541  0.00  0.00            
ATOM   2424  CE  LYS X 167       6.725  -7.595 -19.388  0.00  0.00            
ATOM   2425  HE2 LYS X 167       6.530  -8.658 -19.532  0.00  0.00            
ATOM   2426  HE3 LYS X 167       7.613  -7.361 -19.975  0.00  0.00            
ATOM   2427  NZ  LYS X 167       7.068  -7.246 -18.004  0.00  0.00            
ATOM   2428  HZ1 LYS X 167       6.297  -7.480 -17.394  0.00  0.00            
ATOM   2429  HZ2 LYS X 167       7.951  -7.663 -17.750  0.00  0.00            
ATOM   2430  HZ3 LYS X 167       7.381  -6.293 -17.876  0.00  0.00            
ATOM   2431  C   LYS X 167       8.513  -4.185 -22.069  0.00  0.00            
ATOM   2432  O   LYS X 167       9.429  -4.979 -21.918  0.00  0.00            
ATOM   2433  N   SER X 168       8.638  -3.030 -22.745  0.00  0.00            
ATOM   2434  H   SER X 168       7.778  -2.505 -22.814  0.00  0.00            
ATOM   2435  CA  SER X 168       9.916  -2.343 -23.118  0.00  0.00            
ATOM   2436  HA  SER X 168      10.494  -3.061 -23.701  0.00  0.00            
ATOM   2437  CB  SER X 168       9.598  -1.079 -24.067  0.00  0.00            
ATOM   2438  HB2 SER X 168      10.445  -0.457 -24.360  0.00  0.00            
ATOM   2439  HB3 SER X 168       9.084  -1.379 -24.979  0.00  0.00            
ATOM   2440  OG  SER X 168       8.750  -0.211 -23.326  0.00  0.00            
ATOM   2441  HG  SER X 168       7.837  -0.509 -23.335  0.00  0.00            
ATOM   2442  C   SER X 168      10.760  -1.888 -21.903  0.00  0.00            
ATOM   2443  O   SER X 168      11.952  -1.555 -21.989  0.00  0.00            
ATOM   2444  N   THR X 169      10.202  -1.725 -20.698  0.00  0.00            
ATOM   2445  H   THR X 169       9.222  -1.932 -20.567  0.00  0.00            
ATOM   2446  CA  THR X 169      10.845  -1.001 -19.565  0.00  0.00            
ATOM   2447  HA  THR X 169      11.475  -0.213 -19.977  0.00  0.00            
ATOM   2448  CB  THR X 169       9.752  -0.455 -18.630  0.00  0.00            
ATOM   2449  HB  THR X 169       9.125  -1.245 -18.219  0.00  0.00            
ATOM   2450  CG2 THR X 169      10.138   0.428 -17.445  0.00  0.00            
ATOM   2451 HG21 THR X 169      10.883   1.136 -17.810  0.00  0.00            
ATOM   2452 HG22 THR X 169       9.245   0.898 -17.035  0.00  0.00            
ATOM   2453 HG23 THR X 169      10.536  -0.180 -16.633  0.00  0.00            
ATOM   2454  OG1 THR X 169       8.816   0.374 -19.302  0.00  0.00            
ATOM   2455  HG1 THR X 169       7.984  -0.104 -19.284  0.00  0.00            
ATOM   2456  C   THR X 169      11.841  -1.920 -18.823  0.00  0.00            
ATOM   2457  O   THR X 169      11.479  -3.110 -18.782  0.00  0.00            
ATOM   2458  N   PRO X 170      13.045  -1.491 -18.385  0.00  0.00            
ATOM   2459  CD  PRO X 170      13.652  -0.188 -18.649  0.00  0.00            
ATOM   2460  HD2 PRO X 170      13.419   0.557 -17.888  0.00  0.00            
ATOM   2461  HD3 PRO X 170      13.418   0.250 -19.618  0.00  0.00            
ATOM   2462  CG  PRO X 170      15.165  -0.441 -18.437  0.00  0.00            
ATOM   2463  HG2 PRO X 170      15.670   0.356 -17.891  0.00  0.00            
ATOM   2464  HG3 PRO X 170      15.658  -0.681 -19.378  0.00  0.00            
ATOM   2465  CB  PRO X 170      15.228  -1.544 -17.453  0.00  0.00            
ATOM   2466  HB2 PRO X 170      15.358  -1.056 -16.487  0.00  0.00            
ATOM   2467  HB3 PRO X 170      16.141  -2.089 -17.688  0.00  0.00            
ATOM   2468  CA  PRO X 170      13.949  -2.352 -17.664  0.00  0.00            
ATOM   2469  HA  PRO X 170      14.347  -3.253 -18.130  0.00  0.00            
ATOM   2470  C   PRO X 170      13.348  -2.893 -16.321  0.00  0.00            
ATOM   2471  O   PRO X 170      12.557  -2.310 -15.646  0.00  0.00            
ATOM   2472  N   MET X 171      13.677  -4.117 -15.978  0.00  0.00            
ATOM   2473  H   MET X 171      14.604  -4.285 -16.342  0.00  0.00            
ATOM   2474  CA  MET X 171      13.097  -5.007 -14.964  0.00  0.00            
ATOM   2475  HA  MET X 171      12.036  -5.150 -15.159  0.00  0.00            
ATOM   2476  CB  MET X 171      13.823  -6.357 -14.915  0.00  0.00            
ATOM   2477  HB2 MET X 171      14.888  -6.289 -15.134  0.00  0.00            
ATOM   2478  HB3 MET X 171      13.585  -6.803 -13.949  0.00  0.00            
ATOM   2479  CG  MET X 171      13.275  -7.334 -15.919  0.00  0.00            
ATOM   2480  HG2 MET X 171      13.223  -6.931 -16.931  0.00  0.00            
ATOM   2481  HG3 MET X 171      14.005  -8.128 -16.071  0.00  0.00            
ATOM   2482  SD  MET X 171      11.708  -8.129 -15.436  0.00  0.00            
ATOM   2483  CE  MET X 171      12.267  -9.357 -14.226  0.00  0.00            
ATOM   2484  HE1 MET X 171      13.007 -10.061 -14.606  0.00  0.00            
ATOM   2485  HE2 MET X 171      12.702  -8.983 -13.299  0.00  0.00            
ATOM   2486  HE3 MET X 171      11.387  -9.942 -13.957  0.00  0.00            
ATOM   2487  C   MET X 171      13.074  -4.290 -13.563  0.00  0.00            
ATOM   2488  O   MET X 171      12.008  -4.316 -12.871  0.00  0.00            
ATOM   2489  N   MET X 172      14.226  -3.741 -13.118  0.00  0.00            
ATOM   2490  H   MET X 172      14.981  -3.805 -13.785  0.00  0.00            
ATOM   2491  CA  MET X 172      14.378  -2.862 -11.880  0.00  0.00            
ATOM   2492  HA  MET X 172      13.922  -3.406 -11.053  0.00  0.00            
ATOM   2493  CB  MET X 172      15.890  -2.755 -11.528  0.00  0.00            
ATOM   2494  HB2 MET X 172      16.358  -3.733 -11.650  0.00  0.00            
ATOM   2495  HB3 MET X 172      16.267  -2.125 -12.333  0.00  0.00            
ATOM   2496  CG  MET X 172      16.211  -2.167 -10.170  0.00  0.00            
ATOM   2497  HG2 MET X 172      17.291  -2.313 -10.146  0.00  0.00            
ATOM   2498  HG3 MET X 172      16.026  -1.094 -10.227  0.00  0.00            
ATOM   2499  SD  MET X 172      15.503  -3.148  -8.728  0.00  0.00            
ATOM   2500  CE  MET X 172      15.909  -1.958  -7.437  0.00  0.00            
ATOM   2501  HE1 MET X 172      16.989  -1.886  -7.301  0.00  0.00            
ATOM   2502  HE2 MET X 172      15.367  -1.041  -7.668  0.00  0.00            
ATOM   2503  HE3 MET X 172      15.539  -2.266  -6.459  0.00  0.00            
ATOM   2504  C   MET X 172      13.621  -1.524 -11.946  0.00  0.00            
ATOM   2505  O   MET X 172      12.993  -1.073 -10.977  0.00  0.00            
ATOM   2506  N   GLU X 173      13.556  -0.914 -13.112  0.00  0.00            
ATOM   2507  H   GLU X 173      13.923  -1.462 -13.877  0.00  0.00            
ATOM   2508  CA  GLU X 173      12.890   0.325 -13.455  0.00  0.00            
ATOM   2509  HA  GLU X 173      13.112   1.063 -12.684  0.00  0.00            
ATOM   2510  CB  GLU X 173      13.412   0.832 -14.767  0.00  0.00            
ATOM   2511  HB2 GLU X 173      14.493   0.963 -14.745  0.00  0.00            
ATOM   2512  HB3 GLU X 173      13.148   0.200 -15.615  0.00  0.00            
ATOM   2513  CG  GLU X 173      12.904   2.245 -15.099  0.00  0.00            
ATOM   2514  HG2 GLU X 173      11.820   2.249 -15.210  0.00  0.00            
ATOM   2515  HG3 GLU X 173      13.035   2.927 -14.259  0.00  0.00            
ATOM   2516  CD  GLU X 173      13.501   2.875 -16.302  0.00  0.00            
ATOM   2517  OE1 GLU X 173      14.692   3.054 -16.273  0.00  0.00            
ATOM   2518  OE2 GLU X 173      12.774   3.125 -17.266  0.00  0.00            
ATOM   2519  C   GLU X 173      11.364   0.086 -13.422  0.00  0.00            
ATOM   2520  O   GLU X 173      10.593   0.856 -12.928  0.00  0.00            
ATOM   2521  N   ALA X 174      10.920  -1.009 -13.934  0.00  0.00            
ATOM   2522  H   ALA X 174      11.603  -1.597 -14.390  0.00  0.00            
ATOM   2523  CA  ALA X 174       9.450  -1.421 -14.040  0.00  0.00            
ATOM   2524  HA  ALA X 174       8.836  -0.631 -14.471  0.00  0.00            
ATOM   2525  CB  ALA X 174       9.172  -2.563 -15.092  0.00  0.00            
ATOM   2526  HB1 ALA X 174       9.508  -2.250 -16.080  0.00  0.00            
ATOM   2527  HB2 ALA X 174       9.815  -3.410 -14.853  0.00  0.00            
ATOM   2528  HB3 ALA X 174       8.101  -2.758 -15.113  0.00  0.00            
ATOM   2529  C   ALA X 174       8.789  -1.808 -12.683  0.00  0.00            
ATOM   2530  O   ALA X 174       7.732  -1.311 -12.424  0.00  0.00            
ATOM   2531  N   PHE X 175       9.676  -2.446 -11.945  0.00  0.00            
ATOM   2532  H   PHE X 175      10.499  -2.846 -12.372  0.00  0.00            
ATOM   2533  CA  PHE X 175       9.558  -2.661 -10.500  0.00  0.00            
ATOM   2534  HA  PHE X 175       8.617  -3.195 -10.367  0.00  0.00            
ATOM   2535  CB  PHE X 175      10.796  -3.449  -9.992  0.00  0.00            
ATOM   2536  HB2 PHE X 175      10.899  -4.425 -10.468  0.00  0.00            
ATOM   2537  HB3 PHE X 175      11.677  -2.920 -10.353  0.00  0.00            
ATOM   2538  CG  PHE X 175      10.840  -3.641  -8.466  0.00  0.00            
ATOM   2539  CD1 PHE X 175       9.805  -4.360  -7.840  0.00  0.00            
ATOM   2540  HD1 PHE X 175       9.070  -4.849  -8.461  0.00  0.00            
ATOM   2541  CE1 PHE X 175       9.672  -4.349  -6.424  0.00  0.00            
ATOM   2542  HE1 PHE X 175       8.914  -4.931  -5.922  0.00  0.00            
ATOM   2543  CZ  PHE X 175      10.480  -3.526  -5.669  0.00  0.00            
ATOM   2544  HZ  PHE X 175      10.417  -3.479  -4.591  0.00  0.00            
ATOM   2545  CE2 PHE X 175      11.568  -2.903  -6.296  0.00  0.00            
ATOM   2546  HE2 PHE X 175      12.188  -2.312  -5.638  0.00  0.00            
ATOM   2547  CD2 PHE X 175      11.728  -2.918  -7.712  0.00  0.00            
ATOM   2548  HD2 PHE X 175      12.485  -2.300  -8.171  0.00  0.00            
ATOM   2549  C   PHE X 175       9.252  -1.339  -9.820  0.00  0.00            
ATOM   2550  O   PHE X 175       8.270  -1.187  -9.092  0.00  0.00            
ATOM   2551  N   LYS X 176      10.097  -0.304  -9.963  0.00  0.00            
ATOM   2552  H   LYS X 176      10.964  -0.450 -10.458  0.00  0.00            
ATOM   2553  CA  LYS X 176      10.019   1.023  -9.317  0.00  0.00            
ATOM   2554  HA  LYS X 176       9.669   0.920  -8.289  0.00  0.00            
ATOM   2555  CB  LYS X 176      11.427   1.628  -9.300  0.00  0.00            
ATOM   2556  HB2 LYS X 176      12.040   1.295 -10.138  0.00  0.00            
ATOM   2557  HB3 LYS X 176      11.284   2.696  -9.460  0.00  0.00            
ATOM   2558  CG  LYS X 176      12.178   1.290  -7.949  0.00  0.00            
ATOM   2559  HG2 LYS X 176      11.510   1.358  -7.090  0.00  0.00            
ATOM   2560  HG3 LYS X 176      12.387   0.221  -7.903  0.00  0.00            
ATOM   2561  CD  LYS X 176      13.527   2.022  -7.796  0.00  0.00            
ATOM   2562  HD2 LYS X 176      13.319   3.091  -7.838  0.00  0.00            
ATOM   2563  HD3 LYS X 176      13.947   1.790  -6.818  0.00  0.00            
ATOM   2564  CE  LYS X 176      14.697   1.578  -8.726  0.00  0.00            
ATOM   2565  HE2 LYS X 176      14.981   0.573  -8.415  0.00  0.00            
ATOM   2566  HE3 LYS X 176      14.214   1.452  -9.694  0.00  0.00            
ATOM   2567  NZ  LYS X 176      15.885   2.541  -8.815  0.00  0.00            
ATOM   2568  HZ1 LYS X 176      16.366   2.477  -7.929  0.00  0.00            
ATOM   2569  HZ2 LYS X 176      16.564   2.288  -9.519  0.00  0.00            
ATOM   2570  HZ3 LYS X 176      15.634   3.518  -8.852  0.00  0.00            
ATOM   2571  C   LYS X 176       8.908   1.938  -9.990  0.00  0.00            
ATOM   2572  O   LYS X 176       8.316   2.760  -9.297  0.00  0.00            
ATOM   2573  N   GLU X 177       8.597   1.760 -11.271  0.00  0.00            
ATOM   2574  H   GLU X 177       9.134   1.063 -11.767  0.00  0.00            
ATOM   2575  CA  GLU X 177       7.450   2.427 -11.868  0.00  0.00            
ATOM   2576  HA  GLU X 177       7.482   3.511 -11.763  0.00  0.00            
ATOM   2577  CB  GLU X 177       7.541   2.202 -13.349  0.00  0.00            
ATOM   2578  HB2 GLU X 177       7.850   1.163 -13.468  0.00  0.00            
ATOM   2579  HB3 GLU X 177       6.539   2.275 -13.772  0.00  0.00            
ATOM   2580  CG  GLU X 177       8.416   3.228 -14.152  0.00  0.00            
ATOM   2581  HG2 GLU X 177       9.240   3.501 -13.493  0.00  0.00            
ATOM   2582  HG3 GLU X 177       8.836   2.736 -15.030  0.00  0.00            
ATOM   2583  CD  GLU X 177       7.602   4.494 -14.565  0.00  0.00            
ATOM   2584  OE1 GLU X 177       7.541   4.916 -15.735  0.00  0.00            
ATOM   2585  OE2 GLU X 177       6.855   4.992 -13.744  0.00  0.00            
ATOM   2586  C   GLU X 177       6.135   1.872 -11.366  0.00  0.00            
ATOM   2587  O   GLU X 177       5.355   2.738 -11.051  0.00  0.00            
ATOM   2588  N   ALA X 178       5.801   0.592 -11.313  0.00  0.00            
ATOM   2589  H   ALA X 178       6.454  -0.123 -11.600  0.00  0.00            
ATOM   2590  CA  ALA X 178       4.579   0.138 -10.649  0.00  0.00            
ATOM   2591  HA  ALA X 178       3.672   0.444 -11.169  0.00  0.00            
ATOM   2592  CB  ALA X 178       4.600  -1.458 -10.701  0.00  0.00            
ATOM   2593  HB1 ALA X 178       4.505  -1.799 -11.732  0.00  0.00            
ATOM   2594  HB2 ALA X 178       5.477  -1.840 -10.179  0.00  0.00            
ATOM   2595  HB3 ALA X 178       3.815  -1.859 -10.060  0.00  0.00            
ATOM   2596  C   ALA X 178       4.513   0.631  -9.193  0.00  0.00            
ATOM   2597  O   ALA X 178       3.364   0.724  -8.731  0.00  0.00            
ATOM   2598  N   ASP X 179       5.612   0.740  -8.444  0.00  0.00            
ATOM   2599  H   ASP X 179       6.470   0.488  -8.913  0.00  0.00            
ATOM   2600  CA  ASP X 179       5.756   1.271  -7.098  0.00  0.00            
ATOM   2601  HA  ASP X 179       4.977   0.832  -6.474  0.00  0.00            
ATOM   2602  CB  ASP X 179       7.147   0.888  -6.536  0.00  0.00            
ATOM   2603  HB2 ASP X 179       7.293  -0.175  -6.728  0.00  0.00            
ATOM   2604  HB3 ASP X 179       7.963   1.396  -7.048  0.00  0.00            
ATOM   2605  CG  ASP X 179       7.440   1.237  -5.044  0.00  0.00            
ATOM   2606  OD1 ASP X 179       8.006   2.337  -4.792  0.00  0.00            
ATOM   2607  OD2 ASP X 179       6.954   0.458  -4.207  0.00  0.00            
ATOM   2608  C   ASP X 179       5.478   2.776  -7.017  0.00  0.00            
ATOM   2609  O   ASP X 179       5.064   3.305  -5.988  0.00  0.00            
ATOM   2610  N   ASN X 180       5.709   3.605  -8.036  0.00  0.00            
ATOM   2611  H   ASN X 180       6.142   3.173  -8.840  0.00  0.00            
ATOM   2612  CA  ASN X 180       5.268   4.985  -8.188  0.00  0.00            
ATOM   2613  HA  ASN X 180       5.641   5.476  -7.289  0.00  0.00            
ATOM   2614  CB  ASN X 180       6.063   5.493  -9.447  0.00  0.00            
ATOM   2615  HB2 ASN X 180       7.106   5.312  -9.188  0.00  0.00            
ATOM   2616  HB3 ASN X 180       5.755   4.926 -10.325  0.00  0.00            
ATOM   2617  CG  ASN X 180       5.912   6.992  -9.751  0.00  0.00            
ATOM   2618  OD1 ASN X 180       5.547   7.839  -8.990  0.00  0.00            
ATOM   2619  ND2 ASN X 180       6.408   7.479 -10.882  0.00  0.00            
ATOM   2620 HD21 ASN X 180       6.070   8.388 -11.167  0.00  0.00            
ATOM   2621 HD22 ASN X 180       6.928   6.926 -11.547  0.00  0.00            
ATOM   2622  C   ASN X 180       3.735   5.198  -8.465  0.00  0.00            
ATOM   2623  O   ASN X 180       3.149   6.081  -7.812  0.00  0.00            
ATOM   2624  N   VAL X 181       3.066   4.289  -9.125  0.00  0.00            
ATOM   2625  H   VAL X 181       3.502   3.614  -9.737  0.00  0.00            
ATOM   2626  CA  VAL X 181       1.571   4.287  -9.134  0.00  0.00            
ATOM   2627  HA  VAL X 181       1.227   5.318  -9.210  0.00  0.00            
ATOM   2628  CB  VAL X 181       1.091   3.558 -10.378  0.00  0.00            
ATOM   2629  HB  VAL X 181       1.273   2.490 -10.262  0.00  0.00            
ATOM   2630  CG1 VAL X 181      -0.407   3.824 -10.670  0.00  0.00            
ATOM   2631 HG11 VAL X 181      -0.446   4.812 -11.129  0.00  0.00            
ATOM   2632 HG12 VAL X 181      -0.804   3.084 -11.366  0.00  0.00            
ATOM   2633 HG13 VAL X 181      -1.005   3.720  -9.765  0.00  0.00            
ATOM   2634  CG2 VAL X 181       1.789   4.029 -11.610  0.00  0.00            
ATOM   2635 HG21 VAL X 181       2.802   3.639 -11.698  0.00  0.00            
ATOM   2636 HG22 VAL X 181       1.301   3.516 -12.438  0.00  0.00            
ATOM   2637 HG23 VAL X 181       1.952   5.106 -11.551  0.00  0.00            
ATOM   2638  C   VAL X 181       0.920   3.692  -7.873  0.00  0.00            
ATOM   2639  O   VAL X 181      -0.223   4.124  -7.533  0.00  0.00            
ATOM   2640  N   LEU X 182       1.646   2.791  -7.219  0.00  0.00            
ATOM   2641  H   LEU X 182       2.365   2.306  -7.735  0.00  0.00            
ATOM   2642  CA  LEU X 182       1.429   2.494  -5.792  0.00  0.00            
ATOM   2643  HA  LEU X 182       0.415   2.146  -5.591  0.00  0.00            
ATOM   2644  CB  LEU X 182       2.351   1.302  -5.307  0.00  0.00            
ATOM   2645  HB2 LEU X 182       2.101   0.510  -6.014  0.00  0.00            
ATOM   2646  HB3 LEU X 182       3.364   1.695  -5.379  0.00  0.00            
ATOM   2647  CG  LEU X 182       2.319   0.863  -3.823  0.00  0.00            
ATOM   2648  HG  LEU X 182       2.572   1.636  -3.098  0.00  0.00            
ATOM   2649  CD1 LEU X 182       0.936   0.425  -3.427  0.00  0.00            
ATOM   2650 HD11 LEU X 182       0.313  -0.002  -4.214  0.00  0.00            
ATOM   2651 HD12 LEU X 182       0.928  -0.241  -2.565  0.00  0.00            
ATOM   2652 HD13 LEU X 182       0.426   1.360  -3.196  0.00  0.00            
ATOM   2653  CD2 LEU X 182       3.240  -0.315  -3.527  0.00  0.00            
ATOM   2654 HD21 LEU X 182       4.241  -0.234  -3.951  0.00  0.00            
ATOM   2655 HD22 LEU X 182       3.302  -0.520  -2.458  0.00  0.00            
ATOM   2656 HD23 LEU X 182       2.726  -1.187  -3.930  0.00  0.00            
ATOM   2657  C   LEU X 182       1.566   3.767  -4.856  0.00  0.00            
ATOM   2658  O   LEU X 182       0.613   4.129  -4.201  0.00  0.00            
ATOM   2659  N   ARG X 183       2.705   4.447  -4.915  0.00  0.00            
ATOM   2660  H   ARG X 183       3.405   4.044  -5.522  0.00  0.00            
ATOM   2661  CA  ARG X 183       2.935   5.657  -4.060  0.00  0.00            
ATOM   2662  HA  ARG X 183       2.955   5.378  -3.006  0.00  0.00            
ATOM   2663  CB  ARG X 183       4.380   6.208  -4.244  0.00  0.00            
ATOM   2664  HB2 ARG X 183       4.654   6.150  -5.297  0.00  0.00            
ATOM   2665  HB3 ARG X 183       4.465   7.275  -4.043  0.00  0.00            
ATOM   2666  CG  ARG X 183       5.342   5.568  -3.229  0.00  0.00            
ATOM   2667  HG2 ARG X 183       5.041   5.796  -2.207  0.00  0.00            
ATOM   2668  HG3 ARG X 183       5.319   4.485  -3.356  0.00  0.00            
ATOM   2669  CD  ARG X 183       6.797   5.948  -3.354  0.00  0.00            
ATOM   2670  HD2 ARG X 183       6.725   7.014  -3.568  0.00  0.00            
ATOM   2671  HD3 ARG X 183       7.351   5.761  -2.433  0.00  0.00            
ATOM   2672  NE  ARG X 183       7.488   5.147  -4.398  0.00  0.00            
ATOM   2673  HE  ARG X 183       7.632   4.151  -4.297  0.00  0.00            
ATOM   2674  CZ  ARG X 183       8.026   5.642  -5.508  0.00  0.00            
ATOM   2675  NH1 ARG X 183       8.091   6.926  -5.846  0.00  0.00            
ATOM   2676 HH11 ARG X 183       7.662   7.696  -5.355  0.00  0.00            
ATOM   2677 HH12 ARG X 183       8.645   7.112  -6.670  0.00  0.00            
ATOM   2678  NH2 ARG X 183       8.581   4.707  -6.260  0.00  0.00            
ATOM   2679 HH21 ARG X 183       8.525   3.771  -5.882  0.00  0.00            
ATOM   2680 HH22 ARG X 183       8.966   4.908  -7.171  0.00  0.00            
ATOM   2681  C   ARG X 183       1.885   6.772  -4.300  0.00  0.00            
ATOM   2682  O   ARG X 183       1.268   7.193  -3.323  0.00  0.00            
ATOM   2683  N   GLN X 184       1.595   7.133  -5.516  0.00  0.00            
ATOM   2684  H   GLN X 184       2.135   6.567  -6.156  0.00  0.00            
ATOM   2685  CA  GLN X 184       0.452   7.992  -5.827  0.00  0.00            
ATOM   2686  HA  GLN X 184       0.743   8.970  -5.443  0.00  0.00            
ATOM   2687  CB  GLN X 184       0.329   8.122  -7.370  0.00  0.00            
ATOM   2688  HB2 GLN X 184       0.345   7.181  -7.920  0.00  0.00            
ATOM   2689  HB3 GLN X 184      -0.597   8.623  -7.652  0.00  0.00            
ATOM   2690  CG  GLN X 184       1.518   8.919  -7.957  0.00  0.00            
ATOM   2691  HG2 GLN X 184       1.557   9.987  -7.746  0.00  0.00            
ATOM   2692  HG3 GLN X 184       2.370   8.527  -7.401  0.00  0.00            
ATOM   2693  CD  GLN X 184       1.666   8.832  -9.500  0.00  0.00            
ATOM   2694  OE1 GLN X 184       0.661   8.873 -10.193  0.00  0.00            
ATOM   2695  NE2 GLN X 184       2.796   8.468  -9.947  0.00  0.00            
ATOM   2696 HE21 GLN X 184       2.827   8.563 -10.952  0.00  0.00            
ATOM   2697 HE22 GLN X 184       3.593   8.218  -9.378  0.00  0.00            
ATOM   2698  C   GLN X 184      -0.905   7.546  -5.158  0.00  0.00            
ATOM   2699  O   GLN X 184      -1.835   8.308  -4.827  0.00  0.00            
ATOM   2700  N   GLY X 185      -1.043   6.249  -4.942  0.00  0.00            
ATOM   2701  H   GLY X 185      -0.407   5.608  -5.392  0.00  0.00            
ATOM   2702  CA  GLY X 185      -2.276   5.567  -4.418  0.00  0.00            
ATOM   2703  HA2 GLY X 185      -3.196   5.877  -4.913  0.00  0.00            
ATOM   2704  HA3 GLY X 185      -2.065   4.521  -4.639  0.00  0.00            
ATOM   2705  C   GLY X 185      -2.440   5.831  -2.938  0.00  0.00            
ATOM   2706  O   GLY X 185      -3.397   6.445  -2.482  0.00  0.00            
ATOM   2707  N   VAL X 186      -1.330   5.516  -2.170  0.00  0.00            
ATOM   2708  H   VAL X 186      -0.621   4.992  -2.662  0.00  0.00            
ATOM   2709  CA  VAL X 186      -1.232   5.830  -0.690  0.00  0.00            
ATOM   2710  HA  VAL X 186      -1.981   5.273  -0.126  0.00  0.00            
ATOM   2711  CB  VAL X 186       0.215   5.476  -0.174  0.00  0.00            
ATOM   2712  HB  VAL X 186       0.960   5.857  -0.873  0.00  0.00            
ATOM   2713  CG1 VAL X 186       0.602   5.972   1.248  0.00  0.00            
ATOM   2714 HG11 VAL X 186       1.674   5.768   1.252  0.00  0.00            
ATOM   2715 HG12 VAL X 186       0.390   7.041   1.246  0.00  0.00            
ATOM   2716 HG13 VAL X 186       0.083   5.473   2.067  0.00  0.00            
ATOM   2717  CG2 VAL X 186       0.166   3.930  -0.084  0.00  0.00            
ATOM   2718 HG21 VAL X 186       0.123   3.463  -1.068  0.00  0.00            
ATOM   2719 HG22 VAL X 186       0.995   3.473   0.457  0.00  0.00            
ATOM   2720 HG23 VAL X 186      -0.660   3.613   0.553  0.00  0.00            
ATOM   2721  C   VAL X 186      -1.462   7.369  -0.571  0.00  0.00            
ATOM   2722  O   VAL X 186      -2.106   7.919   0.352  0.00  0.00            
ATOM   2723  N   GLN X 187      -0.760   8.129  -1.428  0.00  0.00            
ATOM   2724  H   GLN X 187      -0.453   7.540  -2.189  0.00  0.00            
ATOM   2725  CA  GLN X 187      -0.760   9.602  -1.516  0.00  0.00            
ATOM   2726  HA  GLN X 187      -0.325   9.912  -0.566  0.00  0.00            
ATOM   2727  CB  GLN X 187       0.233  10.123  -2.555  0.00  0.00            
ATOM   2728  HB2 GLN X 187       1.231   9.721  -2.382  0.00  0.00            
ATOM   2729  HB3 GLN X 187      -0.060   9.645  -3.489  0.00  0.00            
ATOM   2730  CG  GLN X 187       0.283  11.611  -2.786  0.00  0.00            
ATOM   2731  HG2 GLN X 187      -0.687  11.986  -3.112  0.00  0.00            
ATOM   2732  HG3 GLN X 187       0.575  12.044  -1.830  0.00  0.00            
ATOM   2733  CD  GLN X 187       1.384  12.082  -3.788  0.00  0.00            
ATOM   2734  OE1 GLN X 187       1.759  11.398  -4.724  0.00  0.00            
ATOM   2735  NE2 GLN X 187       1.989  13.197  -3.694  0.00  0.00            
ATOM   2736 HE21 GLN X 187       2.611  13.578  -4.392  0.00  0.00            
ATOM   2737 HE22 GLN X 187       1.626  13.864  -3.029  0.00  0.00            
ATOM   2738  C   GLN X 187      -2.180  10.188  -1.703  0.00  0.00            
ATOM   2739  O   GLN X 187      -2.568  11.092  -0.935  0.00  0.00            
ATOM   2740  N   GLY X 188      -2.983   9.598  -2.600  0.00  0.00            
ATOM   2741  H   GLY X 188      -2.532   8.834  -3.083  0.00  0.00            
ATOM   2742  CA  GLY X 188      -4.336  10.058  -2.848  0.00  0.00            
ATOM   2743  HA2 GLY X 188      -4.211  11.069  -3.234  0.00  0.00            
ATOM   2744  HA3 GLY X 188      -4.733   9.497  -3.693  0.00  0.00            
ATOM   2745  C   GLY X 188      -5.243   9.929  -1.665  0.00  0.00            
ATOM   2746  O   GLY X 188      -6.160  10.783  -1.437  0.00  0.00            
ATOM   2747  N   ILE X 189      -5.142   8.811  -0.906  0.00  0.00            
ATOM   2748  H   ILE X 189      -4.604   8.031  -1.255  0.00  0.00            
ATOM   2749  CA  ILE X 189      -5.929   8.571   0.315  0.00  0.00            
ATOM   2750  HA  ILE X 189      -6.892   9.065   0.190  0.00  0.00            
ATOM   2751  CB  ILE X 189      -6.112   6.995   0.476  0.00  0.00            
ATOM   2752  HB  ILE X 189      -6.526   6.639  -0.468  0.00  0.00            
ATOM   2753  CG2 ILE X 189      -4.862   6.173   0.890  0.00  0.00            
ATOM   2754 HG21 ILE X 189      -4.958   5.099   0.729  0.00  0.00            
ATOM   2755 HG22 ILE X 189      -4.068   6.431   0.189  0.00  0.00            
ATOM   2756 HG23 ILE X 189      -4.447   6.499   1.843  0.00  0.00            
ATOM   2757  CG1 ILE X 189      -7.256   6.767   1.565  0.00  0.00            
ATOM   2758 HG12 ILE X 189      -7.049   7.344   2.467  0.00  0.00            
ATOM   2759 HG13 ILE X 189      -8.148   7.231   1.141  0.00  0.00            
ATOM   2760  CD1 ILE X 189      -7.632   5.373   2.018  0.00  0.00            
ATOM   2761 HD11 ILE X 189      -8.502   5.255   2.664  0.00  0.00            
ATOM   2762 HD12 ILE X 189      -7.831   4.847   1.084  0.00  0.00            
ATOM   2763 HD13 ILE X 189      -6.776   4.908   2.507  0.00  0.00            
ATOM   2764  C   ILE X 189      -5.429   9.367   1.445  0.00  0.00            
ATOM   2765  O   ILE X 189      -6.213   9.923   2.127  0.00  0.00            
ATOM   2766  N   SER X 190      -4.112   9.522   1.652  0.00  0.00            
ATOM   2767  H   SER X 190      -3.462   9.006   1.077  0.00  0.00            
ATOM   2768  CA  SER X 190      -3.507  10.463   2.617  0.00  0.00            
ATOM   2769  HA  SER X 190      -3.790  10.154   3.624  0.00  0.00            
ATOM   2770  CB  SER X 190      -1.944  10.287   2.645  0.00  0.00            
ATOM   2771  HB2 SER X 190      -1.576  10.903   1.825  0.00  0.00            
ATOM   2772  HB3 SER X 190      -1.606  10.758   3.568  0.00  0.00            
ATOM   2773  OG  SER X 190      -1.498   8.918   2.694  0.00  0.00            
ATOM   2774  HG  SER X 190      -1.607   8.492   1.841  0.00  0.00            
ATOM   2775  C   SER X 190      -3.976  11.860   2.432  0.00  0.00            
ATOM   2776  O   SER X 190      -4.479  12.452   3.386  0.00  0.00            
ATOM   2777  N   ASP X 191      -3.978  12.388   1.147  0.00  0.00            
ATOM   2778  H   ASP X 191      -3.573  11.780   0.450  0.00  0.00            
ATOM   2779  CA  ASP X 191      -4.556  13.632   0.840  0.00  0.00            
ATOM   2780  HA  ASP X 191      -4.127  14.398   1.486  0.00  0.00            
ATOM   2781  CB  ASP X 191      -4.353  13.891  -0.681  0.00  0.00            
ATOM   2782  HB2 ASP X 191      -3.392  13.525  -1.041  0.00  0.00            
ATOM   2783  HB3 ASP X 191      -5.055  13.312  -1.281  0.00  0.00            
ATOM   2784  CG  ASP X 191      -4.292  15.421  -0.955  0.00  0.00            
ATOM   2785  OD1 ASP X 191      -5.198  15.931  -1.620  0.00  0.00            
ATOM   2786  OD2 ASP X 191      -3.358  16.053  -0.556  0.00  0.00            
ATOM   2787  C   ASP X 191      -6.055  13.644   1.136  0.00  0.00            
ATOM   2788  O   ASP X 191      -6.485  14.520   1.893  0.00  0.00            
ATOM   2789  N   LEU X 192      -6.932  12.782   0.720  0.00  0.00            
ATOM   2790  H   LEU X 192      -6.575  12.129   0.038  0.00  0.00            
ATOM   2791  CA  LEU X 192      -8.401  12.821   1.072  0.00  0.00            
ATOM   2792  HA  LEU X 192      -8.820  13.547   0.377  0.00  0.00            
ATOM   2793  CB  LEU X 192      -8.968  11.455   0.780  0.00  0.00            
ATOM   2794  HB2 LEU X 192      -8.669  11.257  -0.249  0.00  0.00            
ATOM   2795  HB3 LEU X 192      -8.487  10.784   1.492  0.00  0.00            
ATOM   2796  CG  LEU X 192     -10.536  11.371   0.736  0.00  0.00            
ATOM   2797  HG  LEU X 192     -10.940  12.190   1.331  0.00  0.00            
ATOM   2798  CD1 LEU X 192     -11.143  11.354  -0.613  0.00  0.00            
ATOM   2799 HD11 LEU X 192     -10.785  10.470  -1.139  0.00  0.00            
ATOM   2800 HD12 LEU X 192     -12.231  11.306  -0.580  0.00  0.00            
ATOM   2801 HD13 LEU X 192     -10.968  12.311  -1.105  0.00  0.00            
ATOM   2802  CD2 LEU X 192     -11.004  10.096   1.496  0.00  0.00            
ATOM   2803 HD21 LEU X 192     -12.061  10.324   1.635  0.00  0.00            
ATOM   2804 HD22 LEU X 192     -10.927   9.194   0.889  0.00  0.00            
ATOM   2805 HD23 LEU X 192     -10.559  10.067   2.491  0.00  0.00            
ATOM   2806  C   LEU X 192      -8.673  13.187   2.566  0.00  0.00            
ATOM   2807  O   LEU X 192      -9.598  13.956   2.702  0.00  0.00            
ATOM   2808  N   ILE X 193      -7.889  12.650   3.541  0.00  0.00            
ATOM   2809  H   ILE X 193      -7.117  12.048   3.290  0.00  0.00            
ATOM   2810  CA  ILE X 193      -8.038  12.923   4.959  0.00  0.00            
ATOM   2811  HA  ILE X 193      -9.034  13.276   5.226  0.00  0.00            
ATOM   2812  CB  ILE X 193      -7.722  11.712   5.806  0.00  0.00            
ATOM   2813  HB  ILE X 193      -7.956  11.990   6.834  0.00  0.00            
ATOM   2814  CG2 ILE X 193      -8.652  10.530   5.304  0.00  0.00            
ATOM   2815 HG21 ILE X 193      -8.679   9.843   6.148  0.00  0.00            
ATOM   2816 HG22 ILE X 193      -9.660  10.925   5.176  0.00  0.00            
ATOM   2817 HG23 ILE X 193      -8.306   9.989   4.423  0.00  0.00            
ATOM   2818  CG1 ILE X 193      -6.196  11.336   5.890  0.00  0.00            
ATOM   2819 HG12 ILE X 193      -5.736  11.305   4.902  0.00  0.00            
ATOM   2820 HG13 ILE X 193      -5.700  12.069   6.527  0.00  0.00            
ATOM   2821  CD1 ILE X 193      -6.042   9.885   6.505  0.00  0.00            
ATOM   2822 HD11 ILE X 193      -6.432   9.191   5.759  0.00  0.00            
ATOM   2823 HD12 ILE X 193      -4.991   9.641   6.659  0.00  0.00            
ATOM   2824 HD13 ILE X 193      -6.592   9.891   7.446  0.00  0.00            
ATOM   2825  C   ILE X 193      -7.337  14.152   5.493  0.00  0.00            
ATOM   2826  O   ILE X 193      -7.831  14.699   6.460  0.00  0.00            
ATOM   2827  N   ALA X 194      -6.321  14.558   4.832  0.00  0.00            
ATOM   2828  H   ALA X 194      -5.926  14.009   4.081  0.00  0.00            
ATOM   2829  CA  ALA X 194      -5.530  15.728   5.210  0.00  0.00            
ATOM   2830  HA  ALA X 194      -5.368  15.869   6.279  0.00  0.00            
ATOM   2831  CB  ALA X 194      -4.180  15.558   4.494  0.00  0.00            
ATOM   2832  HB1 ALA X 194      -3.656  16.511   4.559  0.00  0.00            
ATOM   2833  HB2 ALA X 194      -3.543  14.822   4.986  0.00  0.00            
ATOM   2834  HB3 ALA X 194      -4.276  15.217   3.463  0.00  0.00            
ATOM   2835  C   ALA X 194      -6.295  16.989   4.687  0.00  0.00            
ATOM   2836  O   ALA X 194      -6.431  17.987   5.400  0.00  0.00            
ATOM   2837  N   VAL X 195      -6.713  16.986   3.397  0.00  0.00            
ATOM   2838  H   VAL X 195      -6.543  16.179   2.813  0.00  0.00            
ATOM   2839  CA  VAL X 195      -7.467  18.114   2.883  0.00  0.00            
ATOM   2840  HA  VAL X 195      -7.122  19.071   3.276  0.00  0.00            
ATOM   2841  CB  VAL X 195      -7.381  18.295   1.353  0.00  0.00            
ATOM   2842  HB  VAL X 195      -7.624  17.318   0.934  0.00  0.00            
ATOM   2843  CG1 VAL X 195      -8.199  19.478   0.811  0.00  0.00            
ATOM   2844 HG11 VAL X 195      -7.618  20.355   1.096  0.00  0.00            
ATOM   2845 HG12 VAL X 195      -8.258  19.290  -0.262  0.00  0.00            
ATOM   2846 HG13 VAL X 195      -9.207  19.495   1.224  0.00  0.00            
ATOM   2847  CG2 VAL X 195      -5.942  18.640   0.973  0.00  0.00            
ATOM   2848 HG21 VAL X 195      -5.784  18.877  -0.080  0.00  0.00            
ATOM   2849 HG22 VAL X 195      -5.560  19.548   1.441  0.00  0.00            
ATOM   2850 HG23 VAL X 195      -5.346  17.767   1.238  0.00  0.00            
ATOM   2851  C   VAL X 195      -8.921  17.842   3.316  0.00  0.00            
ATOM   2852  O   VAL X 195      -9.531  16.861   2.902  0.00  0.00            
ATOM   2853  N   SER X 196      -9.420  18.807   4.082  0.00  0.00            
ATOM   2854  H   SER X 196      -8.881  19.632   4.303  0.00  0.00            
ATOM   2855  CA  SER X 196     -10.765  18.662   4.687  0.00  0.00            
ATOM   2856  HA  SER X 196     -11.300  17.719   4.585  0.00  0.00            
ATOM   2857  CB  SER X 196     -10.521  18.627   6.214  0.00  0.00            
ATOM   2858  HB2 SER X 196     -10.242  19.602   6.611  0.00  0.00            
ATOM   2859  HB3 SER X 196     -11.469  18.368   6.683  0.00  0.00            
ATOM   2860  OG  SER X 196      -9.607  17.615   6.515  0.00  0.00            
ATOM   2861  HG  SER X 196      -8.675  17.764   6.339  0.00  0.00            
ATOM   2862  C   SER X 196     -11.804  19.659   4.194  0.00  0.00            
ATOM   2863  O   SER X 196     -11.648  20.232   3.112  0.00  0.00            
ATOM   2864  N   GLY X 197     -12.922  19.704   4.936  0.00  0.00            
ATOM   2865  H   GLY X 197     -13.021  19.130   5.761  0.00  0.00            
ATOM   2866  CA  GLY X 197     -13.893  20.810   4.754  0.00  0.00            
ATOM   2867  HA2 GLY X 197     -13.496  21.552   5.446  0.00  0.00            
ATOM   2868  HA3 GLY X 197     -13.763  21.291   3.784  0.00  0.00            
ATOM   2869  C   GLY X 197     -15.405  20.498   5.058  0.00  0.00            
ATOM   2870  O   GLY X 197     -15.770  19.359   5.355  0.00  0.00            
ATOM   2871  N   GLU X 198     -16.214  21.502   4.932  0.00  0.00            
ATOM   2872  H   GLU X 198     -15.777  22.350   4.602  0.00  0.00            
ATOM   2873  CA  GLU X 198     -17.617  21.606   5.406  0.00  0.00            
ATOM   2874  HA  GLU X 198     -17.757  21.526   6.484  0.00  0.00            
ATOM   2875  CB  GLU X 198     -18.207  22.996   5.006  0.00  0.00            
ATOM   2876  HB2 GLU X 198     -18.071  23.224   3.948  0.00  0.00            
ATOM   2877  HB3 GLU X 198     -19.239  23.133   5.329  0.00  0.00            
ATOM   2878  CG  GLU X 198     -17.392  24.083   5.762  0.00  0.00            
ATOM   2879  HG2 GLU X 198     -16.316  23.922   5.685  0.00  0.00            
ATOM   2880  HG3 GLU X 198     -17.655  25.049   5.332  0.00  0.00            
ATOM   2881  CD  GLU X 198     -17.810  24.096   7.248  0.00  0.00            
ATOM   2882  OE1 GLU X 198     -16.904  23.833   8.089  0.00  0.00            
ATOM   2883  OE2 GLU X 198     -18.967  24.330   7.617  0.00  0.00            
ATOM   2884  C   GLU X 198     -18.552  20.550   4.816  0.00  0.00            
ATOM   2885  O   GLU X 198     -19.471  20.227   5.615  0.00  0.00            
ATOM   2886  N   VAL X 199     -18.222  20.016   3.671  0.00  0.00            
ATOM   2887  H   VAL X 199     -17.474  20.460   3.160  0.00  0.00            
ATOM   2888  CA  VAL X 199     -18.974  18.997   2.997  0.00  0.00            
ATOM   2889  HA  VAL X 199     -19.428  18.355   3.752  0.00  0.00            
ATOM   2890  CB  VAL X 199     -19.999  19.555   1.922  0.00  0.00            
ATOM   2891  HB  VAL X 199     -20.410  18.714   1.362  0.00  0.00            
ATOM   2892  CG1 VAL X 199     -21.108  20.199   2.716  0.00  0.00            
ATOM   2893 HG11 VAL X 199     -21.461  19.431   3.405  0.00  0.00            
ATOM   2894 HG12 VAL X 199     -20.647  20.962   3.343  0.00  0.00            
ATOM   2895 HG13 VAL X 199     -21.839  20.649   2.044  0.00  0.00            
ATOM   2896  CG2 VAL X 199     -19.312  20.424   0.928  0.00  0.00            
ATOM   2897 HG21 VAL X 199     -18.717  19.976   0.134  0.00  0.00            
ATOM   2898 HG22 VAL X 199     -20.027  20.997   0.337  0.00  0.00            
ATOM   2899 HG23 VAL X 199     -18.696  21.143   1.470  0.00  0.00            
ATOM   2900  C   VAL X 199     -18.046  18.018   2.249  0.00  0.00            
ATOM   2901  O   VAL X 199     -18.406  17.327   1.289  0.00  0.00            
ATOM   2902  N   ASN X 200     -16.768  18.001   2.679  0.00  0.00            
ATOM   2903  H   ASN X 200     -16.592  18.237   3.644  0.00  0.00            
ATOM   2904  CA  ASN X 200     -15.652  17.318   1.991  0.00  0.00            
ATOM   2905  HA  ASN X 200     -15.932  17.217   0.943  0.00  0.00            
ATOM   2906  CB  ASN X 200     -14.352  18.011   2.178  0.00  0.00            
ATOM   2907  HB2 ASN X 200     -14.570  19.036   1.879  0.00  0.00            
ATOM   2908  HB3 ASN X 200     -13.960  17.860   3.184  0.00  0.00            
ATOM   2909  CG  ASN X 200     -13.174  17.477   1.354  0.00  0.00            
ATOM   2910  OD1 ASN X 200     -12.279  16.826   1.933  0.00  0.00            
ATOM   2911  ND2 ASN X 200     -13.120  17.630   0.078  0.00  0.00            
ATOM   2912 HD21 ASN X 200     -12.386  17.151  -0.425  0.00  0.00            
ATOM   2913 HD22 ASN X 200     -13.869  18.157  -0.347  0.00  0.00            
ATOM   2914  C   ASN X 200     -15.549  15.798   2.547  0.00  0.00            
ATOM   2915  O   ASN X 200     -15.963  15.598   3.701  0.00  0.00            
ATOM   2916  N   LEU X 201     -15.125  14.826   1.709  0.00  0.00            
ATOM   2917  H   LEU X 201     -14.977  15.040   0.732  0.00  0.00            
ATOM   2918  CA  LEU X 201     -14.827  13.397   2.105  0.00  0.00            
ATOM   2919  HA  LEU X 201     -15.596  12.925   2.715  0.00  0.00            
ATOM   2920  CB  LEU X 201     -14.773  12.500   0.896  0.00  0.00            
ATOM   2921  HB2 LEU X 201     -13.969  12.916   0.289  0.00  0.00            
ATOM   2922  HB3 LEU X 201     -14.507  11.512   1.272  0.00  0.00            
ATOM   2923  CG  LEU X 201     -15.970  12.304   0.008  0.00  0.00            
ATOM   2924  HG  LEU X 201     -16.023  13.174  -0.649  0.00  0.00            
ATOM   2925  CD1 LEU X 201     -15.524  11.127  -0.857  0.00  0.00            
ATOM   2926 HD11 LEU X 201     -14.521  11.303  -1.246  0.00  0.00            
ATOM   2927 HD12 LEU X 201     -15.584  10.205  -0.280  0.00  0.00            
ATOM   2928 HD13 LEU X 201     -16.309  11.020  -1.607  0.00  0.00            
ATOM   2929  CD2 LEU X 201     -17.343  12.021   0.682  0.00  0.00            
ATOM   2930 HD21 LEU X 201     -17.389  12.538   1.640  0.00  0.00            
ATOM   2931 HD22 LEU X 201     -18.070  12.512   0.036  0.00  0.00            
ATOM   2932 HD23 LEU X 201     -17.545  10.957   0.803  0.00  0.00            
ATOM   2933  C   LEU X 201     -13.499  13.380   2.868  0.00  0.00            
ATOM   2934  O   LEU X 201     -12.553  14.128   2.489  0.00  0.00            
ATOM   2935  N   ASP X 202     -13.553  12.784   4.086  0.00  0.00            
ATOM   2936  H   ASP X 202     -14.397  12.276   4.309  0.00  0.00            
ATOM   2937  CA  ASP X 202     -12.471  12.647   5.048  0.00  0.00            
ATOM   2938  HA  ASP X 202     -11.470  12.526   4.635  0.00  0.00            
ATOM   2939  CB  ASP X 202     -12.620  13.967   5.966  0.00  0.00            
ATOM   2940  HB2 ASP X 202     -13.669  13.992   6.261  0.00  0.00            
ATOM   2941  HB3 ASP X 202     -11.978  13.909   6.845  0.00  0.00            
ATOM   2942  CG  ASP X 202     -12.290  15.304   5.327  0.00  0.00            
ATOM   2943  OD1 ASP X 202     -11.337  15.371   4.530  0.00  0.00            
ATOM   2944  OD2 ASP X 202     -13.169  16.183   5.442  0.00  0.00            
ATOM   2945  C   ASP X 202     -12.606  11.358   6.004  0.00  0.00            
ATOM   2946  O   ASP X 202     -13.263  10.302   5.690  0.00  0.00            
ATOM   2947  N   PHE X 203     -11.961  11.411   7.134  0.00  0.00            
ATOM   2948  H   PHE X 203     -11.280  12.145   7.263  0.00  0.00            
ATOM   2949  CA  PHE X 203     -11.767  10.257   7.909  0.00  0.00            
ATOM   2950  HA  PHE X 203     -11.467   9.612   7.084  0.00  0.00            
ATOM   2951  CB  PHE X 203     -10.797  10.487   9.055  0.00  0.00            
ATOM   2952  HB2 PHE X 203      -9.869  10.756   8.551  0.00  0.00            
ATOM   2953  HB3 PHE X 203     -11.101  11.417   9.535  0.00  0.00            
ATOM   2954  CG  PHE X 203     -10.570   9.333  10.068  0.00  0.00            
ATOM   2955  CD1 PHE X 203     -10.182   8.001   9.660  0.00  0.00            
ATOM   2956  HD1 PHE X 203     -10.161   7.602   8.656  0.00  0.00            
ATOM   2957  CE1 PHE X 203      -9.833   7.029  10.636  0.00  0.00            
ATOM   2958  HE1 PHE X 203      -9.579   6.046  10.266  0.00  0.00            
ATOM   2959  CZ  PHE X 203      -9.902   7.353  12.036  0.00  0.00            
ATOM   2960  HZ  PHE X 203      -9.579   6.645  12.784  0.00  0.00            
ATOM   2961  CE2 PHE X 203     -10.269   8.610  12.382  0.00  0.00            
ATOM   2962  HE2 PHE X 203     -10.254   8.945  13.408  0.00  0.00            
ATOM   2963  CD2 PHE X 203     -10.583   9.582  11.431  0.00  0.00            
ATOM   2964  HD2 PHE X 203     -10.749  10.574  11.824  0.00  0.00            
ATOM   2965  C   PHE X 203     -13.082   9.690   8.483  0.00  0.00            
ATOM   2966  O   PHE X 203     -13.085   8.460   8.679  0.00  0.00            
ATOM   2967  N   ALA X 204     -14.120  10.471   8.658  0.00  0.00            
ATOM   2968  H   ALA X 204     -13.921  11.434   8.428  0.00  0.00            
ATOM   2969  CA  ALA X 204     -15.496  10.045   9.035  0.00  0.00            
ATOM   2970  HA  ALA X 204     -15.381   9.434   9.930  0.00  0.00            
ATOM   2971  CB  ALA X 204     -16.219  11.349   9.397  0.00  0.00            
ATOM   2972  HB1 ALA X 204     -15.743  11.899  10.208  0.00  0.00            
ATOM   2973  HB2 ALA X 204     -16.398  11.999   8.539  0.00  0.00            
ATOM   2974  HB3 ALA X 204     -17.200  11.089   9.796  0.00  0.00            
ATOM   2975  C   ALA X 204     -16.181   9.161   7.969  0.00  0.00            
ATOM   2976  O   ALA X 204     -16.671   8.105   8.324  0.00  0.00            
ATOM   2977  N   ASP X 205     -16.003   9.536   6.676  0.00  0.00            
ATOM   2978  H   ASP X 205     -15.507  10.386   6.449  0.00  0.00            
ATOM   2979  CA  ASP X 205     -16.352   8.737   5.542  0.00  0.00            
ATOM   2980  HA  ASP X 205     -17.400   8.465   5.664  0.00  0.00            
ATOM   2981  CB  ASP X 205     -16.238   9.507   4.188  0.00  0.00            
ATOM   2982  HB2 ASP X 205     -15.208   9.644   3.859  0.00  0.00            
ATOM   2983  HB3 ASP X 205     -16.615   8.942   3.335  0.00  0.00            
ATOM   2984  CG  ASP X 205     -16.939  10.843   4.319  0.00  0.00            
ATOM   2985  OD1 ASP X 205     -18.203  10.904   4.244  0.00  0.00            
ATOM   2986  OD2 ASP X 205     -16.183  11.818   4.614  0.00  0.00            
ATOM   2987  C   ASP X 205     -15.526   7.440   5.490  0.00  0.00            
ATOM   2988  O   ASP X 205     -16.110   6.346   5.426  0.00  0.00            
ATOM   2989  N   VAL X 206     -14.183   7.441   5.531  0.00  0.00            
ATOM   2990  H   VAL X 206     -13.687   8.300   5.721  0.00  0.00            
ATOM   2991  CA  VAL X 206     -13.342   6.272   5.407  0.00  0.00            
ATOM   2992  HA  VAL X 206     -13.539   5.732   4.481  0.00  0.00            
ATOM   2993  CB  VAL X 206     -11.824   6.617   5.599  0.00  0.00            
ATOM   2994  HB  VAL X 206     -11.629   6.970   6.613  0.00  0.00            
ATOM   2995  CG1 VAL X 206     -11.005   5.379   5.465  0.00  0.00            
ATOM   2996 HG11 VAL X 206     -11.010   4.929   4.473  0.00  0.00            
ATOM   2997 HG12 VAL X 206      -9.966   5.482   5.779  0.00  0.00            
ATOM   2998 HG13 VAL X 206     -11.328   4.567   6.117  0.00  0.00            
ATOM   2999  CG2 VAL X 206     -11.425   7.570   4.477  0.00  0.00            
ATOM   3000 HG21 VAL X 206     -10.345   7.584   4.326  0.00  0.00            
ATOM   3001 HG22 VAL X 206     -11.910   7.238   3.560  0.00  0.00            
ATOM   3002 HG23 VAL X 206     -11.698   8.582   4.778  0.00  0.00            
ATOM   3003  C   VAL X 206     -13.683   5.192   6.419  0.00  0.00            
ATOM   3004  O   VAL X 206     -13.647   3.992   6.141  0.00  0.00            
ATOM   3005  N   LYS X 207     -14.108   5.623   7.613  0.00  0.00            
ATOM   3006  H   LYS X 207     -14.240   6.623   7.657  0.00  0.00            
ATOM   3007  CA  LYS X 207     -14.604   4.757   8.731  0.00  0.00            
ATOM   3008  HA  LYS X 207     -13.857   3.987   8.928  0.00  0.00            
ATOM   3009  CB  LYS X 207     -14.716   5.646   9.882  0.00  0.00            
ATOM   3010  HB2 LYS X 207     -14.825   6.687   9.578  0.00  0.00            
ATOM   3011  HB3 LYS X 207     -15.588   5.506  10.521  0.00  0.00            
ATOM   3012  CG  LYS X 207     -13.565   5.486  10.839  0.00  0.00            
ATOM   3013  HG2 LYS X 207     -13.413   4.433  11.079  0.00  0.00            
ATOM   3014  HG3 LYS X 207     -12.716   5.892  10.290  0.00  0.00            
ATOM   3015  CD  LYS X 207     -13.611   6.325  12.128  0.00  0.00            
ATOM   3016  HD2 LYS X 207     -14.533   6.164  12.686  0.00  0.00            
ATOM   3017  HD3 LYS X 207     -12.820   6.106  12.845  0.00  0.00            
ATOM   3018  CE  LYS X 207     -13.665   7.800  11.887  0.00  0.00            
ATOM   3019  HE2 LYS X 207     -12.709   8.051  11.429  0.00  0.00            
ATOM   3020  HE3 LYS X 207     -14.399   8.059  11.122  0.00  0.00            
ATOM   3021  NZ  LYS X 207     -13.835   8.598  13.078  0.00  0.00            
ATOM   3022  HZ1 LYS X 207     -13.078   8.483  13.736  0.00  0.00            
ATOM   3023  HZ2 LYS X 207     -13.932   9.566  12.806  0.00  0.00            
ATOM   3024  HZ3 LYS X 207     -14.676   8.344  13.577  0.00  0.00            
ATOM   3025  C   LYS X 207     -15.938   4.050   8.421  0.00  0.00            
ATOM   3026  O   LYS X 207     -16.273   3.136   9.212  0.00  0.00            
ATOM   3027  N   THR X 208     -16.582   4.296   7.291  0.00  0.00            
ATOM   3028  H   THR X 208     -16.192   5.008   6.689  0.00  0.00            
ATOM   3029  CA  THR X 208     -17.874   3.629   6.933  0.00  0.00            
ATOM   3030  HA  THR X 208     -18.290   3.182   7.837  0.00  0.00            
ATOM   3031  CB  THR X 208     -18.916   4.637   6.390  0.00  0.00            
ATOM   3032  HB  THR X 208     -19.783   4.009   6.184  0.00  0.00            
ATOM   3033  CG2 THR X 208     -19.314   5.760   7.256  0.00  0.00            
ATOM   3034 HG21 THR X 208     -19.300   5.468   8.306  0.00  0.00            
ATOM   3035 HG22 THR X 208     -18.615   6.589   7.152  0.00  0.00            
ATOM   3036 HG23 THR X 208     -20.310   6.128   7.009  0.00  0.00            
ATOM   3037  OG1 THR X 208     -18.611   5.319   5.203  0.00  0.00            
ATOM   3038  HG1 THR X 208     -17.859   5.873   5.424  0.00  0.00            
ATOM   3039  C   THR X 208     -17.627   2.572   5.870  0.00  0.00            
ATOM   3040  O   THR X 208     -18.573   1.878   5.487  0.00  0.00            
ATOM   3041  N   ILE X 209     -16.381   2.448   5.356  0.00  0.00            
ATOM   3042  H   ILE X 209     -15.701   3.142   5.635  0.00  0.00            
ATOM   3043  CA  ILE X 209     -15.926   1.514   4.334  0.00  0.00            
ATOM   3044  HA  ILE X 209     -16.695   0.747   4.245  0.00  0.00            
ATOM   3045  CB  ILE X 209     -15.943   2.280   2.988  0.00  0.00            
ATOM   3046  HB  ILE X 209     -16.912   2.780   2.986  0.00  0.00            
ATOM   3047  CG2 ILE X 209     -14.880   3.374   2.852  0.00  0.00            
ATOM   3048 HG21 ILE X 209     -13.932   3.061   2.415  0.00  0.00            
ATOM   3049 HG22 ILE X 209     -15.286   4.187   2.250  0.00  0.00            
ATOM   3050 HG23 ILE X 209     -14.829   3.927   3.790  0.00  0.00            
ATOM   3051  CG1 ILE X 209     -15.955   1.254   1.768  0.00  0.00            
ATOM   3052 HG12 ILE X 209     -15.197   0.471   1.738  0.00  0.00            
ATOM   3053 HG13 ILE X 209     -16.894   0.707   1.851  0.00  0.00            
ATOM   3054  CD1 ILE X 209     -15.807   1.944   0.434  0.00  0.00            
ATOM   3055 HD11 ILE X 209     -14.852   2.466   0.396  0.00  0.00            
ATOM   3056 HD12 ILE X 209     -15.868   1.148  -0.308  0.00  0.00            
ATOM   3057 HD13 ILE X 209     -16.698   2.524   0.193  0.00  0.00            
ATOM   3058  C   ILE X 209     -14.680   0.743   4.574  0.00  0.00            
ATOM   3059  O   ILE X 209     -14.622  -0.370   4.008  0.00  0.00            
ATOM   3060  N   MET X 210     -13.576   1.171   5.251  0.00  0.00            
ATOM   3061  H   MET X 210     -13.757   2.144   5.455  0.00  0.00            
ATOM   3062  CA  MET X 210     -12.326   0.431   5.522  0.00  0.00            
ATOM   3063  HA  MET X 210     -12.486  -0.518   5.010  0.00  0.00            
ATOM   3064  CB  MET X 210     -11.223   1.338   4.947  0.00  0.00            
ATOM   3065  HB2 MET X 210     -11.316   2.234   5.561  0.00  0.00            
ATOM   3066  HB3 MET X 210     -10.276   0.890   5.248  0.00  0.00            
ATOM   3067  CG  MET X 210     -11.271   1.738   3.469  0.00  0.00            
ATOM   3068  HG2 MET X 210     -11.450   0.907   2.786  0.00  0.00            
ATOM   3069  HG3 MET X 210     -12.162   2.365   3.434  0.00  0.00            
ATOM   3070  SD  MET X 210      -9.886   2.783   2.933  0.00  0.00            
ATOM   3071  CE  MET X 210      -8.526   1.610   2.840  0.00  0.00            
ATOM   3072  HE1 MET X 210      -8.337   1.143   3.807  0.00  0.00            
ATOM   3073  HE2 MET X 210      -8.753   0.978   1.982  0.00  0.00            
ATOM   3074  HE3 MET X 210      -7.653   2.174   2.509  0.00  0.00            
ATOM   3075  C   MET X 210     -12.211  -0.049   6.905  0.00  0.00            
ATOM   3076  O   MET X 210     -11.169  -0.558   7.336  0.00  0.00            
ATOM   3077  N   SER X 211     -13.301   0.025   7.731  0.00  0.00            
ATOM   3078  H   SER X 211     -14.147   0.268   7.236  0.00  0.00            
ATOM   3079  CA  SER X 211     -13.257  -0.260   9.169  0.00  0.00            
ATOM   3080  HA  SER X 211     -12.228  -0.155   9.514  0.00  0.00            
ATOM   3081  CB  SER X 211     -14.116   0.746   9.844  0.00  0.00            
ATOM   3082  HB2 SER X 211     -13.892   1.756   9.501  0.00  0.00            
ATOM   3083  HB3 SER X 211     -15.170   0.556   9.643  0.00  0.00            
ATOM   3084  OG  SER X 211     -13.831   0.747  11.206  0.00  0.00            
ATOM   3085  HG  SER X 211     -14.463   1.359  11.590  0.00  0.00            
ATOM   3086  C   SER X 211     -13.836  -1.680   9.441  0.00  0.00            
ATOM   3087  O   SER X 211     -15.063  -1.983   9.293  0.00  0.00            
ATOM   3088  N   ASN X 212     -12.915  -2.625   9.701  0.00  0.00            
ATOM   3089  H   ASN X 212     -11.959  -2.313   9.603  0.00  0.00            
ATOM   3090  CA  ASN X 212     -13.173  -3.980  10.044  0.00  0.00            
ATOM   3091  HA  ASN X 212     -12.172  -4.372  10.225  0.00  0.00            
ATOM   3092  CB  ASN X 212     -13.839  -4.009  11.432  0.00  0.00            
ATOM   3093  HB2 ASN X 212     -13.562  -3.092  11.951  0.00  0.00            
ATOM   3094  HB3 ASN X 212     -14.922  -4.052  11.321  0.00  0.00            
ATOM   3095  CG  ASN X 212     -13.326  -5.239  12.192  0.00  0.00            
ATOM   3096  OD1 ASN X 212     -12.286  -5.166  12.865  0.00  0.00            
ATOM   3097  ND2 ASN X 212     -13.968  -6.383  11.979  0.00  0.00            
ATOM   3098 HD21 ASN X 212     -13.682  -7.266  12.377  0.00  0.00            
ATOM   3099 HD22 ASN X 212     -14.769  -6.330  11.368  0.00  0.00            
ATOM   3100  C   ASN X 212     -13.768  -4.818   8.980  0.00  0.00            
ATOM   3101  O   ASN X 212     -14.716  -5.553   9.283  0.00  0.00            
ATOM   3102  N   GLN X 213     -13.283  -4.703   7.687  0.00  0.00            
ATOM   3103  H   GLN X 213     -12.524  -4.084   7.443  0.00  0.00            
ATOM   3104  CA  GLN X 213     -13.830  -5.455   6.508  0.00  0.00            
ATOM   3105  HA  GLN X 213     -14.544  -6.214   6.827  0.00  0.00            
ATOM   3106  CB  GLN X 213     -14.668  -4.509   5.623  0.00  0.00            
ATOM   3107  HB2 GLN X 213     -14.111  -3.634   5.289  0.00  0.00            
ATOM   3108  HB3 GLN X 213     -14.973  -5.075   4.743  0.00  0.00            
ATOM   3109  CG  GLN X 213     -15.994  -4.021   6.232  0.00  0.00            
ATOM   3110  HG2 GLN X 213     -16.516  -4.848   6.712  0.00  0.00            
ATOM   3111  HG3 GLN X 213     -15.629  -3.400   7.049  0.00  0.00            
ATOM   3112  CD  GLN X 213     -16.920  -3.310   5.356  0.00  0.00            
ATOM   3113  OE1 GLN X 213     -16.936  -2.095   5.282  0.00  0.00            
ATOM   3114  NE2 GLN X 213     -17.726  -4.099   4.670  0.00  0.00            
ATOM   3115 HE21 GLN X 213     -18.523  -3.703   4.190  0.00  0.00            
ATOM   3116 HE22 GLN X 213     -17.464  -5.068   4.562  0.00  0.00            
ATOM   3117  C   GLN X 213     -12.831  -6.279   5.701  0.00  0.00            
ATOM   3118  O   GLN X 213     -13.200  -6.872   4.610  0.00  0.00            
ATOM   3119  N   GLY X 214     -11.622  -6.478   6.185  0.00  0.00            
ATOM   3120  H   GLY X 214     -11.332  -5.784   6.858  0.00  0.00            
ATOM   3121  CA  GLY X 214     -10.649  -7.389   5.570  0.00  0.00            
ATOM   3122  HA2 GLY X 214      -9.774  -7.524   6.205  0.00  0.00            
ATOM   3123  HA3 GLY X 214     -11.285  -8.255   5.384  0.00  0.00            
ATOM   3124  C   GLY X 214     -10.076  -6.980   4.180  0.00  0.00            
ATOM   3125  O   GLY X 214      -9.652  -5.853   3.993  0.00  0.00            
ATOM   3126  N   SER X 215     -10.021  -7.949   3.221  0.00  0.00            
ATOM   3127  H   SER X 215     -10.409  -8.846   3.471  0.00  0.00            
ATOM   3128  CA  SER X 215      -9.467  -7.731   1.854  0.00  0.00            
ATOM   3129  HA  SER X 215      -8.420  -7.476   1.693  0.00  0.00            
ATOM   3130  CB  SER X 215      -9.902  -8.924   1.047  0.00  0.00            
ATOM   3131  HB2 SER X 215     -10.989  -9.002   1.048  0.00  0.00            
ATOM   3132  HB3 SER X 215      -9.540  -8.821   0.023  0.00  0.00            
ATOM   3133  OG  SER X 215      -9.305 -10.102   1.600  0.00  0.00            
ATOM   3134  HG  SER X 215      -9.048 -10.630   0.841  0.00  0.00            
ATOM   3135  C   SER X 215     -10.253  -6.518   1.247  0.00  0.00            
ATOM   3136  O   SER X 215     -11.462  -6.398   1.323  0.00  0.00            
ATOM   3137  N   ALA X 216      -9.478  -5.596   0.652  0.00  0.00            
ATOM   3138  H   ALA X 216      -8.485  -5.714   0.789  0.00  0.00            
ATOM   3139  CA  ALA X 216      -9.973  -4.376   0.073  0.00  0.00            
ATOM   3140  HA  ALA X 216     -11.061  -4.379  -0.002  0.00  0.00            
ATOM   3141  CB  ALA X 216      -9.559  -3.245   0.989  0.00  0.00            
ATOM   3142  HB1 ALA X 216      -8.506  -3.326   1.262  0.00  0.00            
ATOM   3143  HB2 ALA X 216      -9.866  -2.271   0.607  0.00  0.00            
ATOM   3144  HB3 ALA X 216     -10.033  -3.307   1.968  0.00  0.00            
ATOM   3145  C   ALA X 216      -9.430  -4.181  -1.376  0.00  0.00            
ATOM   3146  O   ALA X 216      -8.747  -5.071  -1.905  0.00  0.00            
ATOM   3147  N   LEU X 217      -9.679  -3.021  -1.962  0.00  0.00            
ATOM   3148  H   LEU X 217     -10.324  -2.436  -1.449  0.00  0.00            
ATOM   3149  CA  LEU X 217      -9.006  -2.490  -3.167  0.00  0.00            
ATOM   3150  HA  LEU X 217      -8.132  -3.110  -3.365  0.00  0.00            
ATOM   3151  CB  LEU X 217      -9.925  -2.812  -4.274  0.00  0.00            
ATOM   3152  HB2 LEU X 217     -10.036  -3.892  -4.373  0.00  0.00            
ATOM   3153  HB3 LEU X 217     -10.908  -2.459  -3.959  0.00  0.00            
ATOM   3154  CG  LEU X 217      -9.658  -2.239  -5.685  0.00  0.00            
ATOM   3155  HG  LEU X 217      -9.042  -1.339  -5.697  0.00  0.00            
ATOM   3156  CD1 LEU X 217      -8.909  -3.374  -6.481  0.00  0.00            
ATOM   3157 HD11 LEU X 217      -9.425  -4.334  -6.466  0.00  0.00            
ATOM   3158 HD12 LEU X 217      -8.704  -2.900  -7.442  0.00  0.00            
ATOM   3159 HD13 LEU X 217      -7.965  -3.552  -5.967  0.00  0.00            
ATOM   3160  CD2 LEU X 217     -10.901  -1.946  -6.512  0.00  0.00            
ATOM   3161 HD21 LEU X 217     -11.532  -1.210  -6.013  0.00  0.00            
ATOM   3162 HD22 LEU X 217     -10.542  -1.661  -7.501  0.00  0.00            
ATOM   3163 HD23 LEU X 217     -11.522  -2.836  -6.598  0.00  0.00            
ATOM   3164  C   LEU X 217      -8.699  -0.986  -3.029  0.00  0.00            
ATOM   3165  O   LEU X 217      -9.493  -0.210  -2.565  0.00  0.00            
ATOM   3166  N   MET X 218      -7.580  -0.611  -3.619  0.00  0.00            
ATOM   3167  H   MET X 218      -7.071  -1.334  -4.105  0.00  0.00            
ATOM   3168  CA  MET X 218      -7.263   0.799  -3.924  0.00  0.00            
ATOM   3169  HA  MET X 218      -8.220   1.313  -3.836  0.00  0.00            
ATOM   3170  CB  MET X 218      -6.211   1.253  -2.840  0.00  0.00            
ATOM   3171  HB2 MET X 218      -6.683   1.012  -1.887  0.00  0.00            
ATOM   3172  HB3 MET X 218      -5.314   0.642  -2.935  0.00  0.00            
ATOM   3173  CG  MET X 218      -5.781   2.666  -2.839  0.00  0.00            
ATOM   3174  HG2 MET X 218      -5.293   2.958  -3.769  0.00  0.00            
ATOM   3175  HG3 MET X 218      -6.668   3.272  -2.651  0.00  0.00            
ATOM   3176  SD  MET X 218      -4.775   2.913  -1.342  0.00  0.00            
ATOM   3177  CE  MET X 218      -3.200   2.150  -1.916  0.00  0.00            
ATOM   3178  HE1 MET X 218      -2.515   2.098  -1.070  0.00  0.00            
ATOM   3179  HE2 MET X 218      -3.364   1.152  -2.322  0.00  0.00            
ATOM   3180  HE3 MET X 218      -2.743   2.793  -2.669  0.00  0.00            
ATOM   3181  C   MET X 218      -6.568   0.990  -5.226  0.00  0.00            
ATOM   3182  O   MET X 218      -5.681   0.244  -5.571  0.00  0.00            
ATOM   3183  N   GLY X 219      -6.905   2.071  -5.921  0.00  0.00            
ATOM   3184  H   GLY X 219      -7.629   2.689  -5.583  0.00  0.00            
ATOM   3185  CA  GLY X 219      -6.318   2.563  -7.192  0.00  0.00            
ATOM   3186  HA2 GLY X 219      -5.248   2.365  -7.272  0.00  0.00            
ATOM   3187  HA3 GLY X 219      -6.804   2.059  -8.027  0.00  0.00            
ATOM   3188  C   GLY X 219      -6.425   4.074  -7.457  0.00  0.00            
ATOM   3189  O   GLY X 219      -6.995   4.774  -6.618  0.00  0.00            
ATOM   3190  N   ILE X 220      -5.745   4.631  -8.520  0.00  0.00            
ATOM   3191  H   ILE X 220      -5.221   4.014  -9.122  0.00  0.00            
ATOM   3192  CA  ILE X 220      -5.678   6.033  -8.977  0.00  0.00            
ATOM   3193  HA  ILE X 220      -6.621   6.484  -8.668  0.00  0.00            
ATOM   3194  CB  ILE X 220      -4.543   6.808  -8.085  0.00  0.00            
ATOM   3195  HB  ILE X 220      -4.744   6.379  -7.104  0.00  0.00            
ATOM   3196  CG2 ILE X 220      -3.140   6.324  -8.400  0.00  0.00            
ATOM   3197 HG21 ILE X 220      -2.970   6.507  -9.460  0.00  0.00            
ATOM   3198 HG22 ILE X 220      -2.294   6.714  -7.833  0.00  0.00            
ATOM   3199 HG23 ILE X 220      -3.051   5.238  -8.362  0.00  0.00            
ATOM   3200  CG1 ILE X 220      -4.730   8.321  -8.079  0.00  0.00            
ATOM   3201 HG12 ILE X 220      -4.326   8.622  -9.046  0.00  0.00            
ATOM   3202 HG13 ILE X 220      -5.800   8.516  -8.015  0.00  0.00            
ATOM   3203  CD1 ILE X 220      -4.074   9.132  -6.962  0.00  0.00            
ATOM   3204 HD11 ILE X 220      -3.013   8.964  -6.777  0.00  0.00            
ATOM   3205 HD12 ILE X 220      -4.150  10.210  -7.106  0.00  0.00            
ATOM   3206 HD13 ILE X 220      -4.526   8.738  -6.052  0.00  0.00            
ATOM   3207  C   ILE X 220      -5.366   6.162 -10.458  0.00  0.00            
ATOM   3208  O   ILE X 220      -4.824   5.257 -11.015  0.00  0.00            
ATOM   3209  N   GLY X 221      -5.747   7.268 -11.165  0.00  0.00            
ATOM   3210  H   GLY X 221      -6.284   8.019 -10.756  0.00  0.00            
ATOM   3211  CA  GLY X 221      -5.292   7.540 -12.583  0.00  0.00            
ATOM   3212  HA2 GLY X 221      -4.228   7.304 -12.597  0.00  0.00            
ATOM   3213  HA3 GLY X 221      -5.763   6.853 -13.286  0.00  0.00            
ATOM   3214  C   GLY X 221      -5.577   9.002 -13.053  0.00  0.00            
ATOM   3215  O   GLY X 221      -6.213   9.651 -12.295  0.00  0.00            
ATOM   3216  N   VAL X 222      -4.955   9.527 -14.160  0.00  0.00            
ATOM   3217  H   VAL X 222      -4.495   8.879 -14.783  0.00  0.00            
ATOM   3218  CA  VAL X 222      -4.998  10.889 -14.624  0.00  0.00            
ATOM   3219  HA  VAL X 222      -5.820  11.408 -14.131  0.00  0.00            
ATOM   3220  CB  VAL X 222      -3.692  11.669 -14.431  0.00  0.00            
ATOM   3221  HB  VAL X 222      -4.038  12.669 -14.694  0.00  0.00            
ATOM   3222  CG1 VAL X 222      -3.180  11.649 -12.986  0.00  0.00            
ATOM   3223 HG11 VAL X 222      -2.939  10.623 -12.707  0.00  0.00            
ATOM   3224 HG12 VAL X 222      -2.250  12.215 -13.038  0.00  0.00            
ATOM   3225 HG13 VAL X 222      -3.965  12.043 -12.340  0.00  0.00            
ATOM   3226  CG2 VAL X 222      -2.575  11.198 -15.396  0.00  0.00            
ATOM   3227 HG21 VAL X 222      -1.641  11.727 -15.205  0.00  0.00            
ATOM   3228 HG22 VAL X 222      -2.346  10.143 -15.244  0.00  0.00            
ATOM   3229 HG23 VAL X 222      -2.803  11.421 -16.438  0.00  0.00            
ATOM   3230  C   VAL X 222      -5.305  10.938 -16.128  0.00  0.00            
ATOM   3231  O   VAL X 222      -5.034   9.978 -16.890  0.00  0.00            
ATOM   3232  N   SER X 223      -5.816  12.087 -16.595  0.00  0.00            
ATOM   3233  H   SER X 223      -5.998  12.778 -15.881  0.00  0.00            
ATOM   3234  CA  SER X 223      -6.124  12.358 -18.020  0.00  0.00            
ATOM   3235  HA  SER X 223      -5.362  12.006 -18.717  0.00  0.00            
ATOM   3236  CB  SER X 223      -7.285  11.430 -18.488  0.00  0.00            
ATOM   3237  HB2 SER X 223      -6.854  10.445 -18.669  0.00  0.00            
ATOM   3238  HB3 SER X 223      -8.161  11.586 -17.859  0.00  0.00            
ATOM   3239  OG  SER X 223      -7.651  11.849 -19.816  0.00  0.00            
ATOM   3240  HG  SER X 223      -7.706  10.960 -20.175  0.00  0.00            
ATOM   3241  C   SER X 223      -6.632  13.785 -18.304  0.00  0.00            
ATOM   3242  O   SER X 223      -7.338  14.347 -17.488  0.00  0.00            
ATOM   3243  N   SER X 224      -6.335  14.347 -19.503  0.00  0.00            
ATOM   3244  H   SER X 224      -5.709  13.894 -20.152  0.00  0.00            
ATOM   3245  CA  SER X 224      -6.979  15.516 -20.108  0.00  0.00            
ATOM   3246  HA  SER X 224      -7.756  15.902 -19.449  0.00  0.00            
ATOM   3247  CB  SER X 224      -5.914  16.628 -20.424  0.00  0.00            
ATOM   3248  HB2 SER X 224      -6.351  17.490 -20.927  0.00  0.00            
ATOM   3249  HB3 SER X 224      -5.544  17.116 -19.523  0.00  0.00            
ATOM   3250  OG  SER X 224      -4.732  16.229 -21.121  0.00  0.00            
ATOM   3251  HG  SER X 224      -4.185  15.619 -20.619  0.00  0.00            
ATOM   3252  C   SER X 224      -7.769  15.241 -21.350  0.00  0.00            
ATOM   3253  O   SER X 224      -7.922  16.161 -22.221  0.00  0.00            
ATOM   3254  N   GLY X 225      -8.337  13.999 -21.551  0.00  0.00            
ATOM   3255  H   GLY X 225      -8.031  13.274 -20.917  0.00  0.00            
ATOM   3256  CA  GLY X 225      -8.977  13.553 -22.789  0.00  0.00            
ATOM   3257  HA2 GLY X 225      -8.281  13.739 -23.607  0.00  0.00            
ATOM   3258  HA3 GLY X 225      -9.161  12.485 -22.682  0.00  0.00            
ATOM   3259  C   GLY X 225     -10.312  14.111 -23.150  0.00  0.00            
ATOM   3260  O   GLY X 225     -10.915  14.854 -22.389  0.00  0.00            
ATOM   3261  N   GLU X 226     -10.850  13.771 -24.336  0.00  0.00            
ATOM   3262  H   GLU X 226     -10.331  13.400 -25.120  0.00  0.00            
ATOM   3263  CA  GLU X 226     -12.192  14.214 -24.770  0.00  0.00            
ATOM   3264  HA  GLU X 226     -12.290  15.299 -24.817  0.00  0.00            
ATOM   3265  CB  GLU X 226     -12.490  13.638 -26.137  0.00  0.00            
ATOM   3266  HB2 GLU X 226     -13.480  13.973 -26.447  0.00  0.00            
ATOM   3267  HB3 GLU X 226     -11.717  13.834 -26.881  0.00  0.00            
ATOM   3268  CG  GLU X 226     -12.496  12.106 -26.312  0.00  0.00            
ATOM   3269  HG2 GLU X 226     -11.509  11.681 -26.129  0.00  0.00            
ATOM   3270  HG3 GLU X 226     -13.132  11.632 -25.565  0.00  0.00            
ATOM   3271  CD  GLU X 226     -13.038  11.615 -27.648  0.00  0.00            
ATOM   3272  OE1 GLU X 226     -13.369  10.413 -27.756  0.00  0.00            
ATOM   3273  OE2 GLU X 226     -13.079  12.367 -28.663  0.00  0.00            
ATOM   3274  C   GLU X 226     -13.256  13.698 -23.753  0.00  0.00            
ATOM   3275  O   GLU X 226     -14.400  14.215 -23.663  0.00  0.00            
ATOM   3276  N   ASN X 227     -12.975  12.692 -22.948  0.00  0.00            
ATOM   3277  H   ASN X 227     -12.143  12.127 -23.042  0.00  0.00            
ATOM   3278  CA  ASN X 227     -13.821  12.234 -21.770  0.00  0.00            
ATOM   3279  HA  ASN X 227     -14.463  13.062 -21.471  0.00  0.00            
ATOM   3280  CB  ASN X 227     -14.880  11.126 -22.156  0.00  0.00            
ATOM   3281  HB2 ASN X 227     -15.648  11.061 -21.387  0.00  0.00            
ATOM   3282  HB3 ASN X 227     -15.306  11.485 -23.093  0.00  0.00            
ATOM   3283  CG  ASN X 227     -14.180   9.800 -22.534  0.00  0.00            
ATOM   3284  OD1 ASN X 227     -12.944   9.704 -22.630  0.00  0.00            
ATOM   3285  ND2 ASN X 227     -14.870   8.712 -22.826  0.00  0.00            
ATOM   3286 HD21 ASN X 227     -14.410   7.815 -22.891  0.00  0.00            
ATOM   3287 HD22 ASN X 227     -15.852   8.481 -22.765  0.00  0.00            
ATOM   3288  C   ASN X 227     -12.974  12.049 -20.502  0.00  0.00            
ATOM   3289  O   ASN X 227     -13.267  11.176 -19.690  0.00  0.00            
ATOM   3290  N   ARG X 228     -11.884  12.832 -20.372  0.00  0.00            
ATOM   3291  H   ARG X 228     -11.750  13.475 -21.140  0.00  0.00            
ATOM   3292  CA  ARG X 228     -10.923  12.993 -19.237  0.00  0.00            
ATOM   3293  HA  ARG X 228      -9.943  12.579 -19.474  0.00  0.00            
ATOM   3294  CB  ARG X 228     -10.664  14.498 -19.082  0.00  0.00            
ATOM   3295  HB2 ARG X 228      -9.977  14.656 -18.250  0.00  0.00            
ATOM   3296  HB3 ARG X 228     -10.134  14.831 -19.974  0.00  0.00            
ATOM   3297  CG  ARG X 228     -11.891  15.459 -19.129  0.00  0.00            
ATOM   3298  HG2 ARG X 228     -12.381  15.303 -20.090  0.00  0.00            
ATOM   3299  HG3 ARG X 228     -12.501  15.249 -18.250  0.00  0.00            
ATOM   3300  CD  ARG X 228     -11.501  16.993 -19.185  0.00  0.00            
ATOM   3301  HD2 ARG X 228     -10.432  17.107 -19.002  0.00  0.00            
ATOM   3302  HD3 ARG X 228     -11.641  17.333 -20.211  0.00  0.00            
ATOM   3303  NE  ARG X 228     -12.412  17.735 -18.399  0.00  0.00            
ATOM   3304  HE  ARG X 228     -13.299  17.275 -18.256  0.00  0.00            
ATOM   3305  CZ  ARG X 228     -12.337  18.941 -17.808  0.00  0.00            
ATOM   3306  NH1 ARG X 228     -11.210  19.586 -17.898  0.00  0.00            
ATOM   3307 HH11 ARG X 228     -10.483  19.329 -18.552  0.00  0.00            
ATOM   3308 HH12 ARG X 228     -11.180  20.561 -17.637  0.00  0.00            
ATOM   3309  NH2 ARG X 228     -13.262  19.306 -17.038  0.00  0.00            
ATOM   3310 HH21 ARG X 228     -14.105  18.750 -17.034  0.00  0.00            
ATOM   3311 HH22 ARG X 228     -13.365  20.279 -16.789  0.00  0.00            
ATOM   3312  C   ARG X 228     -11.297  12.377 -17.877  0.00  0.00            
ATOM   3313  O   ARG X 228     -10.479  11.617 -17.390  0.00  0.00            
ATOM   3314  N   ALA X 229     -12.499  12.591 -17.390  0.00  0.00            
ATOM   3315  H   ALA X 229     -13.179  13.050 -17.980  0.00  0.00            
ATOM   3316  CA  ALA X 229     -12.875  12.156 -16.083  0.00  0.00            
ATOM   3317  HA  ALA X 229     -11.967  12.292 -15.496  0.00  0.00            
ATOM   3318  CB  ALA X 229     -13.887  13.173 -15.615  0.00  0.00            
ATOM   3319  HB1 ALA X 229     -14.286  12.978 -14.618  0.00  0.00            
ATOM   3320  HB2 ALA X 229     -13.446  14.171 -15.601  0.00  0.00            
ATOM   3321  HB3 ALA X 229     -14.733  13.277 -16.295  0.00  0.00            
ATOM   3322  C   ALA X 229     -13.315  10.714 -16.034  0.00  0.00            
ATOM   3323  O   ALA X 229     -12.993   9.953 -15.129  0.00  0.00            
ATOM   3324  N   VAL X 230     -14.108  10.291 -17.055  0.00  0.00            
ATOM   3325  H   VAL X 230     -14.341  10.926 -17.806  0.00  0.00            
ATOM   3326  CA  VAL X 230     -14.511   8.931 -17.266  0.00  0.00            
ATOM   3327  HA  VAL X 230     -14.921   8.393 -16.411  0.00  0.00            
ATOM   3328  CB  VAL X 230     -15.638   8.895 -18.346  0.00  0.00            
ATOM   3329  HB  VAL X 230     -15.225   9.334 -19.254  0.00  0.00            
ATOM   3330  CG1 VAL X 230     -16.372   7.576 -18.653  0.00  0.00            
ATOM   3331 HG11 VAL X 230     -15.646   6.765 -18.723  0.00  0.00            
ATOM   3332 HG12 VAL X 230     -16.987   7.316 -17.792  0.00  0.00            
ATOM   3333 HG13 VAL X 230     -16.945   7.675 -19.575  0.00  0.00            
ATOM   3334  CG2 VAL X 230     -16.764   9.798 -17.933  0.00  0.00            
ATOM   3335 HG21 VAL X 230     -17.642   9.718 -18.574  0.00  0.00            
ATOM   3336 HG22 VAL X 230     -17.082   9.725 -16.892  0.00  0.00            
ATOM   3337 HG23 VAL X 230     -16.429  10.834 -17.925  0.00  0.00            
ATOM   3338  C   VAL X 230     -13.370   8.016 -17.716  0.00  0.00            
ATOM   3339  O   VAL X 230     -13.171   6.955 -17.141  0.00  0.00            
ATOM   3340  N   GLU X 231     -12.518   8.532 -18.606  0.00  0.00            
ATOM   3341  H   GLU X 231     -12.721   9.423 -19.036  0.00  0.00            
ATOM   3342  CA  GLU X 231     -11.237   7.880 -18.995  0.00  0.00            
ATOM   3343  HA  GLU X 231     -11.466   6.856 -19.288  0.00  0.00            
ATOM   3344  CB  GLU X 231     -10.549   8.702 -20.080  0.00  0.00            
ATOM   3345  HB2 GLU X 231     -11.204   8.948 -20.916  0.00  0.00            
ATOM   3346  HB3 GLU X 231     -10.163   9.653 -19.713  0.00  0.00            
ATOM   3347  CG  GLU X 231      -9.396   7.977 -20.747  0.00  0.00            
ATOM   3348  HG2 GLU X 231      -8.620   7.872 -19.989  0.00  0.00            
ATOM   3349  HG3 GLU X 231      -9.577   7.021 -21.239  0.00  0.00            
ATOM   3350  CD  GLU X 231      -8.736   8.872 -21.740  0.00  0.00            
ATOM   3351  OE1 GLU X 231      -9.019   8.751 -22.988  0.00  0.00            
ATOM   3352  OE2 GLU X 231      -7.975   9.791 -21.341  0.00  0.00            
ATOM   3353  C   GLU X 231     -10.244   7.603 -17.845  0.00  0.00            
ATOM   3354  O   GLU X 231      -9.842   6.447 -17.646  0.00  0.00            
ATOM   3355  N   ALA X 232      -9.936   8.574 -17.011  0.00  0.00            
ATOM   3356  H   ALA X 232     -10.261   9.513 -17.195  0.00  0.00            
ATOM   3357  CA  ALA X 232      -9.195   8.447 -15.742  0.00  0.00            
ATOM   3358  HA  ALA X 232      -8.206   8.021 -15.909  0.00  0.00            
ATOM   3359  CB  ALA X 232      -8.930   9.900 -15.222  0.00  0.00            
ATOM   3360  HB1 ALA X 232      -8.380  10.495 -15.951  0.00  0.00            
ATOM   3361  HB2 ALA X 232      -9.785  10.526 -14.968  0.00  0.00            
ATOM   3362  HB3 ALA X 232      -8.421   9.837 -14.260  0.00  0.00            
ATOM   3363  C   ALA X 232      -9.889   7.602 -14.722  0.00  0.00            
ATOM   3364  O   ALA X 232      -9.316   6.749 -14.164  0.00  0.00            
ATOM   3365  N   ALA X 233     -11.232   7.536 -14.650  0.00  0.00            
ATOM   3366  H   ALA X 233     -11.832   8.272 -14.997  0.00  0.00            
ATOM   3367  CA  ALA X 233     -11.832   6.490 -13.679  0.00  0.00            
ATOM   3368  HA  ALA X 233     -11.320   6.774 -12.760  0.00  0.00            
ATOM   3369  CB  ALA X 233     -13.367   6.794 -13.694  0.00  0.00            
ATOM   3370  HB1 ALA X 233     -13.834   6.070 -13.026  0.00  0.00            
ATOM   3371  HB2 ALA X 233     -13.618   7.733 -13.198  0.00  0.00            
ATOM   3372  HB3 ALA X 233     -13.810   6.856 -14.688  0.00  0.00            
ATOM   3373  C   ALA X 233     -11.650   5.001 -14.069  0.00  0.00            
ATOM   3374  O   ALA X 233     -11.329   4.126 -13.265  0.00  0.00            
ATOM   3375  N   LYS X 234     -11.875   4.625 -15.328  0.00  0.00            
ATOM   3376  H   LYS X 234     -12.279   5.326 -15.932  0.00  0.00            
ATOM   3377  CA  LYS X 234     -11.572   3.358 -16.005  0.00  0.00            
ATOM   3378  HA  LYS X 234     -12.119   2.546 -15.528  0.00  0.00            
ATOM   3379  CB  LYS X 234     -12.027   3.448 -17.471  0.00  0.00            
ATOM   3380  HB2 LYS X 234     -11.565   4.366 -17.833  0.00  0.00            
ATOM   3381  HB3 LYS X 234     -11.690   2.653 -18.135  0.00  0.00            
ATOM   3382  CG  LYS X 234     -13.474   3.434 -17.705  0.00  0.00            
ATOM   3383  HG2 LYS X 234     -13.968   2.717 -17.048  0.00  0.00            
ATOM   3384  HG3 LYS X 234     -13.860   4.406 -17.397  0.00  0.00            
ATOM   3385  CD  LYS X 234     -13.964   3.254 -19.133  0.00  0.00            
ATOM   3386  HD2 LYS X 234     -13.664   2.323 -19.614  0.00  0.00            
ATOM   3387  HD3 LYS X 234     -15.046   3.136 -19.066  0.00  0.00            
ATOM   3388  CE  LYS X 234     -13.656   4.377 -20.113  0.00  0.00            
ATOM   3389  HE2 LYS X 234     -13.941   5.371 -19.770  0.00  0.00            
ATOM   3390  HE3 LYS X 234     -12.588   4.377 -20.330  0.00  0.00            
ATOM   3391  NZ  LYS X 234     -14.258   4.229 -21.470  0.00  0.00            
ATOM   3392  HZ1 LYS X 234     -13.855   4.915 -22.092  0.00  0.00            
ATOM   3393  HZ2 LYS X 234     -13.920   3.330 -21.781  0.00  0.00            
ATOM   3394  HZ3 LYS X 234     -15.266   4.281 -21.443  0.00  0.00            
ATOM   3395  C   LYS X 234     -10.107   2.989 -15.775  0.00  0.00            
ATOM   3396  O   LYS X 234      -9.798   1.893 -15.337  0.00  0.00            
ATOM   3397  N   LYS X 235      -9.123   3.879 -16.056  0.00  0.00            
ATOM   3398  H   LYS X 235      -9.355   4.684 -16.620  0.00  0.00            
ATOM   3399  CA  LYS X 235      -7.656   3.650 -15.863  0.00  0.00            
ATOM   3400  HA  LYS X 235      -7.504   2.781 -16.505  0.00  0.00            
ATOM   3401  CB  LYS X 235      -6.869   4.886 -16.347  0.00  0.00            
ATOM   3402  HB2 LYS X 235      -7.280   5.748 -15.822  0.00  0.00            
ATOM   3403  HB3 LYS X 235      -5.834   4.711 -16.053  0.00  0.00            
ATOM   3404  CG  LYS X 235      -6.816   5.056 -17.892  0.00  0.00            
ATOM   3405  HG2 LYS X 235      -6.063   4.358 -18.258  0.00  0.00            
ATOM   3406  HG3 LYS X 235      -7.844   4.866 -18.198  0.00  0.00            
ATOM   3407  CD  LYS X 235      -6.355   6.459 -18.425  0.00  0.00            
ATOM   3408  HD2 LYS X 235      -6.580   6.454 -19.490  0.00  0.00            
ATOM   3409  HD3 LYS X 235      -6.820   7.289 -17.893  0.00  0.00            
ATOM   3410  CE  LYS X 235      -4.825   6.548 -18.250  0.00  0.00            
ATOM   3411  HE2 LYS X 235      -4.633   6.317 -17.202  0.00  0.00            
ATOM   3412  HE3 LYS X 235      -4.387   5.848 -18.962  0.00  0.00            
ATOM   3413  NZ  LYS X 235      -4.270   7.925 -18.541  0.00  0.00            
ATOM   3414  HZ1 LYS X 235      -4.616   8.307 -19.411  0.00  0.00            
ATOM   3415  HZ2 LYS X 235      -4.508   8.577 -17.807  0.00  0.00            
ATOM   3416  HZ3 LYS X 235      -3.276   7.815 -18.679  0.00  0.00            
ATOM   3417  C   LYS X 235      -7.405   3.396 -14.403  0.00  0.00            
ATOM   3418  O   LYS X 235      -6.560   2.599 -14.094  0.00  0.00            
ATOM   3419  N   ALA X 236      -8.020   4.110 -13.455  0.00  0.00            
ATOM   3420  H   ALA X 236      -8.525   4.917 -13.793  0.00  0.00            
ATOM   3421  CA  ALA X 236      -7.944   3.957 -12.011  0.00  0.00            
ATOM   3422  HA  ALA X 236      -6.859   3.914 -11.924  0.00  0.00            
ATOM   3423  CB  ALA X 236      -8.452   5.131 -11.257  0.00  0.00            
ATOM   3424  HB1 ALA X 236      -9.529   5.255 -11.372  0.00  0.00            
ATOM   3425  HB2 ALA X 236      -8.176   4.970 -10.215  0.00  0.00            
ATOM   3426  HB3 ALA X 236      -8.020   6.065 -11.616  0.00  0.00            
ATOM   3427  C   ALA X 236      -8.410   2.524 -11.570  0.00  0.00            
ATOM   3428  O   ALA X 236      -7.906   1.944 -10.620  0.00  0.00            
ATOM   3429  N   ILE X 237      -9.419   1.954 -12.277  0.00  0.00            
ATOM   3430  H   ILE X 237      -9.945   2.565 -12.885  0.00  0.00            
ATOM   3431  CA  ILE X 237      -9.948   0.656 -11.862  0.00  0.00            
ATOM   3432  HA  ILE X 237      -9.684   0.508 -10.815  0.00  0.00            
ATOM   3433  CB  ILE X 237     -11.473   0.594 -11.959  0.00  0.00            
ATOM   3434  HB  ILE X 237     -11.880  -0.373 -11.669  0.00  0.00            
ATOM   3435  CG2 ILE X 237     -12.213   1.557 -11.021  0.00  0.00            
ATOM   3436 HG21 ILE X 237     -13.300   1.559 -11.092  0.00  0.00            
ATOM   3437 HG22 ILE X 237     -12.005   1.247  -9.998  0.00  0.00            
ATOM   3438 HG23 ILE X 237     -11.826   2.551 -11.253  0.00  0.00            
ATOM   3439  CG1 ILE X 237     -12.125   0.896 -13.333  0.00  0.00            
ATOM   3440 HG12 ILE X 237     -12.270   1.966 -13.481  0.00  0.00            
ATOM   3441 HG13 ILE X 237     -11.572   0.547 -14.205  0.00  0.00            
ATOM   3442  CD1 ILE X 237     -13.478   0.213 -13.399  0.00  0.00            
ATOM   3443 HD11 ILE X 237     -13.498  -0.867 -13.255  0.00  0.00            
ATOM   3444 HD12 ILE X 237     -14.225   0.745 -12.811  0.00  0.00            
ATOM   3445 HD13 ILE X 237     -13.764   0.327 -14.444  0.00  0.00            
ATOM   3446  C   ILE X 237      -9.294  -0.503 -12.682  0.00  0.00            
ATOM   3447  O   ILE X 237      -9.058  -1.679 -12.179  0.00  0.00            
ATOM   3448  N   SER X 238      -8.662  -0.205 -13.816  0.00  0.00            
ATOM   3449  H   SER X 238      -8.980   0.641 -14.267  0.00  0.00            
ATOM   3450  CA  SER X 238      -7.913  -1.118 -14.663  0.00  0.00            
ATOM   3451  HA  SER X 238      -8.198  -2.167 -14.577  0.00  0.00            
ATOM   3452  CB  SER X 238      -8.196  -0.715 -16.120  0.00  0.00            
ATOM   3453  HB2 SER X 238      -7.887   0.315 -16.300  0.00  0.00            
ATOM   3454  HB3 SER X 238      -7.553  -1.346 -16.734  0.00  0.00            
ATOM   3455  OG  SER X 238      -9.510  -0.987 -16.526  0.00  0.00            
ATOM   3456  HG  SER X 238      -9.712  -0.483 -17.319  0.00  0.00            
ATOM   3457  C   SER X 238      -6.306  -1.186 -14.439  0.00  0.00            
ATOM   3458  O   SER X 238      -5.666  -2.168 -14.643  0.00  0.00            
ATOM   3459  N   SER X 239      -5.701  -0.215 -13.784  0.00  0.00            
ATOM   3460  H   SER X 239      -6.165   0.681 -13.729  0.00  0.00            
ATOM   3461  CA  SER X 239      -4.331  -0.167 -13.268  0.00  0.00            
ATOM   3462  HA  SER X 239      -3.759  -0.940 -13.780  0.00  0.00            
ATOM   3463  CB  SER X 239      -3.657   1.157 -13.568  0.00  0.00            
ATOM   3464  HB2 SER X 239      -2.593   1.168 -13.330  0.00  0.00            
ATOM   3465  HB3 SER X 239      -3.843   1.423 -14.607  0.00  0.00            
ATOM   3466  OG  SER X 239      -4.186   2.169 -12.771  0.00  0.00            
ATOM   3467  HG  SER X 239      -4.825   2.659 -13.294  0.00  0.00            
ATOM   3468  C   SER X 239      -4.009  -0.587 -11.840  0.00  0.00            
ATOM   3469  O   SER X 239      -2.835  -0.505 -11.529  0.00  0.00            
ATOM   3470  N   PRO X 240      -4.931  -1.044 -10.938  0.00  0.00            
ATOM   3471  CD  PRO X 240      -6.341  -1.044 -11.117  0.00  0.00            
ATOM   3472  HD2 PRO X 240      -6.702  -1.826 -11.784  0.00  0.00            
ATOM   3473  HD3 PRO X 240      -6.659  -0.087 -11.531  0.00  0.00            
ATOM   3474  CG  PRO X 240      -6.931  -1.315  -9.680  0.00  0.00            
ATOM   3475  HG2 PRO X 240      -7.921  -1.756  -9.793  0.00  0.00            
ATOM   3476  HG3 PRO X 240      -6.998  -0.331  -9.216  0.00  0.00            
ATOM   3477  CB  PRO X 240      -5.804  -2.095  -8.999  0.00  0.00            
ATOM   3478  HB2 PRO X 240      -5.950  -3.133  -9.300  0.00  0.00            
ATOM   3479  HB3 PRO X 240      -5.968  -1.987  -7.927  0.00  0.00            
ATOM   3480  CA  PRO X 240      -4.527  -1.542  -9.622  0.00  0.00            
ATOM   3481  HA  PRO X 240      -4.117  -0.682  -9.093  0.00  0.00            
ATOM   3482  C   PRO X 240      -3.486  -2.681  -9.662  0.00  0.00            
ATOM   3483  O   PRO X 240      -3.758  -3.748 -10.173  0.00  0.00            
ATOM   3484  N   LEU X 241      -2.416  -2.443  -8.933  0.00  0.00            
ATOM   3485  H   LEU X 241      -2.342  -1.478  -8.645  0.00  0.00            
ATOM   3486  CA  LEU X 241      -1.351  -3.432  -8.751  0.00  0.00            
ATOM   3487  HA  LEU X 241      -0.983  -3.757  -9.725  0.00  0.00            
ATOM   3488  CB  LEU X 241      -0.229  -2.605  -8.067  0.00  0.00            
ATOM   3489  HB2 LEU X 241      -0.121  -1.668  -8.615  0.00  0.00            
ATOM   3490  HB3 LEU X 241      -0.529  -2.405  -7.039  0.00  0.00            
ATOM   3491  CG  LEU X 241       1.159  -3.227  -8.016  0.00  0.00            
ATOM   3492  HG  LEU X 241       1.165  -4.115  -7.383  0.00  0.00            
ATOM   3493  CD1 LEU X 241       1.642  -3.704  -9.429  0.00  0.00            
ATOM   3494 HD11 LEU X 241       1.625  -2.815 -10.059  0.00  0.00            
ATOM   3495 HD12 LEU X 241       2.701  -3.958  -9.470  0.00  0.00            
ATOM   3496 HD13 LEU X 241       1.011  -4.460  -9.896  0.00  0.00            
ATOM   3497  CD2 LEU X 241       2.310  -2.364  -7.494  0.00  0.00            
ATOM   3498 HD21 LEU X 241       3.318  -2.681  -7.763  0.00  0.00            
ATOM   3499 HD22 LEU X 241       2.223  -1.397  -7.989  0.00  0.00            
ATOM   3500 HD23 LEU X 241       2.053  -2.301  -6.437  0.00  0.00            
ATOM   3501  C   LEU X 241      -1.727  -4.660  -7.901  0.00  0.00            
ATOM   3502  O   LEU X 241      -0.850  -5.504  -7.673  0.00  0.00            
ATOM   3503  N   LEU X 242      -3.002  -4.786  -7.509  0.00  0.00            
ATOM   3504  H   LEU X 242      -3.640  -4.116  -7.916  0.00  0.00            
ATOM   3505  CA  LEU X 242      -3.478  -5.713  -6.446  0.00  0.00            
ATOM   3506  HA  LEU X 242      -2.584  -5.870  -5.843  0.00  0.00            
ATOM   3507  CB  LEU X 242      -4.593  -4.941  -5.664  0.00  0.00            
ATOM   3508  HB2 LEU X 242      -5.415  -4.850  -6.375  0.00  0.00            
ATOM   3509  HB3 LEU X 242      -4.930  -5.664  -4.922  0.00  0.00            
ATOM   3510  CG  LEU X 242      -4.311  -3.564  -5.106  0.00  0.00            
ATOM   3511  HG  LEU X 242      -4.161  -2.814  -5.883  0.00  0.00            
ATOM   3512  CD1 LEU X 242      -5.509  -3.035  -4.181  0.00  0.00            
ATOM   3513 HD11 LEU X 242      -5.411  -2.014  -3.812  0.00  0.00            
ATOM   3514 HD12 LEU X 242      -6.471  -3.063  -4.693  0.00  0.00            
ATOM   3515 HD13 LEU X 242      -5.518  -3.733  -3.344  0.00  0.00            
ATOM   3516  CD2 LEU X 242      -3.086  -3.541  -4.166  0.00  0.00            
ATOM   3517 HD21 LEU X 242      -2.854  -2.498  -3.951  0.00  0.00            
ATOM   3518 HD22 LEU X 242      -3.277  -4.091  -3.245  0.00  0.00            
ATOM   3519 HD23 LEU X 242      -2.209  -3.935  -4.680  0.00  0.00            
ATOM   3520  C   LEU X 242      -3.934  -7.060  -7.084  0.00  0.00            
ATOM   3521  O   LEU X 242      -4.529  -7.148  -8.114  0.00  0.00            
ATOM   3522  N   GLU X 243      -3.875  -8.079  -6.237  0.00  0.00            
ATOM   3523  H   GLU X 243      -3.704  -7.887  -5.260  0.00  0.00            
ATOM   3524  CA  GLU X 243      -4.613  -9.319  -6.508  0.00  0.00            
ATOM   3525  HA  GLU X 243      -4.303  -9.531  -7.530  0.00  0.00            
ATOM   3526  CB  GLU X 243      -4.084 -10.428  -5.588  0.00  0.00            
ATOM   3527  HB2 GLU X 243      -4.494 -11.390  -5.894  0.00  0.00            
ATOM   3528  HB3 GLU X 243      -3.004 -10.439  -5.728  0.00  0.00            
ATOM   3529  CG  GLU X 243      -4.583 -10.193  -4.138  0.00  0.00            
ATOM   3530  HG2 GLU X 243      -4.417  -9.152  -3.862  0.00  0.00            
ATOM   3531  HG3 GLU X 243      -5.671 -10.260  -4.161  0.00  0.00            
ATOM   3532  CD  GLU X 243      -3.929 -11.254  -3.155  0.00  0.00            
ATOM   3533  OE1 GLU X 243      -2.915 -11.964  -3.527  0.00  0.00            
ATOM   3534  OE2 GLU X 243      -4.521 -11.630  -2.108  0.00  0.00            
ATOM   3535  C   GLU X 243      -6.205  -9.267  -6.393  0.00  0.00            
ATOM   3536  O   GLU X 243      -6.820 -10.303  -6.698  0.00  0.00            
ATOM   3537  N   THR X 244      -6.841  -8.099  -6.132  0.00  0.00            
ATOM   3538  H   THR X 244      -6.327  -7.233  -6.221  0.00  0.00            
ATOM   3539  CA  THR X 244      -8.296  -7.820  -6.095  0.00  0.00            
ATOM   3540  HA  THR X 244      -8.748  -8.799  -6.254  0.00  0.00            
ATOM   3541  CB  THR X 244      -8.768  -7.345  -4.710  0.00  0.00            
ATOM   3542  HB  THR X 244      -9.817  -7.071  -4.604  0.00  0.00            
ATOM   3543  CG2 THR X 244      -8.614  -8.429  -3.632  0.00  0.00            
ATOM   3544 HG21 THR X 244      -9.404  -9.160  -3.807  0.00  0.00            
ATOM   3545 HG22 THR X 244      -7.583  -8.784  -3.630  0.00  0.00            
ATOM   3546 HG23 THR X 244      -8.858  -8.045  -2.641  0.00  0.00            
ATOM   3547  OG1 THR X 244      -7.964  -6.227  -4.312  0.00  0.00            
ATOM   3548  HG1 THR X 244      -8.328  -5.988  -3.458  0.00  0.00            
ATOM   3549  C   THR X 244      -8.763  -7.030  -7.281  0.00  0.00            
ATOM   3550  O   THR X 244      -7.981  -6.483  -8.036  0.00  0.00            
ATOM   3551  N   SER X 245     -10.112  -6.805  -7.435  0.00  0.00            
ATOM   3552  H   SER X 245     -10.782  -7.144  -6.759  0.00  0.00            
ATOM   3553  CA  SER X 245     -10.753  -5.920  -8.436  0.00  0.00            
ATOM   3554  HA  SER X 245     -10.054  -5.206  -8.871  0.00  0.00            
ATOM   3555  CB  SER X 245     -11.189  -6.816  -9.664  0.00  0.00            
ATOM   3556  HB2 SER X 245     -11.495  -6.037 -10.361  0.00  0.00            
ATOM   3557  HB3 SER X 245     -10.387  -7.440 -10.057  0.00  0.00            
ATOM   3558  OG  SER X 245     -12.256  -7.631  -9.315  0.00  0.00            
ATOM   3559  HG  SER X 245     -12.724  -7.873 -10.118  0.00  0.00            
ATOM   3560  C   SER X 245     -11.956  -5.152  -7.871  0.00  0.00            
ATOM   3561  O   SER X 245     -12.257  -5.205  -6.675  0.00  0.00            
ATOM   3562  N   ILE X 246     -12.650  -4.318  -8.666  0.00  0.00            
ATOM   3563  H   ILE X 246     -12.307  -4.106  -9.592  0.00  0.00            
ATOM   3564  CA  ILE X 246     -13.879  -3.615  -8.316  0.00  0.00            
ATOM   3565  HA  ILE X 246     -13.706  -3.304  -7.286  0.00  0.00            
ATOM   3566  CB  ILE X 246     -14.136  -2.398  -9.206  0.00  0.00            
ATOM   3567  HB  ILE X 246     -13.191  -1.866  -9.313  0.00  0.00            
ATOM   3568  CG2 ILE X 246     -14.493  -2.708 -10.666  0.00  0.00            
ATOM   3569 HG21 ILE X 246     -15.492  -3.141 -10.721  0.00  0.00            
ATOM   3570 HG22 ILE X 246     -14.466  -1.786 -11.248  0.00  0.00            
ATOM   3571 HG23 ILE X 246     -13.778  -3.418 -11.082  0.00  0.00            
ATOM   3572  CG1 ILE X 246     -15.094  -1.315  -8.748  0.00  0.00            
ATOM   3573 HG12 ILE X 246     -15.043  -0.381  -9.309  0.00  0.00            
ATOM   3574 HG13 ILE X 246     -16.076  -1.773  -8.860  0.00  0.00            
ATOM   3575  CD1 ILE X 246     -14.924  -0.997  -7.276  0.00  0.00            
ATOM   3576 HD11 ILE X 246     -13.890  -0.694  -7.104  0.00  0.00            
ATOM   3577 HD12 ILE X 246     -15.508  -0.110  -7.035  0.00  0.00            
ATOM   3578 HD13 ILE X 246     -15.319  -1.820  -6.680  0.00  0.00            
ATOM   3579  C   ILE X 246     -15.085  -4.533  -8.260  0.00  0.00            
ATOM   3580  O   ILE X 246     -16.150  -4.070  -7.932  0.00  0.00            
ATOM   3581  N   VAL X 247     -14.959  -5.812  -8.564  0.00  0.00            
ATOM   3582  H   VAL X 247     -14.012  -6.095  -8.774  0.00  0.00            
ATOM   3583  CA  VAL X 247     -16.078  -6.713  -8.939  0.00  0.00            
ATOM   3584  HA  VAL X 247     -17.030  -6.211  -9.115  0.00  0.00            
ATOM   3585  CB  VAL X 247     -15.849  -7.564 -10.229  0.00  0.00            
ATOM   3586  HB  VAL X 247     -14.995  -8.207 -10.020  0.00  0.00            
ATOM   3587  CG1 VAL X 247     -16.934  -8.547 -10.496  0.00  0.00            
ATOM   3588 HG11 VAL X 247     -16.682  -9.232 -11.306  0.00  0.00            
ATOM   3589 HG12 VAL X 247     -17.322  -9.127  -9.658  0.00  0.00            
ATOM   3590 HG13 VAL X 247     -17.850  -8.181 -10.959  0.00  0.00            
ATOM   3591  CG2 VAL X 247     -15.603  -6.688 -11.547  0.00  0.00            
ATOM   3592 HG21 VAL X 247     -16.475  -6.314 -12.082  0.00  0.00            
ATOM   3593 HG22 VAL X 247     -15.005  -5.794 -11.364  0.00  0.00            
ATOM   3594 HG23 VAL X 247     -15.066  -7.168 -12.365  0.00  0.00            
ATOM   3595  C   VAL X 247     -16.385  -7.558  -7.697  0.00  0.00            
ATOM   3596  O   VAL X 247     -15.441  -8.067  -7.079  0.00  0.00            
ATOM   3597  N   GLY X 248     -17.700  -7.587  -7.208  0.00  0.00            
ATOM   3598  H   GLY X 248     -18.456  -7.232  -7.776  0.00  0.00            
ATOM   3599  CA  GLY X 248     -18.026  -8.399  -6.027  0.00  0.00            
ATOM   3600  HA2 GLY X 248     -18.962  -8.947  -6.135  0.00  0.00            
ATOM   3601  HA3 GLY X 248     -17.225  -9.130  -5.917  0.00  0.00            
ATOM   3602  C   GLY X 248     -18.210  -7.602  -4.703  0.00  0.00            
ATOM   3603  O   GLY X 248     -18.209  -8.246  -3.669  0.00  0.00            
ATOM   3604  N   ALA X 249     -18.073  -6.268  -4.700  0.00  0.00            
ATOM   3605  H   ALA X 249     -17.932  -5.762  -5.563  0.00  0.00            
ATOM   3606  CA  ALA X 249     -17.906  -5.496  -3.504  0.00  0.00            
ATOM   3607  HA  ALA X 249     -17.158  -5.951  -2.856  0.00  0.00            
ATOM   3608  CB  ALA X 249     -17.413  -4.176  -3.938  0.00  0.00            
ATOM   3609  HB1 ALA X 249     -17.915  -3.792  -4.827  0.00  0.00            
ATOM   3610  HB2 ALA X 249     -17.450  -3.408  -3.166  0.00  0.00            
ATOM   3611  HB3 ALA X 249     -16.340  -4.324  -4.063  0.00  0.00            
ATOM   3612  C   ALA X 249     -19.179  -5.369  -2.640  0.00  0.00            
ATOM   3613  O   ALA X 249     -20.322  -5.605  -3.098  0.00  0.00            
ATOM   3614  N   GLN X 250     -18.987  -4.997  -1.394  0.00  0.00            
ATOM   3615  H   GLN X 250     -18.050  -4.825  -1.059  0.00  0.00            
ATOM   3616  CA  GLN X 250     -20.058  -4.391  -0.535  0.00  0.00            
ATOM   3617  HA  GLN X 250     -21.018  -4.755  -0.902  0.00  0.00            
ATOM   3618  CB  GLN X 250     -19.796  -4.775   0.910  0.00  0.00            
ATOM   3619  HB2 GLN X 250     -19.678  -5.855   0.992  0.00  0.00            
ATOM   3620  HB3 GLN X 250     -18.998  -4.190   1.367  0.00  0.00            
ATOM   3621  CG  GLN X 250     -21.110  -4.606   1.699  0.00  0.00            
ATOM   3622  HG2 GLN X 250     -22.008  -4.508   1.089  0.00  0.00            
ATOM   3623  HG3 GLN X 250     -21.337  -5.569   2.156  0.00  0.00            
ATOM   3624  CD  GLN X 250     -21.152  -3.491   2.743  0.00  0.00            
ATOM   3625  OE1 GLN X 250     -20.078  -3.039   3.156  0.00  0.00            
ATOM   3626  NE2 GLN X 250     -22.335  -3.069   3.189  0.00  0.00            
ATOM   3627 HE21 GLN X 250     -22.363  -2.390   3.936  0.00  0.00            
ATOM   3628 HE22 GLN X 250     -23.203  -3.526   2.945  0.00  0.00            
ATOM   3629  C   GLN X 250     -20.153  -2.834  -0.583  0.00  0.00            
ATOM   3630  O   GLN X 250     -21.220  -2.351  -0.883  0.00  0.00            
ATOM   3631  N   GLY X 251     -19.094  -2.044  -0.411  0.00  0.00            
ATOM   3632  H   GLY X 251     -18.215  -2.474  -0.160  0.00  0.00            
ATOM   3633  CA  GLY X 251     -19.063  -0.583  -0.525  0.00  0.00            
ATOM   3634  HA2 GLY X 251     -19.978  -0.058  -0.796  0.00  0.00            
ATOM   3635  HA3 GLY X 251     -18.579  -0.204   0.376  0.00  0.00            
ATOM   3636  C   GLY X 251     -18.026  -0.211  -1.575  0.00  0.00            
ATOM   3637  O   GLY X 251     -17.173  -1.021  -1.945  0.00  0.00            
ATOM   3638  N   VAL X 252     -18.089   1.023  -2.192  0.00  0.00            
ATOM   3639  H   VAL X 252     -18.865   1.612  -1.925  0.00  0.00            
ATOM   3640  CA  VAL X 252     -16.992   1.642  -2.987  0.00  0.00            
ATOM   3641  HA  VAL X 252     -15.983   1.308  -2.747  0.00  0.00            
ATOM   3642  CB  VAL X 252     -17.164   1.557  -4.511  0.00  0.00            
ATOM   3643  HB  VAL X 252     -18.060   2.085  -4.835  0.00  0.00            
ATOM   3644  CG1 VAL X 252     -16.091   2.238  -5.355  0.00  0.00            
ATOM   3645 HG11 VAL X 252     -16.138   3.308  -5.151  0.00  0.00            
ATOM   3646 HG12 VAL X 252     -15.085   1.978  -5.027  0.00  0.00            
ATOM   3647 HG13 VAL X 252     -16.316   2.079  -6.410  0.00  0.00            
ATOM   3648  CG2 VAL X 252     -17.385   0.107  -4.958  0.00  0.00            
ATOM   3649 HG21 VAL X 252     -16.768  -0.523  -4.317  0.00  0.00            
ATOM   3650 HG22 VAL X 252     -18.454  -0.081  -4.863  0.00  0.00            
ATOM   3651 HG23 VAL X 252     -17.231  -0.091  -6.019  0.00  0.00            
ATOM   3652  C   VAL X 252     -17.064   3.134  -2.676  0.00  0.00            
ATOM   3653  O   VAL X 252     -18.160   3.643  -2.468  0.00  0.00            
ATOM   3654  N   LEU X 253     -15.903   3.772  -2.530  0.00  0.00            
ATOM   3655  H   LEU X 253     -15.140   3.239  -2.921  0.00  0.00            
ATOM   3656  CA  LEU X 253     -15.684   5.204  -2.329  0.00  0.00            
ATOM   3657  HA  LEU X 253     -16.582   5.778  -2.559  0.00  0.00            
ATOM   3658  CB  LEU X 253     -15.328   5.586  -0.899  0.00  0.00            
ATOM   3659  HB2 LEU X 253     -16.138   5.222  -0.268  0.00  0.00            
ATOM   3660  HB3 LEU X 253     -14.438   5.056  -0.556  0.00  0.00            
ATOM   3661  CG  LEU X 253     -15.018   7.082  -0.616  0.00  0.00            
ATOM   3662  HG  LEU X 253     -15.722   7.802  -1.035  0.00  0.00            
ATOM   3663  CD1 LEU X 253     -15.005   7.253   0.930  0.00  0.00            
ATOM   3664 HD11 LEU X 253     -14.669   8.276   1.102  0.00  0.00            
ATOM   3665 HD12 LEU X 253     -16.074   7.249   1.144  0.00  0.00            
ATOM   3666 HD13 LEU X 253     -14.407   6.490   1.428  0.00  0.00            
ATOM   3667  CD2 LEU X 253     -13.642   7.509  -1.043  0.00  0.00            
ATOM   3668 HD21 LEU X 253     -13.703   7.952  -2.037  0.00  0.00            
ATOM   3669 HD22 LEU X 253     -13.309   8.384  -0.484  0.00  0.00            
ATOM   3670 HD23 LEU X 253     -12.918   6.715  -0.864  0.00  0.00            
ATOM   3671  C   LEU X 253     -14.620   5.760  -3.320  0.00  0.00            
ATOM   3672  O   LEU X 253     -13.535   5.195  -3.581  0.00  0.00            
ATOM   3673  N   MET X 254     -14.983   6.834  -3.929  0.00  0.00            
ATOM   3674  H   MET X 254     -15.870   7.257  -3.696  0.00  0.00            
ATOM   3675  CA  MET X 254     -14.171   7.527  -4.869  0.00  0.00            
ATOM   3676  HA  MET X 254     -13.206   7.057  -4.672  0.00  0.00            
ATOM   3677  CB  MET X 254     -14.425   7.221  -6.382  0.00  0.00            
ATOM   3678  HB2 MET X 254     -13.495   7.373  -6.929  0.00  0.00            
ATOM   3679  HB3 MET X 254     -14.550   6.140  -6.437  0.00  0.00            
ATOM   3680  CG  MET X 254     -15.604   8.142  -6.845  0.00  0.00            
ATOM   3681  HG2 MET X 254     -16.391   8.016  -6.100  0.00  0.00            
ATOM   3682  HG3 MET X 254     -15.343   9.198  -6.796  0.00  0.00            
ATOM   3683  SD  MET X 254     -16.229   7.634  -8.414  0.00  0.00            
ATOM   3684  CE  MET X 254     -14.764   7.846  -9.487  0.00  0.00            
ATOM   3685  HE1 MET X 254     -15.099   7.576 -10.489  0.00  0.00            
ATOM   3686  HE2 MET X 254     -14.469   8.888  -9.617  0.00  0.00            
ATOM   3687  HE3 MET X 254     -13.936   7.270  -9.076  0.00  0.00            
ATOM   3688  C   MET X 254     -13.979   9.037  -4.634  0.00  0.00            
ATOM   3689  O   MET X 254     -14.891   9.736  -4.214  0.00  0.00            
ATOM   3690  N   ASN X 255     -12.907   9.529  -5.199  0.00  0.00            
ATOM   3691  H   ASN X 255     -12.306   8.885  -5.691  0.00  0.00            
ATOM   3692  CA  ASN X 255     -12.716  11.013  -5.287  0.00  0.00            
ATOM   3693  HA  ASN X 255     -13.645  11.529  -5.042  0.00  0.00            
ATOM   3694  CB  ASN X 255     -11.749  11.408  -4.198  0.00  0.00            
ATOM   3695  HB2 ASN X 255     -12.353  11.251  -3.304  0.00  0.00            
ATOM   3696  HB3 ASN X 255     -10.906  10.718  -4.206  0.00  0.00            
ATOM   3697  CG  ASN X 255     -11.348  12.882  -4.193  0.00  0.00            
ATOM   3698  OD1 ASN X 255     -11.958  13.596  -3.410  0.00  0.00            
ATOM   3699  ND2 ASN X 255     -10.346  13.302  -4.967  0.00  0.00            
ATOM   3700 HD21 ASN X 255     -10.012  14.255  -4.975  0.00  0.00            
ATOM   3701 HD22 ASN X 255      -9.842  12.599  -5.489  0.00  0.00            
ATOM   3702  C   ASN X 255     -12.268  11.418  -6.671  0.00  0.00            
ATOM   3703  O   ASN X 255     -11.464  10.693  -7.262  0.00  0.00            
ATOM   3704  N   ILE X 256     -12.751  12.495  -7.286  0.00  0.00            
ATOM   3705  H   ILE X 256     -13.587  12.945  -6.944  0.00  0.00            
ATOM   3706  CA  ILE X 256     -12.301  13.187  -8.491  0.00  0.00            
ATOM   3707  HA  ILE X 256     -11.581  12.561  -9.018  0.00  0.00            
ATOM   3708  CB  ILE X 256     -13.363  13.355  -9.593  0.00  0.00            
ATOM   3709  HB  ILE X 256     -14.064  14.077  -9.176  0.00  0.00            
ATOM   3710  CG2 ILE X 256     -12.763  13.949 -10.797  0.00  0.00            
ATOM   3711 HG21 ILE X 256     -12.085  13.195 -11.197  0.00  0.00            
ATOM   3712 HG22 ILE X 256     -13.564  13.869 -11.533  0.00  0.00            
ATOM   3713 HG23 ILE X 256     -12.190  14.848 -10.574  0.00  0.00            
ATOM   3714  CG1 ILE X 256     -14.126  11.988  -9.805  0.00  0.00            
ATOM   3715 HG12 ILE X 256     -14.269  11.668 -10.837  0.00  0.00            
ATOM   3716 HG13 ILE X 256     -13.601  11.111  -9.425  0.00  0.00            
ATOM   3717  CD1 ILE X 256     -15.539  12.052  -9.309  0.00  0.00            
ATOM   3718 HD11 ILE X 256     -15.570  12.091  -8.220  0.00  0.00            
ATOM   3719 HD12 ILE X 256     -16.035  12.980  -9.597  0.00  0.00            
ATOM   3720 HD13 ILE X 256     -16.142  11.186  -9.582  0.00  0.00            
ATOM   3721  C   ILE X 256     -11.707  14.559  -8.041  0.00  0.00            
ATOM   3722  O   ILE X 256     -12.486  15.450  -7.626  0.00  0.00            
ATOM   3723  N   THR X 257     -10.379  14.733  -8.225  0.00  0.00            
ATOM   3724  H   THR X 257      -9.771  13.993  -8.547  0.00  0.00            
ATOM   3725  CA  THR X 257      -9.700  16.052  -8.095  0.00  0.00            
ATOM   3726  HA  THR X 257     -10.278  16.681  -7.418  0.00  0.00            
ATOM   3727  CB  THR X 257      -8.313  15.794  -7.463  0.00  0.00            
ATOM   3728  HB  THR X 257      -7.628  15.288  -8.143  0.00  0.00            
ATOM   3729  CG2 THR X 257      -7.742  17.147  -7.022  0.00  0.00            
ATOM   3730 HG21 THR X 257      -7.267  17.651  -7.864  0.00  0.00            
ATOM   3731 HG22 THR X 257      -8.545  17.698  -6.533  0.00  0.00            
ATOM   3732 HG23 THR X 257      -6.907  17.101  -6.324  0.00  0.00            
ATOM   3733  OG1 THR X 257      -8.549  15.147  -6.194  0.00  0.00            
ATOM   3734  HG1 THR X 257      -8.699  14.240  -6.468  0.00  0.00            
ATOM   3735  C   THR X 257      -9.541  16.745  -9.417  0.00  0.00            
ATOM   3736  O   THR X 257      -9.010  16.173 -10.351  0.00  0.00            
ATOM   3737  N   GLY X 258      -9.828  18.085  -9.469  0.00  0.00            
ATOM   3738  H   GLY X 258     -10.109  18.580  -8.635  0.00  0.00            
ATOM   3739  CA  GLY X 258      -9.837  18.888 -10.673  0.00  0.00            
ATOM   3740  HA2 GLY X 258      -8.983  18.652 -11.307  0.00  0.00            
ATOM   3741  HA3 GLY X 258     -10.690  18.816 -11.349  0.00  0.00            
ATOM   3742  C   GLY X 258      -9.672  20.482 -10.507  0.00  0.00            
ATOM   3743  O   GLY X 258      -9.580  21.014  -9.363  0.00  0.00            
ATOM   3744  N   GLY X 259      -9.526  21.161 -11.646  0.00  0.00            
ATOM   3745  H   GLY X 259      -9.268  20.668 -12.490  0.00  0.00            
ATOM   3746  CA  GLY X 259      -9.713  22.581 -11.670  0.00  0.00            
ATOM   3747  HA2 GLY X 259      -9.283  23.009 -10.764  0.00  0.00            
ATOM   3748  HA3 GLY X 259      -9.414  23.086 -12.589  0.00  0.00            
ATOM   3749  C   GLY X 259     -11.202  22.929 -11.601  0.00  0.00            
ATOM   3750  O   GLY X 259     -12.139  22.142 -11.567  0.00  0.00            
ATOM   3751  N   GLU X 260     -11.479  24.218 -11.605  0.00  0.00            
ATOM   3752  H   GLU X 260     -10.745  24.886 -11.790  0.00  0.00            
ATOM   3753  CA  GLU X 260     -12.912  24.719 -11.758  0.00  0.00            
ATOM   3754  HA  GLU X 260     -13.466  24.166 -11.000  0.00  0.00            
ATOM   3755  CB  GLU X 260     -13.079  26.228 -11.497  0.00  0.00            
ATOM   3756  HB2 GLU X 260     -12.809  26.401 -10.455  0.00  0.00            
ATOM   3757  HB3 GLU X 260     -12.363  26.743 -12.139  0.00  0.00            
ATOM   3758  CG  GLU X 260     -14.550  26.754 -11.820  0.00  0.00            
ATOM   3759  HG2 GLU X 260     -14.668  26.894 -12.895  0.00  0.00            
ATOM   3760  HG3 GLU X 260     -15.327  26.198 -11.296  0.00  0.00            
ATOM   3761  CD  GLU X 260     -14.838  28.266 -11.356  0.00  0.00            
ATOM   3762  OE1 GLU X 260     -15.506  29.066 -12.059  0.00  0.00            
ATOM   3763  OE2 GLU X 260     -14.457  28.636 -10.271  0.00  0.00            
ATOM   3764  C   GLU X 260     -13.518  24.271 -13.093  0.00  0.00            
ATOM   3765  O   GLU X 260     -14.709  24.464 -13.328  0.00  0.00            
ATOM   3766  N   SER X 261     -12.675  23.683 -14.005  0.00  0.00            
ATOM   3767  H   SER X 261     -11.686  23.636 -13.811  0.00  0.00            
ATOM   3768  CA  SER X 261     -13.148  23.038 -15.249  0.00  0.00            
ATOM   3769  HA  SER X 261     -13.807  23.724 -15.782  0.00  0.00            
ATOM   3770  CB  SER X 261     -12.044  22.810 -16.249  0.00  0.00            
ATOM   3771  HB2 SER X 261     -12.518  22.264 -17.064  0.00  0.00            
ATOM   3772  HB3 SER X 261     -11.706  23.811 -16.517  0.00  0.00            
ATOM   3773  OG  SER X 261     -10.978  21.949 -15.754  0.00  0.00            
ATOM   3774  HG  SER X 261     -10.145  22.250 -16.123  0.00  0.00            
ATOM   3775  C   SER X 261     -14.040  21.773 -15.070  0.00  0.00            
ATOM   3776  O   SER X 261     -14.795  21.397 -16.033  0.00  0.00            
ATOM   3777  N   LEU X 262     -14.067  21.309 -13.826  0.00  0.00            
ATOM   3778  H   LEU X 262     -13.521  21.704 -13.074  0.00  0.00            
ATOM   3779  CA  LEU X 262     -14.779  20.090 -13.394  0.00  0.00            
ATOM   3780  HA  LEU X 262     -14.792  19.451 -14.276  0.00  0.00            
ATOM   3781  CB  LEU X 262     -14.085  19.435 -12.165  0.00  0.00            
ATOM   3782  HB2 LEU X 262     -13.006  19.350 -12.293  0.00  0.00            
ATOM   3783  HB3 LEU X 262     -14.290  20.141 -11.361  0.00  0.00            
ATOM   3784  CG  LEU X 262     -14.663  18.105 -11.696  0.00  0.00            
ATOM   3785  HG  LEU X 262     -15.683  18.310 -11.371  0.00  0.00            
ATOM   3786  CD1 LEU X 262     -14.573  16.970 -12.694  0.00  0.00            
ATOM   3787 HD11 LEU X 262     -15.061  17.453 -13.541  0.00  0.00            
ATOM   3788 HD12 LEU X 262     -13.572  16.653 -12.985  0.00  0.00            
ATOM   3789 HD13 LEU X 262     -15.311  16.208 -12.439  0.00  0.00            
ATOM   3790  CD2 LEU X 262     -14.005  17.633 -10.392  0.00  0.00            
ATOM   3791 HD21 LEU X 262     -14.526  16.710 -10.136  0.00  0.00            
ATOM   3792 HD22 LEU X 262     -12.942  17.427 -10.517  0.00  0.00            
ATOM   3793 HD23 LEU X 262     -14.091  18.362  -9.586  0.00  0.00            
ATOM   3794  C   LEU X 262     -16.260  20.477 -13.137  0.00  0.00            
ATOM   3795  O   LEU X 262     -16.614  21.032 -12.056  0.00  0.00            
ATOM   3796  N   SER X 263     -17.034  20.188 -14.184  0.00  0.00            
ATOM   3797  H   SER X 263     -16.596  19.806 -15.010  0.00  0.00            
ATOM   3798  CA  SER X 263     -18.523  20.267 -14.146  0.00  0.00            
ATOM   3799  HA  SER X 263     -18.806  21.252 -13.779  0.00  0.00            
ATOM   3800  CB  SER X 263     -19.035  20.170 -15.536  0.00  0.00            
ATOM   3801  HB2 SER X 263     -18.688  20.977 -16.183  0.00  0.00            
ATOM   3802  HB3 SER X 263     -18.586  19.295 -16.006  0.00  0.00            
ATOM   3803  OG  SER X 263     -20.420  20.028 -15.561  0.00  0.00            
ATOM   3804  HG  SER X 263     -20.749  20.582 -16.273  0.00  0.00            
ATOM   3805  C   SER X 263     -19.179  19.182 -13.197  0.00  0.00            
ATOM   3806  O   SER X 263     -18.734  18.034 -13.089  0.00  0.00            
ATOM   3807  N   LEU X 264     -20.241  19.547 -12.543  0.00  0.00            
ATOM   3808  H   LEU X 264     -20.483  20.526 -12.593  0.00  0.00            
ATOM   3809  CA  LEU X 264     -21.192  18.671 -11.834  0.00  0.00            
ATOM   3810  HA  LEU X 264     -20.653  18.208 -11.007  0.00  0.00            
ATOM   3811  CB  LEU X 264     -22.362  19.523 -11.239  0.00  0.00            
ATOM   3812  HB2 LEU X 264     -21.971  20.240 -10.518  0.00  0.00            
ATOM   3813  HB3 LEU X 264     -22.750  20.130 -12.056  0.00  0.00            
ATOM   3814  CG  LEU X 264     -23.534  18.716 -10.668  0.00  0.00            
ATOM   3815  HG  LEU X 264     -23.746  17.862 -11.310  0.00  0.00            
ATOM   3816  CD1 LEU X 264     -23.161  18.121  -9.324  0.00  0.00            
ATOM   3817 HD11 LEU X 264     -24.032  17.793  -8.757  0.00  0.00            
ATOM   3818 HD12 LEU X 264     -22.411  17.336  -9.423  0.00  0.00            
ATOM   3819 HD13 LEU X 264     -22.675  18.850  -8.673  0.00  0.00            
ATOM   3820  CD2 LEU X 264     -24.694  19.719 -10.586  0.00  0.00            
ATOM   3821 HD21 LEU X 264     -24.300  20.473  -9.905  0.00  0.00            
ATOM   3822 HD22 LEU X 264     -24.946  20.230 -11.515  0.00  0.00            
ATOM   3823 HD23 LEU X 264     -25.572  19.200 -10.201  0.00  0.00            
ATOM   3824  C   LEU X 264     -21.651  17.577 -12.820  0.00  0.00            
ATOM   3825  O   LEU X 264     -21.676  16.393 -12.557  0.00  0.00            
ATOM   3826  N   PHE X 265     -21.871  17.949 -14.078  0.00  0.00            
ATOM   3827  H   PHE X 265     -21.915  18.943 -14.248  0.00  0.00            
ATOM   3828  CA  PHE X 265     -22.343  17.064 -15.242  0.00  0.00            
ATOM   3829  HA  PHE X 265     -22.996  16.253 -14.922  0.00  0.00            
ATOM   3830  CB  PHE X 265     -23.073  18.032 -16.234  0.00  0.00            
ATOM   3831  HB2 PHE X 265     -22.389  18.754 -16.681  0.00  0.00            
ATOM   3832  HB3 PHE X 265     -23.489  17.397 -17.015  0.00  0.00            
ATOM   3833  CG  PHE X 265     -24.151  18.879 -15.527  0.00  0.00            
ATOM   3834  CD1 PHE X 265     -25.164  18.288 -14.830  0.00  0.00            
ATOM   3835  HD1 PHE X 265     -25.254  17.235 -14.609  0.00  0.00            
ATOM   3836  CE1 PHE X 265     -26.014  19.160 -14.149  0.00  0.00            
ATOM   3837  HE1 PHE X 265     -26.854  18.613 -13.744  0.00  0.00            
ATOM   3838  CZ  PHE X 265     -25.939  20.566 -14.129  0.00  0.00            
ATOM   3839  HZ  PHE X 265     -26.534  21.235 -13.524  0.00  0.00            
ATOM   3840  CE2 PHE X 265     -24.949  21.149 -14.864  0.00  0.00            
ATOM   3841  HE2 PHE X 265     -24.835  22.217 -14.973  0.00  0.00            
ATOM   3842  CD2 PHE X 265     -24.136  20.313 -15.661  0.00  0.00            
ATOM   3843  HD2 PHE X 265     -23.364  20.611 -16.354  0.00  0.00            
ATOM   3844  C   PHE X 265     -21.236  16.352 -15.986  0.00  0.00            
ATOM   3845  O   PHE X 265     -21.428  16.060 -17.201  0.00  0.00            
ATOM   3846  N   GLU X 266     -20.168  16.241 -15.274  0.00  0.00            
ATOM   3847  H   GLU X 266     -20.099  16.641 -14.349  0.00  0.00            
ATOM   3848  CA  GLU X 266     -19.017  15.364 -15.688  0.00  0.00            
ATOM   3849  HA  GLU X 266     -19.353  14.705 -16.489  0.00  0.00            
ATOM   3850  CB  GLU X 266     -17.954  16.218 -16.199  0.00  0.00            
ATOM   3851  HB2 GLU X 266     -18.157  16.333 -17.265  0.00  0.00            
ATOM   3852  HB3 GLU X 266     -18.087  17.194 -15.731  0.00  0.00            
ATOM   3853  CG  GLU X 266     -16.460  15.862 -16.043  0.00  0.00            
ATOM   3854  HG2 GLU X 266     -16.135  16.075 -15.025  0.00  0.00            
ATOM   3855  HG3 GLU X 266     -16.267  14.804 -16.219  0.00  0.00            
ATOM   3856  CD  GLU X 266     -15.572  16.719 -16.983  0.00  0.00            
ATOM   3857  OE1 GLU X 266     -14.859  16.158 -17.782  0.00  0.00            
ATOM   3858  OE2 GLU X 266     -15.600  17.969 -16.965  0.00  0.00            
ATOM   3859  C   GLU X 266     -18.555  14.527 -14.510  0.00  0.00            
ATOM   3860  O   GLU X 266     -18.282  13.360 -14.677  0.00  0.00            
ATOM   3861  N   ALA X 267     -18.534  15.096 -13.306  0.00  0.00            
ATOM   3862  H   ALA X 267     -18.614  16.102 -13.261  0.00  0.00            
ATOM   3863  CA  ALA X 267     -18.345  14.362 -12.082  0.00  0.00            
ATOM   3864  HA  ALA X 267     -17.352  13.941 -12.244  0.00  0.00            
ATOM   3865  CB  ALA X 267     -18.535  15.304 -10.927  0.00  0.00            
ATOM   3866  HB1 ALA X 267     -18.028  16.250 -11.117  0.00  0.00            
ATOM   3867  HB2 ALA X 267     -19.593  15.556 -10.864  0.00  0.00            
ATOM   3868  HB3 ALA X 267     -18.161  14.789 -10.042  0.00  0.00            
ATOM   3869  C   ALA X 267     -19.299  13.175 -11.916  0.00  0.00            
ATOM   3870  O   ALA X 267     -18.839  12.057 -11.553  0.00  0.00            
ATOM   3871  N   GLN X 268     -20.582  13.307 -12.293  0.00  0.00            
ATOM   3872  H   GLN X 268     -20.816  14.279 -12.438  0.00  0.00            
ATOM   3873  CA  GLN X 268     -21.541  12.319 -12.131  0.00  0.00            
ATOM   3874  HA  GLN X 268     -21.346  11.838 -11.173  0.00  0.00            
ATOM   3875  CB  GLN X 268     -22.908  13.024 -12.182  0.00  0.00            
ATOM   3876  HB2 GLN X 268     -23.046  13.639 -13.071  0.00  0.00            
ATOM   3877  HB3 GLN X 268     -23.682  12.263 -12.283  0.00  0.00            
ATOM   3878  CG  GLN X 268     -23.171  13.936 -10.919  0.00  0.00            
ATOM   3879  HG2 GLN X 268     -23.222  13.317 -10.024  0.00  0.00            
ATOM   3880  HG3 GLN X 268     -22.312  14.607 -10.880  0.00  0.00            
ATOM   3881  CD  GLN X 268     -24.495  14.659 -11.134  0.00  0.00            
ATOM   3882  OE1 GLN X 268     -25.545  14.389 -10.492  0.00  0.00            
ATOM   3883  NE2 GLN X 268     -24.570  15.589 -12.040  0.00  0.00            
ATOM   3884 HE21 GLN X 268     -25.482  16.025 -12.026  0.00  0.00            
ATOM   3885 HE22 GLN X 268     -23.743  15.980 -12.469  0.00  0.00            
ATOM   3886  C   GLN X 268     -21.525  11.256 -13.187  0.00  0.00            
ATOM   3887  O   GLN X 268     -21.883  10.063 -13.024  0.00  0.00            
ATOM   3888  N   GLU X 269     -20.895  11.550 -14.311  0.00  0.00            
ATOM   3889  H   GLU X 269     -20.734  12.510 -14.581  0.00  0.00            
ATOM   3890  CA  GLU X 269     -20.716  10.548 -15.419  0.00  0.00            
ATOM   3891  HA  GLU X 269     -21.641   9.981 -15.518  0.00  0.00            
ATOM   3892  CB  GLU X 269     -20.389  11.208 -16.806  0.00  0.00            
ATOM   3893  HB2 GLU X 269     -19.514  11.859 -16.812  0.00  0.00            
ATOM   3894  HB3 GLU X 269     -20.042  10.403 -17.455  0.00  0.00            
ATOM   3895  CG  GLU X 269     -21.491  12.069 -17.357  0.00  0.00            
ATOM   3896  HG2 GLU X 269     -21.747  12.778 -16.570  0.00  0.00            
ATOM   3897  HG3 GLU X 269     -21.216  12.700 -18.202  0.00  0.00            
ATOM   3898  CD  GLU X 269     -22.668  11.198 -17.710  0.00  0.00            
ATOM   3899  OE1 GLU X 269     -23.552  11.027 -16.837  0.00  0.00            
ATOM   3900  OE2 GLU X 269     -22.602  10.496 -18.715  0.00  0.00            
ATOM   3901  C   GLU X 269     -19.630   9.520 -15.000  0.00  0.00            
ATOM   3902  O   GLU X 269     -19.715   8.301 -15.168  0.00  0.00            
ATOM   3903  N   ALA X 270     -18.515  10.097 -14.429  0.00  0.00            
ATOM   3904  H   ALA X 270     -18.461  11.105 -14.454  0.00  0.00            
ATOM   3905  CA  ALA X 270     -17.431   9.412 -13.760  0.00  0.00            
ATOM   3906  HA  ALA X 270     -16.980   8.719 -14.470  0.00  0.00            
ATOM   3907  CB  ALA X 270     -16.478  10.506 -13.363  0.00  0.00            
ATOM   3908  HB1 ALA X 270     -16.435  11.303 -14.105  0.00  0.00            
ATOM   3909  HB2 ALA X 270     -16.831  10.956 -12.435  0.00  0.00            
ATOM   3910  HB3 ALA X 270     -15.510  10.011 -13.287  0.00  0.00            
ATOM   3911  C   ALA X 270     -17.692   8.563 -12.544  0.00  0.00            
ATOM   3912  O   ALA X 270     -17.054   7.562 -12.349  0.00  0.00            
ATOM   3913  N   ALA X 271     -18.778   8.891 -11.780  0.00  0.00            
ATOM   3914  H   ALA X 271     -19.249   9.752 -12.021  0.00  0.00            
ATOM   3915  CA  ALA X 271     -19.294   8.127 -10.602  0.00  0.00            
ATOM   3916  HA  ALA X 271     -18.454   7.601 -10.150  0.00  0.00            
ATOM   3917  CB  ALA X 271     -19.927   9.123  -9.583  0.00  0.00            
ATOM   3918  HB1 ALA X 271     -20.743   9.712 -10.000  0.00  0.00            
ATOM   3919  HB2 ALA X 271     -20.338   8.522  -8.772  0.00  0.00            
ATOM   3920  HB3 ALA X 271     -19.163   9.837  -9.276  0.00  0.00            
ATOM   3921  C   ALA X 271     -20.254   7.041 -11.084  0.00  0.00            
ATOM   3922  O   ALA X 271     -20.578   6.125 -10.332  0.00  0.00            
ATOM   3923  N   ASP X 272     -20.540   7.068 -12.389  0.00  0.00            
ATOM   3924  H   ASP X 272     -20.170   7.822 -12.950  0.00  0.00            
ATOM   3925  CA  ASP X 272     -21.448   6.037 -12.957  0.00  0.00            
ATOM   3926  HA  ASP X 272     -21.947   5.358 -12.267  0.00  0.00            
ATOM   3927  CB  ASP X 272     -22.624   6.732 -13.745  0.00  0.00            
ATOM   3928  HB2 ASP X 272     -22.943   7.480 -13.018  0.00  0.00            
ATOM   3929  HB3 ASP X 272     -22.301   7.120 -14.711  0.00  0.00            
ATOM   3930  CG  ASP X 272     -23.743   5.763 -13.968  0.00  0.00            
ATOM   3931  OD1 ASP X 272     -23.983   5.204 -15.017  0.00  0.00            
ATOM   3932  OD2 ASP X 272     -24.492   5.571 -12.943  0.00  0.00            
ATOM   3933  C   ASP X 272     -20.770   5.038 -13.827  0.00  0.00            
ATOM   3934  O   ASP X 272     -21.167   3.875 -13.807  0.00  0.00            
ATOM   3935  N   ILE X 273     -19.657   5.391 -14.513  0.00  0.00            
ATOM   3936  H   ILE X 273     -19.305   6.335 -14.572  0.00  0.00            
ATOM   3937  CA  ILE X 273     -18.808   4.322 -15.170  0.00  0.00            
ATOM   3938  HA  ILE X 273     -19.481   3.773 -15.831  0.00  0.00            
ATOM   3939  CB  ILE X 273     -17.607   4.969 -15.973  0.00  0.00            
ATOM   3940  HB  ILE X 273     -17.923   5.999 -16.136  0.00  0.00            
ATOM   3941  CG2 ILE X 273     -16.382   5.156 -15.037  0.00  0.00            
ATOM   3942 HG21 ILE X 273     -15.654   5.855 -15.449  0.00  0.00            
ATOM   3943 HG22 ILE X 273     -16.643   5.615 -14.083  0.00  0.00            
ATOM   3944 HG23 ILE X 273     -15.790   4.276 -14.785  0.00  0.00            
ATOM   3945  CG1 ILE X 273     -17.213   4.236 -17.217  0.00  0.00            
ATOM   3946 HG12 ILE X 273     -16.219   4.574 -17.511  0.00  0.00            
ATOM   3947 HG13 ILE X 273     -17.032   3.219 -16.871  0.00  0.00            
ATOM   3948  CD1 ILE X 273     -18.223   4.412 -18.287  0.00  0.00            
ATOM   3949 HD11 ILE X 273     -18.474   5.472 -18.350  0.00  0.00            
ATOM   3950 HD12 ILE X 273     -17.894   3.964 -19.224  0.00  0.00            
ATOM   3951 HD13 ILE X 273     -19.107   3.813 -18.070  0.00  0.00            
ATOM   3952  C   ILE X 273     -18.349   3.375 -14.136  0.00  0.00            
ATOM   3953  O   ILE X 273     -18.134   2.174 -14.475  0.00  0.00            
ATOM   3954  N   VAL X 274     -18.000   3.744 -12.915  0.00  0.00            
ATOM   3955  H   VAL X 274     -18.140   4.715 -12.672  0.00  0.00            
ATOM   3956  CA  VAL X 274     -17.462   2.889 -11.788  0.00  0.00            
ATOM   3957  HA  VAL X 274     -16.730   2.181 -12.177  0.00  0.00            
ATOM   3958  CB  VAL X 274     -16.802   3.693 -10.637  0.00  0.00            
ATOM   3959  HB  VAL X 274     -17.621   4.251 -10.180  0.00  0.00            
ATOM   3960  CG1 VAL X 274     -16.190   2.716  -9.616  0.00  0.00            
ATOM   3961 HG11 VAL X 274     -16.854   2.113  -8.997  0.00  0.00            
ATOM   3962 HG12 VAL X 274     -15.536   1.957 -10.045  0.00  0.00            
ATOM   3963 HG13 VAL X 274     -15.602   3.255  -8.873  0.00  0.00            
ATOM   3964  CG2 VAL X 274     -15.674   4.543 -11.144  0.00  0.00            
ATOM   3965 HG21 VAL X 274     -14.923   4.795 -10.396  0.00  0.00            
ATOM   3966 HG22 VAL X 274     -15.125   4.054 -11.949  0.00  0.00            
ATOM   3967 HG23 VAL X 274     -16.040   5.481 -11.561  0.00  0.00            
ATOM   3968  C   VAL X 274     -18.638   1.931 -11.248  0.00  0.00            
ATOM   3969  O   VAL X 274     -18.428   0.749 -10.962  0.00  0.00            
ATOM   3970  N   GLN X 275     -19.882   2.438 -11.207  0.00  0.00            
ATOM   3971  H   GLN X 275     -20.101   3.375 -11.517  0.00  0.00            
ATOM   3972  CA  GLN X 275     -21.120   1.699 -10.886  0.00  0.00            
ATOM   3973  HA  GLN X 275     -20.927   1.203  -9.934  0.00  0.00            
ATOM   3974  CB  GLN X 275     -22.318   2.653 -10.643  0.00  0.00            
ATOM   3975  HB2 GLN X 275     -22.453   3.435 -11.391  0.00  0.00            
ATOM   3976  HB3 GLN X 275     -23.182   1.988 -10.630  0.00  0.00            
ATOM   3977  CG  GLN X 275     -22.189   3.255  -9.279  0.00  0.00            
ATOM   3978  HG2 GLN X 275     -22.536   2.462  -8.618  0.00  0.00            
ATOM   3979  HG3 GLN X 275     -21.172   3.628  -9.160  0.00  0.00            
ATOM   3980  CD  GLN X 275     -23.234   4.332  -8.882  0.00  0.00            
ATOM   3981  OE1 GLN X 275     -24.401   3.917  -8.769  0.00  0.00            
ATOM   3982  NE2 GLN X 275     -22.921   5.585  -8.830  0.00  0.00            
ATOM   3983 HE21 GLN X 275     -23.653   6.280  -8.862  0.00  0.00            
ATOM   3984 HE22 GLN X 275     -21.979   5.775  -9.138  0.00  0.00            
ATOM   3985  C   GLN X 275     -21.459   0.687 -12.012  0.00  0.00            
ATOM   3986  O   GLN X 275     -21.824  -0.409 -11.575  0.00  0.00            
ATOM   3987  N   ASP X 276     -21.214   0.911 -13.261  0.00  0.00            
ATOM   3988  H   ASP X 276     -21.128   1.873 -13.553  0.00  0.00            
ATOM   3989  CA  ASP X 276     -21.287  -0.121 -14.325  0.00  0.00            
ATOM   3990  HA  ASP X 276     -22.166  -0.737 -14.137  0.00  0.00            
ATOM   3991  CB  ASP X 276     -21.398   0.718 -15.577  0.00  0.00            
ATOM   3992  HB2 ASP X 276     -22.300   1.329 -15.538  0.00  0.00            
ATOM   3993  HB3 ASP X 276     -20.539   1.388 -15.623  0.00  0.00            
ATOM   3994  CG  ASP X 276     -21.425  -0.152 -16.862  0.00  0.00            
ATOM   3995  OD1 ASP X 276     -22.500  -0.716 -17.175  0.00  0.00            
ATOM   3996  OD2 ASP X 276     -20.411  -0.192 -17.581  0.00  0.00            
ATOM   3997  C   ASP X 276     -20.192  -1.186 -14.382  0.00  0.00            
ATOM   3998  O   ASP X 276     -20.448  -2.288 -14.805  0.00  0.00            
ATOM   3999  N   ALA X 277     -18.928  -0.853 -14.058  0.00  0.00            
ATOM   4000  H   ALA X 277     -18.785   0.092 -13.732  0.00  0.00            
ATOM   4001  CA  ALA X 277     -17.869  -1.831 -13.874  0.00  0.00            
ATOM   4002  HA  ALA X 277     -17.859  -2.517 -14.721  0.00  0.00            
ATOM   4003  CB  ALA X 277     -16.482  -1.105 -13.763  0.00  0.00            
ATOM   4004  HB1 ALA X 277     -16.502  -0.608 -12.794  0.00  0.00            
ATOM   4005  HB2 ALA X 277     -15.831  -1.972 -13.650  0.00  0.00            
ATOM   4006  HB3 ALA X 277     -16.207  -0.432 -14.576  0.00  0.00            
ATOM   4007  C   ALA X 277     -18.001  -2.690 -12.581  0.00  0.00            
ATOM   4008  O   ALA X 277     -17.778  -3.916 -12.624  0.00  0.00            
ATOM   4009  N   ALA X 278     -18.411  -2.015 -11.493  0.00  0.00            
ATOM   4010  H   ALA X 278     -18.465  -1.007 -11.473  0.00  0.00            
ATOM   4011  CA  ALA X 278     -18.798  -2.697 -10.285  0.00  0.00            
ATOM   4012  HA  ALA X 278     -17.894  -3.161  -9.889  0.00  0.00            
ATOM   4013  CB  ALA X 278     -19.174  -1.682  -9.197  0.00  0.00            
ATOM   4014  HB1 ALA X 278     -19.378  -2.221  -8.272  0.00  0.00            
ATOM   4015  HB2 ALA X 278     -18.349  -0.972  -9.127  0.00  0.00            
ATOM   4016  HB3 ALA X 278     -20.006  -1.046  -9.497  0.00  0.00            
ATOM   4017  C   ALA X 278     -19.885  -3.782 -10.438  0.00  0.00            
ATOM   4018  O   ALA X 278     -19.851  -4.876  -9.765  0.00  0.00            
ATOM   4019  N   ASP X 279     -20.892  -3.537 -11.225  0.00  0.00            
ATOM   4020  H   ASP X 279     -20.912  -2.598 -11.598  0.00  0.00            
ATOM   4021  CA  ASP X 279     -22.029  -4.458 -11.676  0.00  0.00            
ATOM   4022  HA  ASP X 279     -22.648  -3.866 -12.350  0.00  0.00            
ATOM   4023  CB  ASP X 279     -21.558  -5.613 -12.583  0.00  0.00            
ATOM   4024  HB2 ASP X 279     -20.877  -5.270 -13.362  0.00  0.00            
ATOM   4025  HB3 ASP X 279     -21.076  -6.336 -11.925  0.00  0.00            
ATOM   4026  CG  ASP X 279     -22.664  -6.457 -13.278  0.00  0.00            
ATOM   4027  OD1 ASP X 279     -23.167  -7.406 -12.706  0.00  0.00            
ATOM   4028  OD2 ASP X 279     -23.118  -6.031 -14.405  0.00  0.00            
ATOM   4029  C   ASP X 279     -23.073  -4.924 -10.649  0.00  0.00            
ATOM   4030  O   ASP X 279     -24.310  -4.780 -10.882  0.00  0.00            
ATOM   4031  N   GLU X 280     -22.608  -5.271  -9.473  0.00  0.00            
ATOM   4032  H   GLU X 280     -21.607  -5.196  -9.363  0.00  0.00            
ATOM   4033  CA  GLU X 280     -23.298  -5.505  -8.305  0.00  0.00            
ATOM   4034  HA  GLU X 280     -24.032  -6.293  -8.471  0.00  0.00            
ATOM   4035  CB  GLU X 280     -22.234  -5.910  -7.264  0.00  0.00            
ATOM   4036  HB2 GLU X 280     -21.472  -5.131  -7.251  0.00  0.00            
ATOM   4037  HB3 GLU X 280     -22.761  -5.939  -6.311  0.00  0.00            
ATOM   4038  CG  GLU X 280     -21.547  -7.278  -7.582  0.00  0.00            
ATOM   4039  HG2 GLU X 280     -21.208  -7.153  -8.610  0.00  0.00            
ATOM   4040  HG3 GLU X 280     -20.676  -7.530  -6.977  0.00  0.00            
ATOM   4041  CD  GLU X 280     -22.571  -8.382  -7.609  0.00  0.00            
ATOM   4042  OE1 GLU X 280     -23.632  -8.345  -6.887  0.00  0.00            
ATOM   4043  OE2 GLU X 280     -22.354  -9.406  -8.272  0.00  0.00            
ATOM   4044  C   GLU X 280     -24.043  -4.230  -7.756  0.00  0.00            
ATOM   4045  O   GLU X 280     -23.558  -3.118  -7.979  0.00  0.00            
ATOM   4046  N   ASP X 281     -25.115  -4.398  -6.976  0.00  0.00            
ATOM   4047  H   ASP X 281     -25.412  -5.361  -6.909  0.00  0.00            
ATOM   4048  CA  ASP X 281     -25.778  -3.329  -6.179  0.00  0.00            
ATOM   4049  HA  ASP X 281     -25.876  -2.544  -6.928  0.00  0.00            
ATOM   4050  CB  ASP X 281     -27.115  -3.769  -5.756  0.00  0.00            
ATOM   4051  HB2 ASP X 281     -27.750  -3.990  -6.615  0.00  0.00            
ATOM   4052  HB3 ASP X 281     -27.026  -4.669  -5.147  0.00  0.00            
ATOM   4053  CG  ASP X 281     -27.863  -2.682  -4.941  0.00  0.00            
ATOM   4054  OD1 ASP X 281     -28.677  -3.128  -4.090  0.00  0.00            
ATOM   4055  OD2 ASP X 281     -27.769  -1.452  -5.200  0.00  0.00            
ATOM   4056  C   ASP X 281     -24.807  -2.913  -4.993  0.00  0.00            
ATOM   4057  O   ASP X 281     -24.648  -3.691  -4.050  0.00  0.00            
ATOM   4058  N   VAL X 282     -24.245  -1.700  -5.007  0.00  0.00            
ATOM   4059  H   VAL X 282     -24.485  -1.075  -5.763  0.00  0.00            
ATOM   4060  CA  VAL X 282     -23.145  -1.249  -4.056  0.00  0.00            
ATOM   4061  HA  VAL X 282     -22.933  -2.025  -3.321  0.00  0.00            
ATOM   4062  CB  VAL X 282     -21.814  -1.038  -4.742  0.00  0.00            
ATOM   4063  HB  VAL X 282     -21.078  -0.773  -3.983  0.00  0.00            
ATOM   4064  CG1 VAL X 282     -21.217  -2.368  -5.283  0.00  0.00            
ATOM   4065 HG11 VAL X 282     -21.276  -3.025  -4.415  0.00  0.00            
ATOM   4066 HG12 VAL X 282     -21.726  -2.676  -6.196  0.00  0.00            
ATOM   4067 HG13 VAL X 282     -20.177  -2.125  -5.499  0.00  0.00            
ATOM   4068  CG2 VAL X 282     -21.741   0.085  -5.824  0.00  0.00            
ATOM   4069 HG21 VAL X 282     -21.985   1.087  -5.471  0.00  0.00            
ATOM   4070 HG22 VAL X 282     -20.675   0.180  -6.036  0.00  0.00            
ATOM   4071 HG23 VAL X 282     -22.362  -0.141  -6.691  0.00  0.00            
ATOM   4072  C   VAL X 282     -23.546   0.014  -3.345  0.00  0.00            
ATOM   4073  O   VAL X 282     -24.125   0.882  -3.971  0.00  0.00            
ATOM   4074  N   ASN X 283     -23.140   0.216  -2.111  0.00  0.00            
ATOM   4075  H   ASN X 283     -22.688  -0.542  -1.618  0.00  0.00            
ATOM   4076  CA  ASN X 283     -23.000   1.605  -1.524  0.00  0.00            
ATOM   4077  HA  ASN X 283     -23.932   2.151  -1.675  0.00  0.00            
ATOM   4078  CB  ASN X 283     -22.733   1.396   0.013  0.00  0.00            
ATOM   4079  HB2 ASN X 283     -23.465   0.692   0.409  0.00  0.00            
ATOM   4080  HB3 ASN X 283     -21.725   1.004   0.144  0.00  0.00            
ATOM   4081  CG  ASN X 283     -22.696   2.760   0.755  0.00  0.00            
ATOM   4082  OD1 ASN X 283     -23.276   3.733   0.355  0.00  0.00            
ATOM   4083  ND2 ASN X 283     -22.191   2.838   1.955  0.00  0.00            
ATOM   4084 HD21 ASN X 283     -22.083   3.758   2.357  0.00  0.00            
ATOM   4085 HD22 ASN X 283     -21.669   2.078   2.367  0.00  0.00            
ATOM   4086  C   ASN X 283     -21.919   2.418  -2.249  0.00  0.00            
ATOM   4087  O   ASN X 283     -20.777   2.257  -1.857  0.00  0.00            
ATOM   4088  N   MET X 284     -22.305   3.225  -3.272  0.00  0.00            
ATOM   4089  H   MET X 284     -23.275   3.239  -3.552  0.00  0.00            
ATOM   4090  CA  MET X 284     -21.448   4.201  -3.896  0.00  0.00            
ATOM   4091  HA  MET X 284     -20.445   3.789  -4.008  0.00  0.00            
ATOM   4092  CB  MET X 284     -21.912   4.445  -5.351  0.00  0.00            
ATOM   4093  HB2 MET X 284     -22.219   3.525  -5.848  0.00  0.00            
ATOM   4094  HB3 MET X 284     -22.801   5.066  -5.456  0.00  0.00            
ATOM   4095  CG  MET X 284     -20.759   5.092  -6.121  0.00  0.00            
ATOM   4096  HG2 MET X 284     -21.183   5.507  -7.035  0.00  0.00            
ATOM   4097  HG3 MET X 284     -20.400   5.897  -5.479  0.00  0.00            
ATOM   4098  SD  MET X 284     -19.277   4.020  -6.598  0.00  0.00            
ATOM   4099  CE  MET X 284     -17.965   5.305  -6.862  0.00  0.00            
ATOM   4100  HE1 MET X 284     -18.185   6.017  -7.656  0.00  0.00            
ATOM   4101  HE2 MET X 284     -17.789   5.782  -5.898  0.00  0.00            
ATOM   4102  HE3 MET X 284     -17.025   4.822  -7.132  0.00  0.00            
ATOM   4103  C   MET X 284     -21.367   5.491  -3.156  0.00  0.00            
ATOM   4104  O   MET X 284     -22.350   6.163  -2.814  0.00  0.00            
ATOM   4105  N   ILE X 285     -20.154   5.973  -2.966  0.00  0.00            
ATOM   4106  H   ILE X 285     -19.376   5.329  -3.002  0.00  0.00            
ATOM   4107  CA  ILE X 285     -19.858   7.345  -2.487  0.00  0.00            
ATOM   4108  HA  ILE X 285     -20.756   7.938  -2.309  0.00  0.00            
ATOM   4109  CB  ILE X 285     -19.177   7.294  -1.086  0.00  0.00            
ATOM   4110  HB  ILE X 285     -18.138   7.009  -1.251  0.00  0.00            
ATOM   4111  CG2 ILE X 285     -19.106   8.726  -0.548  0.00  0.00            
ATOM   4112 HG21 ILE X 285     -18.638   8.835   0.430  0.00  0.00            
ATOM   4113 HG22 ILE X 285     -18.425   9.255  -1.215  0.00  0.00            
ATOM   4114 HG23 ILE X 285     -20.080   9.213  -0.526  0.00  0.00            
ATOM   4115  CG1 ILE X 285     -19.805   6.333  -0.075  0.00  0.00            
ATOM   4116 HG12 ILE X 285     -20.831   6.650   0.108  0.00  0.00            
ATOM   4117 HG13 ILE X 285     -19.800   5.312  -0.457  0.00  0.00            
ATOM   4118  CD1 ILE X 285     -19.190   6.376   1.327  0.00  0.00            
ATOM   4119 HD11 ILE X 285     -19.350   7.293   1.896  0.00  0.00            
ATOM   4120 HD12 ILE X 285     -19.573   5.579   1.965  0.00  0.00            
ATOM   4121 HD13 ILE X 285     -18.109   6.246   1.264  0.00  0.00            
ATOM   4122  C   ILE X 285     -18.908   8.081  -3.439  0.00  0.00            
ATOM   4123  O   ILE X 285     -17.860   7.521  -3.775  0.00  0.00            
ATOM   4124  N   PHE X 286     -19.200   9.339  -3.750  0.00  0.00            
ATOM   4125  H   PHE X 286     -20.034   9.717  -3.324  0.00  0.00            
ATOM   4126  CA  PHE X 286     -18.279  10.257  -4.338  0.00  0.00            
ATOM   4127  HA  PHE X 286     -17.330   9.825  -4.019  0.00  0.00            
ATOM   4128  CB  PHE X 286     -18.502  10.267  -5.909  0.00  0.00            
ATOM   4129  HB2 PHE X 286     -17.573  10.661  -6.320  0.00  0.00            
ATOM   4130  HB3 PHE X 286     -18.712   9.260  -6.270  0.00  0.00            
ATOM   4131  CG  PHE X 286     -19.607  11.169  -6.562  0.00  0.00            
ATOM   4132  CD1 PHE X 286     -20.915  10.948  -6.332  0.00  0.00            
ATOM   4133  HD1 PHE X 286     -21.099   9.999  -5.850  0.00  0.00            
ATOM   4134  CE1 PHE X 286     -21.890  11.865  -6.873  0.00  0.00            
ATOM   4135  HE1 PHE X 286     -22.931  11.644  -6.687  0.00  0.00            
ATOM   4136  CZ  PHE X 286     -21.475  12.970  -7.612  0.00  0.00            
ATOM   4137  HZ  PHE X 286     -22.241  13.655  -7.945  0.00  0.00            
ATOM   4138  CE2 PHE X 286     -20.111  13.140  -7.824  0.00  0.00            
ATOM   4139  HE2 PHE X 286     -19.792  14.020  -8.364  0.00  0.00            
ATOM   4140  CD2 PHE X 286     -19.168  12.288  -7.242  0.00  0.00            
ATOM   4141  HD2 PHE X 286     -18.122  12.541  -7.325  0.00  0.00            
ATOM   4142  C   PHE X 286     -18.325  11.671  -3.735  0.00  0.00            
ATOM   4143  O   PHE X 286     -19.275  12.160  -3.137  0.00  0.00            
ATOM   4144  N   GLY X 287     -17.223  12.323  -4.000  0.00  0.00            
ATOM   4145  H   GLY X 287     -16.516  11.711  -4.383  0.00  0.00            
ATOM   4146  CA  GLY X 287     -16.795  13.624  -3.668  0.00  0.00            
ATOM   4147  HA2 GLY X 287     -17.611  14.346  -3.653  0.00  0.00            
ATOM   4148  HA3 GLY X 287     -16.352  13.536  -2.676  0.00  0.00            
ATOM   4149  C   GLY X 287     -15.776  14.263  -4.686  0.00  0.00            
ATOM   4150  O   GLY X 287     -15.155  13.494  -5.447  0.00  0.00            
ATOM   4151  N   THR X 288     -15.645  15.599  -4.692  0.00  0.00            
ATOM   4152  H   THR X 288     -16.192  16.164  -4.057  0.00  0.00            
ATOM   4153  CA  THR X 288     -14.646  16.276  -5.483  0.00  0.00            
ATOM   4154  HA  THR X 288     -13.950  15.495  -5.791  0.00  0.00            
ATOM   4155  CB  THR X 288     -15.281  16.843  -6.788  0.00  0.00            
ATOM   4156  HB  THR X 288     -14.547  17.001  -7.577  0.00  0.00            
ATOM   4157  CG2 THR X 288     -16.447  16.025  -7.381  0.00  0.00            
ATOM   4158 HG21 THR X 288     -15.901  15.240  -7.904  0.00  0.00            
ATOM   4159 HG22 THR X 288     -17.113  15.553  -6.659  0.00  0.00            
ATOM   4160 HG23 THR X 288     -16.959  16.661  -8.104  0.00  0.00            
ATOM   4161  OG1 THR X 288     -15.957  18.026  -6.391  0.00  0.00            
ATOM   4162  HG1 THR X 288     -15.421  18.749  -6.723  0.00  0.00            
ATOM   4163  C   THR X 288     -13.928  17.331  -4.797  0.00  0.00            
ATOM   4164  O   THR X 288     -14.325  17.740  -3.731  0.00  0.00            
ATOM   4165  N   VAL X 289     -12.746  17.704  -5.411  0.00  0.00            
ATOM   4166  H   VAL X 289     -12.516  17.249  -6.283  0.00  0.00            
ATOM   4167  CA  VAL X 289     -11.752  18.572  -4.830  0.00  0.00            
ATOM   4168  HA  VAL X 289     -12.085  19.254  -4.047  0.00  0.00            
ATOM   4169  CB  VAL X 289     -10.585  17.617  -4.291  0.00  0.00            
ATOM   4170  HB  VAL X 289     -10.278  16.871  -5.024  0.00  0.00            
ATOM   4171  CG1 VAL X 289      -9.262  18.273  -3.797  0.00  0.00            
ATOM   4172 HG11 VAL X 289      -8.511  17.531  -3.525  0.00  0.00            
ATOM   4173 HG12 VAL X 289      -8.791  18.951  -4.507  0.00  0.00            
ATOM   4174 HG13 VAL X 289      -9.366  18.756  -2.825  0.00  0.00            
ATOM   4175  CG2 VAL X 289     -10.881  16.916  -3.002  0.00  0.00            
ATOM   4176 HG21 VAL X 289     -11.781  16.311  -3.110  0.00  0.00            
ATOM   4177 HG22 VAL X 289     -10.035  16.278  -2.745  0.00  0.00            
ATOM   4178 HG23 VAL X 289     -11.087  17.630  -2.204  0.00  0.00            
ATOM   4179  C   VAL X 289     -11.241  19.515  -5.901  0.00  0.00            
ATOM   4180  O   VAL X 289     -11.049  19.185  -7.082  0.00  0.00            
ATOM   4181  N   ILE X 290     -11.065  20.776  -5.514  0.00  0.00            
ATOM   4182  H   ILE X 290     -11.368  20.943  -4.565  0.00  0.00            
ATOM   4183  CA  ILE X 290     -10.530  21.893  -6.197  0.00  0.00            
ATOM   4184  HA  ILE X 290     -10.750  21.673  -7.241  0.00  0.00            
ATOM   4185  CB  ILE X 290     -11.361  23.147  -5.789  0.00  0.00            
ATOM   4186  HB  ILE X 290     -12.381  22.844  -6.023  0.00  0.00            
ATOM   4187  CG2 ILE X 290     -11.270  23.464  -4.283  0.00  0.00            
ATOM   4188 HG21 ILE X 290     -12.026  24.231  -4.118  0.00  0.00            
ATOM   4189 HG22 ILE X 290     -11.494  22.592  -3.670  0.00  0.00            
ATOM   4190 HG23 ILE X 290     -10.311  23.947  -4.094  0.00  0.00            
ATOM   4191  CG1 ILE X 290     -11.114  24.411  -6.645  0.00  0.00            
ATOM   4192 HG12 ILE X 290     -11.889  25.087  -6.286  0.00  0.00            
ATOM   4193 HG13 ILE X 290     -10.209  24.871  -6.247  0.00  0.00            
ATOM   4194  CD1 ILE X 290     -11.149  24.292  -8.180  0.00  0.00            
ATOM   4195 HD11 ILE X 290     -10.352  23.685  -8.607  0.00  0.00            
ATOM   4196 HD12 ILE X 290     -12.120  23.883  -8.462  0.00  0.00            
ATOM   4197 HD13 ILE X 290     -11.035  25.340  -8.458  0.00  0.00            
ATOM   4198  C   ILE X 290      -9.002  21.997  -5.895  0.00  0.00            
ATOM   4199  O   ILE X 290      -8.543  22.350  -4.797  0.00  0.00            
ATOM   4200  N   ASN X 291      -8.184  21.804  -6.886  0.00  0.00            
ATOM   4201  H   ASN X 291      -8.609  21.624  -7.784  0.00  0.00            
ATOM   4202  CA  ASN X 291      -6.688  22.042  -6.898  0.00  0.00            
ATOM   4203  HA  ASN X 291      -6.322  22.421  -5.944  0.00  0.00            
ATOM   4204  CB  ASN X 291      -6.016  20.678  -7.145  0.00  0.00            
ATOM   4205  HB2 ASN X 291      -6.413  19.861  -6.542  0.00  0.00            
ATOM   4206  HB3 ASN X 291      -6.245  20.425  -8.181  0.00  0.00            
ATOM   4207  CG  ASN X 291      -4.486  20.733  -6.889  0.00  0.00            
ATOM   4208  OD1 ASN X 291      -3.964  21.839  -6.770  0.00  0.00            
ATOM   4209  ND2 ASN X 291      -3.751  19.641  -7.055  0.00  0.00            
ATOM   4210 HD21 ASN X 291      -2.768  19.830  -6.923  0.00  0.00            
ATOM   4211 HD22 ASN X 291      -4.131  18.721  -7.232  0.00  0.00            
ATOM   4212  C   ASN X 291      -6.331  23.188  -7.936  0.00  0.00            
ATOM   4213  O   ASN X 291      -6.317  22.915  -9.107  0.00  0.00            
ATOM   4214  N   PRO X 292      -5.924  24.465  -7.535  0.00  0.00            
ATOM   4215  CD  PRO X 292      -5.750  24.946  -6.142  0.00  0.00            
ATOM   4216  HD2 PRO X 292      -4.866  24.493  -5.692  0.00  0.00            
ATOM   4217  HD3 PRO X 292      -6.668  24.601  -5.666  0.00  0.00            
ATOM   4218  CG  PRO X 292      -5.640  26.471  -6.232  0.00  0.00            
ATOM   4219  HG2 PRO X 292      -5.167  26.893  -5.345  0.00  0.00            
ATOM   4220  HG3 PRO X 292      -6.639  26.882  -6.376  0.00  0.00            
ATOM   4221  CB  PRO X 292      -4.798  26.594  -7.469  0.00  0.00            
ATOM   4222  HB2 PRO X 292      -3.773  26.429  -7.136  0.00  0.00            
ATOM   4223  HB3 PRO X 292      -4.887  27.570  -7.946  0.00  0.00            
ATOM   4224  CA  PRO X 292      -5.304  25.484  -8.473  0.00  0.00            
ATOM   4225  HA  PRO X 292      -6.057  25.872  -9.157  0.00  0.00            
ATOM   4226  C   PRO X 292      -4.056  25.016  -9.249  0.00  0.00            
ATOM   4227  O   PRO X 292      -3.694  25.681 -10.206  0.00  0.00            
ATOM   4228  N   GLU X 293      -3.531  23.764  -8.980  0.00  0.00            
ATOM   4229  H   GLU X 293      -3.920  23.280  -8.184  0.00  0.00            
ATOM   4230  CA  GLU X 293      -2.466  23.264  -9.867  0.00  0.00            
ATOM   4231  HA  GLU X 293      -1.938  24.093 -10.340  0.00  0.00            
ATOM   4232  CB  GLU X 293      -1.395  22.490  -9.085  0.00  0.00            
ATOM   4233  HB2 GLU X 293      -1.800  21.552  -8.704  0.00  0.00            
ATOM   4234  HB3 GLU X 293      -0.642  22.322  -9.855  0.00  0.00            
ATOM   4235  CG  GLU X 293      -0.910  23.247  -7.835  0.00  0.00            
ATOM   4236  HG2 GLU X 293      -0.863  24.317  -8.035  0.00  0.00            
ATOM   4237  HG3 GLU X 293      -1.721  23.103  -7.120  0.00  0.00            
ATOM   4238  CD  GLU X 293       0.431  22.727  -7.291  0.00  0.00            
ATOM   4239  OE1 GLU X 293       0.504  21.754  -6.482  0.00  0.00            
ATOM   4240  OE2 GLU X 293       1.481  23.258  -7.666  0.00  0.00            
ATOM   4241  C   GLU X 293      -3.013  22.529 -11.109  0.00  0.00            
ATOM   4242  O   GLU X 293      -2.253  22.269 -12.010  0.00  0.00            
ATOM   4243  N   LEU X 294      -4.322  22.367 -11.247  0.00  0.00            
ATOM   4244  H   LEU X 294      -4.882  22.701 -10.475  0.00  0.00            
ATOM   4245  CA  LEU X 294      -5.043  21.661 -12.305  0.00  0.00            
ATOM   4246  HA  LEU X 294      -4.323  21.243 -13.008  0.00  0.00            
ATOM   4247  CB  LEU X 294      -5.803  20.489 -11.667  0.00  0.00            
ATOM   4248  HB2 LEU X 294      -6.618  20.909 -11.078  0.00  0.00            
ATOM   4249  HB3 LEU X 294      -6.327  19.900 -12.419  0.00  0.00            
ATOM   4250  CG  LEU X 294      -5.040  19.468 -10.761  0.00  0.00            
ATOM   4251  HG  LEU X 294      -4.682  19.816  -9.792  0.00  0.00            
ATOM   4252  CD1 LEU X 294      -5.912  18.288 -10.481  0.00  0.00            
ATOM   4253 HD11 LEU X 294      -6.860  18.594 -10.037  0.00  0.00            
ATOM   4254 HD12 LEU X 294      -6.076  17.688 -11.376  0.00  0.00            
ATOM   4255 HD13 LEU X 294      -5.427  17.752  -9.665  0.00  0.00            
ATOM   4256  CD2 LEU X 294      -3.795  18.927 -11.536  0.00  0.00            
ATOM   4257 HD21 LEU X 294      -3.326  18.124 -10.968  0.00  0.00            
ATOM   4258 HD22 LEU X 294      -3.983  18.620 -12.564  0.00  0.00            
ATOM   4259 HD23 LEU X 294      -3.074  19.741 -11.603  0.00  0.00            
ATOM   4260  C   LEU X 294      -6.088  22.578 -13.037  0.00  0.00            
ATOM   4261  O   LEU X 294      -6.524  23.590 -12.434  0.00  0.00            
ATOM   4262  N   GLN X 295      -6.145  22.353 -14.363  0.00  0.00            
ATOM   4263  H   GLN X 295      -5.792  21.485 -14.738  0.00  0.00            
ATOM   4264  CA  GLN X 295      -6.699  23.293 -15.314  0.00  0.00            
ATOM   4265  HA  GLN X 295      -7.374  23.967 -14.787  0.00  0.00            
ATOM   4266  CB  GLN X 295      -5.631  24.037 -16.060  0.00  0.00            
ATOM   4267  HB2 GLN X 295      -4.900  23.322 -16.438  0.00  0.00            
ATOM   4268  HB3 GLN X 295      -6.109  24.496 -16.926  0.00  0.00            
ATOM   4269  CG  GLN X 295      -4.851  24.928 -15.116  0.00  0.00            
ATOM   4270  HG2 GLN X 295      -5.527  25.585 -14.568  0.00  0.00            
ATOM   4271  HG3 GLN X 295      -4.245  24.326 -14.438  0.00  0.00            
ATOM   4272  CD  GLN X 295      -3.957  25.948 -15.806  0.00  0.00            
ATOM   4273  OE1 GLN X 295      -4.045  26.277 -16.966  0.00  0.00            
ATOM   4274  NE2 GLN X 295      -3.007  26.505 -15.070  0.00  0.00            
ATOM   4275 HE21 GLN X 295      -2.462  27.227 -15.515  0.00  0.00            
ATOM   4276 HE22 GLN X 295      -2.984  26.312 -14.078  0.00  0.00            
ATOM   4277  C   GLN X 295      -7.576  22.542 -16.312  0.00  0.00            
ATOM   4278  O   GLN X 295      -8.732  22.943 -16.631  0.00  0.00            
ATOM   4279  N   ASP X 296      -7.008  21.449 -16.822  0.00  0.00            
ATOM   4280  H   ASP X 296      -6.022  21.289 -16.672  0.00  0.00            
ATOM   4281  CA  ASP X 296      -7.645  20.465 -17.788  0.00  0.00            
ATOM   4282  HA  ASP X 296      -8.709  20.668 -17.662  0.00  0.00            
ATOM   4283  CB  ASP X 296      -7.163  20.935 -19.207  0.00  0.00            
ATOM   4284  HB2 ASP X 296      -7.446  21.986 -19.267  0.00  0.00            
ATOM   4285  HB3 ASP X 296      -6.089  20.910 -19.392  0.00  0.00            
ATOM   4286  CG  ASP X 296      -7.976  20.167 -20.272  0.00  0.00            
ATOM   4287  OD1 ASP X 296      -9.170  19.969 -20.127  0.00  0.00            
ATOM   4288  OD2 ASP X 296      -7.405  19.982 -21.366  0.00  0.00            
ATOM   4289  C   ASP X 296      -7.380  18.940 -17.537  0.00  0.00            
ATOM   4290  O   ASP X 296      -8.331  18.128 -17.676  0.00  0.00            
ATOM   4291  N   GLU X 297      -6.166  18.532 -16.955  0.00  0.00            
ATOM   4292  H   GLU X 297      -5.422  19.215 -16.944  0.00  0.00            
ATOM   4293  CA  GLU X 297      -6.099  17.163 -16.439  0.00  0.00            
ATOM   4294  HA  GLU X 297      -6.366  16.432 -17.201  0.00  0.00            
ATOM   4295  CB  GLU X 297      -4.631  16.812 -16.192  0.00  0.00            
ATOM   4296  HB2 GLU X 297      -4.213  16.847 -17.198  0.00  0.00            
ATOM   4297  HB3 GLU X 297      -4.254  17.656 -15.615  0.00  0.00            
ATOM   4298  CG  GLU X 297      -4.358  15.466 -15.518  0.00  0.00            
ATOM   4299  HG2 GLU X 297      -4.747  15.489 -14.500  0.00  0.00            
ATOM   4300  HG3 GLU X 297      -4.834  14.674 -16.097  0.00  0.00            
ATOM   4301  CD  GLU X 297      -2.863  15.258 -15.663  0.00  0.00            
ATOM   4302  OE1 GLU X 297      -2.132  15.376 -14.686  0.00  0.00            
ATOM   4303  OE2 GLU X 297      -2.400  14.984 -16.753  0.00  0.00            
ATOM   4304  C   GLU X 297      -6.928  17.050 -15.137  0.00  0.00            
ATOM   4305  O   GLU X 297      -6.793  17.824 -14.253  0.00  0.00            
ATOM   4306  N   ILE X 298      -7.707  15.930 -15.109  0.00  0.00            
ATOM   4307  H   ILE X 298      -7.655  15.264 -15.867  0.00  0.00            
ATOM   4308  CA  ILE X 298      -8.563  15.423 -14.046  0.00  0.00            
ATOM   4309  HA  ILE X 298      -8.757  16.206 -13.313  0.00  0.00            
ATOM   4310  CB  ILE X 298      -9.848  14.855 -14.633  0.00  0.00            
ATOM   4311  HB  ILE X 298      -9.600  14.146 -15.423  0.00  0.00            
ATOM   4312  CG2 ILE X 298     -10.653  14.229 -13.535  0.00  0.00            
ATOM   4313 HG21 ILE X 298     -11.693  14.150 -13.850  0.00  0.00            
ATOM   4314 HG22 ILE X 298     -10.265  13.226 -13.359  0.00  0.00            
ATOM   4315 HG23 ILE X 298     -10.558  14.866 -12.655  0.00  0.00            
ATOM   4316  CG1 ILE X 298     -10.686  15.861 -15.477  0.00  0.00            
ATOM   4317 HG12 ILE X 298     -10.092  16.167 -16.339  0.00  0.00            
ATOM   4318 HG13 ILE X 298     -11.492  15.265 -15.903  0.00  0.00            
ATOM   4319  CD1 ILE X 298     -11.205  17.012 -14.707  0.00  0.00            
ATOM   4320 HD11 ILE X 298     -12.099  17.491 -15.107  0.00  0.00            
ATOM   4321 HD12 ILE X 298     -11.403  16.830 -13.651  0.00  0.00            
ATOM   4322 HD13 ILE X 298     -10.492  17.828 -14.812  0.00  0.00            
ATOM   4323  C   ILE X 298      -7.751  14.303 -13.322  0.00  0.00            
ATOM   4324  O   ILE X 298      -7.083  13.537 -14.020  0.00  0.00            
ATOM   4325  N   VAL X 299      -7.978  14.111 -12.030  0.00  0.00            
ATOM   4326  H   VAL X 299      -8.462  14.794 -11.465  0.00  0.00            
ATOM   4327  CA  VAL X 299      -7.441  12.951 -11.215  0.00  0.00            
ATOM   4328  HA  VAL X 299      -7.004  12.240 -11.916  0.00  0.00            
ATOM   4329  CB  VAL X 299      -6.597  13.340 -10.025  0.00  0.00            
ATOM   4330  HB  VAL X 299      -7.226  13.850  -9.296  0.00  0.00            
ATOM   4331  CG1 VAL X 299      -5.849  12.075  -9.432  0.00  0.00            
ATOM   4332 HG11 VAL X 299      -6.488  11.560  -8.713  0.00  0.00            
ATOM   4333 HG12 VAL X 299      -5.451  11.362 -10.154  0.00  0.00            
ATOM   4334 HG13 VAL X 299      -4.951  12.312  -8.861  0.00  0.00            
ATOM   4335  CG2 VAL X 299      -5.480  14.376 -10.396  0.00  0.00            
ATOM   4336 HG21 VAL X 299      -4.809  14.000 -11.168  0.00  0.00            
ATOM   4337 HG22 VAL X 299      -5.861  15.289 -10.856  0.00  0.00            
ATOM   4338 HG23 VAL X 299      -4.832  14.678  -9.574  0.00  0.00            
ATOM   4339  C   VAL X 299      -8.674  12.205 -10.642  0.00  0.00            
ATOM   4340  O   VAL X 299      -9.692  12.872 -10.266  0.00  0.00            
ATOM   4341  N   VAL X 300      -8.536  10.897 -10.571  0.00  0.00            
ATOM   4342  H   VAL X 300      -7.777  10.345 -10.942  0.00  0.00            
ATOM   4343  CA  VAL X 300      -9.430  10.027  -9.859  0.00  0.00            
ATOM   4344  HA  VAL X 300     -10.024  10.620  -9.163  0.00  0.00            
ATOM   4345  CB  VAL X 300     -10.386   9.241 -10.833  0.00  0.00            
ATOM   4346  HB  VAL X 300      -9.802   8.572 -11.465  0.00  0.00            
ATOM   4347  CG1 VAL X 300     -11.396   8.386 -10.129  0.00  0.00            
ATOM   4348 HG11 VAL X 300     -11.626   8.953  -9.227  0.00  0.00            
ATOM   4349 HG12 VAL X 300     -12.340   8.278 -10.662  0.00  0.00            
ATOM   4350 HG13 VAL X 300     -10.844   7.462  -9.955  0.00  0.00            
ATOM   4351  CG2 VAL X 300     -11.114  10.284 -11.772  0.00  0.00            
ATOM   4352 HG21 VAL X 300     -11.682  10.991 -11.167  0.00  0.00            
ATOM   4353 HG22 VAL X 300     -10.383  10.850 -12.349  0.00  0.00            
ATOM   4354 HG23 VAL X 300     -11.777   9.802 -12.491  0.00  0.00            
ATOM   4355  C   VAL X 300      -8.638   9.029  -9.037  0.00  0.00            
ATOM   4356  O   VAL X 300      -7.652   8.526  -9.510  0.00  0.00            
ATOM   4357  N   THR X 301      -9.133   8.858  -7.785  0.00  0.00            
ATOM   4358  H   THR X 301     -10.086   9.169  -7.664  0.00  0.00            
ATOM   4359  CA  THR X 301      -8.524   7.951  -6.817  0.00  0.00            
ATOM   4360  HA  THR X 301      -7.753   7.259  -7.160  0.00  0.00            
ATOM   4361  CB  THR X 301      -8.054   8.645  -5.582  0.00  0.00            
ATOM   4362  HB  THR X 301      -8.937   8.908  -5.001  0.00  0.00            
ATOM   4363  CG2 THR X 301      -7.286   7.933  -4.558  0.00  0.00            
ATOM   4364 HG21 THR X 301      -6.945   8.523  -3.708  0.00  0.00            
ATOM   4365 HG22 THR X 301      -7.692   6.972  -4.241  0.00  0.00            
ATOM   4366 HG23 THR X 301      -6.417   7.480  -5.036  0.00  0.00            
ATOM   4367  OG1 THR X 301      -7.389   9.861  -5.882  0.00  0.00            
ATOM   4368  HG1 THR X 301      -7.523  10.406  -5.103  0.00  0.00            
ATOM   4369  C   THR X 301      -9.770   7.119  -6.381  0.00  0.00            
ATOM   4370  O   THR X 301     -10.958   7.574  -6.269  0.00  0.00            
ATOM   4371  N   VAL X 302      -9.539   5.843  -6.073  0.00  0.00            
ATOM   4372  H   VAL X 302      -8.570   5.560  -6.042  0.00  0.00            
ATOM   4373  CA  VAL X 302     -10.612   4.821  -5.698  0.00  0.00            
ATOM   4374  HA  VAL X 302     -11.446   5.358  -5.245  0.00  0.00            
ATOM   4375  CB  VAL X 302     -11.169   4.106  -6.980  0.00  0.00            
ATOM   4376  HB  VAL X 302     -11.503   4.943  -7.592  0.00  0.00            
ATOM   4377  CG1 VAL X 302     -10.195   3.281  -7.885  0.00  0.00            
ATOM   4378 HG11 VAL X 302      -9.281   3.845  -8.072  0.00  0.00            
ATOM   4379 HG12 VAL X 302     -10.032   2.315  -7.408  0.00  0.00            
ATOM   4380 HG13 VAL X 302     -10.682   2.949  -8.802  0.00  0.00            
ATOM   4381  CG2 VAL X 302     -12.461   3.292  -6.651  0.00  0.00            
ATOM   4382 HG21 VAL X 302     -12.906   2.909  -7.570  0.00  0.00            
ATOM   4383 HG22 VAL X 302     -12.183   2.481  -5.979  0.00  0.00            
ATOM   4384 HG23 VAL X 302     -13.075   3.907  -5.993  0.00  0.00            
ATOM   4385  C   VAL X 302     -10.278   3.827  -4.602  0.00  0.00            
ATOM   4386  O   VAL X 302      -9.132   3.388  -4.600  0.00  0.00            
ATOM   4387  N   ILE X 303     -11.203   3.546  -3.676  0.00  0.00            
ATOM   4388  H   ILE X 303     -12.013   4.145  -3.742  0.00  0.00            
ATOM   4389  CA  ILE X 303     -11.235   2.396  -2.746  0.00  0.00            
ATOM   4390  HA  ILE X 303     -10.400   1.754  -3.027  0.00  0.00            
ATOM   4391  CB  ILE X 303     -10.865   2.849  -1.283  0.00  0.00            
ATOM   4392  HB  ILE X 303     -11.255   2.174  -0.522  0.00  0.00            
ATOM   4393  CG2 ILE X 303      -9.408   2.963  -1.185  0.00  0.00            
ATOM   4394 HG21 ILE X 303      -9.066   3.595  -2.004  0.00  0.00            
ATOM   4395 HG22 ILE X 303      -9.096   3.341  -0.211  0.00  0.00            
ATOM   4396 HG23 ILE X 303      -8.992   1.958  -1.108  0.00  0.00            
ATOM   4397  CG1 ILE X 303     -11.449   4.259  -0.843  0.00  0.00            
ATOM   4398 HG12 ILE X 303     -10.956   5.006  -1.465  0.00  0.00            
ATOM   4399 HG13 ILE X 303     -12.502   4.318  -1.120  0.00  0.00            
ATOM   4400  CD1 ILE X 303     -11.420   4.595   0.662  0.00  0.00            
ATOM   4401 HD11 ILE X 303     -10.418   4.822   1.026  0.00  0.00            
ATOM   4402 HD12 ILE X 303     -11.935   5.551   0.763  0.00  0.00            
ATOM   4403 HD13 ILE X 303     -11.824   3.839   1.336  0.00  0.00            
ATOM   4404  C   ILE X 303     -12.598   1.636  -2.677  0.00  0.00            
ATOM   4405  O   ILE X 303     -13.682   2.139  -2.997  0.00  0.00            
ATOM   4406  N   ALA X 304     -12.471   0.302  -2.416  0.00  0.00            
ATOM   4407  H   ALA X 304     -11.542  -0.035  -2.210  0.00  0.00            
ATOM   4408  CA  ALA X 304     -13.599  -0.672  -2.361  0.00  0.00            
ATOM   4409  HA  ALA X 304     -14.475  -0.103  -2.052  0.00  0.00            
ATOM   4410  CB  ALA X 304     -13.881  -1.237  -3.780  0.00  0.00            
ATOM   4411  HB1 ALA X 304     -13.978  -0.364  -4.426  0.00  0.00            
ATOM   4412  HB2 ALA X 304     -13.053  -1.840  -4.153  0.00  0.00            
ATOM   4413  HB3 ALA X 304     -14.845  -1.742  -3.831  0.00  0.00            
ATOM   4414  C   ALA X 304     -13.387  -1.844  -1.341  0.00  0.00            
ATOM   4415  O   ALA X 304     -12.283  -2.468  -1.399  0.00  0.00            
ATOM   4416  N   THR X 305     -14.440  -2.303  -0.551  0.00  0.00            
ATOM   4417  H   THR X 305     -15.359  -1.892  -0.637  0.00  0.00            
ATOM   4418  CA  THR X 305     -14.396  -3.427   0.445  0.00  0.00            
ATOM   4419  HA  THR X 305     -13.543  -4.012   0.104  0.00  0.00            
ATOM   4420  CB  THR X 305     -14.068  -2.991   1.893  0.00  0.00            
ATOM   4421  HB  THR X 305     -13.678  -3.760   2.560  0.00  0.00            
ATOM   4422  CG2 THR X 305     -12.992  -1.905   1.804  0.00  0.00            
ATOM   4423 HG21 THR X 305     -12.692  -1.696   2.831  0.00  0.00            
ATOM   4424 HG22 THR X 305     -12.232  -2.376   1.180  0.00  0.00            
ATOM   4425 HG23 THR X 305     -13.275  -0.938   1.387  0.00  0.00            
ATOM   4426  OG1 THR X 305     -15.215  -2.598   2.589  0.00  0.00            
ATOM   4427  HG1 THR X 305     -15.155  -1.742   3.021  0.00  0.00            
ATOM   4428  C   THR X 305     -15.628  -4.375   0.362  0.00  0.00            
ATOM   4429  O   THR X 305     -16.670  -4.001  -0.192  0.00  0.00            
ATOM   4430  N   GLY X 306     -15.526  -5.505   1.056  0.00  0.00            
ATOM   4431  H   GLY X 306     -14.615  -5.797   1.381  0.00  0.00            
ATOM   4432  CA  GLY X 306     -16.569  -6.481   1.423  0.00  0.00            
ATOM   4433  HA2 GLY X 306     -16.385  -6.761   2.461  0.00  0.00            
ATOM   4434  HA3 GLY X 306     -17.476  -5.887   1.533  0.00  0.00            
ATOM   4435  C   GLY X 306     -16.775  -7.672   0.489  0.00  0.00            
ATOM   4436  O   GLY X 306     -17.908  -8.153   0.277  0.00  0.00            
ATOM   4437  N   PHE X 307     -15.667  -8.101  -0.076  0.00  0.00            
ATOM   4438  H   PHE X 307     -14.768  -7.760   0.232  0.00  0.00            
ATOM   4439  CA  PHE X 307     -15.748  -9.101  -1.128  0.00  0.00            
ATOM   4440  HA  PHE X 307     -16.432  -8.831  -1.932  0.00  0.00            
ATOM   4441  CB  PHE X 307     -14.333  -9.048  -1.819  0.00  0.00            
ATOM   4442  HB2 PHE X 307     -13.662  -9.247  -0.983  0.00  0.00            
ATOM   4443  HB3 PHE X 307     -14.306  -9.832  -2.576  0.00  0.00            
ATOM   4444  CG  PHE X 307     -13.930  -7.769  -2.475  0.00  0.00            
ATOM   4445  CD1 PHE X 307     -14.714  -7.299  -3.567  0.00  0.00            
ATOM   4446  HD1 PHE X 307     -15.535  -7.865  -3.978  0.00  0.00            
ATOM   4447  CE1 PHE X 307     -14.365  -6.019  -4.147  0.00  0.00            
ATOM   4448  HE1 PHE X 307     -14.963  -5.653  -4.969  0.00  0.00            
ATOM   4449  CZ  PHE X 307     -13.257  -5.310  -3.724  0.00  0.00            
ATOM   4450  HZ  PHE X 307     -12.922  -4.433  -4.259  0.00  0.00            
ATOM   4451  CE2 PHE X 307     -12.545  -5.784  -2.578  0.00  0.00            
ATOM   4452  HE2 PHE X 307     -11.743  -5.177  -2.186  0.00  0.00            
ATOM   4453  CD2 PHE X 307     -12.904  -6.990  -1.946  0.00  0.00            
ATOM   4454  HD2 PHE X 307     -12.348  -7.432  -1.133  0.00  0.00            
ATOM   4455  C   PHE X 307     -16.037 -10.486  -0.523  0.00  0.00            
ATOM   4456  O   PHE X 307     -16.724 -11.306  -1.204  0.00  0.00            
ATOM   4457  OXT PHE X 307     -15.573 -10.795   0.624  0.00  0.00            
ATOM   4458  MG  MG  X 308     -10.999  15.393   2.629  0.00  0.00            
ATOM   4459  K+  K+  X 309      10.488 -44.784  -4.276  0.00  0.00            
ATOM   4460  K+  K+  X 310      12.837 -35.947 -15.981  0.00  0.00            
ATOM   4461  K+  K+  X 311       8.358  -8.794  36.806  0.00  0.00            
ATOM   4462  K+  K+  X 312     -18.964 -18.299 -25.374  0.00  0.00            
ATOM   4463  K+  K+  X 313       6.779  16.732  -5.259  0.00  0.00            
ATOM   4464  K+  K+  X 314      17.370 -28.791 -24.742  0.00  0.00            
ATOM   4465  K+  K+  X 315       4.442  28.447  -7.853  0.00  0.00            
ATOM   4466  K+  K+  X 316      11.395  -6.238  25.551  0.00  0.00            
ATOM   4467  K+  K+  X 317      -6.849  30.217 -11.635  0.00  0.00            
ATOM   4468  K+  K+  X 318     -24.503  18.194  -1.161  0.00  0.00            
ATOM   4469  K+  K+  X 319      26.003 -17.210 -35.367  0.00  0.00            
ATOM   4470  K+  K+  X 320      -6.228 -15.854  27.107  0.00  0.00            
ATOM   4471  K+  K+  X 321      -4.742 -33.567 -25.256  0.00  0.00            
ATOM   4472  Cl- Cl- X 322       1.603  22.841   8.119  0.00  0.00            
ATOM   4473  Cl- Cl- X 323      19.446  -8.758  29.046  0.00  0.00            
ATOM   4474  Cl- Cl- X 324     -14.732   2.026  30.713  0.00  0.00            
ATOM   4475  Cl- Cl- X 325      30.619  27.632  -0.304  0.00  0.00            
ATOM   4476  Cl- Cl- X 326      52.125  11.313   2.079  0.00  0.00            
ATOM   4477  Cl- Cl- X 327      21.930  -5.834  37.472  0.00  0.00            
ATOM   4478  Cl- Cl- X 328      -8.261  11.388  42.350  0.00  0.00            
ATOM   4479  Cl- Cl- X 329     -28.677   3.195  15.936  0.00  0.00            
ATOM   4480  Cl- Cl- X 330      40.493  21.475  -0.718  0.00  0.00            
ATOM   4481  Cl- Cl- X 331     -13.571  49.153   5.729  0.00  0.00            
ATOM   4482  Cl- Cl- X 332       1.851  46.139 -18.803  0.00  0.00            
ATOM   4483  Cl- Cl- X 333     -26.702 -30.042  15.457  0.00  0.00            
ATOM   4484  Cl- Cl- X 334      29.848 -11.892  52.960  0.00  0.00            
ATOM   4485  Cl- Cl- X 335     -15.926 -19.590  13.697  0.00  0.00            
ATOM   4486  Cl- Cl- X 336     -56.865  -2.293  17.337  0.00  0.00            
ATOM   4487  Cl- Cl- X 337     -43.366  -4.541  26.076  0.00  0.00            
ATOM   4488  Cl- Cl- X 338     -36.087 -26.639   2.734  0.00  0.00            
ATOM   4489  Cl- Cl- X 339     -20.979 -11.814  29.361  0.00  0.00            
ATOM   4490  Cl- Cl- X 340      42.377   1.978  21.669  0.00  0.00            
ATOM   4491  Cl- Cl- X 341      22.194 -27.734 -26.933  0.00  0.00            
ATOM   4492  Cl- Cl- X 342     -11.442  35.864 -26.595  0.00  0.00            
ATOM   4493  Cl- Cl- X 343       9.037 -32.152 -27.660  0.00  0.00            
ATOM   4494  Cl- Cl- X 344      13.763 -38.449  -4.783  0.00  0.00            
ATOM   4495  Cl- Cl- X 345      16.502  38.119   7.105  0.00  0.00            
ATOM   4496  Cl- Cl- X 346     -19.509  34.359  20.172  0.00  0.00            
ATOM   4497  Cl- Cl- X 347     -60.682 -11.943   7.232  0.00  0.00            
ATOM   4498  Cl- Cl- X 348      -3.866 -49.231  10.375  0.00  0.00            
ATOM   4499  Cl- Cl- X 349     -19.608 -25.605 -10.953  0.00  0.00            
ATOM   4500  Cl- Cl- X 350      30.373  24.064  12.765  0.00  0.00            
ATOM   4501  Cl- Cl- X 351     -27.137  -9.788 -24.249  0.00  0.00            
ATOM   4502  Cl- Cl- X 352       2.504 -32.526 -22.978  0.00  0.00            
ATOM   4503  Cl- Cl- X 353      33.397  20.351 -23.155  0.00  0.00            
ATOM   4504  Cl- Cl- X 354      43.346  29.538 -10.951  0.00  0.00            
ATOM   4505  Cl- Cl- X 355       1.524 -25.288  -9.694  0.00  0.00            
ATOM   4506  Cl- Cl- X 356     -35.000  -0.425  28.525  0.00  0.00            
ATOM   4507  Cl- Cl- X 357      11.445 -12.291 -24.315  0.00  0.00            
ATOM   4508  Cl- Cl- X 358      12.938  -9.837  28.962  0.00  0.00            
ATOM   4509  Cl- Cl- X 359       6.494  25.262 -20.961  0.00  0.00            
ATOM   4510  Cl- Cl- X 360     -21.500  35.033   2.795  0.00  0.00            
ATOM   4511  Cl- Cl- X 361     -14.130  23.484 -30.617  0.00  0.00            
ATOM   4512  Cl- Cl- X 362      -7.522 -12.118 -27.828  0.00  0.00            
ATOM   4513  Cl- Cl- X 363      41.760   7.054  -2.155  0.00  0.00            
ATOM   4514  Cl- Cl- X 364     -11.878 -52.384  16.632  0.00  0.00            
ATOM   4515  K+  K+  X 365     -14.906  18.820 -25.737  0.00  0.00            
ATOM   4516  K+  K+  X 366     -43.630  -2.552  28.447  0.00  0.00            
ATOM   4517  K+  K+  X 367     -20.437   1.658  35.810  0.00  0.00            
ATOM   4518  K+  K+  X 368      -3.535  55.445   2.291  0.00  0.00            
ATOM   4519  K+  K+  X 369      30.507  27.414   5.196  0.00  0.00            
ATOM   4520  K+  K+  X 370      -9.283  -7.167 -33.309  0.00  0.00            
ATOM   4521  K+  K+  X 371       1.657 -12.896  38.476  0.00  0.00            
ATOM   4522  K+  K+  X 372     -24.384  -7.478   2.322  0.00  0.00            
ATOM   4523  K+  K+  X 373     -19.225 -22.938 -24.912  0.00  0.00            
ATOM   4524  K+  K+  X 374      -0.952  17.577 -16.617  0.00  0.00            
ATOM   4525  K+  K+  X 375      12.786 -21.464 -37.365  0.00  0.00            
ATOM   4526  K+  K+  X 376     -25.755  -6.167 -12.913  0.00  0.00            
ATOM   4527  K+  K+  X 377     -18.514  24.542  21.266  0.00  0.00            
ATOM   4528  K+  K+  X 378      -9.729  43.480   5.770  0.00  0.00            
ATOM   4529  K+  K+  X 379      12.001   8.271  27.697  0.00  0.00            
ATOM   4530  K+  K+  X 380     -18.100 -21.324  -3.191  0.00  0.00            
ATOM   4531  K+  K+  X 381     -11.697 -20.602 -12.181  0.00  0.00            
ATOM   4532  K+  K+  X 382       7.172  20.896   8.673  0.00  0.00            
ATOM   4533  K+  K+  X 383      -2.078 -18.031 -47.530  0.00  0.00            
ATOM   4534  K+  K+  X 384     -30.009 -32.431   8.598  0.00  0.00            
ATOM   4535  K+  K+  X 385      -1.334  -0.586 -40.765  0.00  0.00            
ATOM   4536  K+  K+  X 386      -4.214 -18.177 -39.118  0.00  0.00            
ATOM   4537  K+  K+  X 387      -9.977  19.632  51.886  0.00  0.00            
ATOM   4538  K+  K+  X 388     -46.749   1.927  18.472  0.00  0.00            
ATOM   4539  K+  K+  X 389     -24.579  -6.132 -23.546  0.00  0.00            
ATOM   4540  K+  K+  X 390     -20.707 -11.046 -37.334  0.00  0.00            
ATOM   4541  K+  K+  X 391     -45.902   5.256  30.832  0.00  0.00            
ATOM   4542  K+  K+  X 392      -9.122   6.343  39.669  0.00  0.00            
ATOM   4543  K+  K+  X 393     -48.420  -9.467  11.715  0.00  0.00            
ATOM   4544  K+  K+  X 394       1.160  18.909  10.695  0.00  0.00            
ATOM   4545  K+  K+  X 395     -21.787  35.395  45.720  0.00  0.00            
ATOM   4546  K+  K+  X 396      -0.542  59.138  -1.584  0.00  0.00            
ATOM   4547  K+  K+  X 397       6.170  12.028 -23.308  0.00  0.00            
ATOM   4548  K+  K+  X 398     -28.048  16.242  -5.160  0.00  0.00            
ATOM   4549  K+  K+  X 399     -27.580   0.574  17.209  0.00  0.00            
ATOM   4550  K+  K+  X 400      41.446  -6.341  11.961  0.00  0.00            
ATOM   4551  K+  K+  X 401     -38.874  -0.564 -13.503  0.00  0.00            
ATOM   4552  K+  K+  X 402      18.291  29.869  18.240  0.00  0.00            
ATOM   4553  K+  K+  X 403     -31.977  -8.522 -23.464  0.00  0.00            
ATOM   4554  K+  K+  X 404     -28.894  12.573 -28.648  0.00  0.00            
ATOM   4555  K+  K+  X 405      22.639 -21.026  41.197  0.00  0.00            
ATOM   4556  K+  K+  X 406       1.054   6.614  32.240  0.00  0.00            
ATOM   4557  K+  K+  X 407     -18.993 -30.301  22.722  0.00  0.00            
ATOM   4558  O   WAT X 408     -24.916  37.456  15.672  0.00  0.00            
ATOM   4559  H1  WAT X 408     -24.290  36.823  15.320  0.00  0.00            
ATOM   4560  H2  WAT X 408     -25.522  36.927  16.193  0.00  0.00            
ATOM   4561  O   WAT X 409     -24.831 -17.570   4.513  0.00  0.00            
ATOM   4562  H1  WAT X 409     -25.406 -17.126   5.136  0.00  0.00            
ATOM   4563  H2  WAT X 409     -24.470 -18.308   5.004  0.00  0.00            
ATOM   4564  O   WAT X 410     -42.565  -2.165  -9.627  0.00  0.00            
ATOM   4565  H1  WAT X 410     -43.449  -1.962  -9.935  0.00  0.00            
ATOM   4566  H2  WAT X 410     -42.201  -1.318  -9.370  0.00  0.00            
ATOM   4567  O   WAT X 411      30.501 -19.349  45.879  0.00  0.00            
ATOM   4568  H1  WAT X 411      30.191 -18.476  46.119  0.00  0.00            
ATOM   4569  H2  WAT X 411      31.406 -19.213  45.600  0.00  0.00            
ATOM   4570  O   WAT X 412     -26.346  22.106  -7.587  0.00  0.00            
ATOM   4571  H1  WAT X 412     -25.539  22.554  -7.844  0.00  0.00            
ATOM   4572  H2  WAT X 412     -27.001  22.414  -8.213  0.00  0.00            
ATOM   4573  O   WAT X 413      -8.536   4.252 -26.374  0.00  0.00            
ATOM   4574  H1  WAT X 413      -9.141   4.957 -26.603  0.00  0.00            
ATOM   4575  H2  WAT X 413      -8.802   3.983 -25.494  0.00  0.00            
ATOM   4576  O   WAT X 414       0.916  34.083  22.459  0.00  0.00            
ATOM   4577  H1  WAT X 414       0.207  33.509  22.749  0.00  0.00            
ATOM   4578  H2  WAT X 414       1.625  33.922  23.081  0.00  0.00            
ATOM   4579  O   WAT X 415       2.229  43.931 -22.994  0.00  0.00            
ATOM   4580  H1  WAT X 415       3.043  43.694 -22.549  0.00  0.00            
ATOM   4581  H2  WAT X 415       1.539  43.687 -22.377  0.00  0.00            
ATOM   4582  O   WAT X 416     -24.035  -7.873   9.052  0.00  0.00            
ATOM   4583  H1  WAT X 416     -24.219  -7.881   8.113  0.00  0.00            
ATOM   4584  H2  WAT X 416     -23.142  -8.212   9.124  0.00  0.00            
ATOM   4585  O   WAT X 417      10.835  21.870  -4.675  0.00  0.00            
ATOM   4586  H1  WAT X 417      11.467  22.512  -4.998  0.00  0.00            
ATOM   4587  H2  WAT X 417      10.222  21.752  -5.401  0.00  0.00            
ATOM   4588  O   WAT X 418      22.119  38.089   3.752  0.00  0.00            
ATOM   4589  H1  WAT X 418      22.564  38.919   3.579  0.00  0.00            
ATOM   4590  H2  WAT X 418      21.388  38.075   3.134  0.00  0.00            
ATOM   4591  O   WAT X 419       3.522 -21.303  30.925  0.00  0.00            
ATOM   4592  H1  WAT X 419       3.769 -22.182  30.635  0.00  0.00            
ATOM   4593  H2  WAT X 419       3.466 -20.792  30.117  0.00  0.00            
ATOM   4594  O   WAT X 420      20.410 -21.760 -32.877  0.00  0.00            
ATOM   4595  H1  WAT X 420      21.039 -21.971 -33.566  0.00  0.00            
ATOM   4596  H2  WAT X 420      19.770 -21.191 -33.302  0.00  0.00            
ATOM   4597  O   WAT X 421      15.247 -23.869   6.611  0.00  0.00            
ATOM   4598  H1  WAT X 421      15.815 -24.047   7.361  0.00  0.00            
ATOM   4599  H2  WAT X 421      15.577 -23.045   6.251  0.00  0.00            
ATOM   4600  O   WAT X 422     -30.167 -27.695  -9.553  0.00  0.00            
ATOM   4601  H1  WAT X 422     -29.932 -26.799  -9.307  0.00  0.00            
ATOM   4602  H2  WAT X 422     -31.112 -27.661  -9.703  0.00  0.00            
ATOM   4603  O   WAT X 423       1.842  16.311  34.235  0.00  0.00            
ATOM   4604  H1  WAT X 423       1.335  17.099  34.437  0.00  0.00            
ATOM   4605  H2  WAT X 423       1.524  16.036  33.375  0.00  0.00            
ATOM   4606  O   WAT X 424       3.195  28.002 -32.565  0.00  0.00            
ATOM   4607  H1  WAT X 424       2.981  28.623 -33.262  0.00  0.00            
ATOM   4608  H2  WAT X 424       2.346  27.676 -32.266  0.00  0.00            
ATOM   4609  O   WAT X 425     -57.793 -10.088   2.293  0.00  0.00            
ATOM   4610  H1  WAT X 425     -58.331 -10.268   1.522  0.00  0.00            
ATOM   4611  H2  WAT X 425     -57.436  -9.213   2.138  0.00  0.00            
ATOM   4612  O   WAT X 426     -28.180  30.868 -23.671  0.00  0.00            
ATOM   4613  H1  WAT X 426     -27.315  30.712 -24.048  0.00  0.00            
ATOM   4614  H2  WAT X 426     -28.721  30.153 -24.006  0.00  0.00            
ATOM   4615  O   WAT X 427     -10.539  15.336   0.651  0.00  0.00            
ATOM   4616  H1  WAT X 427      -9.741  15.550   0.168  0.00  0.00            
ATOM   4617  H2  WAT X 427     -11.118  14.948  -0.005  0.00  0.00            
ATOM   4618  O   WAT X 428       3.989  39.885  -3.763  0.00  0.00            
ATOM   4619  H1  WAT X 428       3.187  39.657  -3.291  0.00  0.00            
ATOM   4620  H2  WAT X 428       3.834  40.775  -4.081  0.00  0.00            
ATOM   4621  O   WAT X 429       4.274  11.623  30.061  0.00  0.00            
ATOM   4622  H1  WAT X 429       3.908  12.483  29.853  0.00  0.00            
ATOM   4623  H2  WAT X 429       5.178  11.666  29.747  0.00  0.00            
ATOM   4624  O   WAT X 430       9.092  43.939   1.210  0.00  0.00            
ATOM   4625  H1  WAT X 430       8.743  43.955   0.320  0.00  0.00            
ATOM   4626  H2  WAT X 430       8.572  43.273   1.660  0.00  0.00            
ATOM   4627  O   WAT X 431     -13.214  18.100  21.520  0.00  0.00            
ATOM   4628  H1  WAT X 431     -12.276  17.909  21.530  0.00  0.00            
ATOM   4629  H2  WAT X 431     -13.435  18.262  22.437  0.00  0.00            
ATOM   4630  O   WAT X 432      -2.899  30.583 -19.480  0.00  0.00            
ATOM   4631  H1  WAT X 432      -2.391  29.786 -19.322  0.00  0.00            
ATOM   4632  H2  WAT X 432      -3.077  30.929 -18.606  0.00  0.00            
ATOM   4633  O   WAT X 433       4.916  23.551  12.238  0.00  0.00            
ATOM   4634  H1  WAT X 433       4.156  23.523  12.820  0.00  0.00            
ATOM   4635  H2  WAT X 433       4.616  23.128  11.433  0.00  0.00            
ATOM   4636  O   WAT X 434      19.736 -28.154   4.028  0.00  0.00            
ATOM   4637  H1  WAT X 434      19.178 -27.644   3.442  0.00  0.00            
ATOM   4638  H2  WAT X 434      19.158 -28.415   4.745  0.00  0.00            
ATOM   4639  O   WAT X 435     -34.000   2.552 -32.565  0.00  0.00            
ATOM   4640  H1  WAT X 435     -33.760   1.750 -33.031  0.00  0.00            
ATOM   4641  H2  WAT X 435     -34.792   2.321 -32.081  0.00  0.00            
ATOM   4642  O   WAT X 436      -1.526  -2.388  42.394  0.00  0.00            
ATOM   4643  H1  WAT X 436      -1.889  -3.164  42.823  0.00  0.00            
ATOM   4644  H2  WAT X 436      -0.639  -2.312  42.748  0.00  0.00            
ATOM   4645  O   WAT X 437      41.459  27.243  -6.661  0.00  0.00            
ATOM   4646  H1  WAT X 437      41.676  26.389  -7.035  0.00  0.00            
ATOM   4647  H2  WAT X 437      40.995  27.700  -7.362  0.00  0.00            
ATOM   4648  O   WAT X 438       7.967  31.743  -5.631  0.00  0.00            
ATOM   4649  H1  WAT X 438       8.713  32.024  -5.100  0.00  0.00            
ATOM   4650  H2  WAT X 438       8.332  31.097  -6.235  0.00  0.00            
ATOM   4651  O   WAT X 439       6.326 -21.116 -25.769  0.00  0.00            
ATOM   4652  H1  WAT X 439       6.334 -20.251 -25.357  0.00  0.00            
ATOM   4653  H2  WAT X 439       6.227 -20.936 -26.704  0.00  0.00            
ATOM   4654  O   WAT X 440      55.723  17.219  -0.792  0.00  0.00            
ATOM   4655  H1  WAT X 440      54.859  17.396  -1.165  0.00  0.00            
ATOM   4656  H2  WAT X 440      56.097  18.085  -0.633  0.00  0.00            
ATOM   4657  O   WAT X 441       9.229  36.127 -20.293  0.00  0.00            
ATOM   4658  H1  WAT X 441       8.707  36.127 -19.490  0.00  0.00            
ATOM   4659  H2  WAT X 441       8.642  36.482 -20.960  0.00  0.00            
ATOM   4660  O   WAT X 442     -29.199 -39.241  17.460  0.00  0.00            
ATOM   4661  H1  WAT X 442     -29.937 -38.925  17.982  0.00  0.00            
ATOM   4662  H2  WAT X 442     -29.074 -38.570  16.789  0.00  0.00            
ATOM   4663  O   WAT X 443      10.824  31.353 -18.919  0.00  0.00            
ATOM   4664  H1  WAT X 443      10.889  32.278 -19.153  0.00  0.00            
ATOM   4665  H2  WAT X 443      10.418  30.940 -19.681  0.00  0.00            
ATOM   4666  O   WAT X 444      -1.601  18.773 -27.571  0.00  0.00            
ATOM   4667  H1  WAT X 444      -1.182  17.912 -27.592  0.00  0.00            
ATOM   4668  H2  WAT X 444      -2.494  18.598 -27.273  0.00  0.00            
ATOM   4669  O   WAT X 445     -11.744 -34.807  -8.243  0.00  0.00            
ATOM   4670  H1  WAT X 445     -11.299 -35.398  -8.850  0.00  0.00            
ATOM   4671  H2  WAT X 445     -12.302 -34.265  -8.802  0.00  0.00            
ATOM   4672  O   WAT X 446     -19.551  36.381 -28.414  0.00  0.00            
ATOM   4673  H1  WAT X 446     -19.798  37.096 -27.827  0.00  0.00            
ATOM   4674  H2  WAT X 446     -18.759  36.695 -28.853  0.00  0.00            
ATOM   4675  O   WAT X 447      -6.450   7.467  21.534  0.00  0.00            
ATOM   4676  H1  WAT X 447      -6.814   8.316  21.284  0.00  0.00            
ATOM   4677  H2  WAT X 447      -5.963   7.179  20.762  0.00  0.00            
ATOM   4678  O   WAT X 448      17.343  22.756  18.571  0.00  0.00            
ATOM   4679  H1  WAT X 448      18.068  22.400  19.085  0.00  0.00            
ATOM   4680  H2  WAT X 448      17.280  22.176  17.811  0.00  0.00            
ATOM   4681  O   WAT X 449      39.138  26.671 -10.166  0.00  0.00            
ATOM   4682  H1  WAT X 449      39.750  26.359  -9.499  0.00  0.00            
ATOM   4683  H2  WAT X 449      38.872  25.880 -10.635  0.00  0.00            
ATOM   4684  O   WAT X 450      21.009   5.507 -26.128  0.00  0.00            
ATOM   4685  H1  WAT X 450      21.553   5.644 -26.903  0.00  0.00            
ATOM   4686  H2  WAT X 450      20.810   6.389 -25.815  0.00  0.00            
ATOM   4687  O   WAT X 451      35.716  33.487  -2.986  0.00  0.00            
ATOM   4688  H1  WAT X 451      35.475  33.644  -3.899  0.00  0.00            
ATOM   4689  H2  WAT X 451      36.666  33.374  -3.006  0.00  0.00            
ATOM   4690  O   WAT X 452      15.440 -16.955 -10.067  0.00  0.00            
ATOM   4691  H1  WAT X 452      15.087 -17.727 -10.508  0.00  0.00            
ATOM   4692  H2  WAT X 452      14.727 -16.656  -9.501  0.00  0.00            
ATOM   4693  O   WAT X 453      -9.497  40.229 -15.587  0.00  0.00            
ATOM   4694  H1  WAT X 453      -9.443  41.170 -15.413  0.00  0.00            
ATOM   4695  H2  WAT X 453     -10.315  39.956 -15.171  0.00  0.00            
ATOM   4696  O   WAT X 454     -13.948  15.391  16.215  0.00  0.00            
ATOM   4697  H1  WAT X 454     -13.781  16.047  16.891  0.00  0.00            
ATOM   4698  H2  WAT X 454     -14.699  14.895  16.543  0.00  0.00            
ATOM   4699  O   WAT X 455     -23.636  12.449  12.417  0.00  0.00            
ATOM   4700  H1  WAT X 455     -24.158  12.299  13.205  0.00  0.00            
ATOM   4701  H2  WAT X 455     -23.357  13.362  12.484  0.00  0.00            
ATOM   4702  O   WAT X 456      24.040  20.764  16.633  0.00  0.00            
ATOM   4703  H1  WAT X 456      24.715  20.156  16.936  0.00  0.00            
ATOM   4704  H2  WAT X 456      23.654  21.111  17.438  0.00  0.00            
ATOM   4705  O   WAT X 457     -26.001  25.618  33.080  0.00  0.00            
ATOM   4706  H1  WAT X 457     -25.583  24.976  33.654  0.00  0.00            
ATOM   4707  H2  WAT X 457     -26.250  25.119  32.302  0.00  0.00            
ATOM   4708  O   WAT X 458      -8.819  37.655 -25.127  0.00  0.00            
ATOM   4709  H1  WAT X 458      -9.748  37.511 -25.309  0.00  0.00            
ATOM   4710  H2  WAT X 458      -8.470  36.779 -24.964  0.00  0.00            
ATOM   4711  O   WAT X 459     -22.228 -18.098   0.639  0.00  0.00            
ATOM   4712  H1  WAT X 459     -21.392 -18.372   1.016  0.00  0.00            
ATOM   4713  H2  WAT X 459     -22.113 -18.206  -0.305  0.00  0.00            
ATOM   4714  O   WAT X 460     -53.275  -8.422  16.842  0.00  0.00            
ATOM   4715  H1  WAT X 460     -52.947  -8.121  17.689  0.00  0.00            
ATOM   4716  H2  WAT X 460     -54.205  -8.192  16.851  0.00  0.00            
ATOM   4717  O   WAT X 461       1.327 -16.760  11.488  0.00  0.00            
ATOM   4718  H1  WAT X 461       1.783 -17.336  10.875  0.00  0.00            
ATOM   4719  H2  WAT X 461       1.799 -15.929  11.432  0.00  0.00            
ATOM   4720  O   WAT X 462     -24.102 -36.461   6.610  0.00  0.00            
ATOM   4721  H1  WAT X 462     -24.568 -35.945   5.952  0.00  0.00            
ATOM   4722  H2  WAT X 462     -23.181 -36.398   6.357  0.00  0.00            
ATOM   4723  O   WAT X 463     -21.042 -29.971   9.884  0.00  0.00            
ATOM   4724  H1  WAT X 463     -20.841 -30.218   8.980  0.00  0.00            
ATOM   4725  H2  WAT X 463     -21.117 -30.804  10.348  0.00  0.00            
ATOM   4726  O   WAT X 464       6.673   0.837  39.025  0.00  0.00            
ATOM   4727  H1  WAT X 464       5.795   1.218  39.036  0.00  0.00            
ATOM   4728  H2  WAT X 464       6.969   0.893  39.933  0.00  0.00            
ATOM   4729  O   WAT X 465     -26.986  16.768 -11.034  0.00  0.00            
ATOM   4730  H1  WAT X 465     -27.403  17.512 -10.598  0.00  0.00            
ATOM   4731  H2  WAT X 465     -27.318  16.000 -10.568  0.00  0.00            
ATOM   4732  O   WAT X 466       1.586 -31.454 -27.232  0.00  0.00            
ATOM   4733  H1  WAT X 466       2.404 -31.368 -26.742  0.00  0.00            
ATOM   4734  H2  WAT X 466       1.556 -30.673 -27.785  0.00  0.00            
ATOM   4735  O   WAT X 467      26.664   6.179  -1.206  0.00  0.00            
ATOM   4736  H1  WAT X 467      25.827   5.928  -0.817  0.00  0.00            
ATOM   4737  H2  WAT X 467      26.545   6.038  -2.145  0.00  0.00            
ATOM   4738  O   WAT X 468      39.285  20.205 -13.246  0.00  0.00            
ATOM   4739  H1  WAT X 468      39.381  20.123 -12.297  0.00  0.00            
ATOM   4740  H2  WAT X 468      39.224  21.147 -13.401  0.00  0.00            
ATOM   4741  O   WAT X 469     -35.637   7.625   1.574  0.00  0.00            
ATOM   4742  H1  WAT X 469     -34.732   7.735   1.282  0.00  0.00            
ATOM   4743  H2  WAT X 469     -35.570   7.517   2.523  0.00  0.00            
ATOM   4744  O   WAT X 470       2.551  11.920  23.504  0.00  0.00            
ATOM   4745  H1  WAT X 470       1.825  11.624  22.955  0.00  0.00            
ATOM   4746  H2  WAT X 470       3.154  12.346  22.894  0.00  0.00            
ATOM   4747  O   WAT X 471      27.581  34.800 -10.813  0.00  0.00            
ATOM   4748  H1  WAT X 471      27.751  34.859 -11.752  0.00  0.00            
ATOM   4749  H2  WAT X 471      28.392  34.452 -10.443  0.00  0.00            
ATOM   4750  O   WAT X 472      -9.384 -20.542  18.442  0.00  0.00            
ATOM   4751  H1  WAT X 472     -10.299 -20.784  18.293  0.00  0.00            
ATOM   4752  H2  WAT X 472      -9.007 -21.297  18.894  0.00  0.00            
ATOM   4753  O   WAT X 473      45.851   0.550   3.876  0.00  0.00            
ATOM   4754  H1  WAT X 473      45.836  -0.407   3.862  0.00  0.00            
ATOM   4755  H2  WAT X 473      45.734   0.777   4.799  0.00  0.00            
ATOM   4756  O   WAT X 474      44.327  -5.358   0.320  0.00  0.00            
ATOM   4757  H1  WAT X 474      44.147  -4.975   1.179  0.00  0.00            
ATOM   4758  H2  WAT X 474      43.952  -4.737  -0.303  0.00  0.00            
ATOM   4759  O   WAT X 475      -2.643  30.168 -28.049  0.00  0.00            
ATOM   4760  H1  WAT X 475      -1.736  29.881 -27.939  0.00  0.00            
ATOM   4761  H2  WAT X 475      -2.848  30.627 -27.234  0.00  0.00            
ATOM   4762  O   WAT X 476       4.981  45.229  14.377  0.00  0.00            
ATOM   4763  H1  WAT X 476       4.107  45.526  14.125  0.00  0.00            
ATOM   4764  H2  WAT X 476       4.897  44.991  15.300  0.00  0.00            
ATOM   4765  O   WAT X 477      29.555  -9.436  -9.462  0.00  0.00            
ATOM   4766  H1  WAT X 477      30.289  -9.926  -9.093  0.00  0.00            
ATOM   4767  H2  WAT X 477      29.850  -9.188 -10.339  0.00  0.00            
ATOM   4768  O   WAT X 478      23.515  10.231 -21.481  0.00  0.00            
ATOM   4769  H1  WAT X 478      22.975  10.498 -20.736  0.00  0.00            
ATOM   4770  H2  WAT X 478      24.371  10.621 -21.306  0.00  0.00            
ATOM   4771  O   WAT X 479      25.693  14.009  21.382  0.00  0.00            
ATOM   4772  H1  WAT X 479      26.549  14.403  21.210  0.00  0.00            
ATOM   4773  H2  WAT X 479      25.895  13.161  21.776  0.00  0.00            
ATOM   4774  O   WAT X 480      14.651 -19.264 -40.383  0.00  0.00            
ATOM   4775  H1  WAT X 480      14.290 -19.267 -39.496  0.00  0.00            
ATOM   4776  H2  WAT X 480      14.789 -18.338 -40.583  0.00  0.00            
ATOM   4777  O   WAT X 481     -12.155  47.319  23.019  0.00  0.00            
ATOM   4778  H1  WAT X 481     -12.815  46.626  23.035  0.00  0.00            
ATOM   4779  H2  WAT X 481     -11.372  46.896  22.666  0.00  0.00            
ATOM   4780  O   WAT X 482      11.851  -9.095  26.008  0.00  0.00            
ATOM   4781  H1  WAT X 482      12.092  -9.468  26.856  0.00  0.00            
ATOM   4782  H2  WAT X 482      11.813  -9.847  25.417  0.00  0.00            
ATOM   4783  O   WAT X 483     -40.187   3.018 -20.734  0.00  0.00            
ATOM   4784  H1  WAT X 483     -40.028   2.109 -20.479  0.00  0.00            
ATOM   4785  H2  WAT X 483     -40.909   3.301 -20.173  0.00  0.00            
ATOM   4786  O   WAT X 484     -31.783   2.851 -41.369  0.00  0.00            
ATOM   4787  H1  WAT X 484     -32.058   3.698 -41.721  0.00  0.00            
ATOM   4788  H2  WAT X 484     -32.510   2.579 -40.808  0.00  0.00            
ATOM   4789  O   WAT X 485     -17.840 -19.955  19.518  0.00  0.00            
ATOM   4790  H1  WAT X 485     -17.302 -20.586  19.999  0.00  0.00            
ATOM   4791  H2  WAT X 485     -17.248 -19.590  18.860  0.00  0.00            
ATOM   4792  O   WAT X 486       6.830 -23.642 -29.639  0.00  0.00            
ATOM   4793  H1  WAT X 486       7.405 -24.095 -29.020  0.00  0.00            
ATOM   4794  H2  WAT X 486       6.012 -23.518 -29.157  0.00  0.00            
ATOM   4795  O   WAT X 487      14.846  43.462 -17.511  0.00  0.00            
ATOM   4796  H1  WAT X 487      13.991  43.322 -17.917  0.00  0.00            
ATOM   4797  H2  WAT X 487      14.970  42.701 -16.944  0.00  0.00            
ATOM   4798  O   WAT X 488      19.964  51.839 -11.375  0.00  0.00            
ATOM   4799  H1  WAT X 488      19.213  51.320 -11.087  0.00  0.00            
ATOM   4800  H2  WAT X 488      20.718  51.419 -10.960  0.00  0.00            
ATOM   4801  O   WAT X 489      31.756  -6.032  -5.027  0.00  0.00            
ATOM   4802  H1  WAT X 489      31.824  -6.980  -5.135  0.00  0.00            
ATOM   4803  H2  WAT X 489      30.835  -5.882  -4.810  0.00  0.00            
ATOM   4804  O   WAT X 490     -19.826 -23.361  24.305  0.00  0.00            
ATOM   4805  H1  WAT X 490     -20.563 -22.891  24.695  0.00  0.00            
ATOM   4806  H2  WAT X 490     -19.689 -22.933  23.460  0.00  0.00            
ATOM   4807  O   WAT X 491      55.147  22.579 -12.079  0.00  0.00            
ATOM   4808  H1  WAT X 491      55.647  21.873 -12.490  0.00  0.00            
ATOM   4809  H2  WAT X 491      55.782  23.287 -11.965  0.00  0.00            
ATOM   4810  O   WAT X 492      23.686 -24.854 -26.550  0.00  0.00            
ATOM   4811  H1  WAT X 492      23.779 -24.740 -25.605  0.00  0.00            
ATOM   4812  H2  WAT X 492      23.277 -25.714 -26.649  0.00  0.00            
ATOM   4813  O   WAT X 493     -20.514  16.603  45.848  0.00  0.00            
ATOM   4814  H1  WAT X 493     -19.723  16.493  45.320  0.00  0.00            
ATOM   4815  H2  WAT X 493     -21.209  16.758  45.208  0.00  0.00            
ATOM   4816  O   WAT X 494     -16.244 -18.900 -20.145  0.00  0.00            
ATOM   4817  H1  WAT X 494     -16.304 -17.947 -20.209  0.00  0.00            
ATOM   4818  H2  WAT X 494     -17.153 -19.194 -20.098  0.00  0.00            
ATOM   4819  O   WAT X 495      48.128  10.543  -1.240  0.00  0.00            
ATOM   4820  H1  WAT X 495      48.899  10.136  -0.845  0.00  0.00            
ATOM   4821  H2  WAT X 495      47.893  11.247  -0.636  0.00  0.00            
ATOM   4822  O   WAT X 496      -0.484 -48.284  -9.767  0.00  0.00            
ATOM   4823  H1  WAT X 496      -0.407 -48.374 -10.716  0.00  0.00            
ATOM   4824  H2  WAT X 496      -0.204 -49.132  -9.421  0.00  0.00            
ATOM   4825  O   WAT X 497     -15.653  25.200 -33.236  0.00  0.00            
ATOM   4826  H1  WAT X 497     -15.177  25.005 -32.429  0.00  0.00            
ATOM   4827  H2  WAT X 497     -15.834  24.341 -33.620  0.00  0.00            
ATOM   4828  O   WAT X 498      55.493   5.181 -12.939  0.00  0.00            
ATOM   4829  H1  WAT X 498      56.082   5.791 -12.493  0.00  0.00            
ATOM   4830  H2  WAT X 498      55.832   4.315 -12.714  0.00  0.00            
ATOM   4831  O   WAT X 499      -9.824  37.286  -8.716  0.00  0.00            
ATOM   4832  H1  WAT X 499     -10.377  37.152  -7.945  0.00  0.00            
ATOM   4833  H2  WAT X 499      -9.130  36.633  -8.628  0.00  0.00            
ATOM   4834  O   WAT X 500      30.435 -11.320  10.768  0.00  0.00            
ATOM   4835  H1  WAT X 500      29.557 -11.695  10.711  0.00  0.00            
ATOM   4836  H2  WAT X 500      30.315 -10.499  11.245  0.00  0.00            
ATOM   4837  O   WAT X 501      -4.773 -15.745  37.051  0.00  0.00            
ATOM   4838  H1  WAT X 501      -4.219 -15.498  37.792  0.00  0.00            
ATOM   4839  H2  WAT X 501      -5.301 -16.473  37.379  0.00  0.00            
ATOM   4840  O   WAT X 502      -4.565 -17.665  35.134  0.00  0.00            
ATOM   4841  H1  WAT X 502      -4.366 -17.219  35.957  0.00  0.00            
ATOM   4842  H2  WAT X 502      -3.976 -18.420  35.122  0.00  0.00            
ATOM   4843  O   WAT X 503       0.984 -54.016  -0.285  0.00  0.00            
ATOM   4844  H1  WAT X 503       0.589 -53.163  -0.105  0.00  0.00            
ATOM   4845  H2  WAT X 503       0.314 -54.650  -0.033  0.00  0.00            
ATOM   4846  O   WAT X 504      -7.807  -7.471 -12.233  0.00  0.00            
ATOM   4847  H1  WAT X 504      -7.618  -7.257 -13.147  0.00  0.00            
ATOM   4848  H2  WAT X 504      -7.112  -7.036 -11.738  0.00  0.00            
ATOM   4849  O   WAT X 505     -11.931   4.046  17.172  0.00  0.00            
ATOM   4850  H1  WAT X 505     -11.340   3.566  16.593  0.00  0.00            
ATOM   4851  H2  WAT X 505     -12.492   3.372  17.555  0.00  0.00            
ATOM   4852  O   WAT X 506      15.400 -40.159  24.664  0.00  0.00            
ATOM   4853  H1  WAT X 506      15.639 -39.232  24.662  0.00  0.00            
ATOM   4854  H2  WAT X 506      15.408 -40.411  23.741  0.00  0.00            
ATOM   4855  O   WAT X 507      30.036 -17.409  24.674  0.00  0.00            
ATOM   4856  H1  WAT X 507      29.441 -17.452  23.925  0.00  0.00            
ATOM   4857  H2  WAT X 507      29.575 -16.869  25.316  0.00  0.00            
ATOM   4858  O   WAT X 508     -27.736  -2.868 -42.015  0.00  0.00            
ATOM   4859  H1  WAT X 508     -27.144  -2.265 -41.565  0.00  0.00            
ATOM   4860  H2  WAT X 508     -27.997  -3.496 -41.341  0.00  0.00            
ATOM   4861  O   WAT X 509      14.798   1.844 -37.732  0.00  0.00            
ATOM   4862  H1  WAT X 509      14.147   2.408 -38.152  0.00  0.00            
ATOM   4863  H2  WAT X 509      15.620   2.061 -38.172  0.00  0.00            
ATOM   4864  O   WAT X 510      16.240   9.407   9.383  0.00  0.00            
ATOM   4865  H1  WAT X 510      15.941  10.302   9.536  0.00  0.00            
ATOM   4866  H2  WAT X 510      17.004   9.503   8.814  0.00  0.00            
ATOM   4867  O   WAT X 511       1.056  45.905 -24.603  0.00  0.00            
ATOM   4868  H1  WAT X 511       1.682  45.391 -24.094  0.00  0.00            
ATOM   4869  H2  WAT X 511       0.253  45.891 -24.080  0.00  0.00            
ATOM   4870  O   WAT X 512      19.815   6.727 -19.667  0.00  0.00            
ATOM   4871  H1  WAT X 512      19.518   7.469 -19.140  0.00  0.00            
ATOM   4872  H2  WAT X 512      20.752   6.883 -19.793  0.00  0.00            
ATOM   4873  O   WAT X 513      10.620   1.737  51.525  0.00  0.00            
ATOM   4874  H1  WAT X 513      11.254   1.129  51.145  0.00  0.00            
ATOM   4875  H2  WAT X 513       9.982   1.175  51.966  0.00  0.00            
ATOM   4876  O   WAT X 514     -36.527  12.307 -18.879  0.00  0.00            
ATOM   4877  H1  WAT X 514     -36.852  12.106 -19.756  0.00  0.00            
ATOM   4878  H2  WAT X 514     -36.620  11.487 -18.395  0.00  0.00            
ATOM   4879  O   WAT X 515      17.183  -1.958 -27.920  0.00  0.00            
ATOM   4880  H1  WAT X 515      16.623  -1.868 -27.150  0.00  0.00            
ATOM   4881  H2  WAT X 515      17.318  -2.902 -28.009  0.00  0.00            
ATOM   4882  O   WAT X 516      10.496  -6.364  44.792  0.00  0.00            
ATOM   4883  H1  WAT X 516      10.265  -6.491  43.873  0.00  0.00            
ATOM   4884  H2  WAT X 516      11.397  -6.044  44.771  0.00  0.00            
ATOM   4885  O   WAT X 517     -31.395  22.418 -39.356  0.00  0.00            
ATOM   4886  H1  WAT X 517     -31.450  21.626 -39.890  0.00  0.00            
ATOM   4887  H2  WAT X 517     -31.555  23.133 -39.971  0.00  0.00            
ATOM   4888  O   WAT X 518      20.497  -8.750  -4.918  0.00  0.00            
ATOM   4889  H1  WAT X 518      19.721  -8.192  -4.958  0.00  0.00            
ATOM   4890  H2  WAT X 518      20.735  -8.764  -3.991  0.00  0.00            
ATOM   4891  O   WAT X 519      20.162  31.506 -17.512  0.00  0.00            
ATOM   4892  H1  WAT X 519      19.919  32.432 -17.538  0.00  0.00            
ATOM   4893  H2  WAT X 519      20.213  31.246 -18.432  0.00  0.00            
ATOM   4894  O   WAT X 520     -37.953   6.756 -12.373  0.00  0.00            
ATOM   4895  H1  WAT X 520     -37.421   6.318 -11.708  0.00  0.00            
ATOM   4896  H2  WAT X 520     -38.196   7.591 -11.973  0.00  0.00            
ATOM   4897  O   WAT X 521       9.870 -12.010 -15.240  0.00  0.00            
ATOM   4898  H1  WAT X 521      10.826 -12.049 -15.276  0.00  0.00            
ATOM   4899  H2  WAT X 521       9.580 -12.752 -15.769  0.00  0.00            
ATOM   4900  O   WAT X 522     -14.286   6.787  19.380  0.00  0.00            
ATOM   4901  H1  WAT X 522     -13.489   7.210  19.061  0.00  0.00            
ATOM   4902  H2  WAT X 522     -14.866   7.513  19.612  0.00  0.00            
ATOM   4903  O   WAT X 523     -19.307  -7.561 -43.819  0.00  0.00            
ATOM   4904  H1  WAT X 523     -19.998  -6.905 -43.907  0.00  0.00            
ATOM   4905  H2  WAT X 523     -18.707  -7.375 -44.540  0.00  0.00            
ATOM   4906  O   WAT X 524      33.860  17.158 -18.523  0.00  0.00            
ATOM   4907  H1  WAT X 524      34.642  16.957 -19.037  0.00  0.00            
ATOM   4908  H2  WAT X 524      34.175  17.212 -17.620  0.00  0.00            
ATOM   4909  O   WAT X 525      -6.135  57.916 -16.302  0.00  0.00            
ATOM   4910  H1  WAT X 525      -6.044  58.025 -15.356  0.00  0.00            
ATOM   4911  H2  WAT X 525      -5.252  57.702 -16.605  0.00  0.00            
ATOM   4912  O   WAT X 526     -32.308  19.707  37.281  0.00  0.00            
ATOM   4913  H1  WAT X 526     -32.576  20.282  36.563  0.00  0.00            
ATOM   4914  H2  WAT X 526     -31.372  19.566  37.138  0.00  0.00            
ATOM   4915  O   WAT X 527     -29.335  24.537  41.581  0.00  0.00            
ATOM   4916  H1  WAT X 527     -30.229  24.237  41.410  0.00  0.00            
ATOM   4917  H2  WAT X 527     -29.439  25.438  41.883  0.00  0.00            
ATOM   4918  O   WAT X 528      44.047  15.086   3.186  0.00  0.00            
ATOM   4919  H1  WAT X 528      43.136  14.890   3.405  0.00  0.00            
ATOM   4920  H2  WAT X 528      43.991  15.716   2.468  0.00  0.00            
ATOM   4921  O   WAT X 529     -12.113 -37.591   8.844  0.00  0.00            
ATOM   4922  H1  WAT X 529     -12.388 -36.676   8.781  0.00  0.00            
ATOM   4923  H2  WAT X 529     -12.826 -38.023   9.314  0.00  0.00            
ATOM   4924  O   WAT X 530      18.060  31.347  -9.562  0.00  0.00            
ATOM   4925  H1  WAT X 530      17.274  31.177  -9.042  0.00  0.00            
ATOM   4926  H2  WAT X 530      18.780  31.279  -8.936  0.00  0.00            
ATOM   4927  O   WAT X 531      46.160   7.360 -22.946  0.00  0.00            
ATOM   4928  H1  WAT X 531      46.954   6.825 -22.932  0.00  0.00            
ATOM   4929  H2  WAT X 531      46.389   8.141 -22.443  0.00  0.00            
ATOM   4930  O   WAT X 532      23.510 -32.867 -11.963  0.00  0.00            
ATOM   4931  H1  WAT X 532      23.064 -33.381 -12.637  0.00  0.00            
ATOM   4932  H2  WAT X 532      24.396 -33.226 -11.934  0.00  0.00            
ATOM   4933  O   WAT X 533      -6.633  29.208  -1.376  0.00  0.00            
ATOM   4934  H1  WAT X 533      -7.163  29.781  -0.822  0.00  0.00            
ATOM   4935  H2  WAT X 533      -7.099  28.371  -1.370  0.00  0.00            
ATOM   4936  O   WAT X 534      19.253 -17.064   1.932  0.00  0.00            
ATOM   4937  H1  WAT X 534      19.746 -16.382   2.389  0.00  0.00            
ATOM   4938  H2  WAT X 534      19.838 -17.355   1.232  0.00  0.00            
ATOM   4939  O   WAT X 535      18.482  -6.214 -22.473  0.00  0.00            
ATOM   4940  H1  WAT X 535      17.946  -5.574 -22.941  0.00  0.00            
ATOM   4941  H2  WAT X 535      17.861  -6.689 -21.920  0.00  0.00            
ATOM   4942  O   WAT X 536       1.601  57.051 -18.120  0.00  0.00            
ATOM   4943  H1  WAT X 536       1.291  57.956 -18.083  0.00  0.00            
ATOM   4944  H2  WAT X 536       2.105  57.004 -18.932  0.00  0.00            
ATOM   4945  O   WAT X 537     -31.695 -19.295  12.854  0.00  0.00            
ATOM   4946  H1  WAT X 537     -30.837 -19.292  12.429  0.00  0.00            
ATOM   4947  H2  WAT X 537     -31.541 -18.894  13.708  0.00  0.00            
ATOM   4948  O   WAT X 538     -32.153  -1.963  27.745  0.00  0.00            
ATOM   4949  H1  WAT X 538     -31.755  -1.804  28.601  0.00  0.00            
ATOM   4950  H2  WAT X 538     -33.092  -1.848  27.893  0.00  0.00            
ATOM   4951  O   WAT X 539     -26.093  36.203  48.639  0.00  0.00            
ATOM   4952  H1  WAT X 539     -26.650  36.700  49.238  0.00  0.00            
ATOM   4953  H2  WAT X 539     -25.886  36.819  47.937  0.00  0.00            
ATOM   4954  O   WAT X 540     -13.541 -17.040  11.975  0.00  0.00            
ATOM   4955  H1  WAT X 540     -13.826 -17.911  12.254  0.00  0.00            
ATOM   4956  H2  WAT X 540     -12.679 -17.184  11.584  0.00  0.00            
ATOM   4957  O   WAT X 541      -3.047  -2.906 -31.468  0.00  0.00            
ATOM   4958  H1  WAT X 541      -2.848  -2.453 -30.648  0.00  0.00            
ATOM   4959  H2  WAT X 541      -3.534  -2.264 -31.985  0.00  0.00            
ATOM   4960  O   WAT X 542     -17.139 -22.309 -12.082  0.00  0.00            
ATOM   4961  H1  WAT X 542     -18.058 -22.315 -11.812  0.00  0.00            
ATOM   4962  H2  WAT X 542     -17.172 -22.298 -13.038  0.00  0.00            
ATOM   4963  O   WAT X 543       8.499  47.879 -21.636  0.00  0.00            
ATOM   4964  H1  WAT X 543       7.581  47.611 -21.604  0.00  0.00            
ATOM   4965  H2  WAT X 543       8.707  47.916 -22.569  0.00  0.00            
ATOM   4966  O   WAT X 544      -7.231  23.216 -33.590  0.00  0.00            
ATOM   4967  H1  WAT X 544      -7.994  22.809 -33.180  0.00  0.00            
ATOM   4968  H2  WAT X 544      -6.918  23.846 -32.941  0.00  0.00            
ATOM   4969  O   WAT X 545      -8.911  32.176 -12.186  0.00  0.00            
ATOM   4970  H1  WAT X 545      -8.799  33.084 -11.905  0.00  0.00            
ATOM   4971  H2  WAT X 545      -9.073  32.235 -13.128  0.00  0.00            
ATOM   4972  O   WAT X 546      19.259  -8.249  34.969  0.00  0.00            
ATOM   4973  H1  WAT X 546      19.365  -7.412  35.422  0.00  0.00            
ATOM   4974  H2  WAT X 546      19.517  -8.067  34.066  0.00  0.00            
ATOM   4975  O   WAT X 547     -51.918   1.841 -14.382  0.00  0.00            
ATOM   4976  H1  WAT X 547     -51.869   1.985 -13.437  0.00  0.00            
ATOM   4977  H2  WAT X 547     -52.069   0.900 -14.473  0.00  0.00            
ATOM   4978  O   WAT X 548     -37.764 -22.148  -0.121  0.00  0.00            
ATOM   4979  H1  WAT X 548     -37.689 -22.977   0.352  0.00  0.00            
ATOM   4980  H2  WAT X 548     -36.990 -22.125  -0.685  0.00  0.00            
ATOM   4981  O   WAT X 549     -34.499  11.062  -9.386  0.00  0.00            
ATOM   4982  H1  WAT X 549     -33.696  10.664  -9.722  0.00  0.00            
ATOM   4983  H2  WAT X 549     -35.115  10.333  -9.313  0.00  0.00            
ATOM   4984  O   WAT X 550      16.060  21.361 -26.135  0.00  0.00            
ATOM   4985  H1  WAT X 550      15.672  20.712 -26.722  0.00  0.00            
ATOM   4986  H2  WAT X 550      15.310  21.789 -25.723  0.00  0.00            
ATOM   4987  O   WAT X 551     -36.583  -1.861   2.210  0.00  0.00            
ATOM   4988  H1  WAT X 551     -36.633  -1.075   2.753  0.00  0.00            
ATOM   4989  H2  WAT X 551     -35.647  -2.049   2.146  0.00  0.00            
ATOM   4990  O   WAT X 552      36.166  -6.567  35.403  0.00  0.00            
ATOM   4991  H1  WAT X 552      35.661  -6.067  36.044  0.00  0.00            
ATOM   4992  H2  WAT X 552      36.043  -6.095  34.579  0.00  0.00            
ATOM   4993  O   WAT X 553     -37.503  -4.548 -25.889  0.00  0.00            
ATOM   4994  H1  WAT X 553     -38.331  -4.953 -26.150  0.00  0.00            
ATOM   4995  H2  WAT X 553     -36.865  -5.260 -25.927  0.00  0.00            
ATOM   4996  O   WAT X 554      16.061 -40.161  21.842  0.00  0.00            
ATOM   4997  H1  WAT X 554      15.548 -40.175  21.034  0.00  0.00            
ATOM   4998  H2  WAT X 554      16.293 -39.241  21.962  0.00  0.00            
ATOM   4999  O   WAT X 555      26.840  -5.985  29.943  0.00  0.00            
ATOM   5000  H1  WAT X 555      26.028  -5.497  30.085  0.00  0.00            
ATOM   5001  H2  WAT X 555      27.321  -5.467  29.298  0.00  0.00            
ATOM   5002  O   WAT X 556     -35.525 -16.970  14.905  0.00  0.00            
ATOM   5003  H1  WAT X 556     -35.777 -16.428  14.157  0.00  0.00            
ATOM   5004  H2  WAT X 556     -35.807 -17.853  14.666  0.00  0.00            
ATOM   5005  O   WAT X 557     -25.473  39.066  50.221  0.00  0.00            
ATOM   5006  H1  WAT X 557     -25.176  38.613  51.010  0.00  0.00            
ATOM   5007  H2  WAT X 557     -26.359  38.731  50.072  0.00  0.00            
ATOM   5008  O   WAT X 558     -29.183  15.019   7.108  0.00  0.00            
ATOM   5009  H1  WAT X 558     -28.687  14.767   6.328  0.00  0.00            
ATOM   5010  H2  WAT X 558     -28.867  15.898   7.319  0.00  0.00            
ATOM   5011  O   WAT X 559      18.494   5.001 -31.989  0.00  0.00            
ATOM   5012  H1  WAT X 559      18.677   5.928 -31.832  0.00  0.00            
ATOM   5013  H2  WAT X 559      19.323   4.559 -31.807  0.00  0.00            
ATOM   5014  O   WAT X 560     -18.992  -0.132 -49.103  0.00  0.00            
ATOM   5015  H1  WAT X 560     -18.325  -0.104 -49.789  0.00  0.00            
ATOM   5016  H2  WAT X 560     -18.584  -0.625 -48.390  0.00  0.00            
ATOM   5017  O   WAT X 561      -6.402  25.556  40.983  0.00  0.00            
ATOM   5018  H1  WAT X 561      -5.504  25.292  41.185  0.00  0.00            
ATOM   5019  H2  WAT X 561      -6.736  25.917  41.804  0.00  0.00            
ATOM   5020  O   WAT X 562     -10.530  -3.460 -10.827  0.00  0.00            
ATOM   5021  H1  WAT X 562     -10.718  -3.941 -11.634  0.00  0.00            
ATOM   5022  H2  WAT X 562     -10.132  -2.642 -11.124  0.00  0.00            
ATOM   5023  O   WAT X 563      30.099  16.276  13.148  0.00  0.00            
ATOM   5024  H1  WAT X 563      30.888  16.726  13.449  0.00  0.00            
ATOM   5025  H2  WAT X 563      29.405  16.930  13.227  0.00  0.00            
ATOM   5026  O   WAT X 564      51.645   7.188  16.604  0.00  0.00            
ATOM   5027  H1  WAT X 564      51.339   6.648  15.876  0.00  0.00            
ATOM   5028  H2  WAT X 564      51.461   6.666  17.385  0.00  0.00            
ATOM   5029  O   WAT X 565      19.541  20.124 -24.222  0.00  0.00            
ATOM   5030  H1  WAT X 565      18.653  19.824 -24.030  0.00  0.00            
ATOM   5031  H2  WAT X 565      19.434  20.748 -24.941  0.00  0.00            
ATOM   5032  O   WAT X 566     -30.431 -23.674  -7.940  0.00  0.00            
ATOM   5033  H1  WAT X 566     -30.953 -24.384  -8.313  0.00  0.00            
ATOM   5034  H2  WAT X 566     -30.246 -23.958  -7.045  0.00  0.00            
ATOM   5035  O   WAT X 567       9.509  44.591 -21.944  0.00  0.00            
ATOM   5036  H1  WAT X 567       9.049  43.965 -22.503  0.00  0.00            
ATOM   5037  H2  WAT X 567       9.245  45.448 -22.275  0.00  0.00            
ATOM   5038  O   WAT X 568      23.272  23.509 -15.695  0.00  0.00            
ATOM   5039  H1  WAT X 568      23.072  22.741 -15.160  0.00  0.00            
ATOM   5040  H2  WAT X 568      23.915  23.998 -15.182  0.00  0.00            
ATOM   5041  O   WAT X 569      34.877 -20.590 -26.740  0.00  0.00            
ATOM   5042  H1  WAT X 569      35.412 -20.846 -27.492  0.00  0.00            
ATOM   5043  H2  WAT X 569      35.451 -20.714 -25.984  0.00  0.00            
ATOM   5044  O   WAT X 570     -39.029  19.416  22.833  0.00  0.00            
ATOM   5045  H1  WAT X 570     -38.658  19.729  22.007  0.00  0.00            
ATOM   5046  H2  WAT X 570     -39.969  19.570  22.746  0.00  0.00            
ATOM   5047  O   WAT X 571     -23.493 -22.355  -4.129  0.00  0.00            
ATOM   5048  H1  WAT X 571     -24.247 -22.899  -3.902  0.00  0.00            
ATOM   5049  H2  WAT X 571     -23.727 -21.960  -4.970  0.00  0.00            
ATOM   5050  O   WAT X 572     -28.893   7.564 -43.535  0.00  0.00            
ATOM   5051  H1  WAT X 572     -29.542   6.873 -43.404  0.00  0.00            
ATOM   5052  H2  WAT X 572     -28.197   7.361 -42.910  0.00  0.00            
ATOM   5053  O   WAT X 573     -28.140  11.801  37.823  0.00  0.00            
ATOM   5054  H1  WAT X 573     -28.926  11.255  37.811  0.00  0.00            
ATOM   5055  H2  WAT X 573     -27.492  11.300  37.328  0.00  0.00            
ATOM   5056  O   WAT X 574      11.505  50.646 -17.750  0.00  0.00            
ATOM   5057  H1  WAT X 574      11.690  50.999 -18.621  0.00  0.00            
ATOM   5058  H2  WAT X 574      10.550  50.616 -17.702  0.00  0.00            
ATOM   5059  O   WAT X 575     -35.827  14.548  13.554  0.00  0.00            
ATOM   5060  H1  WAT X 575     -36.620  14.091  13.836  0.00  0.00            
ATOM   5061  H2  WAT X 575     -35.810  15.346  14.081  0.00  0.00            
ATOM   5062  O   WAT X 576     -26.567  22.153 -24.937  0.00  0.00
[truncated: 3,806,620 more chars]
