# Supplementary material for: Effects of rhodomyrtone on Gram-positive bacterial tubulin homologue FtsZ
Source: PeerJ. 2017 Feb 2;5:e2962. doi: 10.7717/peerj.2962 (PMC5292029; doi:10.7717/peerj.2962)
Supplement: Data S2 [file peerj-05-2962-s003.zip › raw-data-FtsZ-MD-trajectories/apo-FtsZ.prmtop]

%VERSION  VERSION_STAMP = V0001.000  DATE = 02/10/15  18:57:53                  
%FLAG TITLE                                                                     
%FORMAT(20a4)                                                                   
default_name                                                                    
%FLAG POINTERS                                                                  
%FORMAT(10I8)                                                                   
   53247      19   50931    2233    5110    3014    9929    7721       0       0
   89495   16637    2233    3014    7721      39      84      36      29       1
       0       0       0       0       0       0       0       1      24       0
       0
%FLAG ATOM_NAME                                                                 
%FORMAT(20a4)                                                                   
N   H1  H2  H3  CA  HA2 HA3 C   O   N   H   CA  HA  CB  HB2 HB3 CG  ND1 HD1 CE1 
HE1 NE2 HE2 CD2 HD2 C   O   N   H   CA  HA  CB  HB2 HB3 CG  HG2 HG3 SD  CE  HE1 
HE2 HE3 C   O   N   H   CA  HA  CB  HB1 HB2 HB3 C   O   N   H   CA  HA  CB  HB  
CG2 HG21HG22HG23OG1 HG1 C   O   N   H   CA  HA  CB  HB2 HB3 CG  HG  CD1 HD11HD12
HD13CD2 HD21HD22HD23C   O   N   H   CA  HA  CB  HB2 HB3 CG  HG2 HG3 CD  HD2 HD3 
CE  HE2 HE3 NZ  HZ1 HZ2 HZ3 C   O   N   H   CA  HA  CB  HB  CG1 HG11HG12HG13CG2 
HG21HG22HG23C   O   N   H   CA  HA  CB  HB  CG2 HG21HG22HG23CG1 HG12HG13CD1 HD11
HD12HD13C   O   N   H   CA  HA2 HA3 C   O   N   H   CA  HA  CB  HB  CG1 HG11HG12
HG13CG2 HG21HG22HG23C   O   N   H   CA  HA2 HA3 C   O   N   H   CA  HA2 HA3 C   
O   N   H   CA  HA2 HA3 C   O   N   H   CA  HA2 HA3 C   O   N   H   CA  HA  CB  
HB2 HB3 CG  OD1 ND2 HD21HD22C   O   N   H   CA  HA  CB  HB2 HB3 CG  OD1 ND2 HD21
HD22C   O   N   H   CA  HA  CB  HB1 HB2 HB3 C   O   N   H   CA  HA  CB  HB  CG1 
HG11HG12HG13CG2 HG21HG22HG23C   O   N   H   CA  HA  CB  HB2 HB3 CG  OD1 ND2 HD21
HD22C   O   N   H   CA  HA  CB  HB2 HB3 CG  HG2 HG3 CD  HD2 HD3 NE  HE  CZ  NH1 
HH11HH12NH2 HH21HH22C   O   N   H   CA  HA  CB  HB2 HB3 CG  HG2 HG3 SD  CE  HE1 
HE2 HE3 C   O   N   H   CA  HA  CB  HB  CG2 HG21HG22HG23CG1 HG12HG13CD1 HD11HD12
HD13C   O   N   H   CA  HA  CB  HB2 HB3 CG  OD1 OD2 C   O   N   H   CA  HA  CB  
HB2 HB3 CG  ND1 CE1 HE1 NE2 HE2 CD2 HD2 C   O   N   H   CA  HA2 HA3 C   O   N   
H   CA  HA  CB  HB2 HB3 CG  HG2 HG3 SD  CE  HE1 HE2 HE3 C   O   N   H   CA  HA  
CB  HB2 HB3 CG  OD1 ND2 HD21HD22C   O   N   H   CA  HA  CB  HB2 HB3 CG  OD1 ND2 
HD21HD22C   O   N   H   CA  HA  CB  HB  CG1 HG11HG12HG13CG2 HG21HG22HG23C   O   
N   H   CA  HA  CB  HB2 HB3 CG  HG2 HG3 CD  OE1 OE2 C   O   N   H   CA  HA  CB  
HB2 HB3 CG  CD1 HD1 CE1 HE1 CZ  HZ  CE2 HE2 CD2 HD2 C   O   N   H   CA  HA  CB  
HB  CG2 HG21HG22HG23CG1 HG12HG13CD1 HD11HD12HD13C   O   N   H   CA  HA  CB  HB1 
HB2 HB3 C   O   N   H   CA  HA  CB  HB  CG2 HG21HG22HG23CG1 HG12HG13CD1 HD11HD12
HD13C   O   N   H   CA  HA  CB  HB2 HB3 CG  OD1 ND2 HD21HD22C   O   N   H   CA  
HA  CB  HB  CG2 HG21HG22HG23OG1 HG1 C   O   N   H   CA  HA  CB  HB2 HB3 CG  OD1 
OD2 C   O   N   H   CA  HA2 HA3 C   O   N   H   CA  HA  CB  HB2 HB3 CG  HG2 HG3 
CD  OE1 NE2 HE21HE22C   O   N   H   CA  HA  CB  HB1 HB2 HB3 C   O   N   H   CA  
HA  CB  HB2 HB3 CG  HG  CD1 HD11HD12HD13CD2 HD21HD22HD23C   O   N   H   CA  HA  
CB  HB2 HB3 CG  OD1 ND2 HD21HD22C   O   N   H   CA  HA  CB  HB2 HB3 CG  HG  CD1 
HD11HD12HD13CD2 HD21HD22HD23C   O   N   H   CA  HA  CB  HB2 HB3 OG  HG  C   O   
N   H   CA  HA  CB  HB2 HB3 CG  HG2 HG3 CD  HD2 HD3 CE  HE2 HE3 NZ  HZ1 HZ2 HZ3 
C   O   N   H   CA  HA  CB  HB1 HB2 HB3 C   O   N   H   CA  HA  CB  HB2 HB3 CG  
HG2 HG3 CD  OE1 OE2 C   O   N   H   CA  HA  CB  HB2 HB3 OG  HG  C   O   N   H   
CA  HA  CB  HB2 HB3 CG  HG2 HG3 CD  HD2 HD3 CE  HE2 HE3 NZ  HZ1 HZ2 HZ3 C   O   
N   H   CA  HA  CB  HB  CG2 HG21HG22HG23CG1 HG12HG13CD1 HD11HD12HD13C   O   N   
H   CA  HA  CB  HB2 HB3 CG  HG2 HG3 CD  OE1 NE2 HE21HE22C   O   N   H   CA  HA  
CB  HB  CG2 HG21HG22HG23CG1 HG12HG13CD1 HD11HD12HD13C   O   N   H   CA  HA2 HA3 
C   O   N   H   CA  HA  CB  HB2 HB3 CG  HG2 HG3 CD  OE1 OE2 C   O   N   H   CA  
HA  CB  HB2 HB3 CG  HG2 HG3 CD  HD2 HD3 CE  HE2 HE3 NZ  HZ1 HZ2 HZ3 C   O   N   
H   CA  HA  CB  HB2 HB3 CG  HG  CD1 HD11HD12HD13CD2 HD21HD22HD23C   O   N   H   
CA  HA  CB  HB  CG2 HG21HG22HG23OG1 HG1 C   O   N   H   CA  HA  CB  HB2 HB3 CG  
HG2 HG3 CD  HD2 HD3 NE  HE  CZ  NH1 HH11HH12NH2 HH21HH22C   O   N   H   CA  HA2 
HA3 C   O   N   H   CA  HA  CB  HB2 HB3 CG  HG  CD1 HD11HD12HD13CD2 HD21HD22HD23
C   O   N   H   CA  HA2 HA3 C   O   N   H   CA  HA  CB  HB1 HB2 HB3 C   O   N   
H   CA  HA2 HA3 C   O   N   H   CA  HA  CB  HB1 HB2 HB3 C   O   N   H   CA  HA  
CB  HB2 HB3 CG  OD1 ND2 HD21HD22C   O   N   CD  HD2 HD3 CG  HG2 HG3 CB  HB2 HB3 
CA  HA  C   O   N   H   CA  HA  CB  HB2 HB3 CG  HG2 HG3 CD  OE1 OE2 C   O   N   
H   CA  HA  CB  HB  CG2 HG21HG22HG23CG1 HG12HG13CD1 HD11HD12HD13C   O   N   H   
CA  HA2 HA3 C   O   N   H   CA  HA  CB  HB2 HB3 CG  HG2 HG3 CD  HD2 HD3 CE  HE2 
HE3 NZ  HZ1 HZ2 HZ3 C   O   N   H   CA  HA  CB  HB2 HB3 CG  HG2 HG3 CD  HD2 HD3 
CE  HE2 HE3 NZ  HZ1 HZ2 HZ3 C   O   N   H   CA  HA  CB  HB1 HB2 HB3 C   O   N   
H   CA  HA  CB  HB1 HB2 HB3 C   O   N   H   CA  HA  CB  HB2 HB3 CG  HG2 HG3 CD  
OE1 OE2 C   O   N   H   CA  HA  CB  HB2 HB3 CG  HG2 HG3 CD  OE1 OE2 C   O   N   
H   CA  HA  CB  HB2 HB3 OG  HG  C   O   N   H   CA  HA  CB  HB2 HB3 CG  HG2 HG3 
CD  HD2 HD3 NE  HE  CZ  NH1 HH11HH12NH2 HH21HH22C   O   N   H   CA  HA  CB  HB2 
HB3 CG  HG2 HG3 CD  OE1 OE2 C   O   N   H   CA  HA  CB  HB2 HB3 CG  HG2 HG3 CD  
OE1 NE2 HE21HE22C   O   N   H   CA  HA  CB  HB  CG2 HG21HG22HG23CG1 HG12HG13CD1 
HD11HD12HD13C   O   N   H   CA  HA  CB  HB2 HB3 CG  HG2 HG3 CD  OE1 OE2 C   O   
N   H   CA  HA  CB  HB2 HB3 CG  OD1 OD2 C   O   N   H   CA  HA  CB  HB1 HB2 HB3 
C   O   N   H   CA  HA  CB  HB  CG2 HG21HG22HG23CG1 HG12HG13CD1 HD11HD12HD13C   
O   N   H   CA  HA  CB  HB2 HB3 CG  HG2 HG3 CD  OE1 NE2 HE21HE22C   O   N   H   
CA  HA2 HA3 C   O   N   H   CA  HA  CB  HB1 HB2 HB3 C   O   N   H   CA  HA  CB  
HB2 HB3 CG  OD1 OD2 C   O   N   H   CA  HA  CB  HB2 HB3 CG  HG2 HG3 SD  CE  HE1 
HE2 HE3 C   O   N   H   CA  HA  CB  HB  CG1 HG11HG12HG13CG2 HG21HG22HG23C   O   
N   H   CA  HA  CB  HB2 HB3 CG  CD1 HD1 CE1 HE1 CZ  HZ  CE2 HE2 CD2 HD2 C   O   
N   H   CA  HA  CB  HB  CG1 HG11HG12HG13CG2 HG21HG22HG23C   O   N   H   CA  HA  
CB  HB  CG2 HG21HG22HG23OG1 HG1 C   O   N   H   CA  HA  CB  HB2 HB3 OG  HG  C   
O   N   H   CA  HA2 HA3 C   O   N   H   CA  HA  CB  HB2 HB3 CG  HG2 HG3 SD  CE  
HE1 HE2 HE3 C   O   N   H   CA  HA2 HA3 C   O   N   H   CA  HA2 HA3 C   O   N   
H   CA  HA2 HA3 C   O   N   H   CA  HA  CB  HB  CG2 HG21HG22HG23OG1 HG1 C   O   
N   H   CA  HA2 HA3 C   O   N   H   CA  HA  CB  HB  CG2 HG21HG22HG23OG1 HG1 C   
O   N   H   CA  HA2 HA3 C   O   N   H   CA  HA  CB  HB1 HB2 HB3 C   O   N   H   
CA  HA  CB  HB1 HB2 HB3 C   O   N   CD  HD2 HD3 CG  HG2 HG3 CB  HB2 HB3 CA  HA  
C   O   N   H   CA  HA  CB  HB  CG1 HG11HG12HG13CG2 HG21HG22HG23C   O   N   H   
CA  HA  CB  HB  CG1 HG11HG12HG13CG2 HG21HG22HG23C   O   N   H   CA  HA  CB  HB1 
HB2 HB3 C   O   N   H   CA  HA  CB  HB2 HB3 CG  HG2 HG3 CD  HD2 HD3 CE  HE2 HE3 
NZ  HZ1 HZ2 HZ3 C   O   N   H   CA  HA  CB  HB  CG2 HG21HG22HG23CG1 HG12HG13CD1 
HD11HD12HD13C   O   N   H   CA  HA  CB  HB1 HB2 HB3 C   O   N   H   CA  HA  CB  
HB2 HB3 CG  HG2 HG3 CD  HD2 HD3 CE  HE2 HE3 NZ  HZ1 HZ2 HZ3 C   O   N   H   CA  
HA  CB  HB2 HB3 CG  HG2 HG3 CD  OE1 OE2 C   O   N   H   CA  HA  CB  HB2 HB3 CG  
HG2 HG3 SD  CE  HE1 HE2 HE3 C   O   N   H   CA  HA2 HA3 C   O   N   H   CA  HA  
CB  HB1 HB2 HB3 C   O   N   H   CA  HA  CB  HB2 HB3 CG  HG  CD1 HD11HD12HD13CD2 
HD21HD22HD23C   O   N   H   CA  HA  CB  HB  CG2 HG21HG22HG23OG1 HG1 C   O   N   
H   CA  HA  CB  HB  CG1 HG11HG12HG13CG2 HG21HG22HG23C   O   N   H   CA  HA2 HA3 
C   O   N   H   CA  HA  CB  HB  CG1 HG11HG12HG13CG2 HG21HG22HG23C   O   N   H   
CA  HA  CB  HB  CG1 HG11HG12HG13CG2 HG21HG22HG23C   O   N   H   CA  HA  CB  HB  
CG2 HG21HG22HG23OG1 HG1 C   O   N   H   CA  HA  CB  HB2 HB3 CG  HG2 HG3 CD  HD2 
HD3 NE  HE  CZ  NH1 HH11HH12NH2 HH21HH22C   O   N   CD  HD2 HD3 CG  HG2 HG3 CB  
HB2 HB3 CA  HA  C   O   N   H   CA  HA  CB  HB2 HB3 CG  CD1 HD1 CE1 HE1 CZ  HZ  
CE2 HE2 CD2 HD2 C   O   N   H   CA  HA  CB  HB2 HB3 OG  HG  C   O   N   H   CA  
HA  CB  HB2 HB3 CG  CD1 HD1 CE1 HE1 CZ  HZ  CE2 HE2 CD2 HD2 C   O   N   H   CA  
HA  CB  HB2 HB3 CG  HG2 HG3 CD  OE1 OE2 C   O   N   H   CA  HA2 HA3 C   O   N   
H   CA  HA  CB  HB2 HB3 CG  HG2 HG3 CD  HD2 HD3 NE  HE  CZ  NH1 HH11HH12NH2 HH21
HH22C   O   N   H   CA  HA  CB  HB2 HB3 CG  HG2 HG3 CD  HD2 HD3 CE  HE2 HE3 NZ  
HZ1 HZ2 HZ3 C   O   N   H   CA  HA  CB  HB2 HB3 CG  HG2 HG3 CD  HD2 HD3 NE  HE  
CZ  NH1 HH11HH12NH2 HH21HH22C   O   N   H   CA  HA  CB  HB2 HB3 CG  HG2 HG3 CD  
OE1 NE2 HE21HE22C   O   N   H   CA  HA  CB  HB  CG2 HG21HG22HG23OG1 HG1 C   O   
N   H   CA  HA  CB  HB2 HB3 CG  HG2 HG3 CD  OE1 NE2 HE21HE22C   O   N   H   CA  
HA  CB  HB1 HB2 HB3 C   O   N   H   CA  HA  CB  HB1 HB2 HB3 C   O   N   H   CA  
HA  CB  HB1 HB2 HB3 C   O   N   H   CA  HA2 HA3 C   O   N   H   CA  HA  CB  HB  
CG1 HG11HG12HG13CG2 HG21HG22HG23C   O   N   H   CA  HA  CB  HB2 HB3 CG  HG2 HG3 
CD  OE1 OE2 C   O   N   H   CA  HA  CB  HB1 HB2 HB3 C   O   N   H   CA  HA  CB  
HB2 HB3 CG  HG2 HG3 SD  CE  HE1 HE2 HE3 C   O   N   H   CA  HA  CB  HB2 HB3 CG  
HG2 HG3 CD  HD2 HD3 CE  HE2 HE3 NZ  HZ1 HZ2 HZ3 C   O   N   H   CA  HA  CB  HB1 
HB2 HB3 C   O   N   H   CA  HA  CB  HB1 HB2 HB3 C   O   N   H   CA  HA  CB  HB  
CG1 HG11HG12HG13CG2 HG21HG22HG23C   O   N   H   CA  HA  CB  HB2 HB3 CG  OD1 OD2 
C   O   N   H   CA  HA  CB  HB  CG2 HG21HG22HG23OG1 HG1 C   O   N   H   CA  HA  
CB  HB2 HB3 CG  HG  CD1 HD11HD12HD13CD2 HD21HD22HD23C   O   N   H   CA  HA  CB  
HB  CG2 HG21HG22HG23CG1 HG12HG13CD1 HD11HD12HD13C   O   N   H   CA  HA  CB  HB  
CG1 HG11HG12HG13CG2 HG21HG22HG23C   O   N   H   CA  HA  CB  HB  CG2 HG21HG22HG23
CG1 HG12HG13CD1 HD11HD12HD13C   O   N   CD  HD2 HD3 CG  HG2 HG3 CB  HB2 HB3 CA  
HA  C   O   N   H   CA  HA  CB  HB2 HB3 CG  OD1 ND2 HD21HD22C   O   N   H   CA  
HA  CB  HB2 HB3 CG  OD1 OD2 C   O   N   H   CA  HA  CB  HB2 HB3 CG  HG2 HG3 CD  
HD2 HD3 NE  HE  CZ  NH1 HH11HH12NH2 HH21HH22C   O   N   H   CA  HA  CB  HB2 HB3 
CG  HG  CD1 HD11HD12HD13CD2 HD21HD22HD23C   O   N   H   CA  HA  CB  HB2 HB3 CG  
HG  CD1 HD11HD12HD13CD2 HD21HD22HD23C   O   N   H   CA  HA  CB  HB2 HB3 CG  OD1 
OD2 C   O   N   H   CA  HA  CB  HB  CG2 HG21HG22HG23CG1 HG12HG13CD1 HD11HD12HD13
C   O   N   H   CA  HA  CB  HB  CG1 HG11HG12HG13CG2 HG21HG22HG23C   O   N   H   
CA  HA  CB  HB2 HB3 CG  OD1 OD2 C   O   N   H   CA  HA  CB  HB2 HB3 CG  HG2 HG3 
CD  HD2 HD3 CE  HE2 HE3 NZ  HZ1 HZ2 HZ3 C   O   N   H   CA  HA  CB  HB2 HB3 OG  
HG  C   O   N   H   CA  HA  CB  HB  CG2 HG21HG22HG23OG1 HG1 C   O   N   CD  HD2 
HD3 CG  HG2 HG3 CB  HB2 HB3 CA  HA  C   O   N   H   CA  HA  CB  HB2 HB3 CG  HG2 
HG3 SD  CE  HE1 HE2 HE3 C   O   N   H   CA  HA  CB  HB2 HB3 CG  HG2 HG3 SD  CE  
HE1 HE2 HE3 C   O   N   H   CA  HA  CB  HB2 HB3 CG  HG2 HG3 CD  OE1 OE2 C   O   
N   H   CA  HA  CB  HB1 HB2 HB3 C   O   N   H   CA  HA  CB  HB2 HB3 CG  CD1 HD1 
CE1 HE1 CZ  HZ  CE2 HE2 CD2 HD2 C   O   N   H   CA  HA  CB  HB2 HB3 CG  HG2 HG3 
CD  HD2 HD3 CE  HE2 HE3 NZ  HZ1 HZ2 HZ3 C   O   N   H   CA  HA  CB  HB2 HB3 CG  
HG2 HG3 CD  OE1 OE2 C   O   N   H   CA  HA  CB  HB1 HB2 HB3 C   O   N   H   CA  
HA  CB  HB2 HB3 CG  OD1 OD2 C   O   N   H   CA  HA  CB  HB2 HB3 CG  OD1 ND2 HD21
HD22C   O   N   H   CA  HA  CB  HB  CG1 HG11HG12HG13CG2 HG21HG22HG23C   O   N   
H   CA  HA  CB  HB2 HB3 CG  HG  CD1 HD11HD12HD13CD2 HD21HD22HD23C   O   N   H   
CA  HA  CB  HB2 HB3 CG  HG2 HG3 CD  HD2 HD3 NE  HE  CZ  NH1 HH11HH12NH2 HH21HH22
C   O   N   H   CA  HA  CB  HB2 HB3 CG  HG2 HG3 CD  OE1 NE2 HE21HE22C   O   N   
H   CA  HA2 HA3 C   O   N   H   CA  HA  CB  HB  CG1 HG11HG12HG13CG2 HG21HG22HG23
C   O   N   H   CA  HA  CB  HB2 HB3 CG  HG2 HG3 CD  OE1 NE2 HE21HE22C   O   N   
H   CA  HA2 HA3 C   O   N   H   CA  HA  CB  HB  CG2 HG21HG22HG23CG1 HG12HG13CD1 
HD11HD12HD13C   O   N   H   CA  HA  CB  HB2 HB3 OG  HG  C   O   N   H   CA  HA  
CB  HB2 HB3 CG  OD1 OD2 C   O   N   H   CA  HA  CB  HB2 HB3 CG  HG  CD1 HD11HD12
HD13CD2 HD21HD22HD23C   O   N   H   CA  HA  CB  HB  CG2 HG21HG22HG23CG1 HG12HG13
CD1 HD11HD12HD13C   O   N   H   CA  HA  CB  HB1 HB2 HB3 C   O   N   H   CA  HA  
CB  HB  CG1 HG11HG12HG13CG2 HG21HG22HG23C   O   N   H   CA  HA  CB  HB2 HB3 OG  
HG  C   O   N   H   CA  HA2 HA3 C   O   N   H   CA  HA  CB  HB2 HB3 CG  HG2 HG3 
CD  OE1 OE2 C   O   N   H   CA  HA  CB  HB  CG1 HG11HG12HG13CG2 HG21HG22HG23C   
O   N   H   CA  HA  CB  HB2 HB3 CG  OD1 ND2 HD21HD22C   O   N   H   CA  HA  CB  
HB2 HB3 CG  HG  CD1 HD11HD12HD13CD2 HD21HD22HD23C   O   N   H   CA  HA  CB  HB2 
HB3 CG  OD1 OD2 C   O   N   H   CA  HA  CB  HB2 HB3 CG  CD1 HD1 CE1 HE1 CZ  HZ  
CE2 HE2 CD2 HD2 C   O   N   H   CA  HA  CB  HB1 HB2 HB3 C   O   N   H   CA  HA  
CB  HB2 HB3 CG  OD1 OD2 C   O   N   H   CA  HA  CB  HB  CG1 HG11HG12HG13CG2 HG21
HG22HG23C   O   N   H   CA  HA  CB  HB2 HB3 CG  HG2 HG3 CD  HD2 HD3 CE  HE2 HE3 
NZ  HZ1 HZ2 HZ3 C   O   N   H   CA  HA  CB  HB  CG2 HG21HG22HG23OG1 HG1 C   O   
N   H   CA  HA  CB  HB  CG2 HG21HG22HG23CG1 HG12HG13CD1 HD11HD12HD13C   O   N   
H   CA  HA  CB  HB2 HB3 CG  HG2 HG3 SD  CE  HE1 HE2 HE3 C   O   N   H   CA  HA  
CB  HB2 HB3 OG  HG  C   O   N   H   CA  HA  CB  HB2 HB3 CG  OD1 ND2 HD21HD22C   
O   N   H   CA  HA  CB  HB2 HB3 CG  HG2 HG3 CD  OE1 NE2 HE21HE22C   O   N   H   
CA  HA2 HA3 C   O   N   H   CA  HA  CB  HB2 HB3 OG  HG  C   O   N   H   CA  HA  
CB  HB1 HB2 HB3 C   O   N   H   CA  HA  CB  HB2 HB3 CG  HG  CD1 HD11HD12HD13CD2 
HD21HD22HD23C   O   N   H   CA  HA  CB  HB2 HB3 CG  HG2 HG3 SD  CE  HE1 HE2 HE3 
C   O   N   H   CA  HA2 HA3 C   O   N   H   CA  HA  CB  HB  CG2 HG21HG22HG23CG1 
HG12HG13CD1 HD11HD12HD13C   O   N   H   CA  HA2 HA3 C   O   N   H   CA  HA  CB  
HB  CG1 HG11HG12HG13CG2 HG21HG22HG23C   O   N   H   CA  HA  CB  HB2 HB3 OG  HG  
C   O   N   H   CA  HA  CB  HB2 HB3 OG  HG  C   O   N   H   CA  HA2 HA3 C   O   
N   H   CA  HA  CB  HB2 HB3 CG  HG2 HG3 CD  OE1 OE2 C   O   N   H   CA  HA  CB  
HB2 HB3 CG  OD1 ND2 HD21HD22C   O   N   H   CA  HA  CB  HB2 HB3 CG  HG2 HG3 CD  
HD2 HD3 NE  HE  CZ  NH1 HH11HH12NH2 HH21HH22C   O   N   H   CA  HA  CB  HB1 HB2 
HB3 C   O   N   H   CA  HA  CB  HB  CG1 HG11HG12HG13CG2 HG21HG22HG23C   O   N   
H   CA  HA  CB  HB2 HB3 CG  HG2 HG3 CD  OE1 OE2 C   O   N   H   CA  HA  CB  HB1 
HB2 HB3 C   O   N   H   CA  HA  CB  HB1 HB2 HB3 C   O   N   H   CA  HA  CB  HB2 
HB3 CG  HG2 HG3 CD  HD2 HD3 CE  HE2 HE3 NZ  HZ1 HZ2 HZ3 C   O   N   H   CA  HA  
CB  HB2 HB3 CG  HG2 HG3 CD  HD2 HD3 CE  HE2 HE3 NZ  HZ1 HZ2 HZ3 C   O   N   H   
CA  HA  CB  HB1 HB2 HB3 C   O   N   H   CA  HA  CB  HB  CG2 HG21HG22HG23CG1 HG12
HG13CD1 HD11HD12HD13C   O   N   H   CA  HA  CB  HB2 HB3 OG  HG  C   O   N   H   
CA  HA  CB  HB2 HB3 OG  HG  C   O   N   CD  HD2 HD3 CG  HG2 HG3 CB  HB2 HB3 CA  
HA  C   O   N   H   CA  HA  CB  HB2 HB3 CG  HG  CD1 HD11HD12HD13CD2 HD21HD22HD23
C   O   N   H   CA  HA  CB  HB2 HB3 CG  HG  CD1 HD11HD12HD13CD2 HD21HD22HD23C   
O   N   H   CA  HA  CB  HB2 HB3 CG  HG2 HG3 CD  OE1 OE2 C   O   N   H   CA  HA  
CB  HB  CG2 HG21HG22HG23OG1 HG1 C   O   N   H   CA  HA  CB  HB2 HB3 OG  HG  C   
O   N   H   CA  HA  CB  HB  CG2 HG21HG22HG23CG1 HG12HG13CD1 HD11HD12HD13C   O   
N   H   CA  HA  CB  HB  CG1 HG11HG12HG13CG2 HG21HG22HG23C   O   N   H   CA  HA2 
HA3 C   O   N   H   CA  HA  CB  HB1 HB2 HB3 C   O   N   H   CA  HA  CB  HB2 HB3 
CG  HG2 HG3 CD  OE1 NE2 HE21HE22C   O   N   H   CA  HA2 HA3 C   O   N   H   CA  
HA  CB  HB  CG1 HG11HG12HG13CG2 HG21HG22HG23C   O   N   H   CA  HA  CB  HB2 HB3 
CG  HG  CD1 HD11HD12HD13CD2 HD21HD22HD23C   O   N   H   CA  HA  CB  HB2 HB3 CG  
HG2 HG3 SD  CE  HE1 HE2 HE3 C   O   N   H   CA  HA  CB  HB2 HB3 CG  OD1 ND2 HD21
HD22C   O   N   H   CA  HA  CB  HB  CG2 HG21HG22HG23CG1 HG12HG13CD1 HD11HD12HD13
C   O   N   H   CA  HA  CB  HB  CG2 HG21HG22HG23OG1 HG1 C   O   N   H   CA  HA2 
HA3 C   O   N   H   CA  HA2 HA3 C   O   N   H   CA  HA  CB  HB2 HB3 CG  HG2 HG3 
CD  OE1 OE2 C   O   N   H   CA  HA  CB  HB2 HB3 OG  HG  C   O   N   H   CA  HA  
CB  HB2 HB3 CG  HG  CD1 HD11HD12HD13CD2 HD21HD22HD23C   O   N   H   CA  HA  CB  
HB2 HB3 OG  HG  C   O   N   H   CA  HA  CB  HB2 HB3 CG  HG  CD1 HD11HD12HD13CD2 
HD21HD22HD23C   O   N   H   CA  HA  CB  HB2 HB3 CG  CD1 HD1 CE1 HE1 CZ  HZ  CE2 
HE2 CD2 HD2 C   O   N   H   CA  HA  CB  HB2 HB3 CG  HG2 HG3 CD  OE1 OE2 C   O   
N   H   CA  HA  CB  HB1 HB2 HB3 C   O   N   H   CA  HA  CB  HB2 HB3 CG  HG2 HG3 
CD  OE1 NE2 HE21HE22C   O   N   H   CA  HA  CB  HB2 HB3 CG  HG2 HG3 CD  OE1 OE2 
C   O   N   H   CA  HA  CB  HB1 HB2 HB3 C   O   N   H   CA  HA  CB  HB1 HB2 HB3 
C   O   N   H   CA  HA  CB  HB2 HB3 CG  OD1 OD2 C   O   N   H   CA  HA  CB  HB  
CG2 HG21HG22HG23CG1 HG12HG13CD1 HD11HD12HD13C   O   N   H   CA  HA  CB  HB  CG1 
HG11HG12HG13CG2 HG21HG22HG23C   O   N   H   CA  HA  CB  HB2 HB3 CG  HG2 HG3 CD  
OE1 NE2 HE21HE22C   O   N   H   CA  HA  CB  HB2 HB3 CG  OD1 OD2 C   O   N   H   
CA  HA  CB  HB1 HB2 HB3 C   O   N   H   CA  HA  CB  HB1 HB2 HB3 C   O   N   H   
CA  HA  CB  HB2 HB3 CG  OD1 OD2 C   O   N   H   CA  HA  CB  HB2 HB3 CG  HG2 HG3 
CD  OE1 OE2 C   O   N   H   CA  HA  CB  HB2 HB3 CG  OD1 OD2 C   O   N   H   CA  
HA  CB  HB  CG1 HG11HG12HG13CG2 HG21HG22HG23C   O   N   H   CA  HA  CB  HB2 HB3 
CG  OD1 ND2 HD21HD22C   O   N   H   CA  HA  CB  HB2 HB3 CG  HG2 HG3 SD  CE  HE1 
HE2 HE3 C   O   N   H   CA  HA  CB  HB  CG2 HG21HG22HG23CG1 HG12HG13CD1 HD11HD12
HD13C   O   N   H   CA  HA  CB  HB2 HB3 CG  CD1 HD1 CE1 HE1 CZ  HZ  CE2 HE2 CD2 
HD2 C   O   N   H   CA  HA2 HA3 C   O   N   H   CA  HA  CB  HB  CG2 HG21HG22HG23
OG1 HG1 C   O   N   H   CA  HA  CB  HB  CG1 HG11HG12HG13CG2 HG21HG22HG23C   O   
N   H   CA  HA  CB  HB  CG2 HG21HG22HG23CG1 HG12HG13CD1 HD11HD12HD13C   O   N   
H   CA  HA  CB  HB2 HB3 CG  OD1 ND2 HD21HD22C   O   N   CD  HD2 HD3 CG  HG2 HG3 
CB  HB2 HB3 CA  HA  C   O   N   H   CA  HA  CB  HB2 HB3 CG  HG2 HG3 CD  OE1 OE2 
C   O   N   H   CA  HA  CB  HB2 HB3 CG  HG  CD1 HD11HD12HD13CD2 HD21HD22HD23C   
O   N   H   CA  HA  CB  HB2 HB3 CG  HG2 HG3 CD  OE1 NE2 HE21HE22C   O   N   H   
CA  HA  CB  HB2 HB3 CG  OD1 OD2 C   O   N   H   CA  HA  CB  HB2 HB3 CG  HG2 HG3 
CD  OE1 OE2 C   O   N   H   CA  HA  CB  HB  CG2 HG21HG22HG23CG1 HG12HG13CD1 HD11
HD12HD13C   O   N   H   CA  HA  CB  HB  CG1 HG11HG12HG13CG2 HG21HG22HG23C   O   
N   H   CA  HA  CB  HB  CG1 HG11HG12HG13CG2 HG21HG22HG23C   O   N   H   CA  HA  
CB  HB  CG2 HG21HG22HG23OG1 HG1 C   O   N   H   CA  HA  CB  HB  CG1 HG11HG12HG13
CG2 HG21HG22HG23C   O   N   H   CA  HA  CB  HB  CG2 HG21HG22HG23CG1 HG12HG13CD1 
HD11HD12HD13C   O   N   H   CA  HA  CB  HB1 HB2 HB3 C   O   N   H   CA  HA  CB  
HB  CG2 HG21HG22HG23OG1 HG1 C   O   N   H   CA  HA2 HA3 C   O   N   H   CA  HA  
CB  HB2 HB3 CG  CD1 HD1 CE1 HE1 CZ  HZ  CE2 HE2 CD2 HD2 C   O   OXT MG  K+  K+  
K+  K+  K+  K+  K+  K+  K+  K+  K+  K+  K+  Cl- Cl- Cl- Cl- Cl- Cl- Cl- Cl- Cl- 
Cl- Cl- Cl- Cl- Cl- Cl- Cl- Cl- Cl- Cl- Cl- Cl- Cl- Cl- Cl- Cl- Cl- Cl- Cl- Cl- 
Cl- Cl- Cl- Cl- Cl- Cl- Cl- Cl- Cl- Cl- Cl- Cl- Cl- Cl- K+  K+  K+  K+  K+  K+  
K+  K+  K+  K+  K+  K+  K+  K+  K+  K+  K+  K+  K+  K+  K+  K+  K+  K+  K+  K+  
K+  K+  K+  K+  K+  K+  K+  K+  K+  K+  K+  K+  K+  K+  K+  K+  K+  O   H1  H2  
O   H1  H2  O   H1  H2  O   H1  H2  O   H1  H2  O   H1  H2  O   H1  H2  O   H1  
H2  O   H1  H2  O   H1  H2  O   H1  H2  O   H1  H2  O   H1  H2  O   H1  H2  O   
H1  H2  O   H1  H2  O   H1  H2  O   H1  H2  O   H1  H2  O   H1  H2  O   H1  H2  
O   H1  H2  O   H1  H2  O   H1  H2  O   H1  H2  O   H1  H2  O   H1  H2  O   H1  
H2  O   H1  H2  O   H1  H2  O   H1  H2  O   H1  H2  O   H1  H2  O   H1  H2  O   
H1  H2  O   H1  H2  O   H1  H2  O   H1  H2  O   H1  H2  O   H1  H2  O   H1  H2  
O   H1  H2  O   H1  H2  O   H1  H2  O   H1  H2  O   H1  H2  O   H1  H2  O   H1  
H2  O   H1  H2  O   H1  H2  O   H1  H2  O   H1  H2  O   H1  H2  O   H1  H2  O   
H1  H2  O   H1  H2  O   H1  H2  O   H1  H2  O   H1  H2  O   H1  H2  O   H1  H2  
O   H1  H2  O   H1  H2  O   H1  H2  O   H1  H2  O   H1  H2  O   H1  H2  O   H1  
H2  O   H1  H2  O   H1  H2  O   H1  H2  O   H1  H2  O   H1  H2  O   H1  H2  O   
H1  H2  O   H1  H2  O   H1  H2  O   H1  H2  O   H1  H2  O   H1  H2  O   H1  H2  
O   H1  H2  O   H1  H2  O   H1  H2  O   H1  H2  O   H1  H2  O   H1  H2  O   H1  
H2  O   H1  H2  O   H1  H2  O   H1  H2  O   H1  H2  O   H1  H2  O   H1  H2  O   
H1  H2  O   H1  H2  O   H1  H2  O   H1  H2  O   H1  H2  O   H1  H2  O   H1  H2  
O   H1  H2  O   H1  H2  O   H1  H2  O   H1  H2  O   H1  H2  O   H1  H2  O   H1  
H2  O   H1  H2  O   H1  H2  O   H1  H2  O   H1  H2  O   H1  H2  O   H1  H2  O   
H1  H2  O   H1  H2  O   H1  H2  O   H1  H2  O   H1  H2  O   H1  H2  O   H1  H2  
O   H1  H2  O   H1  H2  O   H1  H2  O   H1  H2  O   H1  H2  O   H1  H2  O   H1  
H2  O   H1  H2  O   H1  H2  O   H1  H2  O   H1  H2  O   H1  H2  O   H1  H2  O   
H1  H2  O   H1  H2  O   H1  H2  O   H1  H2  O   H1  H2  O   H1  H2  O   H1  H2  
O   H1  H2  O   H1  H2  O   H1  H2  O   H1  H2  O   H1  H2  O   H1  H2  O   H1  
H2  O   H1  H2  O   H1  H2  O   H1  H2  O   H1  H2  O   H1  H2  O   H1  H2  O   
H1  H2  O   H1  H2  O   H1  H2  O   H1  H2  O   H1  H2  O   H1  H2  O   H1  H2  
O   H1  H2  O   H1  H2  O   H1  H2  O   H1  H2  O   H1  H2  O   H1  H2  O   H1  
H2  O   H1  H2  O   H1  H2  O   H1  H2  O   H1  H2  O   H1  H2  O   H1  H2  O   
H1  H2  O   H1  H2  O   H1  H2  O   H1  H2  O   H1  H2  O   H1  H2  O   H1  H2  
O   H1  H2  O   H1  H2  O   H1  H2  O   H1  H2  O   H1  H2  O   H1  H2  O   H1  
H2  O   H1  H2  O   H1  H2  O   H1  H2  O   H1  H2  O   H1  H2  O   H1  H2  O   
H1  H2  O   H1  H2  O   H1  H2  O   H1  H2  O   H1  H2  O   H1  H2  O   H1  H2  
O   H1  H2  O   H1  H2  O   H1  H2  O   H1  H2  O   H1  H2  O   H1  H2  O   H1  
H2  O   H1  H2  O   H1  H2  O   H1  H2  O   H1  H2  O   H1  H2  O   H1  H2  O   
H1  H2  O   H1  H2  O   H1  H2  O   H1  H2  O   H1  H2  O   H1  H2  O   H1  H2  
O   H1  H2  O   H1  H2  O   H1  H2  O   H1  H2  O   H1  H2  O   H1  H2  O   H1  
H2  O   H1  H2  O   H1  H2  O   H1  H2  O   H1  H2  O   H1  H2  O   H1  H2  O   
H1  H2  O   H1  H2  O   H1  H2  O   H1  H2  O   H1  H2  O   H1  H2  O   H1  H2  
O   H1  H2  O   H1  H2  O   H1  H2  O   H1  H2  O   H1  H2  O   H1  H2  O   H1  
H2  O   H1  H2  O   H1  H2  O   H1  H2  O   H1  H2  O   H1  H2  O   H1  H2  O   
H1  H2  O   H1  H2  O   H1  H2  O   H1  H2  O   H1  H2  O   H1  H2  O   H1  H2  
O   H1  H2  O   H1  H2  O   H1  H2  O   H1  H2  O   H1  H2  O   H1  H2  O   H1  
H2  O   H1  H2  O   H1  H2  O   H1  H2  O   H1  H2  O   H1  H2  O   H1  H2  O   
H1  H2  O   H1  H2  O   H1  H2  O   H1  H2  O   H1  H2  O   H1  H2  O   H1  H2  
O   H1  H2  O   H1  H2  O   H1  H2  O   H1  H2  O   H1  H2  O   H1  H2  O   H1  
H2  O   H1  H2  O   H1  H2  O   H1  H2  O   H1  H2  O   H1  H2  O   H1  H2  O   
H1  H2  O   H1  H2  O   H1  H2  O   H1  H2  O   H1  H2  O   H1  H2  O   H1  H2  
O   H1  H2  O   H1  H2  O   H1  H2  O   H1  H2  O   H1  H2  O   H1  H2  O   H1  
H2  O   H1  H2  O   H1  H2  O   H1  H2  O   H1  H2  O   H1  H2  O   H1  H2  O   
H1  H2  O   H1  H2  O   H1  H2  O   H1  H2  O   H1  H2  O   H1  H2  O   H1  H2  
O   H1  H2  O   H1  H2  O   H1  H2  O   H1  H2  O   H1  H2  O   H1  H2  O   H1  
H2  O   H1  H2  O   H1  H2  O   H1  H2  O   H1  H2  O   H1  H2  O   H1  H2  O   
H1  H2  O   H1  H2  O   H1  H2  O   H1  H2  O   H1  H2  O   H1  H2  O   H1  H2  
O   H1  H2  O   H1  H2  O   H1  H2  O   H1  H2  O   H1  H2  O   H1  H2  O   H1  
H2  O   H1  H2  O   H1  H2  O   H1  H2  O   H1  H2  O   H1  H2  O   H1  H2  O   
H1  H2  O   H1  H2  O   H1  H2  O   H1  H2  O   H1  H2  O   H1  H2  O   H1  H2  
O   H1  H2  O   H1  H2  O   H1  H2  O   H1  H2  O   H1  H2  O   H1  H2  O   H1  
H2  O   H1  H2  O   H1  H2  O   H1  H2  O   H1  H2  O   H1  H2  O   H1  H2  O   
H1  H2  O   H1  H2  O   H1  H2  O   H1  H2  O   H1  H2  O   H1  H2  O   H1  H2  
O   H1  H2  O   H1  H2  O   H1  H2  O   H1  H2  O   H1  H2  O   H1  H2  O   H1  
H2  O   H1  H2  O   H1  H2  O   H1  H2  O   H1  H2  O   H1  H2  O   H1  H2  O   
H1  H2  O   H1  H2  O   H1  H2  O   H1  H2  O   H1  H2  O   H1  H2  O   H1  H2  
O   H1  H2  O   H1  H2  O   H1  H2  O   H1  H2  O   H1  H2  O   H1  H2  O   H1  
H2  O   H1  H2  O   H1  H2  O   H1  H2  O   H1  H2  O   H1  H2  O   H1  H2  O   
H1  H2  O   H1  H2  O   H1  H2  O   H1  H2  O   H1  H2  O   H1  H2  O   H1  H2  
O   H1  H2  O   H1  H2  O   H1  H2  O   H1  H2  O   H1  H2  O   H1  H2  O   H1  
H2  O   H1  H2  O   H1  H2  O   H1  H2  O   H1  H2  O   H1  H2  O   H1  H2  O   
H1  H2  O   H1  H2  O   H1  H2  O   H1  H2  O   H1  H2  O   H1  H2  O   H1  H2  
O   H1  H2  O   H1  H2  O   H1  H2  O   H1  H2  O   H1  H2  O   H1  H2  O   H1  
H2  O   H1  H2  O   H1  H2  O   H1  H2  O   H1  H2  O   H1  H2  O   H1  H2  O   
H1  H2  O   H1  H2  O   H1  H2  O   H1  H2  O   H1  H2  O   H1  H2  O   H1  H2  
O   H1  H2  O   H1  H2  O   H1  H2  O   H1  H2  O   H1  H2  O   H1  H2  O   H1  
H2  O   H1  H2  O   H1  H2  O   H1  H2  O   H1  H2  O   H1  H2  O   H1  H2  O   
H1  H2  O   H1  H2  O   H1  H2  O   H1  H2  O   H1  H2  O   H1  H2  O   H1  H2  
O   H1  H2  O   H1  H2  O   H1  H2  O   H1  H2  O   H1  H2  O   H1  H2  O   H1  
H2  O   H1  H2  O   H1  H2  O   H1  H2  O   H1  H2  O   H1  H2  O   H1  H2  O   
H1  H2  O   H1  H2  O   H1  H2  O   H1  H2  O   H1  H2  O   H1  H2  O   H1  H2  
O   H1  H2  O   H1  H2  O   H1  H2  O   H1  H2  O   H1  H2  O   H1  H2  O   H1  
H2  O   H1  H2  O   H1  H2  O   H1  H2  O   H1  H2  O   H1  H2  O   H1  H2  O   
H1  H2  O   H1  H2  O   H1  H2  O   H1  H2  O   H1  H2  O   H1  H2  O   H1  H2  
O   H1  H2  O   H1  H2  O   H1  H2  O   H1  H2  O   H1  H2  O   H1  H2  O   H1  
H2  O   H1  H2  O   H1  H2  O   H1  H2  O   H1  H2  O   H1  H2  O   H1  H2  O   
H1  H2  O   H1  H2  O   H1  H2  O   H1  H2  O   H1  H2  O   H1  H2  O   H1  H2  
O   H1  H2  O   H1  H2  O   H1  H2  O   H1  H2  O   H1  H2  O   H1  H2  O   H1  
H2  O   H1  H2  O   H1  H2  O   H1  H2  O   H1  H2  O   H1  H2  O   H1  H2  O   
H1  H2  O   H1  H2  O   H1  H2  O   H1  H2  O   H1  H2  O   H1  H2  O   H1  H2  
O   H1  H2  O   H1  H2  O   H1  H2  O   H1  H2  O   H1  H2  O   H1  H2  O   H1  
H2  O   H1  H2  O   H1  H2  O   H1  H2  O   H1  H2  O   H1  H2  O   H1  H2  O   
H1  H2  O   H1  H2  O   H1  H2  O   H1  H2  O   H1  H2  O   H1  H2  O   H1  H2  
O   H1  H2  O   H1  H2  O   H1  H2  O   H1  H2  O   H1  H2  O   H1  H2  O   H1  
H2  O   H1  H2  O   H1  H2  O   H1  H2  O   H1  H2  O   H1  H2  O   H1  H2  O   
H1  H2  O   H1  H2  O   H1  H2  O   H1  H2  O   H1  H2  O   H1  H2  O   H1  H2  
O   H1  H2  O   H1  H2  O   H1  H2  O   H1  H2  O   H1  H2  O   H1  H2  O   H1  
H2  O   H1  H2  O   H1  H2  O   H1  H2  O   H1  H2  O   H1  H2  O   H1  H2  O   
H1  H2  O   H1  H2  O   H1  H2  O   H1  H2  O   H1  H2  O   H1  H2  O   H1  H2  
O   H1  H2  O   H1  H2  O   H1  H2  O   H1  H2  O   H1  H2  O   H1  H2  O   H1  
H2  O   H1  H2  O   H1  H2  O   H1  H2  O   H1  H2  O   H1  H2  O   H1  H2  O   
H1  H2  O   H1  H2  O   H1  H2  O   H1  H2  O   H1  H2  O   H1  H2  O   H1  H2  
O   H1  H2  O   H1  H2  O   H1  H2  O   H1  H2  O   H1  H2  O   H1  H2  O   H1  
H2  O   H1  H2  O   H1  H2  O   H1  H2  O   H1  H2  O   H1  H2  O   H1  H2  O   
H1  H2  O   H1  H2  O   H1  H2  O   H1  H2  O   H1  H2  O   H1  H2  O   H1  H2  
O   H1  H2  O   H1  H2  O   H1  H2  O   H1  H2  O   H1  H2  O   H1  H2  O   H1  
H2  O   H1  H2  O   H1  H2  O   H1  H2  O   H1  H2  O   H1  H2  O   H1  H2  O   
H1  H2  O   H1  H2  O   H1  H2  O   H1  H2  O   H1  H2  O   H1  H2  O   H1  H2  
O   H1  H2  O   H1  H2  O   H1  H2  O   H1  H2  O   H1  H2  O   H1  H2  O   H1  
H2  O   H1  H2  O   H1  H2  O   H1  H2  O   H1  H2  O   H1  H2  O   H1  H2  O   
H1  H2  O   H1  H2  O   H1  H2  O   H1  H2  O   H1  H2  O   H1  H2  O   H1  H2  
O   H1  H2  O   H1  H2  O   H1  H2  O   H1  H2  O   H1  H2  O   H1  H2  O   H1  
H2  O   H1  H2  O   H1  H2  O   H1  H2  O   H1  H2  O   H1  H2  O   H1  H2  O   
H1  H2  O   H1  H2  O   H1  H2  O   H1  H2  O   H1  H2  O   H1  H2  O   H1  H2  
O   H1  H2  O   H1  H2  O   H1  H2  O   H1  H2  O   H1  H2  O   H1  H2  O   H1  
H2  O   H1  H2  O   H1  H2  O   H1  H2  O   H1  H2  O   H1  H2  O   H1  H2  O   
H1  H2  O   H1  H2  O   H1  H2  O   H1  H2  O   H1  H2  O   H1  H2  O   H1  H2  
O   H1  H2  O   H1  H2  O   H1  H2  O   H1  H2  O   H1  H2  O   H1  H2  O   H1  
H2  O   H1  H2  O   H1  H2  O   H1  H2  O   H1  H2  O   H1  H2  O   H1  H2  O   
H1  H2  O   H1  H2  O   H1  H2  O   H1  H2  O   H1  H2  O   H1  H2  O   H1  H2  
O   H1  H2  O   H1  H2  O   H1  H2  O   H1  H2  O   H1  H2  O   H1  H2  O   H1  
H2  O   H1  H2  O   H1  H2  O   H1  H2  O   H1  H2  O   H1  H2  O   H1  H2  O   
H1  H2  O   H1  H2  O   H1  H2  O   H1  H2  O   H1  H2  O   H1  H2  O   H1  H2  
O   H1  H2  O   H1  H2  O   H1  H2  O   H1  H2  O   H1  H2  O   H1  H2  O   H1  
H2  O   H1  H2  O   H1  H2  O   H1  H2  O   H1  H2  O   H1  H2  O   H1  H2  O   
H1  H2  O   H1  H2  O   H1  H2  O   H1  H2  O   H1  H2  O   H1  H2  O   H1  H2  
O   H1  H2  O   H1  H2  O   H1  H2  O   H1  H2  O   H1  H2  O   H1  H2  O   H1  
H2  O   H1  H2  O   H1  H2  O   H1  H2  O   H1  H2  O   H1  H2  O   H1  H2  O   
H1  H2  O   H1  H2  O   H1  H2  O   H1  H2  O   H1  H2  O   H1  H2  O   H1  H2  
O   H1  H2  O   H1  H2  O   H1  H2  O   H1  H2  O   H1  H2  O   H1  H2  O   H1  
H2  O   H1  H2  O   H1  H2  O   H1  H2  O   H1  H2  O   H1  H2  O   H1  H2  O   
H1  H2  O   H1  H2  O   H1  H2  O   H1  H2  O   H1  H2  O   H1  H2  O   H1  H2  
O   H1  H2  O   H1  H2  O   H1  H2  O   H1  H2  O   H1  H2  O   H1  H2  O   H1  
H2  O   H1  H2  O   H1  H2  O   H1  H2  O   H1  H2  O   H1  H2  O   H1  H2  O   
H1  H2  O   H1  H2  O   H1  H2  O   H1  H2  O   H1  H2  O   H1  H2  O   H1  H2  
O   H1  H2  O   H1  H2  O   H1  H2  O   H1  H2  O   H1  H2  O   H1  H2  O   H1  
H2  O   H1  H2  O   H1  H2  O   H1  H2  O   H1  H2  O   H1  H2  O   H1  H2  O   
H1  H2  O   H1  H2  O   H1  H2  O   H1  H2  O   H1  H2  O   H1  H2  O   H1  H2  
O   H1  H2  O   H1  H2  O   H1  H2  O   H1  H2  O   H1  H2  O   H1  H2  O   H1  
H2  O   H1  H2  O   H1  H2  O   H1  H2  O   H1  H2  O   H1  H2  O   H1  H2  O   
H1  H2  O   H1  H2  O   H1  H2  O   H1  H2  O   H1  H2  O   H1  H2  O   H1  H2  
O   H1  H2  O   H1  H2  O   H1  H2  O   H1  H2  O   H1  H2  O   H1  H2  O   H1  
H2  O   H1  H2  O   H1  H2  O   H1  H2  O   H1  H2  O   H1  H2  O   H1  H2  O   
H1  H2  O   H1  H2  O   H1  H2  O   H1  H2  O   H1  H2  O   H1  H2  O   H1  H2  
O   H1  H2  O   H1  H2  O   H1  H2  O   H1  H2  O   H1  H2  O   H1  H2  O   H1  
H2  O   H1  H2  O   H1  H2  O   H1  H2  O   H1  H2  O   H1  H2  O   H1  H2  O   
H1  H2  O   H1  H2  O   H1  H2  O   H1  H2  O   H1  H2  O   H1  H2  O   H1  H2  
O   H1  H2  O   H1  H2  O   H1  H2  O   H1  H2  O   H1  H2  O   H1  H2  O   H1  
H2  O   H1  H2  O   H1  H2  O   H1  H2  O   H1  H2  O   H1  H2  O   H1  H2  O   
H1  H2  O   H1  H2  O   H1  H2  O   H1  H2  O   H1  H2  O   H1  H2  O   H1  H2  
O   H1  H2  O   H1  H2  O   H1  H2  O   H1  H2  O   H1  H2  O   H1  H2  O   H1  
H2  O   H1  H2  O   H1  H2  O   H1  H2  O   H1  H2  O   H1  H2  O   H1  H2  O   
H1  H2  O   H1  H2  O   H1  H2  O   H1  H2  O   H1  H2  O   H1  H2  O   H1  H2  
O   H1  H2  O   H1  H2  O   H1  H2  O   H1  H2  O   H1  H2  O   H1  H2  O   H1  
H2  O   H1  H2  O   H1  H2  O   H1  H2  O   H1  H2  O   H1  H2  O   H1  H2  O   
H1  H2  O   H1  H2  O   H1  H2  O   H1  H2  O   H1  H2  O   H1  H2  O   H1  H2  
O   H1  H2  O   H1  H2  O   H1  H2  O   H1  H2  O   H1  H2  O   H1  H2  O   H1  
H2  O   H1  H2  O   H1  H2  O   H1  H2  O   H1  H2  O   H1  H2  O   H1  H2  O   
H1  H2  O   H1  H2  O   H1  H2  O   H1  H2  O   H1  H2  O   H1  H2  O   H1  H2  
O   H1  H2  O   H1  H2  O   H1  H2  O   H1  H2  O   H1  H2  O   H1  H2  O   H1  
H2  O   H1  H2  O   H1  H2  O   H1  H2  O   H1  H2  O   H1  H2  O   H1  H2  O   
H1  H2  O   H1  H2  O   H1  H2  O   H1  H2  O   H1  H2  O   H1  H2  O   H1  H2  
O   H1  H2  O   H1  H2  O   H1  H2  O   H1  H2  O   H1  H2  O   H1  H2  O   H1  
H2  O   H1  H2  O   H1  H2  O   H1  H2  O   H1  H2  O   H1  H2  O   H1  H2  O   
H1  H2  O   H1  H2  O   H1  H2  O   H1  H2  O   H1  H2  O   H1  H2  O   H1  H2  
O   H1  H2  O   H1  H2  O   H1  H2  O   H1  H2  O   H1  H2  O   H1  H2  O   H1  
H2  O   H1  H2  O   H1  H2  O   H1  H2  O   H1  H2  O   H1  H2  O   H1  H2  O   
H1  H2  O   H1  H2  O   H1  H2  O   H1  H2  O   H1  H2  O   H1  H2  O   H1  H2  
O   H1  H2  O   H1  H2  O   H1  H2  O   H1  H2  O   H1  H2  O   H1  H2  O   H1  
H2  O   H1  H2  O   H1  H2  O   H1  H2  O   H1  H2  O   H1  H2  O   H1  H2  O   
H1  H2  O   H1  H2  O   H1  H2  O   H1  H2  O   H1  H2  O   H1  H2  O   H1  H2  
O   H1  H2  O   H1  H2  O   H1  H2  O   H1  H2  O   H1  H2  O   H1  H2  O   H1  
H2  O   H1  H2  O   H1  H2  O   H1  H2  O   H1  H2  O   H1  H2  O   H1  H2  O   
H1  H2  O   H1  H2  O   H1  H2  O   H1  H2  O   H1  H2  O   H1  H2  O   H1  H2  
O   H1  H2  O   H1  H2  O   H1  H2  O   H1  H2  O   H1  H2  O   H1  H2  O   H1  
H2  O   H1  H2  O   H1  H2  O   H1  H2  O   H1  H2  O   H1  H2  O   H1  H2  O   
H1  H2  O   H1  H2  O   H1  H2  O   H1  H2  O   H1  H2  O   H1  H2  O   H1  H2  
O   H1  H2  O   H1  H2  O   H1  H2  O   H1  H2  O   H1  H2  O   H1  H2  O   H1  
H2  O   H1  H2  O   H1  H2  O   H1  H2  O   H1  H2  O   H1  H2  O   H1  H2  O   
H1  H2  O   H1  H2  O   H1  H2  O   H1  H2  O   H1  H2  O   H1  H2  O   H1  H2  
O   H1  H2  O   H1  H2  O   H1  H2  O   H1  H2  O   H1  H2  O   H1  H2  O   H1  
H2  O   H1  H2  O   H1  H2  O   H1  H2  O   H1  H2  O   H1  H2  O   H1  H2  O   
H1  H2  O   H1  H2  O   H1  H2  O   H1  H2  O   H1  H2  O   H1  H2  O   H1  H2  
O   H1  H2  O   H1  H2  O   H1  H2  O   H1  H2  O   H1  H2  O   H1  H2  O   H1  
H2  O   H1  H2  O   H1  H2  O   H1  H2  O   H1  H2  O   H1  H2  O   H1  H2  O   
H1  H2  O   H1  H2  O   H1  H2  O   H1  H2  O   H1  H2  O   H1  H2  O   H1  H2  
O   H1  H2  O   H1  H2  O   H1  H2  O   H1  H2  O   H1  H2  O   H1  H2  O   H1  
H2  O   H1  H2  O   H1  H2  O   H1  H2  O   H1  H2  O   H1  H2  O   H1  H2  O   
H1  H2  O   H1  H2  O   H1  H2  O   H1  H2  O   H1  H2  O   H1  H2  O   H1  H2  
O   H1  H2  O   H1  H2  O   H1  H2  O   H1  H2  O   H1  H2  O   H1  H2  O   H1  
H2  O   H1  H2  O   H1  H2  O   H1  H2  O   H1  H2  O   H1  H2  O   H1  H2  O   
H1  H2  O   H1  H2  O   H1  H2  O   H1  H2  O   H1  H2  O   H1  H2  O   H1  H2  
O   H1  H2  O   H1  H2  O   H1  H2  O   H1  H2  O   H1  H2  O   H1  H2  O   H1  
H2  O   H1  H2  O   H1  H2  O   H1  H2  O   H1  H2  O   H1  H2  O   H1  H2  O   
H1  H2  O   H1  H2  O   H1  H2  O   H1  H2  O   H1  H2  O   H1  H2  O   H1  H2  
O   H1  H2  O   H1  H2  O   H1  H2  O   H1  H2  O   H1  H2  O   H1  H2  O   H1  
H2  O   H1  H2  O   H1  H2  O   H1  H2  O   H1  H2  O   H1  H2  O   H1  H2  O   
H1  H2  O   H1  H2  O   H1  H2  O   H1  H2  O   H1  H2  O   H1  H2  O   H1  H2  
O   H1  H2  O   H1  H2  O   H1  H2  O   H1  H2  O   H1  H2  O   H1  H2  O   H1  
H2  O   H1  H2  O   H1  H2  O   H1  H2  O   H1  H2  O   H1  H2  O   H1  H2  O   
H1  H2  O   H1  H2  O   H1  H2  O   H1  H2  O   H1  H2  O   H1  H2  O   H1  H2  
O   H1  H2  O   H1  H2  O   H1  H2  O   H1  H2  O   H1  H2  O   H1  H2  O   H1  
H2  O   H1  H2  O   H1  H2  O   H1  H2  O   H1  H2  O   H1  H2  O   H1  H2  O   
H1  H2  O   H1  H2  O   H1  H2  O   H1  H2  O   H1  H2  O   H1  H2  O   H1  H2  
O   H1  H2  O   H1  H2  O   H1  H2  O   H1  H2  O   H1  H2  O   H1  H2  O   H1  
H2  O   H1  H2  O   H1  H2  O   H1  H2  O   H1  H2  O   H1  H2  O   H1  H2  O   
H1  H2  O   H1  H2  O   H1  H2  O   H1  H2  O   H1  H2  O   H1  H2  O   H1  H2  
O   H1  H2  O   H1  H2  O   H1  H2  O   H1  H2  O   H1  H2  O   H1  H2  O   H1  
H2  O   H1  H2  O   H1  H2  O   H1  H2  O   H1  H2  O   H1  H2  O   H1  H2  O   
H1  H2  O   H1  H2  O   H1  H2  O   H1  H2  O   H1  H2  O   H1  H2  O   H1  H2  
O   H1  H2  O   H1  H2  O   H1  H2  O   H1  H2  O   H1  H2  O   H1  H2  O   H1  
H2  O   H1  H2  O   H1  H2  O   H1  H2  O   H1  H2  O   H1  H2  O   H1  H2  O   
H1  H2  O   H1  H2  O   H1  H2  O   H1  H2  O   H1  H2  O   H1  H2  O   H1  H2  
O   H1  H2  O   H1  H2  O   H1  H2  O   H1  H2  O   H1  H2  O   H1  H2  O   H1  
H2  O   H1  H2  O   H1  H2  O   H1  H2  O   H1  H2  O   H1  H2  O   H1  H2  O   
H1  H2  O   H1  H2  O   H1  H2  O   H1  H2  O   H1  H2  O   H1  H2  O   H1  H2  
O   H1  H2  O   H1  H2  O   H1  H2  O   H1  H2  O   H1  H2  O   H1  H2  O   H1  
H2  O   H1  H2  O   H1  H2  O   H1  H2  O   H1  H2  O   H1  H2  O   H1  H2  O   
H1  H2  O   H1  H2  O   H1  H2  O   H1  H2  O   H1  H2  O   H1  H2  O   H1  H2  
O   H1  H2  O   H1  H2  O   H1  H2  O   H1  H2  O   H1  H2  O   H1  H2  O   H1  
H2  O   H1  H2  O   H1  H2  O   H1  H2  O   H1  H2  O   H1  H2  O   H1  H2  O   
H1  H2  O   H1  H2  O   H1  H2  O   H1  H2  O   H1  H2  O   H1  H2  O   H1  H2  
O   H1  H2  O   H1  H2  O   H1  H2  O   H1  H2  O   H1  H2  O   H1  H2  O   H1  
H2  O   H1  H2  O   H1  H2  O   H1  H2  O   H1  H2  O   H1  H2  O   H1  H2  O   
H1  H2  O   H1  H2  O   H1  H2  O   H1  H2  O   H1  H2  O   H1  H2  O   H1  H2  
O   H1  H2  O   H1  H2  O   H1  H2  O   H1  H2  O   H1  H2  O   H1  H2  O   H1  
H2  O   H1  H2  O   H1  H2  O   H1  H2  O   H1  H2  O   H1  H2  O   H1  H2  O   
H1  H2  O   H1  H2  O   H1  H2  O   H1  H2  O   H1  H2  O   H1  H2  O   H1  H2  
O   H1  H2  O   H1  H2  O   H1  H2  O   H1  H2  O   H1  H2  O   H1  H2  O   H1  
H2  O   H1  H2  O   H1  H2  O   H1  H2  O   H1  H2  O   H1  H2  O   H1  H2  O   
H1  H2  O   H1  H2  O   H1  H2  O   H1  H2  O   H1  H2  O   H1  H2  O   H1  H2  
O   H1  H2  O   H1  H2  O   H1  H2  O   H1  H2  O   H1  H2  O   H1  H2  O   H1  
H2  O   H1  H2  O   H1  H2  O   H1  H2  O   H1  H2  O   H1  H2  O   H1  H2  O   
H1  H2  O   H1  H2  O   H1  H2  O   H1  H2  O   H1  H2  O   H1  H2  O   H1  H2  
O   H1  H2  O   H1  H2  O   H1  H2  O   H1  H2  O   H1  H2  O   H1  H2  O   H1  
H2  O   H1  H2  O   H1  H2  O   H1  H2  O   H1  H2  O   H1  H2  O   H1  H2  O   
H1  H2  O   H1  H2  O   H1  H2  O   H1  H2  O   H1  H2  O   H1  H2  O   H1  H2  
O   H1  H2  O   H1  H2  O   H1  H2  O   H1  H2  O   H1  H2  O   H1  H2  O   H1  
H2  O   H1  H2  O   H1  H2  O   H1  H2  O   H1  H2  O   H1  H2  O   H1  H2  O   
H1  H2  O   H1  H2  O   H1  H2  O   H1  H2  O   H1  H2  O   H1  H2  O   H1  H2  
O   H1  H2  O   H1  H2  O   H1  H2  O   H1  H2  O   H1  H2  O   H1  H2  O   H1  
H2  O   H1  H2  O   H1  H2  O   H1  H2  O   H1  H2  O   H1  H2  O   H1  H2  O   
H1  H2  O   H1  H2  O   H1  H2  O   H1  H2  O   H1  H2  O   H1  H2  O   H1  H2  
O   H1  H2  O   H1  H2  O   H1  H2  O   H1  H2  O   H1  H2  O   H1  H2  O   H1  
H2  O   H1  H2  O   H1  H2  O   H1  H2  O   H1  H2  O   H1  H2  O   H1  H2  O   
H1  H2  O   H1  H2  O   H1  H2  O   H1  H2  O   H1  H2  O   H1  H2  O   H1  H2  
O   H1  H2  O   H1  H2  O   H1  H2  O   H1  H2  O   H1  H2  O   H1  H2  O   H1  
H2  O   H1  H2  O   H1  H2  O   H1  H2  O   H1  H2  O   H1  H2  O   H1  H2  O   
H1  H2  O   H1  H2  O   H1  H2  O   H1  H2  O   H1  H2  O   H1  H2  O   H1  H2  
O   H1  H2  O   H1  H2  O   H1  H2  O   H1  H2  O   H1  H2  O   H1  H2  O   H1  
H2  O   H1  H2  O   H1  H2  O   H1  H2  O   H1  H2  O   H1  H2  O   H1  H2  O   
H1  H2  O   H1  H2  O   H1  H2  O   H1  H2  O   H1  H2  O   H1  H2  O   H1  H2  
O   H1  H2  O   H1  H2  O   H1  H2  O   H1  H2  O   H1  H2  O   H1  H2  O   H1  
H2  O   H1  H2  O   H1  H2  O   H1  H2  O   H1  H2  O   H1  H2  O   H1  H2  O   
H1  H2  O   H1  H2  O   H1  H2  O   H1  H2  O   H1  H2  O   H1  H2  O   H1  H2  
O   H1  H2  O   H1  H2  O   H1  H2  O   H1  H2  O   H1  H2  O   H1  H2  O   H1  
H2  O   H1  H2  O   H1  H2  O   H1  H2  O   H1  H2  O   H1  H2  O   H1  H2  O   
H1  H2  O   H1  H2  O   H1  H2  O   H1  H2  O   H1  H2  O   H1  H2  O   H1  H2  
O   H1  H2  O   H1  H2  O   H1  H2  O   H1  H2  O   H1  H2  O   H1  H2  O   H1  
H2  O   H1  H2  O   H1  H2  O   H1  H2  O   H1  H2  O   H1  H2  O   H1  H2  O   
H1  H2  O   H1  H2  O   H1  H2  O   H1  H2  O   H1  H2  O   H1  H2  O   H1  H2  
O   H1  H2  O   H1  H2  O   H1  H2  O   H1  H2  O   H1  H2  O   H1  H2  O   H1  
H2  O   H1  H2  O   H1  H2  O   H1  H2  O   H1  H2  O   H1  H2  O   H1  H2  O   
H1  H2  O   H1  H2  O   H1  H2  O   H1  H2  O   H1  H2  O   H1  H2  O   H1  H2  
O   H1  H2  O   H1  H2  O   H1  H2  O   H1  H2  O   H1  H2  O   H1  H2  O   H1  
H2  O   H1  H2  O   H1  H2  O   H1  H2  O   H1  H2  O   H1  H2  O   H1  H2  O   
H1  H2  O   H1  H2  O   H1  H2  O   H1  H2  O   H1  H2  O   H1  H2  O   H1  H2  
O   H1  H2  O   H1  H2  O   H1  H2  O   H1  H2  O   H1  H2  O   H1  H2  O   H1  
H2  O   H1  H2  O   H1  H2  O   H1  H2  O   H1  H2  O   H1  H2  O   H1  H2  O   
H1  H2  O   H1  H2  O   H1  H2  O   H1  H2  O   H1  H2  O   H1  H2  O   H1  H2  
O   H1  H2  O   H1  H2  O   H1  H2  O   H1  H2  O   H1  H2  O   H1  H2  O   H1  
H2  O   H1  H2  O   H1  H2  O   H1  H2  O   H1  H2  O   H1  H2  O   H1  H2  O   
H1  H2  O   H1  H2  O   H1  H2  O   H1  H2  O   H1  H2  O   H1  H2  O   H1  H2  
O   H1  H2  O   H1  H2  O   H1  H2  O   H1  H2  O   H1  H2  O   H1  H2  O   H1  
H2  O   H1  H2  O   H1  H2  O   H1  H2  O   H1  H2  O   H1  H2  O   H1  H2  O   
H1  H2  O   H1  H2  O   H1  H2  O   H1  H2  O   H1  H2  O   H1  H2  O   H1  H2  
O   H1  H2  O   H1  H2  O   H1  H2  O   H1  H2  O   H1  H2  O   H1  H2  O   H1  
H2  O   H1  H2  O   H1  H2  O   H1  H2  O   H1  H2  O   H1  H2  O   H1  H2  O   
H1  H2  O   H1  H2  O   H1  H2  O   H1  H2  O   H1  H2  O   H1  H2  O   H1  H2  
O   H1  H2  O   H1  H2  O   H1  H2  O   H1  H2  O   H1  H2  O   H1  H2  O   H1  
H2  O   H1  H2  O   H1  H2  O   H1  H2  O   H1  H2  O   H1  H2  O   H1  H2  O   
H1  H2  O   H1  H2  O   H1  H2  O   H1  H2  O   H1  H2  O   H1  H2  O   H1  H2  
O   H1  H2  O   H1  H2  O   H1  H2  O   H1  H2  O   H1  H2  O   H1  H2  O   H1  
H2  O   H1  H2  O   H1  H2  O   H1  H2  O   H1  H2  O   H1  H2  O   H1  H2  O   
H1  H2  O   H1  H2  O   H1  H2  O   H1  H2  O   H1  H2  O   H1  H2  O   H1  H2  
O   H1  H2  O   H1  H2  O   H1  H2  O   H1  H2  O   H1  H2  O   H1  H2  O   H1  
H2  O   H1  H2  O   H1  H2  O   H1  H2  O   H1  H2  O   H1  H2  O   H1  H2  O   
H1  H2  O   H1  H2  O   H1  H2  O   H1  H2  O   H1  H2  O   H1  H2  O   H1  H2  
O   H1  H2  O   H1  H2  O   H1  H2  O   H1  H2  O   H1  H2  O   H1  H2  O   H1  
H2  O   H1  H2  O   H1  H2  O   H1  H2  O   H1  H2  O   H1  H2  O   H1  H2  O   
H1  H2  O   H1  H2  O   H1  H2  O   H1  H2  O   H1  H2  O   H1  H2  O   H1  H2  
O   H1  H2  O   H1  H2  O   H1  H2  O   H1  H2  O   H1  H2  O   H1  H2  O   H1  
H2  O   H1  H2  O   H1  H2  O   H1  H2  O   H1  H2  O   H1  H2  O   H1  H2  O   
H1  H2  O   H1  H2  O   H1  H2  O   H1  H2  O   H1  H2  O   H1  H2  O   H1  H2  
O   H1  H2  O   H1  H2  O   H1  H2  O   H1  H2  O   H1  H2  O   H1  H2  O   H1  
H2  O   H1  H2  O   H1  H2  O   H1  H2  O   H1  H2  O   H1  H2  O   H1  H2  O   
H1  H2  O   H1  H2  O   H1  H2  O   H1  H2  O   H1  H2  O   H1  H2  O   H1  H2  
O   H1  H2  O   H1  H2  O   H1  H2  O   H1  H2  O   H1  H2  O   H1  H2  O   H1  
H2  O   H1  H2  O   H1  H2  O   H1  H2  O   H1  H2  O   H1  H2  O   H1  H2  O   
H1  H2  O   H1  H2  O   H1  H2  O   H1  H2  O   H1  H2  O   H1  H2  O   H1  H2  
O   H1  H2  O   H1  H2  O   H1  H2  O   H1  H2  O   H1  H2  O   H1  H2  O   H1  
H2  O   H1  H2  O   H1  H2  O   H1  H2  O   H1  H2  O   H1  H2  O   H1  H2  O   
H1  H2  O   H1  H2  O   H1  H2  O   H1  H2  O   H1  H2  O   H1  H2  O   H1  H2  
O   H1  H2  O   H1  H2  O   H1  H2  O   H1  H2  O   H1  H2  O   H1  H2  O   H1  
H2  O   H1  H2  O   H1  H2  O   H1  H2  O   H1  H2  O   H1  H2  O   H1  H2  O   
H1  H2  O   H1  H2  O   H1  H2  O   H1  H2  O   H1  H2  O   H1  H2  O   H1  H2  
O   H1  H2  O   H1  H2  O   H1  H2  O   H1  H2  O   H1  H2  O   H1  H2  O   H1  
H2  O   H1  H2  O   H1  H2  O   H1  H2  O   H1  H2  O   H1  H2  O   H1  H2  O   
H1  H2  O   H1  H2  O   H1  H2  O   H1  H2  O   H1  H2  O   H1  H2  O   H1  H2  
O   H1  H2  O   H1  H2  O   H1  H2  O   H1  H2  O   H1  H2  O   H1  H2  O   H1  
H2  O   H1  H2  O   H1  H2  O   H1  H2  O   H1  H2  O   H1  H2  O   H1  H2  O   
H1  H2  O   H1  H2  O   H1  H2  O   H1  H2  O   H1  H2  O   H1  H2  O   H1  H2  
O   H1  H2  O   H1  H2  O   H1  H2  O   H1  H2  O   H1  H2  O   H1  H2  O   H1  
H2  O   H1  H2  O   H1  H2  O   H1  H2  O   H1  H2  O   H1  H2  O   H1  H2  O   
H1  H2  O   H1  H2  O   H1  H2  O   H1  H2  O   H1  H2  O   H1  H2  O   H1  H2  
O   H1  H2  O   H1  H2  O   H1  H2  O   H1  H2  O   H1  H2  O   H1  H2  O   H1  
H2  O   H1  H2  O   H1  H2  O   H1  H2  O   H1  H2  O   H1  H2  O   H1  H2  O   
H1  H2  O   H1  H2  O   H1  H2  O   H1  H2  O   H1  H2  O   H1  H2  O   H1  H2  
O   H1  H2  O   H1  H2  O   H1  H2  O   H1  H2  O   H1  H2  O   H1  H2  O   H1  
H2  O   H1  H2  O   H1  H2  O   H1  H2  O   H1  H2  O   H1  H2  O   H1  H2  O   
H1  H2  O   H1  H2  O   H1  H2  O   H1  H2  O   H1  H2  O   H1  H2  O   H1  H2  
O   H1  H2  O   H1  H2  O   H1  H2  O   H1  H2  O   H1  H2  O   H1  H2  O   H1  
H2  O   H1  H2  O   H1  H2  O   H1  H2  O   H1  H2  O   H1  H2  O   H1  H2  O   
H1  H2  O   H1  H2  O   H1  H2  O   H1  H2  O   H1  H2  O   H1  H2  O   H1  H2  
O   H1  H2  O   H1  H2  O   H1  H2  O   H1  H2  O   H1  H2  O   H1  H2  O   H1  
H2  O   H1  H2  O   H1  H2  O   H1  H2  O   H1  H2  O   H1  H2  O   H1  H2  O   
H1  H2  O   H1  H2  O   H1  H2  O   H1  H2  O   H1  H2  O   H1  H2  O   H1  H2  
O   H1  H2  O   H1  H2  O   H1  H2  O   H1  H2  O   H1  H2  O   H1  H2  O   H1  
H2  O   H1  H2  O   H1  H2  O   H1  H2  O   H1  H2  O   H1  H2  O   H1  H2  O   
H1  H2  O   H1  H2  O   H1  H2  O   H1  H2  O   H1  H2  O   H1  H2  O   H1  H2  
O   H1  H2  O   H1  H2  O   H1  H2  O   H1  H2  O   H1  H2  O   H1  H2  O   H1  
H2  O   H1  H2  O   H1  H2  O   H1  H2  O   H1  H2  O   H1  H2  O   H1  H2  O   
H1  H2  O   H1  H2  O   H1  H2  O   H1  H2  O   H1  H2  O   H1  H2  O   H1  H2  
O   H1  H2  O   H1  H2  O   H1  H2  O   H1  H2  O   H1  H2  O   H1  H2  O   H1  
H2  O   H1  H2  O   H1  H2  O   H1  H2  O   H1  H2  O   H1  H2  O   H1  H2  O   
H1  H2  O   H1  H2  O   H1  H2  O   H1  H2  O   H1  H2  O   H1  H2  O   H1  H2  
O   H1  H2  O   H1  H2  O   H1  H2  O   H1  H2  O   H1  H2  O   H1  H2  O   H1  
H2  O   H1  H2  O   H1  H2  O   H1  H2  O   H1  H2  O   H1  H2  O   H1  H2  O   
H1  H2  O   H1  H2  O   H1  H2  O   H1  H2  O   H1  H2  O   H1  H2  O   H1  H2  
O   H1  H2  O   H1  H2  O   H1  H2  O   H1  H2  O   H1  H2  O   H1  H2  O   H1  
H2  O   H1  H2  O   H1  H2  O   H1  H2  O   H1  H2  O   H1  H2  O   H1  H2  O   
H1  H2  O   H1  H2  O   H1  H2  O   H1  H2  O   H1  H2  O   H1  H2  O   H1  H2  
O   H1  H2  O   H1  H2  O   H1  H2  O   H1  H2  O   H1  H2  O   H1  H2  O   H1  
H2  O   H1  H2  O   H1  H2  O   H1  H2  O   H1  H2  O   H1  H2  O   H1  H2  O   
H1  H2  O   H1  H2  O   H1  H2  O   H1  H2  O   H1  H2  O   H1  H2  O   H1  H2  
O   H1  H2  O   H1  H2  O   H1  H2  O   H1  H2  O   H1  H2  O   H1  H2  O   H1  
H2  O   H1  H2  O   H1  H2  O   H1  H2  O   H1  H2  O   H1  H2  O   H1  H2  O   
H1  H2  O   H1  H2  O   H1  H2  O   H1  H2  O   H1  H2  O   H1  H2  O   H1  H2  
O   H1  H2  O   H1  H2  O   H1  H2  O   H1  H2  O   H1  H2  O   H1  H2  O   H1  
H2  O   H1  H2  O   H1  H2  O   H1  H2  O   H1  H2  O   H1  H2  O   H1  H2  O   
H1  H2  O   H1  H2  O   H1  H2  O   H1  H2  O   H1  H2  O   H1  H2  O   H1  H2  
O   H1  H2  O   H1  H2  O   H1  H2  O   H1  H2  O   H1  H2  O   H1  H2  O   H1  
H2  O   H1  H2  O   H1  H2  O   H1  H2  O   H1  H2  O   H1  H2  O   H1  H2  O   
H1  H2  O   H1  H2  O   H1  H2  O   H1  H2  O   H1  H2  O   H1  H2  O   H1  H2  
O   H1  H2  O   H1  H2  O   H1  H2  O   H1  H2  O   H1  H2  O   H1  H2  O   H1  
H2  O   H1  H2  O   H1  H2  O   H1  H2  O   H1  H2  O   H1  H2  O   H1  H2  O   
H1  H2  O   H1  H2  O   H1  H2  O   H1  H2  O   H1  H2  O   H1  H2  O   H1  H2  
O   H1  H2  O   H1  H2  O   H1  H2  O   H1  H2  O   H1  H2  O   H1  H2  O   H1  
H2  O   H1  H2  O   H1  H2  O   H1  H2  O   H1  H2  O   H1  H2  O   H1  H2  O   
H1  H2  O   H1  H2  O   H1  H2  O   H1  H2  O   H1  H2  O   H1  H2  O   H1  H2  
O   H1  H2  O   H1  H2  O   H1  H2  O   H1  H2  O   H1  H2  O   H1  H2  O   H1  
H2  O   H1  H2  O   H1  H2  O   H1  H2  O   H1  H2  O   H1  H2  O   H1  H2  O   
H1  H2  O   H1  H2  O   H1  H2  O   H1  H2  O   H1  H2  O   H1  H2  O   H1  H2  
O   H1  H2  O   H1  H2  O   H1  H2  O   H1  H2  O   H1  H2  O   H1  H2  O   H1  
H2  O   H1  H2  O   H1  H2  O   H1  H2  O   H1  H2  O   H1  H2  O   H1  H2  O   
H1  H2  O   H1  H2  O   H1  H2  O   H1  H2  O   H1  H2  O   H1  H2  O   H1  H2  
O   H1  H2  O   H1  H2  O   H1  H2  O   H1  H2  O   H1  H2  O   H1  H2  O   H1  
H2  O   H1  H2  O   H1  H2  O   H1  H2  O   H1  H2  O   H1  H2  O   H1  H2  O   
H1  H2  O   H1  H2  O   H1  H2  O   H1  H2  O   H1  H2  O   H1  H2  O   H1  H2  
O   H1  H2  O   H1  H2  O   H1  H2  O   H1  H2  O   H1  H2  O   H1  H2  O   H1  
H2  O   H1  H2  O   H1  H2  O   H1  H2  O   H1  H2  O   H1  H2  O   H1  H2  O   
H1  H2  O   H1  H2  O   H1  H2  O   H1  H2  O   H1  H2  O   H1  H2  O   H1  H2  
O   H1  H2  O   H1  H2  O   H1  H2  O   H1  H2  O   H1  H2  O   H1  H2  O   H1  
H2  O   H1  H2  O   H1  H2  O   H1  H2  O   H1  H2  O   H1  H2  O   H1  H2  O   
H1  H2  O   H1  H2  O   H1  H2  O   H1  H2  O   H1  H2  O   H1  H2  O   H1  H2  
O   H1  H2  O   H1  H2  O   H1  H2  O   H1  H2  O   H1  H2  O   H1  H2  O   H1  
H2  O   H1  H2  O   H1  H2  O   H1  H2  O   H1  H2  O   H1  H2  O   H1  H2  O   
H1  H2  O   H1  H2  O   H1  H2  O   H1  H2  O   H1  H2  O   H1  H2  O   H1  H2  
O   H1  H2  O   H1  H2  O   H1  H2  O   H1  H2  O   H1  H2  O   H1  H2  O   H1  
H2  O   H1  H2  O   H1  H2  O   H1  H2  O   H1  H2  O   H1  H2  O   H1  H2  O   
H1  H2  O   H1  H2  O   H1  H2  O   H1  H2  O   H1  H2  O   H1  H2  O   H1  H2  
O   H1  H2  O   H1  H2  O   H1  H2  O   H1  H2  O   H1  H2  O   H1  H2  O   H1  
H2  O   H1  H2  O   H1  H2  O   H1  H2  O   H1  H2  O   H1  H2  O   H1  H2  O   
H1  H2  O   H1  H2  O   H1  H2  O   H1  H2  O   H1  H2  O   H1  H2  O   H1  H2  
O   H1  H2  O   H1  H2  O   H1  H2  O   H1  H2  O   H1  H2  O   H1  H2  O   H1  
H2  O   H1  H2  O   H1  H2  O   H1  H2  O   H1  H2  O   H1  H2  O   H1  H2  O   
H1  H2  O   H1  H2  O   H1  H2  O   H1  H2  O   H1  H2  O   H1  H2  O   H1  H2  
O   H1  H2  O   H1  H2  O   H1  H2  O   H1  H2  O   H1  H2  O   H1  H2  O   H1  
H2  O   H1  H2  O   H1  H2  O   H1  H2  O   H1  H2  O   H1  H2  O   H1  H2  O   
H1  H2  O   H1  H2  O   H1  H2  O   H1  H2  O   H1  H2  O   H1  H2  O   H1  H2  
O   H1  H2  O   H1  H2  O   H1  H2  O   H1  H2  O   H1  H2  O   H1  H2  O   H1  
H2  O   H1  H2  O   H1  H2  O   H1  H2  O   H1  H2  O   H1  H2  O   H1  H2  O   
H1  H2  O   H1  H2  O   H1  H2  O   H1  H2  O   H1  H2  O   H1  H2  O   H1  H2  
O   H1  H2  O   H1  H2  O   H1  H2  O   H1  H2  O   H1  H2  O   H1  H2  O   H1  
H2  O   H1  H2  O   H1  H2  O   H1  H2  O   H1  H2  O   H1  H2  O   H1  H2  O   
H1  H2  O   H1  H2  O   H1  H2  O   H1  H2  O   H1  H2  O   H1  H2  O   H1  H2  
O   H1  H2  O   H1  H2  O   H1  H2  O   H1  H2  O   H1  H2  O   H1  H2  O   H1  
H2  O   H1  H2  O   H1  H2  O   H1  H2  O   H1  H2  O   H1  H2  O   H1  H2  O   
H1  H2  O   H1  H2  O   H1  H2  O   H1  H2  O   H1  H2  O   H1  H2  O   H1  H2  
O   H1  H2  O   H1  H2  O   H1  H2  O   H1  H2  O   H1  H2  O   H1  H2  O   H1  
H2  O   H1  H2  O   H1  H2  O   H1  H2  O   H1  H2  O   H1  H2  O   H1  H2  O   
H1  H2  O   H1  H2  O   H1  H2  O   H1  H2  O   H1  H2  O   H1  H2  O   H1  H2  
O   H1  H2  O   H1  H2  O   H1  H2  O   H1  H2  O   H1  H2  O   H1  H2  O   H1  
H2  O   H1  H2  O   H1  H2  O   H1  H2  O   H1  H2  O   H1  H2  O   H1  H2  O   
H1  H2  O   H1  H2  O   H1  H2  O   H1  H2  O   H1  H2  O   H1  H2  O   H1  H2  
O   H1  H2  O   H1  H2  O   H1  H2  O   H1  H2  O   H1  H2  O   H1  H2  O   H1  
H2  O   H1  H2  O   H1  H2  O   H1  H2  O   H1  H2  O   H1  H2  O   H1  H2  O   
H1  H2  O   H1  H2  O   H1  H2  O   H1  H2  O   H1  H2  O   H1  H2  O   H1  H2  
O   H1  H2  O   H1  H2  O   H1  H2  O   H1  H2  O   H1  H2  O   H1  H2  O   H1  
H2  O   H1  H2  O   H1  H2  O   H1  H2  O   H1  H2  O   H1  H2  O   H1  H2  O   
H1  H2  O   H1  H2  O   H1  H2  O   H1  H2  O   H1  H2  O   H1  H2  O   H1  H2  
O   H1  H2  O   H1  H2  O   H1  H2  O   H1  H2  O   H1  H2  O   H1  H2  O   H1  
H2  O   H1  H2  O   H1  H2  O   H1  H2  O   H1  H2  O   H1  H2  O   H1  H2  O   
H1  H2  O   H1  H2  O   H1  H2  O   H1  H2  O   H1  H2  O   H1  H2  O   H1  H2  
O   H1  H2  O   H1  H2  O   H1  H2  O   H1  H2  O   H1  H2  O   H1  H2  O   H1  
H2  O   H1  H2  O   H1  H2  O   H1  H2  O   H1  H2  O   H1  H2  O   H1  H2  O   
H1  H2  O   H1  H2  O   H1  H2  O   H1  H2  O   H1  H2  O   H1  H2  O   H1  H2  
O   H1  H2  O   H1  H2  O   H1  H2  O   H1  H2  O   H1  H2  O   H1  H2  O   H1  
H2  O   H1  H2  O   H1  H2  O   H1  H2  O   H1  H2  O   H1  H2  O   H1  H2  O   
H1  H2  O   H1  H2  O   H1  H2  O   H1  H2  O   H1  H2  O   H1  H2  O   H1  H2  
O   H1  H2  O   H1  H2  O   H1  H2  O   H1  H2  O   H1  H2  O   H1  H2  O   H1  
H2  O   H1  H2  O   H1  H2  O   H1  H2  O   H1  H2  O   H1  H2  O   H1  H2  O   
H1  H2  O   H1  H2  O   H1  H2  O   H1  H2  O   H1  H2  O   H1  H2  O   H1  H2  
O   H1  H2  O   H1  H2  O   H1  H2  O   H1  H2  O   H1  H2  O   H1  H2  O   H1  
H2  O   H1  H2  O   H1  H2  O   H1  H2  O   H1  H2  O   H1  H2  O   H1  H2  O   
H1  H2  O   H1  H2  O   H1  H2  O   H1  H2  O   H1  H2  O   H1  H2  O   H1  H2  
O   H1  H2  O   H1  H2  O   H1  H2  O   H1  H2  O   H1  H2  O   H1  H2  O   H1  
H2  O   H1  H2  O   H1  H2  O   H1  H2  O   H1  H2  O   H1  H2  O   H1  H2  O   
H1  H2  O   H1  H2  O   H1  H2  O   H1  H2  O   H1  H2  O   H1  H2  O   H1  H2  
O   H1  H2  O   H1  H2  O   H1  H2  O   H1  H2  O   H1  H2  O   H1  H2  O   H1  
H2  O   H1  H2  O   H1  H2  O   H1  H2  O   H1  H2  O   H1  H2  O   H1  H2  O   
H1  H2  O   H1  H2  O   H1  H2  O   H1  H2  O   H1  H2  O   H1  H2  O   H1  H2  
O   H1  H2  O   H1  H2  O   H1  H2  O   H1  H2  O   H1  H2  O   H1  H2  O   H1  
H2  O   H1  H2  O   H1  H2  O   H1  H2  O   H1  H2  O   H1  H2  O   H1  H2  O   
H1  H2  O   H1  H2  O   H1  H2  O   H1  H2  O   H1  H2  O   H1  H2  O   H1  H2  
O   H1  H2  O   H1  H2  O   H1  H2  O   H1  H2  O   H1  H2  O   H1  H2  O   H1  
H2  O   H1  H2  O   H1  H2  O   H1  H2  O   H1  H2  O   H1  H2  O   H1  H2  O   
H1  H2  O   H1  H2  O   H1  H2  O   H1  H2  O   H1  H2  O   H1  H2  O   H1  H2  
O   H1  H2  O   H1  H2  O   H1  H2  O   H1  H2  O   H1  H2  O   H1  H2  O   H1  
H2  O   H1  H2  O   H1  H2  O   H1  H2  O   H1  H2  O   H1  H2  O   H1  H2  O   
H1  H2  O   H1  H2  O   H1  H2  O   H1  H2  O   H1  H2  O   H1  H2  O   H1  H2  
O   H1  H2  O   H1  H2  O   H1  H2  O   H1  H2  O   H1  H2  O   H1  H2  O   H1  
H2  O   H1  H2  O   H1  H2  O   H1  H2  O   H1  H2  O   H1  H2  O   H1  H2  O   
H1  H2  O   H1  H2  O   H1  H2  O   H1  H2  O   H1  H2  O   H1  H2  O   H1  H2  
O   H1  H2  O   H1  H2  O   H1  H2  O   H1  H2  O   H1  H2  O   H1  H2  O   H1  
H2  O   H1  H2  O   H1  H2  O   H1  H2  O   H1  H2  O   H1  H2  O   H1  H2  O   
H1  H2  O   H1  H2  O   H1  H2  O   H1  H2  O   H1  H2  O   H1  H2  O   H1  H2  
O   H1  H2  O   H1  H2  O   H1  H2  O   H1  H2  O   H1  H2  O   H1  H2  O   H1  
H2  O   H1  H2  O   H1  H2  O   H1  H2  O   H1  H2  O   H1  H2  O   H1  H2  O   
H1  H2  O   H1  H2  O   H1  H2  O   H1  H2  O   H1  H2  O   H1  H2  O   H1  H2  
O   H1  H2  O   H1  H2  O   H1  H2  O   H1  H2  O   H1  H2  O   H1  H2  O   H1  
H2  O   H1  H2  O   H1  H2  O   H1  H2  O   H1  H2  O   H1  H2  O   H1  H2  O   
H1  H2  O   H1  H2  O   H1  H2  O   H1  H2  O   H1  H2  O   H1  H2  O   H1  H2  
O   H1  H2  O   H1  H2  O   H1  H2  O   H1  H2  O   H1  H2  O   H1  H2  O   H1  
H2  O   H1  H2  O   H1  H2  O   H1  H2  O   H1  H2  O   H1  H2  O   H1  H2  O   
H1  H2  O   H1  H2  O   H1  H2  O   H1  H2  O   H1  H2  O   H1  H2  O   H1  H2  
O   H1  H2  O   H1  H2  O   H1  H2  O   H1  H2  O   H1  H2  O   H1  H2  O   H1  
H2  O   H1  H2  O   H1  H2  O   H1  H2  O   H1  H2  O   H1  H2  O   H1  H2  O   
H1  H2  O   H1  H2  O   H1  H2  O   H1  H2  O   H1  H2  O   H1  H2  O   H1  H2  
O   H1  H2  O   H1  H2  O   H1  H2  O   H1  H2  O   H1  H2  O   H1  H2  O   H1  
H2  O   H1  H2  O   H1  H2  O   H1  H2  O   H1  H2  O   H1  H2  O   H1  H2  O   
H1  H2  O   H1  H2  O   H1  H2  O   H1  H2  O   H1  H2  O   H1  H2  O   H1  H2  
O   H1  H2  O   H1  H2  O   H1  H2  O   H1  H2  O   H1  H2  O   H1  H2  O   H1  
H2  O   H1  H2  O   H1  H2  O   H1  H2  O   H1  H2  O   H1  H2  O   H1  H2  O   
H1  H2  O   H1  H2  O   H1  H2  O   H1  H2  O   H1  H2  O   H1  H2  O   H1  H2  
O   H1  H2  O   H1  H2  O   H1  H2  O   H1  H2  O   H1  H2  O   H1  H2  O   H1  
H2  O   H1  H2  O   H1  H2  O   H1  H2  O   H1  H2  O   H1  H2  O   H1  H2  O   
H1  H2  O   H1  H2  O   H1  H2  O   H1  H2  O   H1  H2  O   H1  H2  O   H1  H2  
O   H1  H2  O   H1  H2  O   H1  H2  O   H1  H2  O   H1  H2  O   H1  H2  O   H1  
H2  O   H1  H2  O   H1  H2  O   H1  H2  O   H1  H2  O   H1  H2  O   H1  H2  O   
H1  H2  O   H1  H2  O   H1  H2  O   H1  H2  O   H1  H2  O   H1  H2  O   H1  H2  
O   H1  H2  O   H1  H2  O   H1  H2  O   H1  H2  O   H1  H2  O   H1  H2  O   H1  
H2  O   H1  H2  O   H1  H2  O   H1  H2  O   H1  H2  O   H1  H2  O   H1  H2  O   
H1  H2  O   H1  H2  O   H1  H2  O   H1  H2  O   H1  H2  O   H1  H2  O   H1  H2  
O   H1  H2  O   H1  H2  O   H1  H2  O   H1  H2  O   H1  H2  O   H1  H2  O   H1  
H2  O   H1  H2  O   H1  H2  O   H1  H2  O   H1  H2  O   H1  H2  O   H1  H2  O   
H1  H2  O   H1  H2  O   H1  H2  O   H1  H2  O   H1  H2  O   H1  H2  O   H1  H2  
O   H1  H2  O   H1  H2  O   H1  H2  O   H1  H2  O   H1  H2  O   H1  H2  O   H1  
H2  O   H1  H2  O   H1  H2  O   H1  H2  O   H1  H2  O   H1  H2  O   H1  H2  O   
H1  H2  O   H1  H2  O   H1  H2  O   H1  H2  O   H1  H2  O   H1  H2  O   H1  H2  
O   H1  H2  O   H1  H2  O   H1  H2  O   H1  H2  O   H1  H2  O   H1  H2  O   H1  
H2  O   H1  H2  O   H1  H2  O   H1  H2  O   H1  H2  O   H1  H2  O   H1  H2  O   
H1  H2  O   H1  H2  O   H1  H2  O   H1  H2  O   H1  H2  O   H1  H2  O   H1  H2  
O   H1  H2  O   H1  H2  O   H1  H2  O   H1  H2  O   H1  H2  O   H1  H2  O   H1  
H2  O   H1  H2  O   H1  H2  O   H1  H2  O   H1  H2  O   H1  H2  O   H1  H2  O   
H1  H2  O   H1  H2  O   H1  H2  O   H1  H2  O   H1  H2  O   H1  H2  O   H1  H2  
O   H1  H2  O   H1  H2  O   H1  H2  O   H1  H2  O   H1  H2  O   H1  H2  O   H1  
H2  O   H1  H2  O   H1  H2  O   H1  H2  O   H1  H2  O   H1  H2  O   H1  H2  O   
H1  H2  O   H1  H2  O   H1  H2  O   H1  H2  O   H1  H2  O   H1  H2  O   H1  H2  
O   H1  H2  O   H1  H2  O   H1  H2  O   H1  H2  O   H1  H2  O   H1  H2  O   H1  
H2  O   H1  H2  O   H1  H2  O   H1  H2  O   H1  H2  O   H1  H2  O   H1  H2  O   
H1  H2  O   H1  H2  O   H1  H2  O   H1  H2  O   H1  H2  O   H1  H2  O   H1  H2  
O   H1  H2  O   H1  H2  O   H1  H2  O   H1  H2  O   H1  H2  O   H1  H2  O   H1  
H2  O   H1  H2  O   H1  H2  O   H1  H2  O   H1  H2  O   H1  H2  O   H1  H2  O   
H1  H2  O   H1  H2  O   H1  H2  O   H1  H2  O   H1  H2  O   H1  H2  O   H1  H2  
O   H1  H2  O   H1  H2  O   H1  H2  O   H1  H2  O   H1  H2  O   H1  H2  O   H1  
H2  O   H1  H2  O   H1  H2  O   H1  H2  O   H1  H2  O   H1  H2  O   H1  H2  O   
H1  H2  O   H1  H2  O   H1  H2  O   H1  H2  O   H1  H2  O   H1  H2  O   H1  H2  
O   H1  H2  O   H1  H2  O   H1  H2  O   H1  H2  O   H1  H2  O   H1  H2  O   H1  
H2  O   H1  H2  O   H1  H2  O   H1  H2  O   H1  H2  O   H1  H2  O   H1  H2  O   
H1  H2  O   H1  H2  O   H1  H2  O   H1  H2  O   H1  H2  O   H1  H2  O   H1  H2  
O   H1  H2  O   H1  H2  O   H1  H2  O   H1  H2  O   H1  H2  O   H1  H2  O   H1  
H2  O   H1  H2  O   H1  H2  O   H1  H2  O   H1  H2  O   H1  H2  O   H1  H2  O   
H1  H2  O   H1  H2  O   H1  H2  O   H1  H2  O   H1  H2  O   H1  H2  O   H1  H2  
O   H1  H2  O   H1  H2  O   H1  H2  O   H1  H2  O   H1  H2  O   H1  H2  O   H1  
H2  O   H1  H2  O   H1  H2  O   H1  H2  O   H1  H2  O   H1  H2  O   H1  H2  O   
H1  H2  O   H1  H2  O   H1  H2  O   H1  H2  O   H1  H2  O   H1  H2  O   H1  H2  
O   H1  H2  O   H1  H2  O   H1  H2  O   H1  H2  O   H1  H2  O   H1  H2  O   H1  
H2  O   H1  H2  O   H1  H2  O   H1  H2  O   H1  H2  O   H1  H2  O   H1  H2  O   
H1  H2  O   H1  H2  O   H1  H2  O   H1  H2  O   H1  H2  O   H1  H2  O   H1  H2  
O   H1  H2  O   H1  H2  O   H1  H2  O   H1  H2  O   H1  H2  O   H1  H2  O   H1  
H2  O   H1  H2  O   H1  H2  O   H1  H2  O   H1  H2  O   H1  H2  O   H1  H2  O   
H1  H2  O   H1  H2  O   H1  H2  O   H1  H2  O   H1  H2  O   H1  H2  O   H1  H2  
O   H1  H2  O   H1  H2  O   H1  H2  O   H1  H2  O   H1  H2  O   H1  H2  O   H1  
H2  O   H1  H2  O   H1  H2  O   H1  H2  O   H1  H2  O   H1  H2  O   H1  H2  O   
H1  H2  O   H1  H2  O   H1  H2  O   H1  H2  O   H1  H2  O   H1  H2  O   H1  H2  
O   H1  H2  O   H1  H2  O   H1  H2  O   H1  H2  O   H1  H2  O   H1  H2  O   H1  
H2  O   H1  H2  O   H1  H2  O   H1  H2  O   H1  H2  O   H1  H2  O   H1  H2  O   
H1  H2  O   H1  H2  O   H1  H2  O   H1  H2  O   H1  H2  O   H1  H2  O   H1  H2  
O   H1  H2  O   H1  H2  O   H1  H2  O   H1  H2  O   H1  H2  O   H1  H2  O   H1  
H2  O   H1  H2  O   H1  H2  O   H1  H2  O   H1  H2  O   H1  H2  O   H1  H2  O   
H1  H2  O   H1  H2  O   H1  H2  O   H1  H2  O   H1  H2  O   H1  H2  O   H1  H2  
O   H1  H2  O   H1  H2  O   H1  H2  O   H1  H2  O   H1  H2  O   H1  H2  O   H1  
H2  O   H1  H2  O   H1  H2  O   H1  H2  O   H1  H2  O   H1  H2  O   H1  H2  O   
H1  H2  O   H1  H2  O   H1  H2  O   H1  H2  O   H1  H2  O   H1  H2  O   H1  H2  
O   H1  H2  O   H1  H2  O   H1  H2  O   H1  H2  O   H1  H2  O   H1  H2  O   H1  
H2  O   H1  H2  O   H1  H2  O   H1  H2  O   H1  H2  O   H1  H2  O   H1  H2  O   
H1  H2  O   H1  H2  O   H1  H2  O   H1  H2  O   H1  H2  O   H1  H2  O   H1  H2  
O   H1  H2  O   H1  H2  O   H1  H2  O   H1  H2  O   H1  H2  O   H1  H2  O   H1  
H2  O   H1  H2  O   H1  H2  O   H1  H2  O   H1  H2  O   H1  H2  O   H1  H2  O   
H1  H2  O   H1  H2  O   H1  H2  O   H1  H2  O   H1  H2  O   H1  H2  O   H1  H2  
O   H1  H2  O   H1  H2  O   H1  H2  O   H1  H2  O   H1  H2  O   H1  H2  O   H1  
H2  O   H1  H2  O   H1  H2  O   H1  H2  O   H1  H2  O   H1  H2  O   H1  H2  O   
H1  H2  O   H1  H2  O   H1  H2  O   H1  H2  O   H1  H2  O   H1  H2  O   H1  H2  
O   H1  H2  O   H1  H2  O   H1  H2  O   H1  H2  O   H1  H2  O   H1  H2  O   H1  
H2  O   H1  H2  O   H1  H2  O   H1  H2  O   H1  H2  O   H1  H2  O   H1  H2  O   
H1  H2  O   H1  H2  O   H1  H2  O   H1  H2  O   H1  H2  O   H1  H2  O   H1  H2  
O   H1  H2  O   H1  H2  O   H1  H2  O   H1  H2  O   H1  H2  O   H1  H2  O   H1  
H2  O   H1  H2  O   H1  H2  O   H1  H2  O   H1  H2  O   H1  H2  O   H1  H2  O   
H1  H2  O   H1  H2  O   H1  H2  O   H1  H2  O   H1  H2  O   H1  H2  O   H1  H2  
O   H1  H2  O   H1  H2  O   H1  H2  O   H1  H2  O   H1  H2  O   H1  H2  O   H1  
H2  O   H1  H2  O   H1  H2  O   H1  H2  O   H1  H2  O   H1  H2  O   H1  H2  O   
H1  H2  O   H1  H2  O   H1  H2  O   H1  H2  O   H1  H2  O   H1  H2  O   H1  H2  
O   H1  H2  O   H1  H2  O   H1  H2  O   H1  H2  O   H1  H2  O   H1  H2  O   H1  
H2  O   H1  H2  O   H1  H2  O   H1  H2  O   H1  H2  O   H1  H2  O   H1  H2  O   
H1  H2  O   H1  H2  O   H1  H2  O   H1  H2  O   H1  H2  O   H1  H2  O   H1  H2  
O   H1  H2  O   H1  H2  O   H1  H2  O   H1  H2  O   H1  H2  O   H1  H2  O   H1  
H2  O   H1  H2  O   H1  H2  O   H1  H2  O   H1  H2  O   H1  H2  O   H1  H2  O   
H1  H2  O   H1  H2  O   H1  H2  O   H1  H2  O   H1  H2  O   H1  H2  O   H1  H2  
O   H1  H2  O   H1  H2  O   H1  H2  O   H1  H2  O   H1  H2  O   H1  H2  O   H1  
H2  O   H1  H2  O   H1  H2  O   H1  H2  O   H1  H2  O   H1  H2  O   H1  H2  O   
H1  H2  O   H1  H2  O   H1  H2  O   H1  H2  O   H1  H2  O   H1  H2  O   H1  H2  
O   H1  H2  O   H1  H2  O   H1  H2  O   H1  H2  O   H1  H2  O   H1  H2  O   H1  
H2  O   H1  H2  O   H1  H2  O   H1  H2  O   H1  H2  O   H1  H2  O   H1  H2  O   
H1  H2  O   H1  H2  O   H1  H2  O   H1  H2  O   H1  H2  O   H1  H2  O   H1  H2  
O   H1  H2  O   H1  H2  O   H1  H2  O   H1  H2  O   H1  H2  O   H1  H2  O   H1  
H2  O   H1  H2  O   H1  H2  O   H1  H2  O   H1  H2  O   H1  H2  O   H1  H2  O   
H1  H2  O   H1  H2  O   H1  H2  O   H1  H2  O   H1  H2  O   H1  H2  O   H1  H2  
O   H1  H2  O   H1  H2  O   H1  H2  O   H1  H2  O   H1  H2  O   H1  H2  O   H1  
H2  O   H1  H2  O   H1  H2  O   H1  H2  O   H1  H2  O   H1  H2  O   H1  H2  O   
H1  H2  O   H1  H2  O   H1  H2  O   H1  H2  O   H1  H2  O   H1  H2  O   H1  H2  
O   H1  H2  O   H1  H2  O   H1  H2  O   H1  H2  O   H1  H2  O   H1  H2  O   H1  
H2  O   H1  H2  O   H1  H2  O   H1  H2  O   H1  H2  O   H1  H2  O   H1  H2  O   
H1  H2  O   H1  H2  O   H1  H2  O   H1  H2  O   H1  H2  O   H1  H2  O   H1  H2  
O   H1  H2  O   H1  H2  O   H1  H2  O   H1  H2  O   H1  H2  O   H1  H2  O   H1  
H2  O   H1  H2  O   H1  H2  O   H1  H2  O   H1  H2  O   H1  H2  O   H1  H2  O   
H1  H2  O   H1  H2  O   H1  H2  O   H1  H2  O   H1  H2  O   H1  H2  O   H1  H2  
O   H1  H2  O   H1  H2  O   H1  H2  O   H1  H2  O   H1  H2  O   H1  H2  O   H1  
H2  O   H1  H2  O   H1  H2  O   H1  H2  O   H1  H2  O   H1  H2  O   H1  H2  O   
H1  H2  O   H1  H2  O   H1  H2  O   H1  H2  O   H1  H2  O   H1  H2  O   H1  H2  
O   H1  H2  O   H1  H2  O   H1  H2  O   H1  H2  O   H1  H2  O   H1  H2  O   H1  
H2  O   H1  H2  O   H1  H2  O   H1  H2  O   H1  H2  O   H1  H2  O   H1  H2  O   
H1  H2  O   H1  H2  O   H1  H2  O   H1  H2  O   H1  H2  O   H1  H2  O   H1  H2  
O   H1  H2  O   H1  H2  O   H1  H2  O   H1  H2  O   H1  H2  O   H1  H2  O   H1  
H2  O   H1  H2  O   H1  H2  O   H1  H2  O   H1  H2  O   H1  H2  O   H1  H2  O   
H1  H2  O   H1  H2  O   H1  H2  O   H1  H2  O   H1  H2  O   H1  H2  O   H1  H2  
O   H1  H2  O   H1  H2  O   H1  H2  O   H1  H2  O   H1  H2  O   H1  H2  O   H1  
H2  O   H1  H2  O   H1  H2  O   H1  H2  O   H1  H2  O   H1  H2  O   H1  H2  O   
H1  H2  O   H1  H2  O   H1  H2  O   H1  H2  O   H1  H2  O   H1  H2  O   H1  H2  
O   H1  H2  O   H1  H2  O   H1  H2  O   H1  H2  O   H1  H2  O   H1  H2  O   H1  
H2  O   H1  H2  O   H1  H2  O   H1  H2  O   H1  H2  O   H1  H2  O   H1  H2  O   
H1  H2  O   H1  H2  O   H1  H2  O   H1  H2  O   H1  H2  O   H1  H2  O   H1  H2  
O   H1  H2  O   H1  H2  O   H1  H2  O   H1  H2  O   H1  H2  O   H1  H2  O   H1  
H2  O   H1  H2  O   H1  H2  O   H1  H2  O   H1  H2  O   H1  H2  O   H1  H2  O   
H1  H2  O   H1  H2  O   H1  H2  O   H1  H2  O   H1  H2  O   H1  H2  O   H1  H2  
O   H1  H2  O   H1  H2  O   H1  H2  O   H1  H2  O   H1  H2  O   H1  H2  O   H1  
H2  O   H1  H2  O   H1  H2  O   H1  H2  O   H1  H2  O   H1  H2  O   H1  H2  O   
H1  H2  O   H1  H2  O   H1  H2  O   H1  H2  O   H1  H2  O   H1  H2  O   H1  H2  
O   H1  H2  O   H1  H2  O   H1  H2  O   H1  H2  O   H1  H2  O   H1  H2  O   H1  
H2  O   H1  H2  O   H1  H2  O   H1  H2  O   H1  H2  O   H1  H2  O   H1  H2  O   
H1  H2  O   H1  H2  O   H1  H2  O   H1  H2  O   H1  H2  O   H1  H2  O   H1  H2  
O   H1  H2  O   H1  H2  O   H1  H2  O   H1  H2  O   H1  H2  O   H1  H2  O   H1  
H2  O   H1  H2  O   H1  H2  O   H1  H2  O   H1  H2  O   H1  H2  O   H1  H2  O   
H1  H2  O   H1  H2  O   H1  H2  O   H1  H2  O   H1  H2  O   H1  H2  O   H1  H2  
O   H1  H2  O   H1  H2  O   H1  H2  O   H1  H2  O   H1  H2  O   H1  H2  O   H1  
H2  O   H1  H2  O   H1  H2  O   H1  H2  O   H1  H2  O   H1  H2  O   H1  H2  O   
H1  H2  O   H1  H2  O   H1  H2  O   H1  H2  O   H1  H2  O   H1  H2  O   H1  H2  
O   H1  H2  O   H1  H2  O   H1  H2  O   H1  H2  O   H1  H2  O   H1  H2  O   H1  
H2  O   H1  H2  O   H1  H2  O   H1  H2  O   H1  H2  O   H1  H2  O   H1  H2  O   
H1  H2  O   H1  H2  O   H1  H2  O   H1  H2  O   H1  H2  O   H1  H2  O   H1  H2  
O   H1  H2  O   H1  H2  O   H1  H2  O   H1  H2  O   H1  H2  O   H1  H2  O   H1  
H2  O   H1  H2  O   H1  H2  O   H1  H2  O   H1  H2  O   H1  H2  O   H1  H2  O   
H1  H2  O   H1  H2  O   H1  H2  O   H1  H2  O   H1  H2  O   H1  H2  O   H1  H2  
O   H1  H2  O   H1  H2  O   H1  H2  O   H1  H2  O   H1  H2  O   H1  H2  O   H1  
H2  O   H1  H2  O   H1  H2  O   H1  H2  O   H1  H2  O   H1  H2  O   H1  H2  O   
H1  H2  O   H1  H2  O   H1  H2  O   H1  H2  O   H1  H2  O   H1  H2  O   H1  H2  
O   H1  H2  O   H1  H2  O   H1  H2  O   H1  H2  O   H1  H2  O   H1  H2  O   H1  
H2  O   H1  H2  O   H1  H2  O   H1  H2  O   H1  H2  O   H1  H2  O   H1  H2  O   
H1  H2  O   H1  H2  O   H1  H2  O   H1  H2  O   H1  H2  O   H1  H2  O   H1  H2  
O   H1  H2  O   H1  H2  O   H1  H2  O   H1  H2  O   H1  H2  O   H1  H2  O   H1  
H2  O   H1  H2  O   H1  H2  O   H1  H2  O   H1  H2  O   H1  H2  O   H1  H2  O   
H1  H2  O   H1  H2  O   H1  H2  O   H1  H2  O   H1  H2  O   H1  H2  O   H1  H2  
O   H1  H2  O   H1  H2  O   H1  H2  O   H1  H2  O   H1  H2  O   H1  H2  O   H1  
H2  O   H1  H2  O   H1  H2  O   H1  H2  O   H1  H2  O   H1  H2  O   H1  H2  O   
H1  H2  O   H1  H2  O   H1  H2  O   H1  H2  O   H1  H2  O   H1  H2  O   H1  H2  
O   H1  H2  O   H1  H2  O   H1  H2  O   H1  H2  O   H1  H2  O   H1  H2  O   H1  
H2  O   H1  H2  O   H1  H2  O   H1  H2  O   H1  H2  O   H1  H2  O   H1  H2  O   
H1  H2  O   H1  H2  O   H1  H2  O   H1  H2  O   H1  H2  O   H1  H2  O   H1  H2  
O   H1  H2  O   H1  H2  O   H1  H2  O   H1  H2  O   H1  H2  O   H1  H2  O   H1  
H2  O   H1  H2  O   H1  H2  O   H1  H2  O   H1  H2  O   H1  H2  O   H1  H2  O   
H1  H2  O   H1  H2  O   H1  H2  O   H1  H2  O   H1  H2  O   H1  H2  O   H1  H2  
O   H1  H2  O   H1  H2  O   H1  H2  O   H1  H2  O   H1  H2  O   H1  H2  O   H1  
H2  O   H1  H2  O   H1  H2  O   H1  H2  O   H1  H2  O   H1  H2  O   H1  H2  O   
H1  H2  O   H1  H2  O   H1  H2  O   H1  H2  O   H1  H2  O   H1  H2  O   H1  H2  
O   H1  H2  O   H1  H2  O   H1  H2  O   H1  H2  O   H1  H2  O   H1  H2  O   H1  
H2  O   H1  H2  O   H1  H2  O   H1  H2  O   H1  H2  O   H1  H2  O   H1  H2  O   
H1  H2  O   H1  H2  O   H1  H2  O   H1  H2  O   H1  H2  O   H1  H2  O   H1  H2  
O   H1  H2  O   H1  H2  O   H1  H2  O   H1  H2  O   H1  H2  O   H1  H2  O   H1  
H2  O   H1  H2  O   H1  H2  O   H1  H2  O   H1  H2  O   H1  H2  O   H1  H2  O   
H1  H2  O   H1  H2  O   H1  H2  O   H1  H2  O   H1  H2  O   H1  H2  O   H1  H2  
O   H1  H2  O   H1  H2  O   H1  H2  O   H1  H2  O   H1  H2  O   H1  H2  O   H1  
H2  O   H1  H2  O   H1  H2  O   H1  H2  O   H1  H2  O   H1  H2  O   H1  H2  O   
H1  H2  O   H1  H2  O   H1  H2  O   H1  H2  O   H1  H2  O   H1  H2  O   H1  H2  
O   H1  H2  O   H1  H2  O   H1  H2  O   H1  H2  O   H1  H2  O   H1  H2  O   H1  
H2  O   H1  H2  O   H1  H2  O   H1  H2  O   H1  H2  O   H1  H2  O   H1  H2  O   
H1  H2  O   H1  H2  O   H1  H2  O   H1  H2  O   H1  H2  O   H1  H2  O   H1  H2  
O   H1  H2  O   H1  H2  O   H1  H2  O   H1  H2  O   H1  H2  O   H1  H2  O   H1  
H2  O   H1  H2  O   H1  H2  O   H1  H2  O   H1  H2  O   H1  H2  O   H1  H2  O   
H1  H2  O   H1  H2  O   H1  H2  O   H1  H2  O   H1  H2  O   H1  H2  O   H1  H2  
O   H1  H2  O   H1  H2  O   H1  H2  O   H1  H2  O   H1  H2  O   H1  H2  O   H1  
H2  O   H1  H2  O   H1  H2  O   H1  H2  O   H1  H2  O   H1  H2  O   H1  H2  O   
H1  H2  O   H1  H2  O   H1  H2  O   H1  H2  O   H1  H2  O   H1  H2  O   H1  H2  
O   H1  H2  O   H1  H2  O   H1  H2  O   H1  H2  O   H1  H2  O   H1  H2  O   H1  
H2  O   H1  H2  O   H1  H2  O   H1  H2  O   H1  H2  O   H1  H2  O   H1  H2  O   
H1  H2  O   H1  H2  O   H1  H2  O   H1  H2  O   H1  H2  O   H1  H2  O   H1  H2  
O   H1  H2  O   H1  H2  O   H1  H2  O   H1  H2  O   H1  H2  O   H1  H2  O   H1  
H2  O   H1  H2  O   H1  H2  O   H1  H2  O   H1  H2  O   H1  H2  O   H1  H2  O   
H1  H2  O   H1  H2  O   H1  H2  O   H1  H2  O   H1  H2  O   H1  H2  O   H1  H2  
O   H1  H2  O   H1  H2  O   H1  H2  O   H1  H2  O   H1  H2  O   H1  H2  O   H1  
H2  O   H1  H2  O   H1  H2  O   H1  H2  O   H1  H2  O   H1  H2  O   H1  H2  O   
H1  H2  O   H1  H2  O   H1  H2  O   H1  H2  O   H1  H2  O   H1  H2  O   H1  H2  
O   H1  H2  O   H1  H2  O   H1  H2  O   H1  H2  O   H1  H2  O   H1  H2  O   H1  
H2  O   H1  H2  O   H1  H2  O   H1  H2  O   H1  H2  O   H1  H2  O   H1  H2  O   
H1  H2  O   H1  H2  O   H1  H2  O   H1  H2  O   H1  H2  O   H1  H2  O   H1  H2  
O   H1  H2  O   H1  H2  O   H1  H2  O   H1  H2  O   H1  H2  O   H1  H2  O   H1  
H2  O   H1  H2  O   H1  H2  O   H1  H2  O   H1  H2  O   H1  H2  O   H1  H2  O   
H1  H2  O   H1  H2  O   H1  H2  O   H1  H2  O   H1  H2  O   H1  H2  O   H1  H2  
O   H1  H2  O   H1  H2  O   H1  H2  O   H1  H2  O   H1  H2  O   H1  H2  O   H1  
H2  O   H1  H2  O   H1  H2  O   H1  H2  O   H1  H2  O   H1  H2  O   H1  H2  O   
H1  H2  O   H1  H2  O   H1  H2  O   H1  H2  O   H1  H2  O   H1  H2  O   H1  H2  
O   H1  H2  O   H1  H2  O   H1  H2  O   H1  H2  O   H1  H2  O   H1  H2  O   H1  
H2  O   H1  H2  O   H1  H2  O   H1  H2  O   H1  H2  O   H1  H2  O   H1  H2  O   
H1  H2  O   H1  H2  O   H1  H2  O   H1  H2  O   H1  H2  O   H1  H2  O   H1  H2  
O   H1  H2  O   H1  H2  O   H1  H2  O   H1  H2  O   H1  H2  O   H1  H2  O   H1  
H2  O   H1  H2  O   H1  H2  O   H1  H2  O   H1  H2  O   H1  H2  O   H1  H2  O   
H1  H2  O   H1  H2  O   H1  H2  O   H1  H2  O   H1  H2  O   H1  H2  O   H1  H2  
O   H1  H2  O   H1  H2  O   H1  H2  O   H1  H2  O   H1  H2  O   H1  H2  O   H1  
H2  O   H1  H2  O   H1  H2  O   H1  H2  O   H1  H2  O   H1  H2  O   H1  H2  O   
H1  H2  O   H1  H2  O   H1  H2  O   H1  H2  O   H1  H2  O   H1  H2  O   H1  H2  
O   H1  H2  O   H1  H2  O   H1  H2  O   H1  H2  O   H1  H2  O   H1  H2  O   H1  
H2  O   H1  H2  O   H1  H2  O   H1  H2  O   H1  H2  O   H1  H2  O   H1  H2  O   
H1  H2  O   H1  H2  O   H1  H2  O   H1  H2  O   H1  H2  O   H1  H2  O   H1  H2  
O   H1  H2  O   H1  H2  O   H1  H2  O   H1  H2  O   H1  H2  O   H1  H2  O   H1  
H2  O   H1  H2  O   H1  H2  O   H1  H2  O   H1  H2  O   H1  H2  O   H1  H2  O   
H1  H2  O   H1  H2  O   H1  H2  O   H1  H2  O   H1  H2  O   H1  H2  O   H1  H2  
O   H1  H2  O   H1  H2  O   H1  H2  O   H1  H2  O   H1  H2  O   H1  H2  O   H1  
H2  O   H1  H2  O   H1  H2  O   H1  H2  O   H1  H2  O   H1  H2  O   H1  H2  O   
H1  H2  O   H1  H2  O   H1  H2  O   H1  H2  O   H1  H2  O   H1  H2  O   H1  H2  
O   H1  H2  O   H1  H2  O   H1  H2  O   H1  H2  O   H1  H2  O   H1  H2  O   H1  
H2  O   H1  H2  O   H1  H2  O   H1  H2  O   H1  H2  O   H1  H2  O   H1  H2  O   
H1  H2  O   H1  H2  O   H1  H2  O   H1  H2  O   H1  H2  O   H1  H2  O   H1  H2  
O   H1  H2  O   H1  H2  O   H1  H2  O   H1  H2  O   H1  H2  O   H1  H2  O   H1  
H2  O   H1  H2  O   H1  H2  O   H1  H2  O   H1  H2  O   H1  H2  O   H1  H2  O   
H1  H2  O   H1  H2  O   H1  H2  O   H1  H2  O   H1  H2  O   H1  H2  O   H1  H2  
O   H1  H2  O   H1  H2  O   H1  H2  O   H1  H2  O   H1  H2  O   H1  H2  O   H1  
H2  O   H1  H2  O   H1  H2  O   H1  H2  O   H1  H2  O   H1  H2  O   H1  H2  O   
H1  H2  O   H1  H2  O   H1  H2  O   H1  H2  O   H1  H2  O   H1  H2  O   H1  H2  
O   H1  H2  O   H1  H2  O   H1  H2  O   H1  H2  O   H1  H2  O   H1  H2  O   H1  
H2  O   H1  H2  O   H1  H2  O   H1  H2  O   H1  H2  O   H1  H2  O   H1  H2  O   
H1  H2  O   H1  H2  O   H1  H2  O   H1  H2  O   H1  H2  O   H1  H2  O   H1  H2  
O   H1  H2  O   H1  H2  O   H1  H2  O   H1  H2  O   H1  H2  O   H1  H2  O   H1  
H2  O   H1  H2  O   H1  H2  O   H1  H2  O   H1  H2  O   H1  H2  O   H1  H2  O   
H1  H2  O   H1  H2  O   H1  H2  O   H1  H2  O   H1  H2  O   H1  H2  O   H1  H2  
O   H1  H2  O   H1  H2  O   H1  H2  O   H1  H2  O   H1  H2  O   H1  H2  O   H1  
H2  O   H1  H2  O   H1  H2  O   H1  H2  O   H1  H2  O   H1  H2  O   H1  H2  O   
H1  H2  O   H1  H2  O   H1  H2  O   H1  H2  O   H1  H2  O   H1  H2  O   H1  H2  
O   H1  H2  O   H1  H2  O   H1  H2  O   H1  H2  O   H1  H2  O   H1  H2  O   H1  
H2  O   H1  H2  O   H1  H2  O   H1  H2  O   H1  H2  O   H1  H2  O   H1  H2  O   
H1  H2  O   H1  H2  O   H1  H2  O   H1  H2  O   H1  H2  O   H1  H2  O   H1  H2  
O   H1  H2  O   H1  H2  O   H1  H2  O   H1  H2  O   H1  H2  O   H1  H2  O   H1  
H2  O   H1  H2  O   H1  H2  O   H1  H2  O   H1  H2  O   H1  H2  O   H1  H2  O   
H1  H2  O   H1  H2  O   H1  H2  O   H1  H2  O   H1  H2  O   H1  H2  O   H1  H2  
O   H1  H2  O   H1  H2  O   H1  H2  O   H1  H2  O   H1  H2  O   H1  H2  O   H1  
H2  O   H1  H2  O   H1  H2  O   H1  H2  O   H1  H2  O   H1  H2  O   H1  H2  O   
H1  H2  O   H1  H2  O   H1  H2  O   H1  H2  O   H1  H2  O   H1  H2  O   H1  H2  
O   H1  H2  O   H1  H2  O   H1  H2  O   H1  H2  O   H1  H2  O   H1  H2  O   H1  
H2  O   H1  H2  O   H1  H2  O   H1  H2  O   H1  H2  O   H1  H2  O   H1  H2  O   
H1  H2  O   H1  H2  O   H1  H2  O   H1  H2  O   H1  H2  O   H1  H2  O   H1  H2  
O   H1  H2  O   H1  H2  O   H1  H2  O   H1  H2  O   H1  H2  O   H1  H2  O   H1  
H2  O   H1  H2  O   H1  H2  O   H1  H2  O   H1  H2  O   H1  H2  O   H1  H2  O   
H1  H2  O   H1  H2  O   H1  H2  O   H1  H2  O   H1  H2  O   H1  H2  O   H1  H2  
O   H1  H2  O   H1  H2  O   H1  H2  O   H1  H2  O   H1  H2  O   H1  H2  O   H1  
H2  O   H1  H2  O   H1  H2  O   H1  H2  O   H1  H2  O   H1  H2  O   H1  H2  O   
H1  H2  O   H1  H2  O   H1  H2  O   H1  H2  O   H1  H2  O   H1  H2  O   H1  H2  
O   H1  H2  O   H1  H2  O   H1  H2  O   H1  H2  O   H1  H2  O   H1  H2  O   H1  
H2  O   H1  H2  O   H1  H2  O   H1  H2  O   H1  H2  O   H1  H2  O   H1  H2  O   
H1  H2  O   H1  H2  O   H1  H2  O   H1  H2  O   H1  H2  O   H1  H2  O   H1  H2  
O   H1  H2  O   H1  H2  O   H1  H2  O   H1  H2  O   H1  H2  O   H1  H2  O   H1  
H2  O   H1  H2  O   H1  H2  O   H1  H2  O   H1  H2  O   H1  H2  O   H1  H2  O   
H1  H2  O   H1  H2  O   H1  H2  O   H1  H2  O   H1  H2  O   H1  H2  O   H1  H2  
O   H1  H2  O   H1  H2  O   H1  H2  O   H1  H2  O   H1  H2  O   H1  H2  O   H1  
H2  O   H1  H2  O   H1  H2  O   H1  H2  O   H1  H2  O   H1  H2  O   H1  H2  O   
H1  H2  O   H1  H2  O   H1  H2  O   H1  H2  O   H1  H2  O   H1  H2  O   H1  H2  
O   H1  H2  O   H1  H2  O   H1  H2  O   H1  H2  O   H1  H2  O   H1  H2  O   H1  
H2  O   H1  H2  O   H1  H2  O   H1  H2  O   H1  H2  O   H1  H2  O   H1  H2  O   
H1  H2  O   H1  H2  O   H1  H2  O   H1  H2  O   H1  H2  O   H1  H2  O   H1  H2  
O   H1  H2  O   H1  H2  O   H1  H2  O   H1  H2  O   H1  H2  O   H1  H2  O   H1  
H2  O   H1  H2  O   H1  H2  O   H1  H2  O   H1  H2  O   H1  H2  O   H1  H2  O   
H1  H2  O   H1  H2  O   H1  H2  O   H1  H2  O   H1  H2  O   H1  H2  O   H1  H2  
O   H1  H2  O   H1  H2  O   H1  H2  O   H1  H2  O   H1  H2  O   H1  H2  O   H1  
H2  O   H1  H2  O   H1  H2  O   H1  H2  O   H1  H2  O   H1  H2  O   H1  H2  O   
H1  H2  O   H1  H2  O   H1  H2  O   H1  H2  O   H1  H2  O   H1  H2  O   H1  H2  
O   H1  H2  O   H1  H2  O   H1  H2  O   H1  H2  O   H1  H2  O   H1  H2  O   H1  
H2  O   H1  H2  O   H1  H2  O   H1  H2  O   H1  H2  O   H1  H2  O   H1  H2  O   
H1  H2  O   H1  H2  O   H1  H2  O   H1  H2  O   H1  H2  O   H1  H2  O   H1  H2  
O   H1  H2  O   H1  H2  O   H1  H2  O   H1  H2  O   H1  H2  O   H1  H2  O   H1  
H2  O   H1  H2  O   H1  H2  O   H1  H2  O   H1  H2  O   H1  H2  O   H1  H2  O   
H1  H2  O   H1  H2  O   H1  H2  O   H1  H2  O   H1  H2  O   H1  H2  O   H1  H2  
O   H1  H2  O   H1  H2  O   H1  H2  O   H1  H2  O   H1  H2  O   H1  H2  O   H1  
H2  O   H1  H2  O   H1  H2  O   H1  H2  O   H1  H2  O   H1  H2  O   H1  H2  O   
H1  H2  O   H1  H2  O   H1  H2  O   H1  H2  O   H1  H2  O   H1  H2  O   H1  H2  
O   H1  H2  O   H1  H2  O   H1  H2  O   H1  H2  O   H1  H2  O   H1  H2  O   H1  
H2  O   H1  H2  O   H1  H2  O   H1  H2  O   H1  H2  O   H1  H2  O   H1  H2  O   
H1  H2  O   H1  H2  O   H1  H2  O   H1  H2  O   H1  H2  O   H1  H2  O   H1  H2  
O   H1  H2  O   H1  H2  O   H1  H2  O   H1  H2  O   H1  H2  O   H1  H2  O   H1  
H2  O   H1  H2  O   H1  H2  O   H1  H2  O   H1  H2  O   H1  H2  O   H1  H2  O   
H1  H2  O   H1  H2  O   H1  H2  O   H1  H2  O   H1  H2  O   H1  H2  O   H1  H2  
O   H1  H2  O   H1  H2  O   H1  H2  O   H1  H2  O   H1  H2  O   H1  H2  O   H1  
H2  O   H1  H2  O   H1  H2  O   H1  H2  O   H1  H2  O   H1  H2  O   H1  H2  O   
H1  H2  O   H1  H2  O   H1  H2  O   H1  H2  O   H1  H2  O   H1  H2  O   H1  H2  
O   H1  H2  O   H1  H2  O   H1  H2  O   H1  H2  O   H1  H2  O   H1  H2  O   H1  
H2  O   H1  H2  O   H1  H2  O   H1  H2  O   H1  H2  O   H1  H2  O   H1  H2  O   
H1  H2  O   H1  H2  O   H1  H2  O   H1  H2  O   H1  H2  O   H1  H2  O   H1  H2  
O   H1  H2  O   H1  H2  O   H1  H2  O   H1  H2  O   H1  H2  O   H1  H2  O   H1  
H2  O   H1  H2  O   H1  H2  O   H1  H2  O   H1  H2  O   H1  H2  O   H1  H2  O   
H1  H2  O   H1  H2  O   H1  H2  O   H1  H2  O   H1  H2  O   H1  H2  O   H1  H2  
O   H1  H2  O   H1  H2  O   H1  H2  O   H1  H2  O   H1  H2  O   H1  H2  O   H1  
H2  O   H1  H2  O   H1  H2  O   H1  H2  O   H1  H2  O   H1  H2  O   H1  H2  O   
H1  H2  O   H1  H2  O   H1  H2  O   H1  H2  O   H1  H2  O   H1  H2  O   H1  H2  
O   H1  H2  O   H1  H2  O   H1  H2  O   H1  H2  O   H1  H2  O   H1  H2  O   H1  
H2  O   H1  H2  O   H1  H2  O   H1  H2  O   H1  H2  O   H1  H2  O   H1  H2  O   
H1  H2  O   H1  H2  O   H1  H2  O   H1  H2  O   H1  H2  O   H1  H2  O   H1  H2  
O   H1  H2  O   H1  H2  O   H1  H2  O   H1  H2  O   H1  H2  O   H1  H2  O   H1  
H2  O   H1  H2  O   H1  H2  O   H1  H2  O   H1  H2  O   H1  H2  O   H1  H2  O   
H1  H2  O   H1  H2  O   H1  H2  O   H1  H2  O   H1  H2  O   H1  H2  O   H1  H2  
O   H1  H2  O   H1  H2  O   H1  H2  O   H1  H2  O   H1  H2  O   H1  H2  O   H1  
H2  O   H1  H2  O   H1  H2  O   H1  H2  O   H1  H2  O   H1  H2  O   H1  H2  O   
H1  H2  O   H1  H2  O   H1  H2  O   H1  H2  O   H1  H2  O   H1  H2  O   H1  H2  
O   H1  H2  O   H1  H2  O   H1  H2  O   H1  H2  O   H1  H2  O   H1  H2  O   H1  
H2  O   H1  H2  O   H1  H2  O   H1  H2  O   H1  H2  O   H1  H2  O   H1  H2  O   
H1  H2  O   H1  H2  O   H1  H2  O   H1  H2  O   H1  H2  O   H1  H2  O   H1  H2  
O   H1  H2  O   H1  H2  O   H1  H2  O   H1  H2  O   H1  H2  O   H1  H2  O   H1  
H2  O   H1  H2  O   H1  H2  O   H1  H2  O   H1  H2  O   H1  H2  O   H1  H2  O   
H1  H2  O   H1  H2  O   H1  H2  O   H1  H2  O   H1  H2  O   H1  H2  O   H1  H2  
O   H1  H2  O   H1  H2  O   H1  H2  O   H1  H2  O   H1  H2  O   H1  H2  O   H1  
H2  O   H1  H2  O   H1  H2  O   H1  H2  O   H1  H2  O   H1  H2  O   H1  H2  O   
H1  H2  O   H1  H2  O   H1  H2  O   H1  H2  O   H1  H2  O   H1  H2  O   H1  H2  
O   H1  H2  O   H1  H2  O   H1  H2  O   H1  H2  O   H1  H2  O   H1  H2  O   H1  
H2  O   H1  H2  O   H1  H2  O   H1  H2  O   H1  H2  O   H1  H2  O   H1  H2  O   
H1  H2  O   H1  H2  O   H1  H2  O   H1  H2  O   H1  H2  O   H1  H2  O   H1  H2  
O   H1  H2  O   H1  H2  O   H1  H2  O   H1  H2  O   H1  H2  O   H1  H2  O   H1  
H2  O   H1  H2  O   H1  H2  O   H1  H2  O   H1  H2  O   H1  H2  O   H1  H2  O   
H1  H2  O   H1  H2  O   H1  H2  O   H1  H2  O   H1  H2  O   H1  H2  O   H1  H2  
O   H1  H2  O   H1  H2  O   H1  H2  O   H1  H2  O   H1  H2  O   H1  H2  O   H1  
H2  O   H1  H2  O   H1  H2  O   H1  H2  O   H1  H2  O   H1  H2  O   H1  H2  O   
H1  H2  O   H1  H2  O   H1  H2  O   H1  H2  O   H1  H2  O   H1  H2  O   H1  H2  
O   H1  H2  O   H1  H2  O   H1  H2  O   H1  H2  O   H1  H2  O   H1  H2  O   H1  
H2  O   H1  H2  O   H1  H2  O   H1  H2  O   H1  H2  O   H1  H2  O   H1  H2  O   
H1  H2  O   H1  H2  O   H1  H2  O   H1  H2  O   H1  H2  O   H1  H2  O   H1  H2  
O   H1  H2  O   H1  H2  O   H1  H2  O   H1  H2  O   H1  H2  O   H1  H2  O   H1  
H2  O   H1  H2  O   H1  H2  O   H1  H2  O   H1  H2  O   H1  H2  O   H1  H2  O   
H1  H2  O   H1  H2  O   H1  H2  O   H1  H2  O   H1  H2  O   H1  H2  O   H1  H2  
O   H1  H2  O   H1  H2  O   H1  H2  O   H1  H2  O   H1  H2  O   H1  H2  O   H1  
H2  O   H1  H2  O   H1  H2  O   H1  H2  O   H1  H2  O   H1  H2  O   H1  H2  O   
H1  H2  O   H1  H2  O   H1  H2  O   H1  H2  O   H1  H2  O   H1  H2  O   H1  H2  
O   H1  H2  O   H1  H2  O   H1  H2  O   H1  H2  O   H1  H2  O   H1  H2  O   H1  
H2  O   H1  H2  O   H1  H2  O   H1  H2  O   H1  H2  O   H1  H2  O   H1  H2  O   
H1  H2  O   H1  H2  O   H1  H2  O   H1  H2  O   H1  H2  O   H1  H2  O   H1  H2  
O   H1  H2  O   H1  H2  O   H1  H2  O   H1  H2  O   H1  H2  O   H1  H2  O   H1  
H2  O   H1  H2  O   H1  H2  O   H1  H2  O   H1  H2  O   H1  H2  O   H1  H2  O   
H1  H2  O   H1  H2  O   H1  H2  O   H1  H2  O   H1  H2  O   H1  H2  O   H1  H2  
O   H1  H2  O   H1  H2  O   H1  H2  O   H1  H2  O   H1  H2  O   H1  H2  O   H1  
H2  O   H1  H2  O   H1  H2  O   H1  H2  O   H1  H2  O   H1  H2  O   H1  H2  O   
H1  H2  O   H1  H2  O   H1  H2  O   H1  H2  O   H1  H2  O   H1  H2  O   H1  H2  
O   H1  H2  O   H1  H2  O   H1  H2  O   H1  H2  O   H1  H2  O   H1  H2  O   H1  
H2  O   H1  H2  O   H1  H2  O   H1  H2  O   H1  H2  O   H1  H2  O   H1  H2  O   
H1  H2  O   H1  H2  O   H1  H2  O   H1  H2  O   H1  H2  O   H1  H2  O   H1  H2  
O   H1  H2  O   H1  H2  O   H1  H2  O   H1  H2  O   H1  H2  O   H1  H2  O   H1  
H2  O   H1  H2  O   H1  H2  O   H1  H2  O   H1  H2  O   H1  H2  O   H1  H2  O   
H1  H2  O   H1  H2  O   H1  H2  O   H1  H2  O   H1  H2  O   H1  H2  O   H1  H2  
O   H1  H2  O   H1  H2  O   H1  H2  O   H1  H2  O   H1  H2  O   H1  H2  O   H1  
H2  O   H1  H2  O   H1  H2  O   H1  H2  O   H1  H2  O   H1  H2  O   H1  H2  O   
H1  H2  O   H1  H2  O   H1  H2  O   H1  H2  O   H1  H2  O   H1  H2  O   H1  H2  
O   H1  H2  O   H1  H2  O   H1  H2  O   H1  H2  O   H1  H2  O   H1  H2  O   H1  
H2  O   H1  H2  O   H1  H2  O   H1  H2  O   H1  H2  O   H1  H2  O   H1  H2  O   
H1  H2  O   H1  H2  O   H1  H2  O   H1  H2  O   H1  H2  O   H1  H2  O   H1  H2  
O   H1  H2  O   H1  H2  O   H1  H2  O   H1  H2  O   H1  H2  O   H1  H2  O   H1  
H2  O   H1  H2  O   H1  H2  O   H1  H2  O   H1  H2  O   H1  H2  O   H1  H2  O   
H1  H2  O   H1  H2  O   H1  H2  O   H1  H2  O   H1  H2  O   H1  H2  O   H1  H2  
O   H1  H2  O   H1  H2  O   H1  H2  O   H1  H2  O   H1  H2  O   H1  H2  O   H1  
H2  O   H1  H2  O   H1  H2  O   H1  H2  O   H1  H2  O   H1  H2  O   H1  H2  O   
H1  H2  O   H1  H2  O   H1  H2  O   H1  H2  O   H1  H2  O   H1  H2  O   H1  H2  
O   H1  H2  O   H1  H2  O   H1  H2  O   H1  H2  O   H1  H2  O   H1  H2  O   H1  
H2  O   H1  H2  O   H1  H2  O   H1  H2  O   H1  H2  O   H1  H2  O   H1  H2  O   
H1  H2  O   H1  H2  O   H1  H2  O   H1  H2  O   H1  H2  O   H1  H2  O   H1  H2  
O   H1  H2  O   H1  H2  O   H1  H2  O   H1  H2  O   H1  H2  O   H1  H2  O   H1  
H2  O   H1  H2  O   H1  H2  O   H1  H2  O   H1  H2  O   H1  H2  O   H1  H2  O   
H1  H2  O   H1  H2  O   H1  H2  O   H1  H2  O   H1  H2  O   H1  H2  O   H1  H2  
O   H1  H2  O   H1  H2  O   H1  H2  O   H1  H2  O   H1  H2  O   H1  H2  O   H1  
H2  O   H1  H2  O   H1  H2  O   H1  H2  O   H1  H2  O   H1  H2  O   H1  H2  O   
H1  H2  O   H1  H2  O   H1  H2  O   H1  H2  O   H1  H2  O   H1  H2  O   H1  H2  
O   H1  H2  O   H1  H2  O   H1  H2  O   H1  H2  O   H1  H2  O   H1  H2  O   H1  
H2  O   H1  H2  O   H1  H2  O   H1  H2  O   H1  H2  O   H1  H2  O   H1  H2  O   
H1  H2  O   H1  H2  O   H1  H2  O   H1  H2  O   H1  H2  O   H1  H2  O   H1  H2  
O   H1  H2  O   H1  H2  O   H1  H2  O   H1  H2  O   H1  H2  O   H1  H2  O   H1  
H2  O   H1  H2  O   H1  H2  O   H1  H2  O   H1  H2  O   H1  H2  O   H1  H2  O   
H1  H2  O   H1  H2  O   H1  H2  O   H1  H2  O   H1  H2  O   H1  H2  O   H1  H2  
O   H1  H2  O   H1  H2  O   H1  H2  O   H1  H2  O   H1  H2  O   H1  H2  O   H1  
H2  O   H1  H2  O   H1  H2  O   H1  H2  O   H1  H2  O   H1  H2  O   H1  H2  O   
H1  H2  O   H1  H2  O   H1  H2  O   H1  H2  O   H1  H2  O   H1  H2  O   H1  H2  
O   H1  H2  O   H1  H2  O   H1  H2  O   H1  H2  O   H1  H2  O   H1  H2  O   H1  
H2  O   H1  H2  O   H1  H2  O   H1  H2  O   H1  H2  O   H1  H2  O   H1  H2  O   
H1  H2  O   H1  H2  O   H1  H2  O   H1  H2  O   H1  H2  O   H1  H2  O   H1  H2  
O   H1  H2  O   H1  H2  O   H1  H2  O   H1  H2  O   H1  H2  O   H1  H2  O   H1  
H2  O   H1  H2  O   H1  H2  O   H1  H2  O   H1  H2  O   H1  H2  O   H1  H2  O   
H1  H2  O   H1  H2  O   H1  H2  O   H1  H2  O   H1  H2  O   H1  H2  O   H1  H2  
O   H1  H2  O   H1  H2  O   H1  H2  O   H1  H2  O   H1  H2  O   H1  H2  O   H1  
H2  O   H1  H2  O   H1  H2  O   H1  H2  O   H1  H2  O   H1  H2  O   H1  H2  O   
H1  H2  O   H1  H2  O   H1  H2  O   H1  H2  O   H1  H2  O   H1  H2  O   H1  H2  
O   H1  H2  O   H1  H2  O   H1  H2  O   H1  H2  O   H1  H2  O   H1  H2  O   H1  
H2  O   H1  H2  O   H1  H2  O   H1  H2  O   H1  H2  O   H1  H2  O   H1  H2  O   
H1  H2  O   H1  H2  O   H1  H2  O   H1  H2  O   H1  H2  O   H1  H2  O   H1  H2  
O   H1  H2  O   H1  H2  O   H1  H2  O   H1  H2  O   H1  H2  O   H1  H2  O   H1  
H2  O   H1  H2  O   H1  H2  O   H1  H2  O   H1  H2  O   H1  H2  O   H1  H2  O   
H1  H2  O   H1  H2  O   H1  H2  O   H1  H2  O   H1  H2  O   H1  H2  O   H1  H2  
O   H1  H2  O   H1  H2  O   H1  H2  O   H1  H2  O   H1  H2  O   H1  H2  O   H1  
H2  O   H1  H2  O   H1  H2  O   H1  H2  O   H1  H2  O   H1  H2  O   H1  H2  O   
H1  H2  O   H1  H2  O   H1  H2  O   H1  H2  O   H1  H2  O   H1  H2  O   H1  H2  
O   H1  H2  O   H1  H2  O   H1  H2  O   H1  H2  O   H1  H2  O   H1  H2  O   H1  
H2  O   H1  H2  O   H1  H2  O   H1  H2  O   H1  H2  O   H1  H2  O   H1  H2  O   
H1  H2  O   H1  H2  O   H1  H2  O   H1  H2  O   H1  H2  O   H1  H2  O   H1  H2  
O   H1  H2  O   H1  H2  O   H1  H2  O   H1  H2  O   H1  H2  O   H1  H2  O   H1  
H2  O   H1  H2  O   H1  H2  O   H1  H2  O   H1  H2  O   H1  H2  O   H1  H2  O   
H1  H2  O   H1  H2  O   H1  H2  O   H1  H2  O   H1  H2  O   H1  H2  O   H1  H2  
O   H1  H2  O   H1  H2  O   H1  H2  O   H1  H2  O   H1  H2  O   H1  H2  O   H1  
H2  O   H1  H2  O   H1  H2  O   H1  H2  O   H1  H2  O   H1  H2  O   H1  H2  O   
H1  H2  O   H1  H2  O   H1  H2  O   H1  H2  O   H1  H2  O   H1  H2  O   H1  H2  
O   H1  H2  O   H1  H2  O   H1  H2  O   H1  H2  O   H1  H2  O   H1  H2  O   H1  
H2  O   H1  H2  O   H1  H2  O   H1  H2  O   H1  H2  O   H1  H2  O   H1  H2  O   
H1  H2  O   H1  H2  O   H1  H2  O   H1  H2  O   H1  H2  O   H1  H2  O   H1  H2  
O   H1  H2  O   H1  H2  O   H1  H2  O   H1  H2  O   H1  H2  O   H1  H2  O   H1  
H2  O   H1  H2  O   H1  H2  O   H1  H2  O   H1  H2  O   H1  H2  O   H1  H2  O   
H1  H2  O   H1  H2  O   H1  H2  O   H1  H2  O   H1  H2  O   H1  H2  O   H1  H2  
O   H1  H2  O   H1  H2  O   H1  H2  O   H1  H2  O   H1  H2  O   H1  H2  O   H1  
H2  O   H1  H2  O   H1  H2  O   H1  H2  O   H1  H2  O   H1  H2  O   H1  H2  O   
H1  H2  O   H1  H2  O   H1  H2  O   H1  H2  O   H1  H2  O   H1  H2  O   H1  H2  
O   H1  H2  O   H1  H2  O   H1  H2  O   H1  H2  O   H1  H2  O   H1  H2  O   H1  
H2  O   H1  H2  O   H1  H2  O   H1  H2  O   H1  H2  O   H1  H2  O   H1  H2  O   
H1  H2  O   H1  H2  O   H1  H2  O   H1  H2  O   H1  H2  O   H1  H2  O   H1  H2  
O   H1  H2  O   H1  H2  O   H1  H2  O   H1  H2  O   H1  H2  O   H1  H2  O   H1  
H2  O   H1  H2  O   H1  H2  O   H1  H2  O   H1  H2  O   H1  H2  O   H1  H2  O   
H1  H2  O   H1  H2  O   H1  H2  O   H1  H2  O   H1  H2  O   H1  H2  O   H1  H2  
O   H1  H2  O   H1  H2  O   H1  H2  O   H1  H2  O   H1  H2  O   H1  H2  O   H1  
H2  O   H1  H2  O   H1  H2  O   H1  H2  O   H1  H2  O   H1  H2  O   H1  H2  O   
H1  H2  O   H1  H2  O   H1  H2  O   H1  H2  O   H1  H2  O   H1  H2  O   H1  H2  
O   H1  H2  O   H1  H2  O   H1  H2  O   H1  H2  O   H1  H2  O   H1  H2  O   H1  
H2  O   H1  H2  O   H1  H2  O   H1  H2  O   H1  H2  O   H1  H2  O   H1  H2  O   
H1  H2  O   H1  H2  O   H1  H2  O   H1  H2  O   H1  H2  O   H1  H2  O   H1  H2  
O   H1  H2  O   H1  H2  O   H1  H2  O   H1  H2  O   H1  H2  O   H1  H2  O   H1  
H2  O   H1  H2  O   H1  H2  O   H1  H2  O   H1  H2  O   H1  H2  O   H1  H2  O   
H1  H2  O   H1  H2  O   H1  H2  O   H1  H2  O   H1  H2  O   H1  H2  O   H1  H2  
O   H1  H2  O   H1  H2  O   H1  H2  O   H1  H2  O   H1  H2  O   H1  H2  O   H1  
H2  O   H1  H2  O   H1  H2  O   H1  H2  O   H1  H2  O   H1  H2  O   H1  H2  O   
H1  H2  O   H1  H2  O   H1  H2  O   H1  H2  O   H1  H2  O   H1  H2  O   H1  H2  
O   H1  H2  O   H1  H2  O   H1  H2  O   H1  H2  O   H1  H2  O   H1  H2  O   H1  
H2  O   H1  H2  O   H1  H2  O   H1  H2  O   H1  H2  O   H1  H2  O   H1  H2  O   
H1  H2  O   H1  H2  O   H1  H2  O   H1  H2  O   H1  H2  O   H1  H2  O   H1  H2  
O   H1  H2  O   H1  H2  O   H1  H2  O   H1  H2  O   H1  H2  O   H1  H2  O   H1  
H2  O   H1  H2  O   H1  H2  O   H1  H2  O   H1  H2  O   H1  H2  O   H1  H2  O   
H1  H2  O   H1  H2  O   H1  H2  O   H1  H2  O   H1  H2  O   H1  H2  O   H1  H2  
O   H1  H2  O   H1  H2  O   H1  H2  O   H1  H2  O   H1  H2  O   H1  H2  O   H1  
H2  O   H1  H2  O   H1  H2  O   H1  H2  O   H1  H2  O   H1  H2  O   H1  H2  O   
H1  H2  O   H1  H2  O   H1  H2  O   H1  H2  O   H1  H2  O   H1  H2  O   H1  H2  
O   H1  H2  O   H1  H2  O   H1  H2  O   H1  H2  O   H1  H2  O   H1  H2  O   H1  
H2  O   H1  H2  O   H1  H2  O   H1  H2  O   H1  H2  O   H1  H2  O   H1  H2  O   
H1  H2  O   H1  H2  O   H1  H2  O   H1  H2  O   H1  H2  O   H1  H2  O   H1  H2  
O   H1  H2  O   H1  H2  O   H1  H2  O   H1  H2  O   H1  H2  O   H1  H2  O   H1  
H2  O   H1  H2  O   H1  H2  O   H1  H2  O   H1  H2  O   H1  H2  O   H1  H2  O   
H1  H2  O   H1  H2  O   H1  H2  O   H1  H2  O   H1  H2  O   H1  H2  O   H1  H2  
O   H1  H2  O   H1  H2  O   H1  H2  O   H1  H2  O   H1  H2  O   H1  H2  O   H1  
H2  O   H1  H2  O   H1  H2  O   H1  H2  O   H1  H2  O   H1  H2  O   H1  H2  O   
H1  H2  O   H1  H2  O   H1  H2  O   H1  H2  O   H1  H2  O   H1  H2  O   H1  H2  
O   H1  H2  O   H1  H2  O   H1  H2  O   H1  H2  O   H1  H2  O   H1  H2  O   H1  
H2  O   H1  H2  O   H1  H2  O   H1  H2  O   H1  H2  O   H1  H2  O   H1  H2  O   
H1  H2  O   H1  H2  O   H1  H2  O   H1  H2  O   H1  H2  O   H1  H2  O   H1  H2  
O   H1  H2  O   H1  H2  O   H1  H2  O   H1  H2  O   H1  H2  O   H1  H2  O   H1  
H2  O   H1  H2  O   H1  H2  O   H1  H2  O   H1  H2  O   H1  H2  O   H1  H2  O   
H1  H2  O   H1  H2  O   H1  H2  O   H1  H2  O   H1  H2  O   H1  H2  O   H1  H2  
O   H1  H2  O   H1  H2  O   H1  H2  O   H1  H2  O   H1  H2  O   H1  H2  O   H1  
H2  O   H1  H2  O   H1  H2  O   H1  H2  O   H1  H2  O   H1  H2  O   H1  H2  O   
H1  H2  O   H1  H2  O   H1  H2  O   H1  H2  O   H1  H2  O   H1  H2  O   H1  H2  
O   H1  H2  O   H1  H2  O   H1  H2  O   H1  H2  O   H1  H2  O   H1  H2  O   H1  
H2  O   H1  H2  O   H1  H2  O   H1  H2  O   H1  H2  O   H1  H2  O   H1  H2  O   
H1  H2  O   H1  H2  O   H1  H2  O   H1  H2  O   H1  H2  O   H1  H2  O   H1  H2  
O   H1  H2  O   H1  H2  O   H1  H2  O   H1  H2  O   H1  H2  O   H1  H2  O   H1  
H2  O   H1  H2  O   H1  H2  O   H1  H2  O   H1  H2  O   H1  H2  O   H1  H2  O   
H1  H2  O   H1  H2  O   H1  H2  O   H1  H2  O   H1  H2  O   H1  H2  O   H1  H2  
O   H1  H2  O   H1  H2  O   H1  H2  O   H1  H2  O   H1  H2  O   H1  H2  O   H1  
H2  O   H1  H2  O   H1  H2  O   H1  H2  O   H1  H2  O   H1  H2  O   H1  H2  O   
H1  H2  O   H1  H2  O   H1  H2  O   H1  H2  O   H1  H2  O   H1  H2  O   H1  H2  
O   H1  H2  O   H1  H2  O   H1  H2  O   H1  H2  O   H1  H2  O   H1  H2  O   H1  
H2  O   H1  H2  O   H1  H2  O   H1  H2  O   H1  H2  O   H1  H2  O   H1  H2  O   
H1  H2  O   H1  H2  O   H1  H2  O   H1  H2  O   H1  H2  O   H1  H2  O   H1  H2  
O   H1  H2  O   H1  H2  O   H1  H2  O   H1  H2  O   H1  H2  O   H1  H2  O   H1  
H2  O   H1  H2  O   H1  H2  O   H1  H2  O   H1  H2  O   H1  H2  O   H1  H2  O   
H1  H2  O   H1  H2  O   H1  H2  O   H1  H2  O   H1  H2  O   H1  H2  O   H1  H2  
O   H1  H2  O   H1  H2  O   H1  H2  O   H1  H2  O   H1  H2  O   H1  H2  O   H1  
H2  O   H1  H2  O   H1  H2  O   H1  H2  O   H1  H2  O   H1  H2  O   H1  H2  O   
H1  H2  O   H1  H2  O   H1  H2  O   H1  H2  O   H1  H2  O   H1  H2  O   H1  H2  
O   H1  H2  O   H1  H2  O   H1  H2  O   H1  H2  O   H1  H2  O   H1  H2  O   H1  
H2  O   H1  H2  O   H1  H2  O   H1  H2  O   H1  H2  O   H1  H2  O   H1  H2  O   
H1  H2  O   H1  H2  O   H1  H2  O   H1  H2  O   H1  H2  O   H1  H2  O   H1  H2  
O   H1  H2  O   H1  H2  O   H1  H2  O   H1  H2  O   H1  H2  O   H1  H2  O   H1  
H2  O   H1  H2  O   H1  H2  O   H1  H2  O   H1  H2  O   H1  H2  O   H1  H2  O   
H1  H2  O   H1  H2  O   H1  H2  O   H1  H2  O   H1  H2  O   H1  H2  O   H1  H2  
O   H1  H2  O   H1  H2  O   H1  H2  O   H1  H2  O   H1  H2  O   H1  H2  O   H1  
H2  O   H1  H2  O   H1  H2  O   H1  H2  O   H1  H2  O   H1  H2  O   H1  H2  O   
H1  H2  O   H1  H2  O   H1  H2  O   H1  H2  O   H1  H2  O   H1  H2  O   H1  H2  
O   H1  H2  O   H1  H2  O   H1  H2  O   H1  H2  O   H1  H2  O   H1  H2  O   H1  
H2  O   H1  H2  O   H1  H2  O   H1  H2  O   H1  H2  O   H1  H2  O   H1  H2  O   
H1  H2  O   H1  H2  O   H1  H2  O   H1  H2  O   H1  H2  O   H1  H2  O   H1  H2  
O   H1  H2  O   H1  H2  O   H1  H2  O   H1  H2  O   H1  H2  O   H1  H2  O   H1  
H2  O   H1  H2  O   H1  H2  O   H1  H2  O   H1  H2  O   H1  H2  O   H1  H2  O   
H1  H2  O   H1  H2  O   H1  H2  O   H1  H2  O   H1  H2  O   H1  H2  O   H1  H2  
O   H1  H2  O   H1  H2  O   H1  H2  O   H1  H2  O   H1  H2  O   H1  H2  O   H1  
H2  O   H1  H2  O   H1  H2  O   H1  H2  O   H1  H2  O   H1  H2  O   H1  H2  O   
H1  H2  O   H1  H2  O   H1  H2  O   H1  H2  O   H1  H2  O   H1  H2  O   H1  H2  
O   H1  H2  O   H1  H2  O   H1  H2  O   H1  H2  O   H1  H2  O   H1  H2  O   H1  
H2  O   H1  H2  O   H1  H2  O   H1  H2  O   H1  H2  O   H1  H2  O   H1  H2  O   
H1  H2  O   H1  H2  O   H1  H2  O   H1  H2  O   H1  H2  O   H1  H2  O   H1  H2  
O   H1  H2  O   H1  H2  O   H1  H2  O   H1  H2  O   H1  H2  O   H1  H2  O   H1  
H2  O   H1  H2  O   H1  H2  O   H1  H2  O   H1  H2  O   H1  H2  O   H1  H2  O   
H1  H2  O   H1  H2  O   H1  H2  O   H1  H2  O   H1  H2  O   H1  H2  O   H1  H2  
O   H1  H2  O   H1  H2  O   H1  H2  O   H1  H2  O   H1  H2  O   H1  H2  O   H1  
H2  O   H1  H2  O   H1  H2  O   H1  H2  O   H1  H2  O   H1  H2  O   H1  H2  O   
H1  H2  O   H1  H2  O   H1  H2  O   H1  H2  O   H1  H2  O   H1  H2  O   H1  H2  
O   H1  H2  O   H1  H2  O   H1  H2  O   H1  H2  O   H1  H2  O   H1  H2  O   H1  
H2  O   H1  H2  O   H1  H2  O   H1  H2  O   H1  H2  O   H1  H2  O   H1  H2  O   
H1  H2  O   H1  H2  O   H1  H2  O   H1  H2  O   H1  H2  O   H1  H2  O   H1  H2  
O   H1  H2  O   H1  H2  O   H1  H2  O   H1  H2  O   H1  H2  O   H1  H2  O   H1  
H2  O   H1  H2  O   H1  H2  O   H1  H2  O   H1  H2  O   H1  H2  O   H1  H2  O   
H1  H2  O   H1  H2  O   H1  H2  O   H1  H2  O   H1  H2  O   H1  H2  O   H1  H2  
O   H1  H2  O   H1  H2  O   H1  H2  O   H1  H2  O   H1  H2  O   H1  H2  O   H1  
H2  O   H1  H2  O   H1  H2  O   H1  H2  O   H1  H2  O   H1  H2  O   H1  H2  O   
H1  H2  O   H1  H2  O   H1  H2  O   H1  H2  O   H1  H2  O   H1  H2  O   H1  H2  
O   H1  H2  O   H1  H2  O   H1  H2  O   H1  H2  O   H1  H2  O   H1  H2  O   H1  
H2  O   H1  H2  O   H1  H2  O   H1  H2  O   H1  H2  O   H1  H2  O   H1  H2  O   
H1  H2  O   H1  H2  O   H1  H2  O   H1  H2  O   H1  H2  O   H1  H2  O   H1  H2  
O   H1  H2  O   H1  H2  O   H1  H2  O   H1  H2  O   H1  H2  O   H1  H2  O   H1  
H2  O   H1  H2  O   H1  H2  O   H1  H2  O   H1  H2  O   H1  H2  O   H1  H2  O   
H1  H2  O   H1  H2  O   H1  H2  O   H1  H2  O   H1  H2  O   H1  H2  O   H1  H2  
O   H1  H2  O   H1  H2  O   H1  H2  O   H1  H2  O   H1  H2  O   H1  H2  O   H1  
H2  O   H1  H2  O   H1  H2  O   H1  H2  O   H1  H2  O   H1  H2  O   H1  H2  O   
H1  H2  O   H1  H2  O   H1  H2  O   H1  H2  O   H1  H2  O   H1  H2  O   H1  H2  
O   H1  H2  O   H1  H2  O   H1  H2  O   H1  H2  O   H1  H2  O   H1  H2  O   H1  
H2  O   H1  H2  O   H1  H2  O   H1  H2  O   H1  H2  O   H1  H2  O   H1  H2  O   
H1  H2  O   H1  H2  O   H1  H2  O   H1  H2  O   H1  H2  O   H1  H2  O   H1  H2  
O   H1  H2  O   H1  H2  O   H1  H2  O   H1  H2  O   H1  H2  O   H1  H2  O   H1  
H2  O   H1  H2  O   H1  H2  O   H1  H2  O   H1  H2  O   H1  H2  O   H1  H2  O   
H1  H2  O   H1  H2  O   H1  H2  O   H1  H2  O   H1  H2  O   H1  H2  O   H1  H2  
O   H1  H2  O   H1  H2  O   H1  H2  O   H1  H2  O   H1  H2  O   H1  H2  O   H1  
H2  O   H1  H2  O   H1  H2  O   H1  H2  O   H1  H2  O   H1  H2  O   H1  H2  O   
H1  H2  O   H1  H2  O   H1  H2  O   H1  H2  O   H1  H2  O   H1  H2  O   H1  H2  
O   H1  H2  O   H1  H2  O   H1  H2  O   H1  H2  O   H1  H2  O   H1  H2  O   H1  
H2  O   H1  H2  O   H1  H2  O   H1  H2  O   H1  H2  O   H1  H2  O   H1  H2  O   
H1  H2  O   H1  H2  O   H1  H2  O   H1  H2  O   H1  H2  O   H1  H2  O   H1  H2  
O   H1  H2  O   H1  H2  O   H1  H2  O   H1  H2  O   H1  H2  O   H1  H2  O   H1  
H2  O   H1  H2  O   H1  H2  O   H1  H2  O   H1  H2  O   H1  H2  O   H1  H2  O   
H1  H2  O   H1  H2  O   H1  H2  O   H1  H2  O   H1  H2  O   H1  H2  O   H1  H2  
O   H1  H2  O   H1  H2  O   H1  H2  O   H1  H2  O   H1  H2  O   H1  H2  O   H1  
H2  O   H1  H2  O   H1  H2  O   H1  H2  O   H1  H2  O   H1  H2  O   H1  H2  O   
H1  H2  O   H1  H2  O   H1  H2  O   H1  H2  O   H1  H2  O   H1  H2  O   H1  H2  
O   H1  H2  O   H1  H2  O   H1  H2  O   H1  H2  O   H1  H2  O   H1  H2  O   H1  
H2  O   H1  H2  O   H1  H2  O   H1  H2  O   H1  H2  O   H1  H2  O   H1  H2  O   
H1  H2  O   H1  H2  O   H1  H2  O   H1  H2  O   H1  H2  O   H1  H2  O   H1  H2  
O   H1  H2  O   H1  H2  O   H1  H2  O   H1  H2  O   H1  H2  O   H1  H2  O   H1  
H2  O   H1  H2  O   H1  H2  O   H1  H2  O   H1  H2  O   H1  H2  O   H1  H2  O   
H1  H2  O   H1  H2  O   H1  H2  O   H1  H2  O   H1  H2  O   H1  H2  O   H1  H2  
O   H1  H2  O   H1  H2  O   H1  H2  O   H1  H2  O   H1  H2  O   H1  H2  O   H1  
H2  O   H1  H2  O   H1  H2  O   H1  H2  O   H1  H2  O   H1  H2  O   H1  H2  O   
H1  H2  O   H1  H2  O   H1  H2  O   H1  H2  O   H1  H2  O   H1  H2  O   H1  H2  
O   H1  H2  O   H1  H2  O   H1  H2  O   H1  H2  O   H1  H2  O   H1  H2  O   H1  
H2  O   H1  H2  O   H1  H2  O   H1  H2  O   H1  H2  O   H1  H2  O   H1  H2  O   
H1  H2  O   H1  H2  O   H1  H2  O   H1  H2  O   H1  H2  O   H1  H2  O   H1  H2  
O   H1  H2  O   H1  H2  O   H1  H2  O   H1  H2  O   H1  H2  O   H1  H2  O   H1  
H2  O   H1  H2  O   H1  H2  O   H1  H2  O   H1  H2  O   H1  H2  O   H1  H2  O   
H1  H2  O   H1  H2  O   H1  H2  O   H1  H2  O   H1  H2  O   H1  H2  O   H1  H2  
O   H1  H2  O   H1  H2  O   H1  H2  O   H1  H2  O   H1  H2  O   H1  H2  O   H1  
H2  O   H1  H2  O   H1  H2  O   H1  H2  O   H1  H2  O   H1  H2  O   H1  H2  O   
H1  H2  O   H1  H2  O   H1  H2  O   H1  H2  O   H1  H2  O   H1  H2  O   H1  H2  
O   H1  H2  O   H1  H2  O   H1  H2  O   H1  H2  O   H1  H2  O   H1  H2  O   H1  
H2  O   H1  H2  O   H1  H2  O   H1  H2  O   H1  H2  O   H1  H2  O   H1  H2  O   
H1  H2  O   H1  H2  O   H1  H2  O   H1  H2  O   H1  H2  O   H1  H2  O   H1  H2  
O   H1  H2  O   H1  H2  O   H1  H2  O   H1  H2  O   H1  H2  O   H1  H2  O   H1  
H2  O   H1  H2  O   H1  H2  O   H1  H2  O   H1  H2  O   H1  H2  O   H1  H2  O   
H1  H2  O   H1  H2  O   H1  H2  O   H1  H2  O   H1  H2  O   H1  H2  O   H1  H2  
O   H1  H2  O   H1  H2  O   H1  H2  O   H1  H2  O   H1  H2  O   H1  H2  O   H1  
H2  O   H1  H2  O   H1  H2  O   H1  H2  O   H1  H2  O   H1  H2  O   H1  H2  O   
H1  H2  O   H1  H2  O   H1  H2  O   H1  H2  O   H1  H2  O   H1  H2  O   H1  H2  
O   H1  H2  O   H1  H2  O   H1  H2  O   H1  H2  O   H1  H2  O   H1  H2  O   H1  
H2  O   H1  H2  O   H1  H2  O   H1  H2  O   H1  H2  O   H1  H2  O   H1  H2  O   
H1  H2  O   H1  H2  O   H1  H2  O   H1  H2  O   H1  H2  O   H1  H2  O   H1  H2  
O   H1  H2  O   H1  H2  O   H1  H2  O   H1  H2  O   H1  H2  O   H1  H2  O   H1  
H2  O   H1  H2  O   H1  H2  O   H1  H2  O   H1  H2  O   H1  H2  O   H1  H2  O   
H1  H2  O   H1  H2  O   H1  H2  O   H1  H2  O   H1  H2  O   H1  H2  O   H1  H2  
O   H1  H2  O   H1  H2  O   H1  H2  O   H1  H2  O   H1  H2  O   H1  H2  O   H1  
H2  O   H1  H2  O   H1  H2  O   H1  H2  O   H1  H2  O   H1  H2  O   H1  H2  O   
H1  H2  O   H1  H2  O   H1  H2  O   H1  H2  O   H1  H2  O   H1  H2  O   H1  H2  
O   H1  H2  O   H1  H2  O   H1  H2  O   H1  H2  O   H1  H2  O   H1  H2  O   H1  
H2  O   H1  H2  O   H1  H2  O   H1  H2  O   H1  H2  O   H1  H2  O   H1  H2  O   
H1  H2  O   H1  H2  O   H1  H2  O   H1  H2  O   H1  H2  O   H1  H2  O   H1  H2  
O   H1  H2  O   H1  H2  O   H1  H2  O   H1  H2  O   H1  H2  O   H1  H2  O   H1  
H2  O   H1  H2  O   H1  H2  O   H1  H2  O   H1  H2  O   H1  H2  O   H1  H2  O   
H1  H2  O   H1  H2  O   H1  H2  O   H1  H2  O   H1  H2  O   H1  H2  O   H1  H2  
O   H1  H2  O   H1  H2  O   H1  H2  O   H1  H2  O   H1  H2  O   H1  H2  O   H1  
H2  O   H1  H2  O   H1  H2  O   H1  H2  O   H1  H2  O   H1  H2  O   H1  H2  O   
H1  H2  O   H1  H2  O   H1  H2  O   H1  H2  O   H1  H2  O   H1  H2  O   H1  H2  
O   H1  H2  O   H1  H2  O   H1  H2  O   H1  H2  O   H1  H2  O   H1  H2  O   H1  
H2  O   H1  H2  O   H1  H2  O   H1  H2  O   H1  H2  O   H1  H2  O   H1  H2  O   
H1  H2  O   H1  H2  O   H1  H2  O   H1  H2  O   H1  H2  O   H1  H2  O   H1  H2  
O   H1  H2  O   H1  H2  O   H1  H2  O   H1  H2  O   H1  H2  O   H1  H2  O   H1  
H2  O   H1  H2  O   H1  H2  O   H1  H2  O   H1  H2  O   H1  H2  O   H1  H2  O   
H1  H2  O   H1  H2  O   H1  H2  O   H1  H2  O   H1  H2  O   H1  H2  O   H1  H2  
O   H1  H2  O   H1  H2  O   H1  H2  O   H1  H2  O   H1  H2  O   H1  H2  O   H1  
H2  O   H1  H2  O   H1  H2  O   H1  H2  O   H1  H2  O   H1  H2  O   H1  H2  O   
H1  H2  O   H1  H2  O   H1  H2  O   H1  H2  O   H1  H2  O   H1  H2  O   H1  H2  
O   H1  H2  O   H1  H2  O   H1  H2  O   H1  H2  O   H1  H2  O   H1  H2  O   H1  
H2  O   H1  H2  O   H1  H2  O   H1  H2  O   H1  H2  O   H1  H2  O   H1  H2  O   
H1  H2  O   H1  H2  O   H1  H2  O   H1  H2  O   H1  H2  O   H1  H2  O   H1  H2  
O   H1  H2  O   H1  H2  O   H1  H2  O   H1  H2  O   H1  H2  O   H1  H2  O   H1  
H2  O   H1  H2  O   H1  H2  O   H1  H2  O   H1  H2  O   H1  H2  O   H1  H2  O   
H1  H2  O   H1  H2  O   H1  H2  O   H1  H2  O   H1  H2  O   H1  H2  O   H1  H2  
O   H1  H2  O   H1  H2  O   H1  H2  O   H1  H2  O   H1  H2  O   H1  H2  O   H1  
H2  O   H1  H2  O   H1  H2  O   H1  H2  O   H1  H2  O   H1  H2  O   H1  H2  O   
H1  H2  O   H1  H2  O   H1  H2  O   H1  H2  O   H1  H2  O   H1  H2  O   H1  H2  
O   H1  H2  O   H1  H2  O   H1  H2  O   H1  H2  O   H1  H2  O   H1  H2  O   H1  
H2  O   H1  H2  O   H1  H2  O   H1  H2  O   H1  H2  O   H1  H2  O   H1  H2  O   
H1  H2  O   H1  H2  O   H1  H2  O   H1  H2  O   H1  H2  O   H1  H2  O   H1  H2  
O   H1  H2  O   H1  H2  O   H1  H2  O   H1  H2  O   H1  H2  O   H1  H2  O   H1  
H2  O   H1  H2  O   H1  H2  O   H1  H2  O   H1  H2  O   H1  H2  O   H1  H2  O   
H1  H2  O   H1  H2  O   H1  H2  O   H1  H2  O   H1  H2  O   H1  H2  O   H1  H2  
O   H1  H2  O   H1  H2  O   H1  H2  O   H1  H2  O   H1  H2  O   H1  H2  O   H1  
H2  O   H1  H2  O   H1  H2  O   H1  H2  O   H1  H2  O   H1  H2  O   H1  H2  O   
H1  H2  O   H1  H2  O   H1  H2  O   H1  H2  O   H1  H2  O   H1  H2  O   H1  H2  
O   H1  H2  O   H1  H2  O   H1  H2  O   H1  H2  O   H1  H2  O   H1  H2  O   H1  
H2  O   H1  H2  O   H1  H2  O   H1  H2  O   H1  H2  O   H1  H2  O   H1  H2  O   
H1  H2  O   H1  H2  O   H1  H2  O   H1  H2  O   H1  H2  O   H1  H2  O   H1  H2  
O   H1  H2  O   H1  H2  O   H1  H2  O   H1  H2  O   H1  H2  O   H1  H2  O   H1  
H2  O   H1  H2  O   H1  H2  O   H1  H2  O   H1  H2  O   H1  H2  O   H1  H2  O   
H1  H2  O   H1  H2  O   H1  H2  O   H1  H2  O   H1  H2  O   H1  H2  O   H1  H2  
O   H1  H2  O   H1  H2  O   H1  H2  O   H1  H2  O   H1  H2  O   H1  H2  O   H1  
H2  O   H1  H2  O   H1  H2  O   H1  H2  O   H1  H2  O   H1  H2  O   H1  H2  O   
H1  H2  O   H1  H2  O   H1  H2  O   H1  H2  O   H1  H2  O   H1  H2  O   H1  H2  
O   H1  H2  O   H1  H2  O   H1  H2  O   H1  H2  O   H1  H2  O   H1  H2  O   H1  
H2  O   H1  H2  O   H1  H2  O   H1  H2  O   H1  H2  O   H1  H2  O   H1  H2  O   
H1  H2  O   H1  H2  O   H1  H2  O   H1  H2  O   H1  H2  O   H1  H2  O   H1  H2  
O   H1  H2  O   H1  H2  O   H1  H2  O   H1  H2  O   H1  H2  O   H1  H2  O   H1  
H2  O   H1  H2  O   H1  H2  O   H1  H2  O   H1  H2  O   H1  H2  O   H1  H2  O   
H1  H2  O   H1  H2  O   H1  H2  O   H1  H2  O   H1  H2  O   H1  H2  O   H1  H2  
O   H1  H2  O   H1  H2  O   H1  H2  O   H1  H2  O   H1  H2  O   H1  H2  O   H1  
H2  O   H1  H2  O   H1  H2  O   H1  H2  O   H1  H2  O   H1  H2  O   H1  H2  O   
H1  H2  O   H1  H2  O   H1  H2  O   H1  H2  O   H1  H2  O   H1  H2  O   H1  H2  
O   H1  H2  O   H1  H2  O   H1  H2  O   H1  H2  O   H1  H2  O   H1  H2  O   H1  
H2  O   H1  H2  O   H1  H2  O   H1  H2  O   H1  H2  O   H1  H2  O   H1  H2  O   
H1  H2  O   H1  H2  O   H1  H2  O   H1  H2  O   H1  H2  O   H1  H2  O   H1  H2  
O   H1  H2  O   H1  H2  O   H1  H2  O   H1  H2  O   H1  H2  O   H1  H2  O   H1  
H2  O   H1  H2  O   H1  H2  O   H1  H2  O   H1  H2  O   H1  H2  O   H1  H2  O   
H1  H2  O   H1  H2  O   H1  H2  O   H1  H2  O   H1  H2  O   H1  H2  O   H1  H2  
O   H1  H2  O   H1  H2  O   H1  H2  O   H1  H2  O   H1  H2  O   H1  H2  O   H1  
H2  O   H1  H2  O   H1  H2  O   H1  H2  O   H1  H2  O   H1  H2  O   H1  H2  O   
H1  H2  O   H1  H2  O   H1  H2  O   H1  H2  O   H1  H2  O   H1  H2  O   H1  H2  
O   H1  H2  O   H1  H2  O   H1  H2  O   H1  H2  O   H1  H2  O   H1  H2  O   H1  
H2  O   H1  H2  O   H1  H2  O   H1  H2  O   H1  H2  O   H1  H2  O   H1  H2  O   
H1  H2  O   H1  H2  O   H1  H2  O   H1  H2  O   H1  H2  O   H1  H2  O   H1  H2  
O   H1  H2  O   H1  H2  O   H1  H2  O   H1  H2  O   H1  H2  O   H1  H2  O   H1  
H2  O   H1  H2  O   H1  H2  O   H1  H2  O   H1  H2  O   H1  H2  O   H1  H2  O   
H1  H2  O   H1  H2  O   H1  H2  O   H1  H2  O   H1  H2  O   H1  H2  O   H1  H2  
O   H1  H2  O   H1  H2  O   H1  H2  O   H1  H2  O   H1  H2  O   H1  H2  O   H1  
H2  O   H1  H2  O   H1  H2  O   H1  H2  O   H1  H2  O   H1  H2  O   H1  H2  O   
H1  H2  O   H1  H2  O   H1  H2  O   H1  H2  O   H1  H2  O   H1  H2  O   H1  H2  
O   H1  H2  O   H1  H2  O   H1  H2  O   H1  H2  O   H1  H2  O   H1  H2  O   H1  
H2  O   H1  H2  O   H1  H2  O   H1  H2  O   H1  H2  O   H1  H2  O   H1  H2  O   
H1  H2  O   H1  H2  O   H1  H2  O   H1  H2  O   H1  H2  O   H1  H2  O   H1  H2  
O   H1  H2  O   H1  H2  O   H1  H2  O   H1  H2  O   H1  H2  O   H1  H2  O   H1  
H2  O   H1  H2  O   H1  H2  O   H1  H2  O   H1  H2  O   H1  H2  O   H1  H2  O   
H1  H2  O   H1  H2  O   H1  H2  O   H1  H2  O   H1  H2  O   H1  H2  O   H1  H2  
O   H1  H2  O   H1  H2  O   H1  H2  O   H1  H2  O   H1  H2  O   H1  H2  O   H1  
H2  O   H1  H2  O   H1  H2  O   H1  H2  O   H1  H2  O   H1  H2  O   H1  H2  O   
H1  H2  O   H1  H2  O   H1  H2  O   H1  H2  O   H1  H2  O   H1  H2  O   H1  H2  
O   H1  H2  O   H1  H2  O   H1  H2  O   H1  H2  O   H1  H2  O   H1  H2  O   H1  
H2  O   H1  H2  O   H1  H2  O   H1  H2  O   H1  H2  O   H1  H2  O   H1  H2  O   
H1  H2  O   H1  H2  O   H1  H2  O   H1  H2  O   H1  H2  O   H1  H2  O   H1  H2  
O   H1  H2  O   H1  H2  O   H1  H2  O   H1  H2  O   H1  H2  O   H1  H2  O   H1  
H2  O   H1  H2  O   H1  H2  O   H1  H2  O   H1  H2  O   H1  H2  O   H1  H2  O   
H1  H2  O   H1  H2  O   H1  H2  O   H1  H2  O   H1  H2  O   H1  H2  O   H1  H2  
O   H1  H2  O   H1  H2  O   H1  H2  O   H1  H2  O   H1  H2  O   H1  H2  O   H1  
H2  O   H1  H2  O   H1  H2  O   H1  H2  O   H1  H2  O   H1  H2  O   H1  H2  O   
H1  H2  O   H1  H2  O   H1  H2  O   H1  H2  O   H1  H2  O   H1  H2  O   H1  H2  
O   H1  H2  O   H1  H2  O   H1  H2  O   H1  H2  O   H1  H2  O   H1  H2  O   H1  
H2  O   H1  H2  O   H1  H2  O   H1  H2  O   H1  H2  O   H1  H2  O   H1  H2  O   
H1  H2  O   H1  H2  O   H1  H2  O   H1  H2  O   H1  H2  O   H1  H2  O   H1  H2  
O   H1  H2  O   H1  H2  O   H1  H2  O   H1  H2  O   H1  H2  O   H1  H2  O   H1  
H2  O   H1  H2  O   H1  H2  O   H1  H2  O   H1  H2  O   H1  H2  O   H1  H2  O   
H1  H2  O   H1  H2  O   H1  H2  O   H1  H2  O   H1  H2  O   H1  H2  O   H1  H2  
O   H1  H2  O   H1  H2  O   H1  H2  O   H1  H2  O   H1  H2  O   H1  H2  O   H1  
H2  O   H1  H2  O   H1  H2  O   H1  H2  O   H1  H2  O   H1  H2  O   H1  H2  O   
H1  H2  O   H1  H2  O   H1  H2  O   H1  H2  O   H1  H2  O   H1  H2  O   H1  H2  
O   H1  H2  O   H1  H2  O   H1  H2  O   H1  H2  O   H1  H2  O   H1  H2  O   H1  
H2  O   H1  H2  O   H1  H2  O   H1  H2  O   H1  H2  O   H1  H2  O   H1  H2  O   
H1  H2  O   H1  H2  O   H1  H2  O   H1  H2  O   H1  H2  O   H1  H2  O   H1  H2  
O   H1  H2  O   H1  H2  O   H1  H2  O   H1  H2  O   H1  H2  O   H1  H2  O   H1  
H2  O   H1  H2  O   H1  H2  O   H1  H2  O   H1  H2  O   H1  H2  O   H1  H2  O   
H1  H2  O   H1  H2  O   H1  H2  O   H1  H2  O   H1  H2  O   H1  H2  O   H1  H2  
O   H1  H2  O   H1  H2  O   H1  H2  O   H1  H2  O   H1  H2  O   H1  H2  O   H1  
H2  O   H1  H2  O   H1  H2  O   H1  H2  O   H1  H2  O   H1  H2  O   H1  H2  O   
H1  H2  O   H1  H2  O   H1  H2  O   H1  H2  O   H1  H2  O   H1  H2  O   H1  H2  
O   H1  H2  O   H1  H2  O   H1  H2  O   H1  H2  O   H1  H2  O   H1  H2  O   H1  
H2  O   H1  H2  O   H1  H2  O   H1  H2  O   H1  H2  O   H1  H2  O   H1  H2  O   
H1  H2  O   H1  H2  O   H1  H2  O   H1  H2  O   H1  H2  O   H1  H2  O   H1  H2  
O   H1  H2  O   H1  H2  O   H1  H2  O   H1  H2  O   H1  H2  O   H1  H2  O   H1  
H2  O   H1  H2  O   H1  H2  O   H1  H2  O   H1  H2  O   H1  H2  O   H1  H2  O   
H1  H2  O   H1  H2  O   H1  H2  O   H1  H2  O   H1  H2  O   H1  H2  O   H1  H2  
O   H1  H2  O   H1  H2  O   H1  H2  O   H1  H2  O   H1  H2  O   H1  H2  O   H1  
H2  O   H1  H2  O   H1  H2  O   H1  H2  O   H1  H2  O   H1  H2  O   H1  H2  O   
H1  H2  O   H1  H2  O   H1  H2  O   H1  H2  O   H1  H2  O   H1  H2  O   H1  H2  
O   H1  H2  O   H1  H2  O   H1  H2  O   H1  H2  O   H1  H2  O   H1  H2  O   H1  
H2  O   H1  H2  O   H1  H2  O   H1  H2  O   H1  H2  O   H1  H2  O   H1  H2  O   
H1  H2  O   H1  H2  O   H1  H2  O   H1  H2  O   H1  H2  O   H1  H2  O   H1  H2  
O   H1  H2  O   H1  H2  O   H1  H2  O   H1  H2  O   H1  H2  O   H1  H2  O   H1  
H2  O   H1  H2  O   H1  H2  O   H1  H2  O   H1  H2  O   H1  H2  O   H1  H2  O   
H1  H2  O   H1  H2  O   H1  H2  O   H1  H2  O   H1  H2  O   H1  H2  O   H1  H2  
O   H1  H2  O   H1  H2  O   H1  H2  O   H1  H2  O   H1  H2  O   H1  H2  O   H1  
H2  O   H1  H2  O   H1  H2  O   H1  H2  O   H1  H2  O   H1  H2  O   H1  H2  O   
H1  H2  O   H1  H2  O   H1  H2  O   H1  H2  O   H1  H2  O   H1  H2  O   H1  H2  
O   H1  H2  O   H1  H2  O   H1  H2  O   H1  H2  O   H1  H2  O   H1  H2  O   H1  
H2  O   H1  H2  O   H1  H2  O   H1  H2  O   H1  H2  O   H1  H2  O   H1  H2  O   
H1  H2  O   H1  H2  O   H1  H2  O   H1  H2  O   H1  H2  O   H1  H2  O   H1  H2  
O   H1  H2  O   H1  H2  O   H1  H2  O   H1  H2  O   H1  H2  O   H1  H2  O   H1  
H2  O   H1  H2  O   H1  H2  O   H1  H2  O   H1  H2  O   H1  H2  O   H1  H2  O   
H1  H2  O   H1  H2  O   H1  H2  O   H1  H2  O   H1  H2  O   H1  H2  O   H1  H2  
O   H1  H2  O   H1  H2  O   H1  H2  O   H1  H2  O   H1  H2  O   H1  H2  O   H1  
H2  O   H1  H2  O   H1  H2  O   H1  H2  O   H1  H2  O   H1  H2  O   H1  H2  O   
H1  H2  O   H1  H2  O   H1  H2  O   H1  H2  O   H1  H2  O   H1  H2  O   H1  H2  
O   H1  H2  O   H1  H2  O   H1  H2  O   H1  H2  O   H1  H2  O   H1  H2  O   H1  
H2  O   H1  H2  O   H1  H2  O   H1  H2  O   H1  H2  O   H1  H2  O   H1  H2  O   
H1  H2  O   H1  H2  O   H1  H2  O   H1  H2  O   H1  H2  O   H1  H2  O   H1  H2  
O   H1  H2  O   H1  H2  O   H1  H2  O   H1  H2  O   H1  H2  O   H1  H2  O   H1  
H2  O   H1  H2  O   H1  H2  O   H1  H2  O   H1  H2  O   H1  H2  O   H1  H2  O   
H1  H2  O   H1  H2  O   H1  H2  O   H1  H2  O   H1  H2  O   H1  H2  O   H1  H2  
O   H1  H2  O   H1  H2  O   H1  H2  O   H1  H2  O   H1  H2  O   H1  H2  O   H1  
H2  O   H1  H2  O   H1  H2  O   H1  H2  O   H1  H2  O   H1  H2  O   H1  H2  O   
H1  H2  O   H1  H2  O   H1  H2  O   H1  H2  O   H1  H2  O   H1  H2  O   H1  H2  
O   H1  H2  O   H1  H2  O   H1  H2  O   H1  H2  O   H1  H2  O   H1  H2  O   H1  
H2  O   H1  H2  O   H1  H2  O   H1  H2  O   H1  H2  O   H1  H2  O   H1  H2  O   
H1  H2  O   H1  H2  O   H1  H2  O   H1  H2  O   H1  H2  O   H1  H2  O   H1  H2  
O   H1  H2  O   H1  H2  O   H1  H2  O   H1  H2  O   H1  H2  O   H1  H2  O   H1  
H2  O   H1  H2  O   H1  H2  O   H1  H2  O   H1  H2  O   H1  H2  O   H1  H2  O   
H1  H2  O   H1  H2  O   H1  H2  O   H1  H2  O   H1  H2  O   H1  H2  O   H1  H2  
O   H1  H2  O   H1  H2  O   H1  H2  O   H1  H2  O   H1  H2  O   H1  H2  O   H1  
H2  O   H1  H2  O   H1  H2  O   H1  H2  O   H1  H2  O   H1  H2  O   H1  H2  O   
H1  H2  O   H1  H2  O   H1  H2  O   H1  H2  O   H1  H2  O   H1  H2  O   H1  H2  
O   H1  H2  O   H1  H2  O   H1  H2  O   H1  H2  O   H1  H2  O   H1  H2  O   H1  
H2  O   H1  H2  O   H1  H2  O   H1  H2  O   H1  H2  O   H1  H2  O   H1  H2  O   
H1  H2  O   H1  H2  O   H1  H2  O   H1  H2  O   H1  H2  O   H1  H2  O   H1  H2  
O   H1  H2  O   H1  H2  O   H1  H2  O   H1  H2  O   H1  H2  O   H1  H2  O   H1  
H2  O   H1  H2  O   H1  H2  O   H1  H2  O   H1  H2  O   H1  H2  O   H1  H2  O   
H1  H2  O   H1  H2  O   H1  H2  O   H1  H2  O   H1  H2  O   H1  H2  O   H1  H2  
O   H1  H2  O   H1  H2  O   H1  H2  O   H1  H2  O   H1  H2  O   H1  H2  O   H1  
H2  O   H1  H2  O   H1  H2  O   H1  H2  O   H1  H2  O   H1  H2  O   H1  H2  O   
H1  H2  O   H1  H2  O   H1  H2  O   H1  H2  O   H1  H2  O   H1  H2  O   H1  H2  
O   H1  H2  O   H1  H2  O   H1  H2  O   H1  H2  O   H1  H2  O   H1  H2  O   H1  
H2  O   H1  H2  O   H1  H2  O   H1  H2  O   H1  H2  O   H1  H2  O   H1  H2  O   
H1  H2  O   H1  H2  O   H1  H2  O   H1  H2  O   H1  H2  O   H1  H2  O   H1  H2  
O   H1  H2  O   H1  H2  O   H1  H2  O   H1  H2  O   H1  H2  O   H1  H2  O   H1  
H2  O   H1  H2  O   H1  H2  O   H1  H2  O   H1  H2  O   H1  H2  O   H1  H2  O   
H1  H2  O   H1  H2  O   H1  H2  O   H1  H2  O   H1  H2  O   H1  H2  O   H1  H2  
O   H1  H2  O   H1  H2  O   H1  H2  O   H1  H2  O   H1  H2  O   H1  H2  O   H1  
H2  O   H1  H2  O   H1  H2  O   H1  H2  O   H1  H2  O   H1  H2  O   H1  H2  O   
H1  H2  O   H1  H2  O   H1  H2  O   H1  H2  O   H1  H2  O   H1  H2  O   H1  H2  
O   H1  H2  O   H1  H2  O   H1  H2  O   H1  H2  O   H1  H2  O   H1  H2  O   H1  
H2  O   H1  H2  O   H1  H2  O   H1  H2  O   H1  H2  O   H1  H2  O   H1  H2  O   
H1  H2  O   H1  H2  O   H1  H2  O   H1  H2  O   H1  H2  O   H1  H2  O   H1  H2  
O   H1  H2  O   H1  H2  O   H1  H2  O   H1  H2  O   H1  H2  O   H1  H2  O   H1  
H2  O   H1  H2  O   H1  H2  O   H1  H2  O   H1  H2  O   H1  H2  O   H1  H2  O   
H1  H2  O   H1  H2  O   H1  H2  O   H1  H2  O   H1  H2  O   H1  H2  O   H1  H2  
O   H1  H2  O   H1  H2  O   H1  H2  O   H1  H2  O   H1  H2  O   H1  H2  O   H1  
H2  O   H1  H2  O   H1  H2  O   H1  H2  O   H1  H2  O   H1  H2  O   H1  H2  O   
H1  H2  O   H1  H2  O   H1  H2  O   H1  H2  O   H1  H2  O   H1  H2  O   H1  H2  
O   H1  H2  O   H1  H2  O   H1  H2  O   H1  H2  O   H1  H2  O   H1  H2  O   H1  
H2  O   H1  H2  O   H1  H2  O   H1  H2  O   H1  H2  O   H1  H2  O   H1  H2  O   
H1  H2  O   H1  H2  O   H1  H2  O   H1  H2  O   H1  H2  O   H1  H2  O   H1  H2  
O   H1  H2  O   H1  H2  O   H1  H2  O   H1  H2  O   H1  H2  O   H1  H2  O   H1  
H2  O   H1  H2  O   H1  H2  O   H1  H2  O   H1  H2  O   H1  H2  O   H1  H2  O   
H1  H2  O   H1  H2  O   H1  H2  O   H1  H2  O   H1  H2  O   H1  H2  O   H1  H2  
O   H1  H2  O   H1  H2  O   H1  H2  O   H1  H2  O   H1  H2  O   H1  H2  O   H1  
H2  O   H1  H2  O   H1  H2  O   H1  H2  O   H1  H2  O   H1  H2  O   H1  H2  O   
H1  H2  O   H1  H2  O   H1  H2  O   H1  H2  O   H1  H2  O   H1  H2  O   H1  H2  
O   H1  H2  O   H1  H2  O   H1  H2  O   H1  H2  O   H1  H2  O   H1  H2  O   H1  
H2  O   H1  H2  O   H1  H2  O   H1  H2  O   H1  H2  O   H1  H2  O   H1  H2  O   
H1  H2  O   H1  H2  O   H1  H2  O   H1  H2  O   H1  H2  O   H1  H2  O   H1  H2  
O   H1  H2  O   H1  H2  O   H1  H2  O   H1  H2  O   H1  H2  O   H1  H2  O   H1  
H2  O   H1  H2  O   H1  H2  O   H1  H2  O   H1  H2  O   H1  H2  O   H1  H2  O   
H1  H2  O   H1  H2  O   H1  H2  O   H1  H2  O   H1  H2  O   H1  H2  O   H1  H2  
O   H1  H2  O   H1  H2  O   H1  H2  O   H1  H2  O   H1  H2  O   H1  H2  O   H1  
H2  O   H1  H2  O   H1  H2  O   H1  H2  O   H1  H2  O   H1  H2  O   H1  H2  O   
H1  H2  O   H1  H2  O   H1  H2  O   H1  H2  O   H1  H2  O   H1  H2  O   H1  H2  
O   H1  H2  O   H1  H2  O   H1  H2  O   H1  H2  O   H1  H2  O   H1  H2  O   H1  
H2  O   H1  H2  O   H1  H2  O   H1  H2  O   H1  H2  O   H1  H2  O   H1  H2  O   
H1  H2  O   H1  H2  O   H1  H2  O   H1  H2  O   H1  H2  O   H1  H2  O   H1  H2  
O   H1  H2  O   H1  H2  O   H1  H2  O   H1  H2  O   H1  H2  O   H1  H2  O   H1  
H2  O   H1  H2  O   H1  H2  O   H1  H2  O   H1  H2  O   H1  H2  O   H1  H2  O   
H1  H2  O   H1  H2  O   H1  H2  O   H1  H2  O   H1  H2  O   H1  H2  O   H1  H2  
O   H1  H2  O   H1  H2  O   H1  H2  O   H1  H2  O   H1  H2  O   H1  H2  O   H1  
H2  O   H1  H2  O   H1  H2  O   H1  H2  O   H1  H2  O   H1  H2  O   H1  H2  O   
H1  H2  O   H1  H2  O   H1  H2  O   H1  H2  O   H1  H2  O   H1  H2  O   H1  H2  
O   H1  H2  O   H1  H2  O   H1  H2  O   H1  H2  O   H1  H2  O   H1  H2  O   H1  
H2  O   H1  H2  O   H1  H2  O   H1  H2  O   H1  H2  O   H1  H2  O   H1  H2  O   
H1  H2  O   H1  H2  O   H1  H2  O   H1  H2  O   H1  H2  O   H1  H2  O   H1  H2  
O   H1  H2  O   H1  H2  O   H1  H2  O   H1  H2  O   H1  H2  O   H1  H2  O   H1  
H2  O   H1  H2  O   H1  H2  O   H1  H2  O   H1  H2  O   H1  H2  O   H1  H2  O   
H1  H2  O   H1  H2  O   H1  H2  O   H1  H2  O   H1  H2  O   H1  H2  O   H1  H2  
O   H1  H2  O   H1  H2  O   H1  H2  O   H1  H2  O   H1  H2  O   H1  H2  O   H1  
H2  O   H1  H2  O   H1  H2  O   H1  H2  O   H1  H2  O   H1  H2  O   H1  H2  O   
H1  H2  O   H1  H2  O   H1  H2  O   H1  H2  O   H1  H2  O   H1  H2  O   H1  H2  
O   H1  H2  O   H1  H2  O   H1  H2  O   H1  H2  O   H1  H2  O   H1  H2  O   H1  
H2  O   H1  H2  O   H1  H2  O   H1  H2  O   H1  H2  O   H1  H2  O   H1  H2  O   
H1  H2  O   H1  H2  O   H1  H2  O   H1  H2  O   H1  H2  O   H1  H2  O   H1  H2  
O   H1  H2  O   H1  H2  O   H1  H2  O   H1  H2  O   H1  H2  O   H1  H2  O   H1  
H2  O   H1  H2  O   H1  H2  O   H1  H2  O   H1  H2  O   H1  H2  O   H1  H2  O   
H1  H2  O   H1  H2  O   H1  H2  O   H1  H2  O   H1  H2  O   H1  H2  O   H1  H2  
O   H1  H2  O   H1  H2  O   H1  H2  O   H1  H2  O   H1  H2  O   H1  H2  O   H1  
H2  O   H1  H2  O   H1  H2  O   H1  H2  O   H1  H2  O   H1  H2  O   H1  H2  O   
H1  H2  O   H1  H2  O   H1  H2  O   H1  H2  O   H1  H2  O   H1  H2  O   H1  H2  
O   H1  H2  O   H1  H2  O   H1  H2  O   H1  H2  O   H1  H2  O   H1  H2  O   H1  
H2  O   H1  H2  O   H1  H2  O   H1  H2  O   H1  H2  O   H1  H2  O   H1  H2  O   
H1  H2  O   H1  H2  O   H1  H2  O   H1  H2  O   H1  H2  O   H1  H2  O   H1  H2  
O   H1  H2  O   H1  H2  O   H1  H2  O   H1  H2  O   H1  H2  O   H1  H2  O   H1  
H2  O   H1  H2  O   H1  H2  O   H1  H2  O   H1  H2  O   H1  H2  O   H1  H2  O   
H1  H2  O   H1  H2  O   H1  H2  O   H1  H2  O   H1  H2  O   H1  H2  O   H1  H2  
O   H1  H2  O   H1  H2  O   H1  H2  O   H1  H2  O   H1  H2  O   H1  H2  O   H1  
H2  O   H1  H2  O   H1  H2  O   H1  H2  O   H1  H2  O   H1  H2  O   H1  H2  O   
H1  H2  O   H1  H2  O   H1  H2  O   H1  H2  O   H1  H2  O   H1  H2  O   H1  H2  
O   H1  H2  O   H1  H2  O   H1  H2  O   H1  H2  O   H1  H2  O   H1  H2  O   H1  
H2  O   H1  H2  O   H1  H2  O   H1  H2  O   H1  H2  O   H1  H2  O   H1  H2  O   
H1  H2  O   H1  H2  O   H1  H2  O   H1  H2  O   H1  H2  O   H1  H2  O   H1  H2  
O   H1  H2  O   H1  H2  O   H1  H2  O   H1  H2  O   H1  H2  O   H1  H2  O   H1  
H2  O   H1  H2  O   H1  H2  O   H1  H2  O   H1  H2  O   H1  H2  O   H1  H2  O   
H1  H2  O   H1  H2  O   H1  H2  O   H1  H2  O   H1  H2  O   H1  H2  O   H1  H2  
O   H1  H2  O   H1  H2  O   H1  H2  O   H1  H2  O   H1  H2  O   H1  H2  O   H1  
H2  O   H1  H2  O   H1  H2  O   H1  H2  O   H1  H2  O   H1  H2  O   H1  H2  O   
H1  H2  O   H1  H2  O   H1  H2  O   H1  H2  O   H1  H2  O   H1  H2  O   H1  H2  
O   H1  H2  O   H1  H2  O   H1  H2  O   H1  H2  O   H1  H2  O   H1  H2  O   H1  
H2  O   H1  H2  O   H1  H2  O   H1  H2  O   H1  H2  O   H1  H2  O   H1  H2  O   
H1  H2  O   H1  H2  O   H1  H2  O   H1  H2  O   H1  H2  O   H1  H2  O   H1  H2  
O   H1  H2  O   H1  H2  O   H1  H2  O   H1  H2  O   H1  H2  O   H1  H2  O   H1  
H2  O   H1  H2  O   H1  H2  O   H1  H2  O   H1  H2  O   H1  H2  O   H1  H2  O   
H1  H2  O   H1  H2  O   H1  H2  O   H1  H2  O   H1  H2  O   H1  H2  O   H1  H2  
O   H1  H2  O   H1  H2  O   H1  H2  O   H1  H2  O   H1  H2  O   H1  H2  O   H1  
H2  O   H1  H2  O   H1  H2  O   H1  H2  O   H1  H2  O   H1  H2  O   H1  H2  O   
H1  H2  O   H1  H2  O   H1  H2  O   H1  H2  O   H1  H2  O   H1  H2  O   H1  H2  
O   H1  H2  O   H1  H2  O   H1  H2  O   H1  H2  O   H1  H2  O   H1  H2  O   H1  
H2  O   H1  H2  O   H1  H2  O   H1  H2  O   H1  H2  O   H1  H2  O   H1  H2  O   
H1  H2  O   H1  H2  O   H1  H2  O   H1  H2  O   H1  H2  O   H1  H2  O   H1  H2  
O   H1  H2  O   H1  H2  O   H1  H2  O   H1  H2  O   H1  H2  O   H1  H2  O   H1  
H2  O   H1  H2  O   H1  H2  O   H1  H2  O   H1  H2  O   H1  H2  O   H1  H2  O   
H1  H2  O   H1  H2  O   H1  H2  O   H1  H2  O   H1  H2  O   H1  H2  O   H1  H2  
O   H1  H2  O   H1  H2  O   H1  H2  O   H1  H2  O   H1  H2  O   H1  H2  O   H1  
H2  O   H1  H2  O   H1  H2  O   H1  H2  O   H1  H2  O   H1  H2  O   H1  H2  O   
H1  H2  O   H1  H2  O   H1  H2  O   H1  H2  O   H1  H2  O   H1  H2  O   H1  H2  
O   H1  H2  O   H1  H2  O   H1  H2  O   H1  H2  O   H1  H2  O   H1  H2  O   H1  
H2  O   H1  H2  O   H1  H2  O   H1  H2  O   H1  H2  O   H1  H2  O   H1  H2  O   
H1  H2  O   H1  H2  O   H1  H2  O   H1  H2  O   H1  H2  O   H1  H2  O   H1  H2  
O   H1  H2  O   H1  H2  O   H1  H2  O   H1  H2  O   H1  H2  O   H1  H2  O   H1  
H2  O   H1  H2  O   H1  H2  O   H1  H2  O   H1  H2  O   H1  H2  O   H1  H2  O   
H1  H2  O   H1  H2  O   H1  H2  O   H1  H2  O   H1  H2  O   H1  H2  O   H1  H2  
O   H1  H2  O   H1  H2  O   H1  H2  O   H1  H2  O   H1  H2  O   H1  H2  O   H1  
H2  O   H1  H2  O   H1  H2  O   H1  H2  O   H1  H2  O   H1  H2  O   H1  H2  O   
H1  H2  O   H1  H2  O   H1  H2  O   H1  H2  O   H1  H2  O   H1  H2  O   H1  H2  
O   H1  H2  O   H1  H2  O   H1  H2  O   H1  H2  O   H1  H2  O   H1  H2  O   H1  
H2  O   H1  H2  O   H1  H2  O   H1  H2  O   H1  H2  O   H1  H2  O   H1  H2  O   
H1  H2  O   H1  H2  O   H1  H2  O   H1  H2  O   H1  H2  O   H1  H2  O   H1  H2  
O   H1  H2  O   H1  H2  O   H1  H2  O   H1  H2  O   H1  H2  O   H1  H2  O   H1  
H2  O   H1  H2  O   H1  H2  O   H1  H2  O   H1  H2  O   H1  H2  O   H1  H2  O   
H1  H2  O   H1  H2  O   H1  H2  O   H1  H2  O   H1  H2  O   H1  H2  O   H1  H2  
O   H1  H2  O   H1  H2  O   H1  H2  O   H1  H2  O   H1  H2  O   H1  H2  O   H1  
H2  O   H1  H2  O   H1  H2  O   H1  H2  O   H1  H2  O   H1  H2  O   H1  H2  O   
H1  H2  O   H1  H2  O   H1  H2  O   H1  H2  O   H1  H2  O   H1  H2  O   H1  H2  
O   H1  H2  O   H1  H2  O   H1  H2  O   H1  H2  O   H1  H2  O   H1  H2  O   H1  
H2  O   H1  H2  O   H1  H2  O   H1  H2  O   H1  H2  O   H1  H2  O   H1  H2  O   
H1  H2  O   H1  H2  O   H1  H2  O   H1  H2  O   H1  H2  O   H1  H2  O   H1  H2  
O   H1  H2  O   H1  H2  O   H1  H2  O   H1  H2  O   H1  H2  O   H1  H2  O   H1  
H2  O   H1  H2  O   H1  H2  O   H1  H2  O   H1  H2  O   H1  H2  O   H1  H2  O   
H1  H2  O   H1  H2  O   H1  H2  O   H1  H2  O   H1  H2  O   H1  H2  O   H1  H2  
O   H1  H2  O   H1  H2  O   H1  H2  O   H1  H2  O   H1  H2  O   H1  H2  O   H1  
H2  O   H1  H2  O   H1  H2  O   H1  H2  O   H1  H2  O   H1  H2  O   H1  H2  O   
H1  H2  O   H1  H2  O   H1  H2  O   H1  H2  O   H1  H2  O   H1  H2  O   H1  H2  
O   H1  H2  O   H1  H2  O   H1  H2  O   H1  H2  O   H1  H2  O   H1  H2  O   H1  
H2  O   H1  H2  O   H1  H2  O   H1  H2  O   H1  H2  O   H1  H2  O   H1  H2  O   
H1  H2  O   H1  H2  O   H1  H2  O   H1  H2  O   H1  H2  O   H1  H2  O   H1  H2  
O   H1  H2  O   H1  H2  O   H1  H2  O   H1  H2  O   H1  H2  O   H1  H2  O   H1  
H2  O   H1  H2  O   H1  H2  O   H1  H2  O   H1  H2  O   H1  H2  O   H1  H2  O   
H1  H2  O   H1  H2  O   H1  H2  O   H1  H2  O   H1  H2  O   H1  H2  O   H1  H2  
O   H1  H2  O   H1  H2  O   H1  H2  O   H1  H2  O   H1  H2  O   H1  H2  O   H1  
H2  O   H1  H2  O   H1  H2  O   H1  H2  O   H1  H2  O   H1  H2  O   H1  H2  O   
H1  H2  O   H1  H2  O   H1  H2  O   H1  H2  O   H1  H2  O   H1  H2  O   H1  H2  
O   H1  H2  O   H1  H2  O   H1  H2  O   H1  H2  O   H1  H2  O   H1  H2  O   H1  
H2  O   H1  H2  O   H1  H2  O   H1  H2  O   H1  H2  O   H1  H2  O   H1  H2  O   
H1  H2  O   H1  H2  O   H1  H2  O   H1  H2  O   H1  H2  O   H1  H2  O   H1  H2  
O   H1  H2  O   H1  H2  O   H1  H2  O   H1  H2  O   H1  H2  O   H1  H2  O   H1  
H2  O   H1  H2  O   H1  H2  O   H1  H2  O   H1  H2  O   H1  H2  O   H1  H2  O   
H1  H2  O   H1  H2  O   H1  H2  O   H1  H2  O   H1  H2  O   H1  H2  O   H1  H2  
O   H1  H2  O   H1  H2  O   H1  H2  O   H1  H2  O   H1  H2  O   H1  H2  O   H1  
H2  O   H1  H2  O   H1  H2  O   H1  H2  O   H1  H2  O   H1  H2  O   H1  H2  O   
H1  H2  O   H1  H2  O   H1  H2  O   H1  H2  O   H1  H2  O   H1  H2  O   H1  H2  
O   H1  H2  O   H1  H2  O   H1  H2  O   H1  H2  O   H1  H2  O   H1  H2  O   H1  
H2  O   H1  H2  O   H1  H2  O   H1  H2  O   H1  H2  O   H1  H2  O   H1  H2  O   
H1  H2  O   H1  H2  O   H1  H2  O   H1  H2  O   H1  H2  O   H1  H2  O   H1  H2  
O   H1  H2  O   H1  H2  O   H1  H2  O   H1  H2  O   H1  H2  O   H1  H2  O   H1  
H2  O   H1  H2  O   H1  H2  O   H1  H2  O   H1  H2  O   H1  H2  O   H1  H2  O   
H1  H2  O   H1  H2  O   H1  H2  O   H1  H2  O   H1  H2  O   H1  H2  O   H1  H2  
O   H1  H2  O   H1  H2  O   H1  H2  O   H1  H2  O   H1  H2  O   H1  H2  O   H1  
H2  O   H1  H2  O   H1  H2  O   H1  H2  O   H1  H2  O   H1  H2  O   H1  H2  O   
H1  H2  O   H1  H2  O   H1  H2  O   H1  H2  O   H1  H2  O   H1  H2  O   H1  H2  
O   H1  H2  O   H1  H2  O   H1  H2  O   H1  H2  O   H1  H2  O   H1  H2  O   H1  
H2  O   H1  H2  O   H1  H2  O   H1  H2  O   H1  H2  O   H1  H2  O   H1  H2  O   
H1  H2  O   H1  H2  O   H1  H2  O   H1  H2  O   H1  H2  O   H1  H2  O   H1  H2  
O   H1  H2  O   H1  H2  O   H1  H2  O   H1  H2  O   H1  H2  O   H1  H2  O   H1  
H2  O   H1  H2  O   H1  H2  O   H1  H2  O   H1  H2  O   H1  H2  O   H1  H2  O   
H1  H2  O   H1  H2  O   H1  H2  O   H1  H2  O   H1  H2  O   H1  H2  O   H1  H2  
O   H1  H2  O   H1  H2  O   H1  H2  O   H1  H2  O   H1  H2  O   H1  H2  O   H1  
H2  O   H1  H2  O   H1  H2  O   H1  H2  O   H1  H2  O   H1  H2  O   H1  H2  O   
H1  H2  O   H1  H2  O   H1  H2  O   H1  H2  O   H1  H2  O   H1  H2  O   H1  H2  
O   H1  H2  O   H1  H2  O   H1  H2  O   H1  H2  O   H1  H2  O   H1  H2  O   H1  
H2  O   H1  H2  O   H1  H2  O   H1  H2  O   H1  H2  O   H1  H2  O   H1  H2  O   
H1  H2  O   H1  H2  O   H1  H2  O   H1  H2  O   H1  H2  O   H1  H2  O   H1  H2  
O   H1  H2  O   H1  H2  O   H1  H2  O   H1  H2  O   H1  H2  O   H1  H2  O   H1  
H2  O   H1  H2  O   H1  H2  O   H1  H2  O   H1  H2  O   H1  H2  O   H1  H2  O   
H1  H2  O   H1  H2  O   H1  H2  O   H1  H2  O   H1  H2  O   H1  H2  O   H1  H2  
O   H1  H2  O   H1  H2  O   H1  H2  O   H1  H2  O   H1  H2  O   H1  H2  O   H1  
H2  O   H1  H2  O   H1  H2  O   H1  H2  O   H1  H2  O   H1  H2  O   H1  H2  O   
H1  H2  O   H1  H2  O   H1  H2  O   H1  H2  O   H1  H2  O   H1  H2  O   H1  H2  
O   H1  H2  O   H1  H2  O   H1  H2  O   H1  H2  O   H1  H2  O   H1  H2  O   H1  
H2  O   H1  H2  O   H1  H2  O   H1  H2  O   H1  H2  O   H1  H2  O   H1  H2  O   
H1  H2  O   H1  H2  O   H1  H2  O   H1  H2  O   H1  H2  O   H1  H2  O   H1  H2  
O   H1  H2  O   H1  H2  O   H1  H2  O   H1  H2  O   H1  H2  O   H1  H2  O   H1  
H2  O   H1  H2  O   H1  H2  O   H1  H2  O   H1  H2  O   H1  H2  O   H1  H2  O   
H1  H2  O   H1  H2  O   H1  H2  O   H1  H2  O   H1  H2  O   H1  H2  O   H1  H2  
O   H1  H2  O   H1  H2  O   H1  H2  O   H1  H2  O   H1  H2  O   H1  H2  O   H1  
H2  O   H1  H2  O   H1  H2  O   H1  H2  O   H1  H2  O   H1  H2  O   H1  H2  O   
H1  H2  O   H1  H2  O   H1  H2  O   H1  H2  O   H1  H2  O   H1  H2  O   H1  H2  
O   H1  H2  O   H1  H2  O   H1  H2  O   H1  H2  O   H1  H2  O   H1  H2  O   H1  
H2  O   H1  H2  O   H1  H2  O   H1  H2  O   H1  H2  O   H1  H2  O   H1  H2  O   
H1  H2  O   H1  H2  O   H1  H2  O   H1  H2  O   H1  H2  O   H1  H2  O   H1  H2  
O   H1  H2  O   H1  H2  O   H1  H2  O   H1  H2  O   H1  H2  O   H1  H2  O   H1  
H2  O   H1  H2  O   H1  H2  O   H1  H2  O   H1  H2  O   H1  H2  O   H1  H2  O   
H1  H2  O   H1  H2  O   H1  H2  O   H1  H2  O   H1  H2  O   H1  H2  O   H1  H2  
O   H1  H2  O   H1  H2  O   H1  H2  O   H1  H2  O   H1  H2  O   H1  H2  O   H1  
H2  O   H1  H2  O   H1  H2  O   H1  H2  O   H1  H2  O   H1  H2  O   H1  H2  O   
H1  H2  O   H1  H2  O   H1  H2  O   H1  H2  O   H1  H2  O   H1  H2  O   H1  H2  
O   H1  H2  O   H1  H2  O   H1  H2  O   H1  H2  O   H1  H2  O   H1  H2  O   H1  
H2  O   H1  H2  O   H1  H2  O   H1  H2  O   H1  H2  O   H1  H2  O   H1  H2  O   
H1  H2  O   H1  H2  O   H1  H2  O   H1  H2  O   H1  H2  O   H1  H2  O   H1  H2  
O   H1  H2  O   H1  H2  O   H1  H2  O   H1  H2  O   H1  H2  O   H1  H2  O   H1  
H2  O   H1  H2  O   H1  H2  O   H1  H2  O   H1  H2  O   H1  H2  O   H1  H2  O   
H1  H2  O   H1  H2  O   H1  H2  O   H1  H2  O   H1  H2  O   H1  H2  O   H1  H2  
O   H1  H2  O   H1  H2  O   H1  H2  O   H1  H2  O   H1  H2  O   H1  H2  O   H1  
H2  O   H1  H2  O   H1  H2  O   H1  H2  O   H1  H2  O   H1  H2  O   H1  H2  O   
H1  H2  O   H1  H2  O   H1  H2  O   H1  H2  O   H1  H2  O   H1  H2  O   H1  H2  
O   H1  H2  O   H1  H2  O   H1  H2  O   H1  H2  O   H1  H2  O   H1  H2  O   H1  
H2  O   H1  H2  O   H1  H2  O   H1  H2  O   H1  H2  O   H1  H2  O   H1  H2  O   
H1  H2  O   H1  H2  O   H1  H2  O   H1  H2  O   H1  H2  O   H1  H2  O   H1  H2  
O   H1  H2  O   H1  H2  O   H1  H2  O   H1  H2  O   H1  H2  O   H1  H2  O   H1  
H2  O   H1  H2  O   H1  H2  O   H1  H2  O   H1  H2  O   H1  H2  O   H1  H2  O   
H1  H2  O   H1  H2  O   H1  H2  O   H1  H2  O   H1  H2  O   H1  H2  O   H1  H2  
O   H1  H2  O   H1  H2  O   H1  H2  O   H1  H2  O   H1  H2  O   H1  H2  O   H1  
H2  O   H1  H2  O   H1  H2  O   H1  H2  O   H1  H2  O   H1  H2  O   H1  H2  O   
H1  H2  O   H1  H2  O   H1  H2  O   H1  H2  O   H1  H2  O   H1  H2  O   H1  H2  
O   H1  H2  O   H1  H2  O   H1  H2  O   H1  H2  O   H1  H2  O   H1  H2  O   H1  
H2  O   H1  H2  O   H1  H2  O   H1  H2  O   H1  H2  O   H1  H2  O   H1  H2  O   
H1  H2  O   H1  H2  O   H1  H2  O   H1  H2  O   H1  H2  O   H1  H2  O   H1  H2  
O   H1  H2  O   H1  H2  O   H1  H2  O   H1  H2  O   H1  H2  O   H1  H2  O   H1  
H2  O   H1  H2  O   H1  H2  O   H1  H2  O   H1  H2  O   H1  H2  O   H1  H2  O   
H1  H2  O   H1  H2  O   H1  H2  O   H1  H2  O   H1  H2  O   H1  H2  O   H1  H2  
O   H1  H2  O   H1  H2  O   H1  H2  O   H1  H2  O   H1  H2  O   H1  H2  O   H1  
H2  O   H1  H2  O   H1  H2  O   H1  H2  O   H1  H2  O   H1  H2  O   H1  H2  O   
H1  H2  O   H1  H2  O   H1  H2  O   H1  H2  O   H1  H2  O   H1  H2  O   H1  H2  
O   H1  H2  O   H1  H2  O   H1  H2  O   H1  H2  O   H1  H2  O   H1  H2  O   H1  
H2  O   H1  H2  O   H1  H2  O   H1  H2  O   H1  H2  O   H1  H2  O   H1  H2  O   
H1  H2  O   H1  H2  O   H1  H2  O   H1  H2  O   H1  H2  O   H1  H2  O   H1  H2  
O   H1  H2  O   H1  H2  O   H1  H2  O   H1  H2  O   H1  H2  O   H1  H2  O   H1  
H2  O   H1  H2  O   H1  H2  O   H1  H2  O   H1  H2  O   H1  H2  O   H1  H2  O   
H1  H2  O   H1  H2  O   H1  H2  O   H1  H2  O   H1  H2  O   H1  H2  O   H1  H2  
O   H1  H2  O   H1  H2  O   H1  H2  O   H1  H2  O   H1  H2  O   H1  H2  O   H1  
H2  O   H1  H2  O   H1  H2  O   H1  H2  O   H1  H2  O   H1  H2  O   H1  H2  O   
H1  H2  O   H1  H2  O   H1  H2  O   H1  H2  O   H1  H2  O   H1  H2  O   H1  H2  
O   H1  H2  O   H1  H2  O   H1  H2  O   H1  H2  O   H1  H2  O   H1  H2  O   H1  
H2  O   H1  H2  O   H1  H2  O   H1  H2  O   H1  H2  O   H1  H2  O   H1  H2  O   
H1  H2  O   H1  H2  O   H1  H2  O   H1  H2  O   H1  H2  O   H1  H2  O   H1  H2  
O   H1  H2  O   H1  H2  O   H1  H2  O   H1  H2  O   H1  H2  O   H1  H2  O   H1  
H2  O   H1  H2  O   H1  H2  O   H1  H2  O   H1  H2  O   H1  H2  O   H1  H2  O   
H1  H2  O   H1  H2  O   H1  H2  O   H1  H2  O   H1  H2  O   H1  H2  O   H1  H2  
O   H1  H2  O   H1  H2  O   H1  H2  O   H1  H2  O   H1  H2  O   H1  H2  O   H1  
H2  O   H1  H2  O   H1  H2  O   H1  H2  O   H1  H2  O   H1  H2  O   H1  H2  O   
H1  H2  O   H1  H2  O   H1  H2  O   H1  H2  O   H1  H2  O   H1  H2  O   H1  H2  
O   H1  H2  O   H1  H2  O   H1  H2  O   H1  H2  O   H1  H2  O   H1  H2  O   H1  
H2  O   H1  H2  O   H1  H2  O   H1  H2  O   H1  H2  O   H1  H2  O   H1  H2  O   
H1  H2  O   H1  H2  O   H1  H2  O   H1  H2  O   H1  H2  O   H1  H2  O   H1  H2  
O   H1  H2  O   H1  H2  O   H1  H2  O   H1  H2  O   H1  H2  O   H1  H2  O   H1  
H2  O   H1  H2  O   H1  H2  O   H1  H2  O   H1  H2  O   H1  H2  O   H1  H2  O   
H1  H2  O   H1  H2  O   H1  H2  O   H1  H2  O   H1  H2  O   H1  H2  O   H1  H2  
O   H1  H2  O   H1  H2  O   H1  H2  O   H1  H2  O   H1  H2  O   H1  H2  O   H1  
H2  O   H1  H2  O   H1  H2  O   H1  H2  O   H1  H2  O   H1  H2  O   H1  H2  O   
H1  H2  O   H1  H2  O   H1  H2  O   H1  H2  O   H1  H2  O   H1  H2  O   H1  H2  
O   H1  H2  O   H1  H2  O   H1  H2  O   H1  H2  O   H1  H2  O   H1  H2  O   H1  
H2  O   H1  H2  O   H1  H2  O   H1  H2  O   H1  H2  O   H1  H2  O   H1  H2  O   
H1  H2  O   H1  H2  O   H1  H2  O   H1  H2  O   H1  H2  O   H1  H2  O   H1  H2  
O   H1  H2  O   H1  H2  O   H1  H2  O   H1  H2  O   H1  H2  O   H1  H2  O   H1  
H2  O   H1  H2  O   H1  H2  O   H1  H2  O   H1  H2  O   H1  H2  O   H1  H2  O   
H1  H2  O   H1  H2  O   H1  H2  O   H1  H2  O   H1  H2  O   H1  H2  O   H1  H2  
O   H1  H2  O   H1  H2  O   H1  H2  O   H1  H2  O   H1  H2  O   H1  H2  O   H1  
H2  O   H1  H2  O   H1  H2  O   H1  H2  O   H1  H2  O   H1  H2  O   H1  H2  O   
H1  H2  O   H1  H2  O   H1  H2  O   H1  H2  O   H1  H2  O   H1  H2  O   H1  H2  
O   H1  H2  O   H1  H2  O   H1  H2  O   H1  H2  O   H1  H2  O   H1  H2  O   H1  
H2  O   H1  H2  O   H1  H2  O   H1  H2  O   H1  H2  O   H1  H2  O   H1  H2  O   
H1  H2  O   H1  H2  O   H1  H2  O   H1  H2  O   H1  H2  O   H1  H2  O   H1  H2  
O   H1  H2  O   H1  H2  O   H1  H2  O   H1  H2  O   H1  H2  O   H1  H2  O   H1  
H2  O   H1  H2  O   H1  H2  O   H1  H2  O   H1  H2  O   H1  H2  O   H1  H2  O   
H1  H2  O   H1  H2  O   H1  H2  O   H1  H2  O   H1  H2  O   H1  H2  O   H1  H2  
O   H1  H2  O   H1  H2  O   H1  H2  O   H1  H2  O   H1  H2  O   H1  H2  O   H1  
H2  O   H1  H2  O   H1  H2  O   H1  H2  O   H1  H2  O   H1  H2  O   H1  H2  O   
H1  H2  O   H1  H2  O   H1  H2  O   H1  H2  O   H1  H2  O   H1  H2  O   H1  H2  
O   H1  H2  O   H1  H2  O   H1  H2  O   H1  H2  O   H1  H2  O   H1  H2  O   H1  
H2  O   H1  H2  O   H1  H2  O   H1  H2  O   H1  H2  O   H1  H2  O   H1  H2  O   
H1  H2  O   H1  H2  O   H1  H2  O   H1  H2  O   H1  H2  O   H1  H2  O   H1  H2  
O   H1  H2  O   H1  H2  O   H1  H2  O   H1  H2  O   H1  H2  O   H1  H2  O   H1  
H2  O   H1  H2  O   H1  H2  O   H1  H2  O   H1  H2  O   H1  H2  O   H1  H2  O   
H1  H2  O   H1  H2  O   H1  H2  O   H1  H2  O   H1  H2  O   H1  H2  O   H1  H2  
O   H1  H2  O   H1  H2  O   H1  H2  O   H1  H2  O   H1  H2  O   H1  H2  O   H1  
H2  O   H1  H2  O   H1  H2  O   H1  H2  O   H1  H2  O   H1  H2  O   H1  H2  O   
H1  H2  O   H1  H2  O   H1  H2  O   H1  H2  O   H1  H2  O   H1  H2  O   H1  H2  
O   H1  H2  O   H1  H2  O   H1  H2  O   H1  H2  O   H1  H2  O   H1  H2  O   H1  
H2  O   H1  H2  O   H1  H2  O   H1  H2  O   H1  H2  O   H1  H2  O   H1  H2  O   
H1  H2  O   H1  H2  O   H1  H2  O   H1  H2  O   H1  H2  O   H1  H2  O   H1  H2  
O   H1  H2  O   H1  H2  O   H1  H2  O   H1  H2  O   H1  H2  O   H1  H2  O   H1  
H2  O   H1  H2  O   H1  H2  O   H1  H2  O   H1  H2  O   H1  H2  O   H1  H2  O   
H1  H2  O   H1  H2  O   H1  H2  O   H1  H2  O   H1  H2  O   H1  H2  O   H1  H2  
O   H1  H2  O   H1  H2  O   H1  H2  O   H1  H2  O   H1  H2  O   H1  H2  O   H1  
H2  O   H1  H2  O   H1  H2  O   H1  H2  O   H1  H2  O   H1  H2  O   H1  H2  O   
H1  H2  O   H1  H2  O   H1  H2  O   H1  H2  O   H1  H2  O   H1  H2  O   H1  H2  
O   H1  H2  O   H1  H2  O   H1  H2  O   H1  H2  O   H1  H2  O   H1  H2  O   H1  
H2  O   H1  H2  O   H1  H2  O   H1  H2  O   H1  H2  O   H1  H2  O   H1  H2  O   
H1  H2  O   H1  H2  O   H1  H2  O   H1  H2  O   H1  H2  O   H1  H2  O   H1  H2  
O   H1  H2  O   H1  H2  O   H1  H2  O   H1  H2  O   H1  H2  O   H1  H2  O   H1  
H2  O   H1  H2  O   H1  H2  O   H1  H2  O   H1  H2  O   H1  H2  O   H1  H2  O   
H1  H2  O   H1  H2  O   H1  H2  O   H1  H2  O   H1  H2  O   H1  H2  O   H1  H2  
O   H1  H2  O   H1  H2  O   H1  H2  O   H1  H2  O   H1  H2  O   H1  H2  O   H1  
H2  O   H1  H2  O   H1  H2  O   H1  H2  O   H1  H2  O   H1  H2  O   H1  H2  O   
H1  H2  O   H1  H2  O   H1  H2  O   H1  H2  O   H1  H2  O   H1  H2  O   H1  H2  
O   H1  H2  O   H1  H2  O   H1  H2  O   H1  H2  O   H1  H2  O   H1  H2  O   H1  
H2  O   H1  H2  O   H1  H2  O   H1  H2  O   H1  H2  O   H1  H2  O   H1  H2  O   
H1  H2  O   H1  H2  O   H1  H2  O   H1  H2  O   H1  H2  O   H1  H2  O   H1  H2  
O   H1  H2  O   H1  H2  O   H1  H2  O   H1  H2  O   H1  H2  O   H1  H2  O   H1  
H2  O   H1  H2  O   H1  H2  O   H1  H2  O   H1  H2  O   H1  H2  O   H1  H2  O   
H1  H2  O   H1  H2  O   H1  H2  O   H1  H2  O   H1  H2  O   H1  H2  O   H1  H2  
O   H1  H2  O   H1  H2  O   H1  H2  O   H1  H2  O   H1  H2  O   H1  H2  O   H1  
H2  O   H1  H2  O   H1  H2  O   H1  H2  O   H1  H2  O   H1  H2  O   H1  H2  O   
H1  H2  O   H1  H2  O   H1  H2  O   H1  H2  O   H1  H2  O   H1  H2  O   H1  H2  
O   H1  H2  O   H1  H2  O   H1  H2  O   H1  H2  O   H1  H2  O   H1  H2  O   H1  
H2  O   H1  H2  O   H1  H2  O   H1  H2  O   H1  H2  O   H1  H2  O   H1  H2  O   
H1  H2  O   H1  H2  O   H1  H2  O   H1  H2  O   H1  H2  O   H1  H2  O   H1  H2  
O   H1  H2  O   H1  H2  O   H1  H2  O   H1  H2  O   H1  H2  O   H1  H2  O   H1  
H2  O   H1  H2  O   H1  H2  O   H1  H2  O   H1  H2  O   H1  H2  O   H1  H2  O   
H1  H2  O   H1  H2  O   H1  H2  O   H1  H2  O   H1  H2  O   H1  H2  O   H1  H2  
O   H1  H2  O   H1  H2  O   H1  H2  O   H1  H2  O   H1  H2  O   H1  H2  O   H1  
H2  O   H1  H2  O   H1  H2  O   H1  H2  O   H1  H2  O   H1  H2  O   H1  H2  O   
H1  H2  O   H1  H2  O   H1  H2  O   H1  H2  O   H1  H2  O   H1  H2  O   H1  H2  
O   H1  H2  O   H1  H2  O   H1  H2  O   H1  H2  O   H1  H2  O   H1  H2  O   H1  
H2  O   H1  H2  O   H1  H2  O   H1  H2  O   H1  H2  O   H1  H2  O   H1  H2  O   
H1  H2  O   H1  H2  O   H1  H2  O   H1  H2  O   H1  H2  O   H1  H2  O   H1  H2  
O   H1  H2  O   H1  H2  O   H1  H2  O   H1  H2  O   H1  H2  O   H1  H2  O   H1  
H2  O   H1  H2  O   H1  H2  O   H1  H2  O   H1  H2  O   H1  H2  O   H1  H2  O   
H1  H2  O   H1  H2  O   H1  H2  O   H1  H2  O   H1  H2  O   H1  H2  O   H1  H2  
O   H1  H2  O   H1  H2  O   H1  H2  O   H1  H2  O   H1  H2  O   H1  H2  O   H1  
H2  O   H1  H2  O   H1  H2  O   H1  H2  O   H1  H2  O   H1  H2  O   H1  H2  O   
H1  H2  O   H1  H2  O   H1  H2  O   H1  H2  O   H1  H2  O   H1  H2  O   H1  H2  
O   H1  H2  O   H1  H2  O   H1  H2  O   H1  H2  O   H1  H2  O   H1  H2  O   H1  
H2  O   H1  H2  O   H1  H2  O   H1  H2  O   H1  H2  O   H1  H2  O   H1  H2  O   
H1  H2  O   H1  H2  O   H1  H2  O   H1  H2  O   H1  H2  O   H1  H2  O   H1  H2  
O   H1  H2  O   H1  H2  O   H1  H2  O   H1  H2  O   H1  H2  O   H1  H2  O   H1  
H2  O   H1  H2  O   H1  H2  O   H1  H2  O   H1  H2  O   H1  H2  O   H1  H2  O   
H1  H2  O   H1  H2  O   H1  H2  O   H1  H2  O   H1  H2  O   H1  H2  O   H1  H2  
O   H1  H2  O   H1  H2  O   H1  H2  O   H1  H2  O   H1  H2  O   H1  H2  O   H1  
H2  O   H1  H2  O   H1  H2  O   H1  H2  O   H1  H2  O   H1  H2  O   H1  H2  O   
H1  H2  O   H1  H2  O   H1  H2  O   H1  H2  O   H1  H2  O   H1  H2  O   H1  H2  
O   H1  H2  O   H1  H2  O   H1  H2  O   H1  H2  O   H1  H2  O   H1  H2  O   H1  
H2  O   H1  H2  O   H1  H2  O   H1  H2  O   H1  H2  O   H1  H2  O   H1  H2  O   
H1  H2  O   H1  H2  O   H1  H2  O   H1  H2  O   H1  H2  O   H1  H2  O   H1  H2  
O   H1  H2  O   H1  H2  O   H1  H2  O   H1  H2  O   H1  H2  O   H1  H2  O   H1  
H2  O   H1  H2  O   H1  H2  O   H1  H2  O   H1  H2  O   H1  H2  O   H1  H2  O   
H1  H2  O   H1  H2  O   H1  H2  O   H1  H2  O   H1  H2  O   H1  H2  O   H1  H2  
O   H1  H2  O   H1  H2  O   H1  H2  O   H1  H2  O   H1  H2  O   H1  H2  O   H1  
H2  O   H1  H2  O   H1  H2  O   H1  H2  O   H1  H2  O   H1  H2  O   H1  H2  O   
H1  H2  O   H1  H2  O   H1  H2  O   H1  H2  O   H1  H2  O   H1  H2  O   H1  H2  
O   H1  H2  O   H1  H2  O   H1  H2  O   H1  H2  O   H1  H2  O   H1  H2  O   H1  
H2  O   H1  H2  O   H1  H2  O   H1  H2  O   H1  H2  O   H1  H2  O   H1  H2  O   
H1  H2  O   H1  H2  O   H1  H2  O   H1  H2  O   H1  H2  O   H1  H2  O   H1  H2  
O   H1  H2  O   H1  H2  O   H1  H2  O   H1  H2  O   H1  H2  O   H1  H2  O   H1  
H2  O   H1  H2  O   H1  H2  O   H1  H2  O   H1  H2  O   H1  H2  O   H1  H2  O   
H1  H2  O   H1  H2  O   H1  H2  O   H1  H2  O   H1  H2  O   H1  H2  O   H1  H2  
O   H1  H2  O   H1  H2  O   H1  H2  O   H1  H2  O   H1  H2  O   H1  H2  O   H1  
H2  O   H1  H2  O   H1  H2  O   H1  H2  O   H1  H2  O   H1  H2  O   H1  H2  O   
H1  H2  O   H1  H2  O   H1  H2  O   H1  H2  O   H1  H2  O   H1  H2  O   H1  H2  
O   H1  H2  O   H1  H2  O   H1  H2  O   H1  H2  O   H1  H2  O   H1  H2  O   H1  
H2  O   H1  H2  O   H1  H2  O   H1  H2  O   H1  H2  O   H1  H2  O   H1  H2  O   
H1  H2  O   H1  H2  O   H1  H2  O   H1  H2  O   H1  H2  O   H1  H2  O   H1  H2  
O   H1  H2  O   H1  H2  O   H1  H2  O   H1  H2  O   H1  H2  O   H1  H2  O   H1  
H2  O   H1  H2  O   H1  H2  O   H1  H2  O   H1  H2  O   H1  H2  O   H1  H2  O   
H1  H2  O   H1  H2  O   H1  H2  O   H1  H2  O   H1  H2  O   H1  H2  O   H1  H2  
O   H1  H2  O   H1  H2  O   H1  H2  O   H1  H2  O   H1  H2  O   H1  H2  O   H1  
H2  O   H1  H2  O   H1  H2  O   H1  H2  O   H1  H2  O   H1  H2  O   H1  H2  O   
H1  H2  O   H1  H2  O   H1  H2  O   H1  H2  O   H1  H2  O   H1  H2  O   H1  H2  
O   H1  H2  O   H1  H2  O   H1  H2  O   H1  H2  O   H1  H2  O   H1  H2  O   H1  
H2  O   H1  H2  O   H1  H2  O   H1  H2  O   H1  H2  O   H1  H2  O   H1  H2  O   
H1  H2  O   H1  H2  O   H1  H2  O   H1  H2  O   H1  H2  O   H1  H2  O   H1  H2  
O   H1  H2  O   H1  H2  O   H1  H2  O   H1  H2  O   H1  H2  O   H1  H2  O   H1  
H2  O   H1  H2  O   H1  H2  O   H1  H2  O   H1  H2  O   H1  H2  O   H1  H2  O   
H1  H2  O   H1  H2  O   H1  H2  O   H1  H2  O   H1  H2  O   H1  H2  O   H1  H2  
O   H1  H2  O   H1  H2  O   H1  H2  O   H1  H2  O   H1  H2  O   H1  H2  O   H1  
H2  O   H1  H2  O   H1  H2  O   H1  H2  O   H1  H2  O   H1  H2  O   H1  H2  O   
H1  H2  O   H1  H2  O   H1  H2  O   H1  H2  O   H1  H2  O   H1  H2  O   H1  H2  
O   H1  H2  O   H1  H2  O   H1  H2  O   H1  H2  O   H1  H2  O   H1  H2  O   H1  
H2  O   H1  H2  O   H1  H2  O   H1  H2  O   H1  H2  O   H1  H2  O   H1  H2  O   
H1  H2  O   H1  H2  O   H1  H2  O   H1  H2  O   H1  H2  O   H1  H2  O   H1  H2  
O   H1  H2  O   H1  H2  O   H1  H2  O   H1  H2  O   H1  H2  O   H1  H2  O   H1  
H2  O   H1  H2  O   H1  H2  O   H1  H2  O   H1  H2  O   H1  H2  O   H1  H2  O   
H1  H2  O   H1  H2  O   H1  H2  O   H1  H2  O   H1  H2  O   H1  H2  O   H1  H2  
O   H1  H2  O   H1  H2  O   H1  H2  O   H1  H2  O   H1  H2  O   H1  H2  O   H1  
H2  O   H1  H2  O   H1  H2  O   H1  H2  O   H1  H2  O   H1  H2  O   H1  H2  O   
H1  H2  O   H1  H2  O   H1  H2  O   H1  H2  O   H1  H2  O   H1  H2  O   H1  H2  
O   H1  H2  O   H1  H2  O   H1  H2  O   H1  H2  O   H1  H2  O   H1  H2  O   H1  
H2  O   H1  H2  O   H1  H2  O   H1  H2  O   H1  H2  O   H1  H2  O   H1  H2  O   
H1  H2  O   H1  H2  O   H1  H2  O   H1  H2  O   H1  H2  O   H1  H2  O   H1  H2  
O   H1  H2  O   H1  H2  O   H1  H2  O   H1  H2  O   H1  H2  O   H1  H2  O   H1  
H2  O   H1  H2  O   H1  H2  O   H1  H2  O   H1  H2  O   H1  H2  O   H1  H2  O   
H1  H2  O   H1  H2  O   H1  H2  O   H1  H2  O   H1  H2  O   H1  H2  O   H1  H2  
O   H1  H2  O   H1  H2  O   H1  H2  O   H1  H2  O   H1  H2  O   H1  H2  O   H1  
H2  O   H1  H2  O   H1  H2  O   H1  H2  O   H1  H2  O   H1  H2  O   H1  H2  O   
H1  H2  O   H1  H2  O   H1  H2  O   H1  H2  O   H1  H2  O   H1  H2  O   H1  H2  
O   H1  H2  O   H1  H2  O   H1  H2  O   H1  H2  O   H1  H2  O   H1  H2  O   H1  
H2  O   H1  H2  O   H1  H2  O   H1  H2  O   H1  H2  O   H1  H2  O   H1  H2  O   
H1  H2  O   H1  H2  O   H1  H2  O   H1  H2  O   H1  H2  O   H1  H2  O   H1  H2  
O   H1  H2  O   H1  H2  O   H1  H2  O   H1  H2  O   H1  H2  O   H1  H2  O   H1  
H2  O   H1  H2  O   H1  H2  O   H1  H2  O   H1  H2  O   H1  H2  O   H1  H2  O   
H1  H2  O   H1  H2  O   H1  H2  O   H1  H2  O   H1  H2  O   H1  H2  O   H1  H2  
O   H1  H2  O   H1  H2  O   H1  H2  O   H1  H2  O   H1  H2  O   H1  H2  O   H1  
H2  O   H1  H2  O   H1  H2  O   H1  H2  O   H1  H2  O   H1  H2  O   H1  H2  O   
H1  H2  O   H1  H2  O   H1  H2  O   H1  H2  O   H1  H2  O   H1  H2  O   H1  H2  
O   H1  H2  O   H1  H2  O   H1  H2  O   H1  H2  O   H1  H2  O   H1  H2  O   H1  
H2  O   H1  H2  O   H1  H2  O   H1  H2  O   H1  H2  O   H1  H2  O   H1  H2  O   
H1  H2  O   H1  H2  O   H1  H2  O   H1  H2  O   H1  H2  O   H1  H2  O   H1  H2  
O   H1  H2  O   H1  H2  O   H1  H2  O   H1  H2  O   H1  H2  O   H1  H2  O   H1  
H2  O   H1  H2  O   H1  H2  O   H1  H2  O   H1  H2  O   H1  H2  O   H1  H2  O   
H1  H2  O   H1  H2  O   H1  H2  O   H1  H2  O   H1  H2  O   H1  H2  O   H1  H2  
O   H1  H2  O   H1  H2  O   H1  H2  O   H1  H2  O   H1  H2  O   H1  H2  O   H1  
H2  O   H1  H2  O   H1  H2  O   H1  H2  O   H1  H2  O   H1  H2  O   H1  H2  O   
H1  H2  O   H1  H2  O   H1  H2  O   H1  H2  O   H1  H2  O   H1  H2  O   H1  H2  
O   H1  H2  O   H1  H2  O   H1  H2  O   H1  H2  O   H1  H2  O   H1  H2  O   H1  
H2  O   H1  H2  O   H1  H2  O   H1  H2  O   H1  H2  O   H1  H2  O   H1  H2  O   
H1  H2  O   H1  H2  O   H1  H2  O   H1  H2  O   H1  H2  O   H1  H2  O   H1  H2  
O   H1  H2  O   H1  H2  O   H1  H2  O   H1  H2  O   H1  H2  O   H1  H2  O   H1  
H2  O   H1  H2  O   H1  H2  O   H1  H2  O   H1  H2  O   H1  H2  O   H1  H2  O   
H1  H2  O   H1  H2  O   H1  H2  O   H1  H2  O   H1  H2  O   H1  H2  O   H1  H2  
O   H1  H2  O   H1  H2  O   H1  H2  O   H1  H2  O   H1  H2  O   H1  H2  O   H1  
H2  O   H1  H2  O   H1  H2  O   H1  H2  O   H1  H2  O   H1  H2  O   H1  H2  O   
H1  H2  O   H1  H2  O   H1  H2  O   H1  H2  O   H1  H2  O   H1  H2  O   H1  H2  
O   H1  H2  O   H1  H2  O   H1  H2  O   H1  H2  O   H1  H2  O   H1  H2  O   H1  
H2  O   H1  H2  O   H1  H2  O   H1  H2  O   H1  H2  O   H1  H2  O   H1  H2  O   
H1  H2  O   H1  H2  O   H1  H2  O   H1  H2  O   H1  H2  O   H1  H2  O   H1  H2  
O   H1  H2  O   H1  H2  O   H1  H2  O   H1  H2  O   H1  H2  O   H1  H2  O   H1  
H2  O   H1  H2  O   H1  H2  O   H1  H2  O   H1  H2  O   H1  H2  O   H1  H2  O   
H1  H2  O   H1  H2  O   H1  H2  O   H1  H2  O   H1  H2  O   H1  H2  O   H1  H2  
O   H1  H2  O   H1  H2  O   H1  H2  O   H1  H2  O   H1  H2  O   H1  H2  O   H1  
H2  O   H1  H2  O   H1  H2  O   H1  H2  O   H1  H2  O   H1  H2  O   H1  H2  O   
H1  H2  O   H1  H2  O   H1  H2  O   H1  H2  O   H1  H2  O   H1  H2  O   H1  H2  
O   H1  H2  O   H1  H2  O   H1  H2  O   H1  H2  O   H1  H2  O   H1  H2  O   H1  
H2  O   H1  H2  O   H1  H2  O   H1  H2  O   H1  H2  O   H1  H2  O   H1  H2  O   
H1  H2  O   H1  H2  O   H1  H2  O   H1  H2  O   H1  H2  O   H1  H2  O   H1  H2  
O   H1  H2  O   H1  H2  O   H1  H2  O   H1  H2  O   H1  H2  O   H1  H2  O   H1  
H2  O   H1  H2  O   H1  H2  O   H1  H2  O   H1  H2  O   H1  H2  O   H1  H2  O   
H1  H2  O   H1  H2  O   H1  H2  O   H1  H2  O   H1  H2  O   H1  H2  O   H1  H2  
O   H1  H2  O   H1  H2  O   H1  H2  O   H1  H2  O   H1  H2  O   H1  H2  O   H1  
H2  O   H1  H2  O   H1  H2  O   H1  H2  O   H1  H2  O   H1  H2  O   H1  H2  O   
H1  H2  O   H1  H2  O   H1  H2  O   H1  H2  O   H1  H2  O   H1  H2  O   H1  H2  
O   H1  H2  O   H1  H2  O   H1  H2  O   H1  H2  O   H1  H2  O   H1  H2  O   H1  
H2  O   H1  H2  O   H1  H2  O   H1  H2  O   H1  H2  O   H1  H2  O   H1  H2  O   
H1  H2  O   H1  H2  O   H1  H2  O   H1  H2  O   H1  H2  O   H1  H2  O   H1  H2  
O   H1  H2  O   H1  H2  O   H1  H2  O   H1  H2  O   H1  H2  O   H1  H2  O   H1  
H2  O   H1  H2  O   H1  H2  O   H1  H2  O   H1  H2  O   H1  H2  O   H1  H2  O   
H1  H2  O   H1  H2  O   H1  H2  O   H1  H2  O   H1  H2  O   H1  H2  O   H1  H2  
O   H1  H2  O   H1  H2  O   H1  H2  O   H1  H2  O   H1  H2  O   H1  H2  O   H1  
H2  O   H1  H2  O   H1  H2  O   H1  H2  O   H1  H2  O   H1  H2  O   H1  H2  O   
H1  H2  O   H1  H2  O   H1  H2  O   H1  H2  O   H1  H2  O   H1  H2  O   H1  H2  
O   H1  H2  O   H1  H2  O   H1  H2  O   H1  H2  O   H1  H2  O   H1  H2  O   H1  
H2  O   H1  H2  O   H1  H2  O   H1  H2  O   H1  H2  O   H1  H2  O   H1  H2  O   
H1  H2  O   H1  H2  O   H1  H2  O   H1  H2  O   H1  H2  O   H1  H2  O   H1  H2  
O   H1  H2  O   H1  H2  O   H1  H2  O   H1  H2  O   H1  H2  O   H1  H2  O   H1  
H2  O   H1  H2  O   H1  H2  O   H1  H2  O   H1  H2  O   H1  H2  O   H1  H2  O   
H1  H2  O   H1  H2  O   H1  H2  O   H1  H2  O   H1  H2  O   H1  H2  O   H1  H2  
O   H1  H2  O   H1  H2  O   H1  H2  O   H1  H2  O   H1  H2  O   H1  H2  O   H1  
H2  O   H1  H2  O   H1  H2  O   H1  H2  O   H1  H2  O   H1  H2  O   H1  H2  O   
H1  H2  O   H1  H2  O   H1  H2  O   H1  H2  O   H1  H2  O   H1  H2  O   H1  H2  
O   H1  H2  O   H1  H2  O   H1  H2  O   H1  H2  O   H1  H2  O   H1  H2  O   H1  
H2  O   H1  H2  O   H1  H2  O   H1  H2  O   H1  H2  O   H1  H2  O   H1  H2  O   
H1  H2  O   H1  H2  O   H1  H2  O   H1  H2  O   H1  H2  O   H1  H2  O   H1  H2  
O   H1  H2  O   H1  H2  O   H1  H2  O   H1  H2  O   H1  H2  O   H1  H2  O   H1  
H2  O   H1  H2  O   H1  H2  O   H1  H2  O   H1  H2  O   H1  H2  O   H1  H2  O   
H1  H2  O   H1  H2  O   H1  H2  O   H1  H2  O   H1  H2  O   H1  H2  O   H1  H2  
O   H1  H2  O   H1  H2  O   H1  H2  O   H1  H2  O   H1  H2  O   H1  H2  O   H1  
H2  O   H1  H2  O   H1  H2  O   H1  H2  O   H1  H2  O   H1  H2  O   H1  H2  O   
H1  H2  O   H1  H2  O   H1  H2  O   H1  H2  O   H1  H2  O   H1  H2  O   H1  H2  
O   H1  H2  O   H1  H2  O   H1  H2  O   H1  H2  O   H1  H2  O   H1  H2  O   H1  
H2  O   H1  H2  O   H1  H2  O   H1  H2  O   H1  H2  O   H1  H2  O   H1  H2  O   
H1  H2  O   H1  H2  O   H1  H2  O   H1  H2  O   H1  H2  O   H1  H2  O   H1  H2  
O   H1  H2  O   H1  H2  O   H1  H2  O   H1  H2  O   H1  H2  O   H1  H2  O   H1  
H2  O   H1  H2  O   H1  H2  O   H1  H2  O   H1  H2  O   H1  H2  O   H1  H2  O   
H1  H2  O   H1  H2  O   H1  H2  O   H1  H2  O   H1  H2  O   H1  H2  O   H1  H2  
O   H1  H2  O   H1  H2  O   H1  H2  O   H1  H2  O   H1  H2  O   H1  H2  O   H1  
H2  O   H1  H2  O   H1  H2  O   H1  H2  O   H1  H2  O   H1  H2  O   H1  H2  O   
H1  H2  O   H1  H2  O   H1  H2  O   H1  H2  O   H1  H2  O   H1  H2  O   H1  H2  
O   H1  H2  O   H1  H2  O   H1  H2  O   H1  H2  O   H1  H2  O   H1  H2  O   H1  
H2  O   H1  H2  O   H1  H2  O   H1  H2  O   H1  H2  O   H1  H2  O   H1  H2  O   
H1  H2  O   H1  H2  O   H1  H2  O   H1  H2  O   H1  H2  O   H1  H2  O   H1  H2  
O   H1  H2  O   H1  H2  O   H1  H2  O   H1  H2  O   H1  H2  O   H1  H2  O   H1  
H2  O   H1  H2  O   H1  H2  O   H1  H2  O   H1  H2  O   H1  H2  O   H1  H2  O   
H1  H2  O   H1  H2  O   H1  H2  O   H1  H2  O   H1  H2  O   H1  H2  O   H1  H2  
O   H1  H2  O   H1  H2  O   H1  H2  O   H1  H2  O   H1  H2  O   H1  H2  O   H1  
H2  O   H1  H2  O   H1  H2  O   H1  H2  O   H1  H2  O   H1  H2  O   H1  H2  O   
H1  H2  O   H1  H2  O   H1  H2  O   H1  H2  O   H1  H2  O   H1  H2  O   H1  H2  
O   H1  H2  O   H1  H2  O   H1  H2  O   H1  H2  O   H1  H2  O   H1  H2  O   H1  
H2  O   H1  H2  O   H1  H2  O   H1  H2  O   H1  H2  O   H1  H2  O   H1  H2  O   
H1  H2  O   H1  H2  O   H1  H2  O   H1  H2  O   H1  H2  O   H1  H2  O   H1  H2  
O   H1  H2  O   H1  H2  O   H1  H2  O   H1  H2  O   H1  H2  O   H1  H2  O   H1  
H2  O   H1  H2  O   H1  H2  O   H1  H2  O   H1  H2  O   H1  H2  O   H1  H2  O   
H1  H2  O   H1  H2  O   H1  H2  O   H1  H2  O   H1  H2  O   H1  H2  O   H1  H2  
O   H1  H2  O   H1  H2  O   H1  H2  O   H1  H2  O   H1  H2  O   H1  H2  O   H1  
H2  O   H1  H2  O   H1  H2  O   H1  H2  O   H1  H2  O   H1  H2  O   H1  H2  O   
H1  H2  O   H1  H2  O   H1  H2  O   H1  H2  O   H1  H2  O   H1  H2  O   H1  H2  
O   H1  H2  O   H1  H2  O   H1  H2  O   H1  H2  O   H1  H2  O   H1  H2  O   H1  
H2  O   H1  H2  O   H1  H2  O   H1  H2  O   H1  H2  O   H1  H2  O   H1  H2  O   
H1  H2  O   H1  H2  O   H1  H2  O   H1  H2  O   H1  H2  O   H1  H2  O   H1  H2  
O   H1  H2  O   H1  H2  O   H1  H2  O   H1  H2  O   H1  H2  O   H1  H2  O   H1  
H2  O   H1  H2  O   H1  H2  O   H1  H2  O   H1  H2  O   H1  H2  O   H1  H2  O   
H1  H2  O   H1  H2  O   H1  H2  O   H1  H2  O   H1  H2  O   H1  H2  O   H1  H2  
O   H1  H2  O   H1  H2  O   H1  H2  O   H1  H2  O   H1  H2  O   H1  H2  O   H1  
H2  O   H1  H2  O   H1  H2  O   H1  H2  O   H1  H2  O   H1  H2  O   H1  H2  O   
H1  H2  O   H1  H2  O   H1  H2  O   H1  H2  O   H1  H2  O   H1  H2  O   H1  H2  
O   H1  H2  O   H1  H2  O   H1  H2  O   H1  H2  O   H1  H2  O   H1  H2  O   H1  
H2  O   H1  H2  O   H1  H2  O   H1  H2  O   H1  H2  O   H1  H2  O   H1  H2  O   
H1  H2  O   H1  H2  O   H1  H2  O   H1  H2  O   H1  H2  O   H1  H2  O   H1  H2  
O   H1  H2  O   H1  H2  O   H1  H2  O   H1  H2  O   H1  H2  O   H1  H2  O   H1  
H2  O   H1  H2  O   H1  H2  O   H1  H2  O   H1  H2  O   H1  H2  O   H1  H2  O   
H1  H2  O   H1  H2  O   H1  H2  O   H1  H2  O   H1  H2  O   H1  H2  O   H1  H2  
O   H1  H2  O   H1  H2  O   H1  H2  O   H1  H2  O   H1  H2  O   H1  H2  O   H1  
H2  O   H1  H2  O   H1  H2  O   H1  H2  O   H1  H2  O   H1  H2  O   H1  H2  O   
H1  H2  O   H1  H2  O   H1  H2  O   H1  H2  O   H1  H2  O   H1  H2  O   H1  H2  
O   H1  H2  O   H1  H2  O   H1  H2  O   H1  H2  O   H1  H2  O   H1  H2  O   H1  
H2  O   H1  H2  O   H1  H2  O   H1  H2  O   H1  H2  O   H1  H2  O   H1  H2  O   
H1  H2  O   H1  H2  O   H1  H2  O   H1  H2  O   H1  H2  O   H1  H2  O   H1  H2  
O   H1  H2  O   H1  H2  O   H1  H2  O   H1  H2  O   H1  H2  O   H1  H2  O   H1  
H2  O   H1  H2  O   H1  H2  O   H1  H2  O   H1  H2  O   H1  H2  O   H1  H2  O   
H1  H2  O   H1  H2  O   H1  H2  O   H1  H2  O   H1  H2  O   H1  H2  O   H1  H2  
O   H1  H2  O   H1  H2  O   H1  H2  O   H1  H2  O   H1  H2  O   H1  H2  O   H1  
H2  O   H1  H2  O   H1  H2  O   H1  H2  O   H1  H2  O   H1  H2  O   H1  H2  O   
H1  H2  O   H1  H2  O   H1  H2  O   H1  H2  O   H1  H2  O   H1  H2  O   H1  H2  
O   H1  H2  O   H1  H2  O   H1  H2  O   H1  H2  O   H1  H2  O   H1  H2  O   H1  
H2  O   H1  H2  O   H1  H2  O   H1  H2  O   H1  H2  O   H1  H2  O   H1  H2  O   
H1  H2  O   H1  H2  O   H1  H2  O   H1  H2  O   H1  H2  O   H1  H2  O   H1  H2  
O   H1  H2  O   H1  H2  O   H1  H2  O   H1  H2  O   H1  H2  O   H1  H2  O   H1  
H2  O   H1  H2  O   H1  H2  O   H1  H2  O   H1  H2  O   H1  H2  O   H1  H2  O   
H1  H2  O   H1  H2  O   H1  H2  O   H1  H2  O   H1  H2  O   H1  H2  O   H1  H2  
O   H1  H2  O   H1  H2  O   H1  H2  O   H1  H2  O   H1  H2  O   H1  H2  O   H1  
H2  O   H1  H2  O   H1  H2  O   H1  H2  O   H1  H2  O   H1  H2  O   H1  H2  O   
H1  H2  O   H1  H2  O   H1  H2  O   H1  H2  O   H1  H2  O   H1  H2  O   H1  H2  
O   H1  H2  O   H1  H2  O   H1  H2  O   H1  H2  O   H1  H2  O   H1  H2  O   H1  
H2  O   H1  H2  O   H1  H2  O   H1  H2  O   H1  H2  O   H1  H2  O   H1  H2  O   
H1  H2  O   H1  H2  O   H1  H2  O   H1  H2  O   H1  H2  O   H1  H2  O   H1  H2  
O   H1  H2  O   H1  H2  O   H1  H2  O   H1  H2  O   H1  H2  O   H1  H2  O   H1  
H2  O   H1  H2  O   H1  H2  O   H1  H2  O   H1  H2  O   H1  H2  O   H1  H2  O   
H1  H2  O   H1  H2  O   H1  H2  O   H1  H2  O   H1  H2  O   H1  H2  O   H1  H2  
O   H1  H2  O   H1  H2  O   H1  H2  O   H1  H2  O   H1  H2  O   H1  H2  O   H1  
H2  O   H1  H2  O   H1  H2  O   H1  H2  O   H1  H2  O   H1  H2  O   H1  H2  O   
H1  H2  O   H1  H2  O   H1  H2  O   H1  H2  O   H1  H2  O   H1  H2  O   H1  H2  
O   H1  H2  O   H1  H2  O   H1  H2  O   H1  H2  O   H1  H2  O   H1  H2  O   H1  
H2  O   H1  H2  O   H1  H2  O   H1  H2  O   H1  H2  O   H1  H2  O   H1  H2  O   
H1  H2  O   H1  H2  O   H1  H2  O   H1  H2  O   H1  H2  O   H1  H2  O   H1  H2  
O   H1  H2  O   H1  H2  O   H1  H2  O   H1  H2  O   H1  H2  O   H1  H2  O   H1  
H2  O   H1  H2  O   H1  H2  O   H1  H2  O   H1  H2  O   H1  H2  O   H1  H2  O   
H1  H2  O   H1  H2  O   H1  H2  O   H1  H2  O   H1  H2  O   H1  H2  O   H1  H2  
O   H1  H2  O   H1  H2  O   H1  H2  O   H1  H2  O   H1  H2  O   H1  H2  O   H1  
H2  O   H1  H2  O   H1  H2  O   H1  H2  O   H1  H2  O   H1  H2  O   H1  H2  O   
H1  H2  O   H1  H2  O   H1  H2  O   H1  H2  O   H1  H2  O   H1  H2  O   H1  H2  
O   H1  H2  O   H1  H2  O   H1  H2  O   H1  H2  O   H1  H2  O   H1  H2  O   H1  
H2  O   H1  H2  O   H1  H2  O   H1  H2  O   H1  H2  O   H1  H2  O   H1  H2  O   
H1  H2  O   H1  H2  O   H1  H2  O   H1  H2  O   H1  H2  O   H1  H2  O   H1  H2  
O   H1  H2  O   H1  H2  O   H1  H2  O   H1  H2  O   H1  H2  O   H1  H2  O   H1  
H2  O   H1  H2  O   H1  H2  O   H1  H2  O   H1  H2  O   H1  H2  O   H1  H2  O   
H1  H2  O   H1  H2  O   H1  H2  O   H1  H2  O   H1  H2  O   H1  H2  O   H1  H2  
O   H1  H2  O   H1  H2  O   H1  H2  O   H1  H2  O   H1  H2  O   H1  H2  O   H1  
H2  O   H1  H2  O   H1  H2  O   H1  H2  O   H1  H2  O   H1  H2  O   H1  H2  O   
H1  H2  O   H1  H2  O   H1  H2  O   H1  H2  O   H1  H2  O   H1  H2  O   H1  H2  
O   H1  H2  O   H1  H2  O   H1  H2  O   H1  H2  O   H1  H2  O   H1  H2  O   H1  
H2  O   H1  H2  O   H1  H2  O   H1  H2  O   H1  H2  O   H1  H2  O   H1  H2  O   
H1  H2  O   H1  H2  O   H1  H2  O   H1  H2  O   H1  H2  O   H1  H2  O   H1  H2  
O   H1  H2  O   H1  H2  O   H1  H2  O   H1  H2  O   H1  H2  O   H1  H2  O   H1  
H2  O   H1  H2  O   H1  H2  O   H1  H2  O   H1  H2  O   H1  H2  O   H1  H2  O   
H1  H2  O   H1  H2  O   H1  H2  O   H1  H2  O   H1  H2  O   H1  H2  O   H1  H2  
O   H1  H2  O   H1  H2  O   H1  H2  O   H1  H2  O   H1  H2  O   H1  H2  O   H1  
H2  O   H1  H2  O   H1  H2  O   H1  H2  O   H1  H2  O   H1  H2  O   H1  H2  O   
H1  H2  O   H1  H2  O   H1  H2  O   H1  H2  O   H1  H2  O   H1  H2  O   H1  H2  
O   H1  H2  O   H1  H2  O   H1  H2  O   H1  H2  O   H1  H2  O   H1  H2  O   H1  
H2  O   H1  H2  O   H1  H2  O   H1  H2  O   H1  H2  O   H1  H2  O   H1  H2  O   
H1  H2  O   H1  H2  O   H1  H2  O   H1  H2  O   H1  H2  O   H1  H2  O   H1  H2  
O   H1  H2  O   H1  H2  O   H1  H2  O   H1  H2  O   H1  H2  O   H1  H2  O   H1  
H2  O   H1  H2  O   H1  H2  O   H1  H2  O   H1  H2  O   H1  H2  O   H1  H2  O   
H1  H2  O   H1  H2  O   H1  H2  O   H1  H2  O   H1  H2  O   H1  H2  O   H1  H2  
O   H1  H2  O   H1  H2  O   H1  H2  O   H1  H2  O   H1  H2  O   H1  H2  O   H1  
H2  O   H1  H2  O   H1  H2  O   H1  H2  O   H1  H2  O   H1  H2  O   H1  H2  O   
H1  H2  O   H1  H2  O   H1  H2  O   H1  H2  O   H1  H2  O   H1  H2  O   H1  H2  
O   H1  H2  O   H1  H2  O   H1  H2  O   H1  H2  O   H1  H2  O   H1  H2  O   H1  
H2  O   H1  H2  O   H1  H2  O   H1  H2  O   H1  H2  O   H1  H2  O   H1  H2  O   
H1  H2  O   H1  H2  O   H1  H2  O   H1  H2  O   H1  H2  O   H1  H2  O   H1  H2  
O   H1  H2  O   H1  H2  O   H1  H2  O   H1  H2  O   H1  H2  O   H1  H2  O   H1  
H2  O   H1  H2  O   H1  H2  O   H1  H2  O   H1  H2  O   H1  H2  O   H1  H2  O   
H1  H2  O   H1  H2  O   H1  H2  O   H1  H2  O   H1  H2  O   H1  H2  O   H1  H2  
O   H1  H2  O   H1  H2  O   H1  H2  O   H1  H2  O   H1  H2  O   H1  H2  O   H1  
H2  O   H1  H2  O   H1  H2  O   H1  H2  O   H1  H2  O   H1  H2  O   H1  H2  O   
H1  H2  O   H1  H2  O   H1  H2  O   H1  H2  O   H1  H2  O   H1  H2  O   H1  H2  
O   H1  H2  O   H1  H2  O   H1  H2  O   H1  H2  O   H1  H2  O   H1  H2  O   H1  
H2  O   H1  H2  O   H1  H2  O   H1  H2  O   H1  H2  O   H1  H2  O   H1  H2  O   
H1  H2  O   H1  H2  O   H1  H2  O   H1  H2  O   H1  H2  O   H1  H2  O   H1  H2  
O   H1  H2  O   H1  H2  O   H1  H2  O   H1  H2  O   H1  H2  O   H1  H2  O   H1  
H2  O   H1  H2  O   H1  H2  O   H1  H2  O   H1  H2  O   H1  H2  O   H1  H2  O   
H1  H2  O   H1  H2  O   H1  H2  O   H1  H2  O   H1  H2  O   H1  H2  O   H1  H2  
O   H1  H2  O   H1  H2  O   H1  H2  O   H1  H2  O   H1  H2  O   H1  H2  O   H1  
H2  O   H1  H2  O   H1  H2  O   H1  H2  O   H1  H2  O   H1  H2  O   H1  H2  O   
H1  H2  O   H1  H2  O   H1  H2  O   H1  H2  O   H1  H2  O   H1  H2  O   H1  H2  
O   H1  H2  O   H1  H2  O   H1  H2  O   H1  H2  O   H1  H2  O   H1  H2  O   H1  
H2  O   H1  H2  O   H1  H2  O   H1  H2  O   H1  H2  O   H1  H2  O   H1  H2  O   
H1  H2  O   H1  H2  O   H1  H2  O   H1  H2  O   H1  H2  O   H1  H2  O   H1  H2  
O   H1  H2  O   H1  H2  O   H1  H2  O   H1  H2  O   H1  H2  O   H1  H2  O   H1  
H2  O   H1  H2  O   H1  H2  O   H1  H2  O   H1  H2  O   H1  H2  O   H1  H2  O   
H1  H2  O   H1  H2  O   H1  H2  O   H1  H2  O   H1  H2  O   H1  H2  O   H1  H2  
O   H1  H2  O   H1  H2  O   H1  H2  O   H1  H2  O   H1  H2  O   H1  H2  O   H1  
H2  O   H1  H2  O   H1  H2  O   H1  H2  O   H1  H2  O   H1  H2  O   H1  H2  O   
H1  H2  O   H1  H2  O   H1  H2  O   H1  H2  O   H1  H2  O   H1  H2  O   H1  H2  
O   H1  H2  O   H1  H2  O   H1  H2  O   H1  H2  O   H1  H2  O   H1  H2  O   H1  
H2  O   H1  H2  O   H1  H2  O   H1  H2  O   H1  H2  O   H1  H2  O   H1  H2  O   
H1  H2  O   H1  H2  O   H1  H2  O   H1  H2  O   H1  H2  O   H1  H2  O   H1  H2  
O   H1  H2  O   H1  H2  O   H1  H2  O   H1  H2  O   H1  H2  O   H1  H2  O   H1  
H2  O   H1  H2  O   H1  H2  O   H1  H2  O   H1  H2  O   H1  H2  O   H1  H2  O   
H1  H2  O   H1  H2  O   H1  H2  O   H1  H2  O   H1  H2  O   H1  H2  O   H1  H2  
O   H1  H2  O   H1  H2  O   H1  H2  O   H1  H2  O   H1  H2  O   H1  H2  O   H1  
H2  O   H1  H2  O   H1  H2  O   H1  H2  O   H1  H2  O   H1  H2  O   H1  H2  O   
H1  H2  O   H1  H2  O   H1  H2  O   H1  H2  O   H1  H2  O   H1  H2  O   H1  H2  
O   H1  H2  O   H1  H2  O   H1  H2  O   H1  H2  O   H1  H2  O   H1  H2  O   H1  
H2  O   H1  H2  O   H1  H2  O   H1  H2  O   H1  H2  O   H1  H2  O   H1  H2  O   
H1  H2  O   H1  H2  O   H1  H2  O   H1  H2  O   H1  H2  O   H1  H2  O   H1  H2  
O   H1  H2  O   H1  H2  O   H1  H2  O   H1  H2  O   H1  H2  O   H1  H2  O   H1  
H2  O   H1  H2  O   H1  H2  O   H1  H2  O   H1  H2  O   H1  H2  O   H1  H2  O   
H1  H2  O   H1  H2  O   H1  H2  O   H1  H2  O   H1  H2  O   H1  H2  O   H1  H2  
O   H1  H2  O   H1  H2  O   H1  H2  O   H1  H2  O   H1  H2  O   H1  H2  O   H1  
H2  O   H1  H2  O   H1  H2  O   H1  H2  O   H1  H2  O   H1  H2  O   H1  H2  O   
H1  H2  O   H1  H2  O   H1  H2  O   H1  H2  O   H1  H2  O   H1  H2  O   H1  H2  
O   H1  H2  O   H1  H2  O   H1  H2  O   H1  H2  O   H1  H2  O   H1  H2  O   H1  
H2  O   H1  H2  O   H1  H2  O   H1  H2  O   H1  H2  O   H1  H2  O   H1  H2  O   
H1  H2  O   H1  H2  O   H1  H2  O   H1  H2  O   H1  H2  O   H1  H2  O   H1  H2  
O   H1  H2  O   H1  H2  O   H1  H2  O   H1  H2  O   H1  H2  O   H1  H2  O   H1  
H2  O   H1  H2  O   H1  H2  O   H1  H2  O   H1  H2  O   H1  H2  O   H1  H2  O   
H1  H2  O   H1  H2  O   H1  H2  O   H1  H2  O   H1  H2  O   H1  H2  O   H1  H2  
O   H1  H2  O   H1  H2  O   H1  H2  O   H1  H2  O   H1  H2  O   H1  H2  O   H1  
H2  O   H1  H2  O   H1  H2  O   H1  H2  O   H1  H2  O   H1  H2  O   H1  H2  O   
H1  H2  O   H1  H2  O   H1  H2  O   H1  H2  O   H1  H2  O   H1  H2  O   H1  H2  
O   H1  H2  O   H1  H2  O   H1  H2  O   H1  H2  O   H1  H2  O   H1  H2  O   H1  
H2  O   H1  H2  O   H1  H2  O   H1  H2  O   H1  H2  O   H1  H2  O   H1  H2  O   
H1  H2  O   H1  H2  O   H1  H2  O   H1  H2  O   H1  H2  O   H1  H2  O   H1  H2  
O   H1  H2  O   H1  H2  O   H1  H2  O   H1  H2  O   H1  H2  O   H1  H2  O   H1  
H2  O   H1  H2  O   H1  H2  O   H1  H2  O   H1  H2  O   H1  H2  O   H1  H2  O   
H1  H2  O   H1  H2  O   H1  H2  O   H1  H2  O   H1  H2  O   H1  H2  O   H1  H2  
O   H1  H2  O   H1  H2  O   H1  H2  O   H1  H2  O   H1  H2  O   H1  H2  O   H1  
H2  O   H1  H2  O   H1  H2  O   H1  H2  O   H1  H2  O   H1  H2  O   H1  H2  O   
H1  H2  O   H1  H2  O   H1  H2  O   H1  H2  O   H1  H2  O   H1  H2  O   H1  H2  
O   H1  H2  O   H1  H2  O   H1  H2  O   H1  H2  O   H1  H2  O   H1  H2  O   H1  
H2  O   H1  H2  O   H1  H2  O   H1  H2  O   H1  H2  O   H1  H2  O   H1  H2  O   
H1  H2  O   H1  H2  O   H1  H2  O   H1  H2  O   H1  H2  O   H1  H2  O   H1  H2  
O   H1  H2  O   H1  H2  O   H1  H2  O   H1  H2  O   H1  H2  O   H1  H2  O   H1  
H2  O   H1  H2  O   H1  H2  O   H1  H2  O   H1  H2  O   H1  H2  O   H1  H2  O   
H1  H2  O   H1  H2  O   H1  H2  O   H1  H2  O   H1  H2  O   H1  H2  O   H1  H2  
O   H1  H2  O   H1  H2  O   H1  H2  O   H1  H2  O   H1  H2  O   H1  H2  O   H1  
H2  O   H1  H2  O   H1  H2  O   H1  H2  O   H1  H2  O   H1  H2  O   H1  H2  O   
H1  H2  O   H1  H2  O   H1  H2  O   H1  H2  O   H1  H2  O   H1  H2  O   H1  H2  
O   H1  H2  O   H1  H2  O   H1  H2  O   H1  H2  O   H1  H2  O   H1  H2  O   H1  
H2  O   H1  H2  O   H1  H2  O   H1  H2  O   H1  H2  O   H1  H2  O   H1  H2  O   
H1  H2  O   H1  H2  O   H1  H2  O   H1  H2  O   H1  H2  O   H1  H2  O   H1  H2  
O   H1  H2  O   H1  H2  O   H1  H2  O   H1  H2  O   H1  H2  O   H1  H2  O   H1  
H2  O   H1  H2  O   H1  H2  O   H1  H2  O   H1  H2  O   H1  H2  O   H1  H2  O   
H1  H2  O   H1  H2  O   H1  H2  O   H1  H2  O   H1  H2  O   H1  H2  O   H1  H2  
O   H1  H2  O   H1  H2  O   H1  H2  O   H1  H2  O   H1  H2  O   H1  H2  O   H1  
H2  O   H1  H2  O   H1  H2  O   H1  H2  O   H1  H2  O   H1  H2  O   H1  H2  O   
H1  H2  O   H1  H2  O   H1  H2  O   H1  H2  O   H1  H2  O   H1  H2  O   H1  H2  
O   H1  H2  O   H1  H2  O   H1  H2  O   H1  H2  O   H1  H2  O   H1  H2  O   H1  
H2  O   H1  H2  O   H1  H2  O   H1  H2  O   H1  H2  O   H1  H2  O   H1  H2  O   
H1  H2  O   H1  H2  O   H1  H2  O   H1  H2  O   H1  H2  O   H1  H2  O   H1  H2  
O   H1  H2  O   H1  H2  O   H1  H2  O   H1  H2  O   H1  H2  O   H1  H2  O   H1  
H2  O   H1  H2  O   H1  H2  O   H1  H2  O   H1  H2  O   H1  H2  O   H1  H2  O   
H1  H2  O   H1  H2  O   H1  H2  O   H1  H2  O   H1  H2  O   H1  H2  O   H1  H2  
O   H1  H2  O   H1  H2  O   H1  H2  O   H1  H2  O   H1  H2  O   H1  H2  O   H1  
H2  O   H1  H2  O   H1  H2  O   H1  H2  O   H1  H2  O   H1  H2  O   H1  H2  O   
H1  H2  O   H1  H2  O   H1  H2  O   H1  H2  O   H1  H2  O   H1  H2  O   H1  H2  
O   H1  H2  O   H1  H2  O   H1  H2  O   H1  H2  O   H1  H2  O   H1  H2  O   H1  
H2  O   H1  H2  O   H1  H2  O   H1  H2  O   H1  H2  O   H1  H2  O   H1  H2  O   
H1  H2  O   H1  H2  O   H1  H2  O   H1  H2  O   H1  H2  O   H1  H2  O   H1  H2  
O   H1  H2  O   H1  H2  O   H1  H2  O   H1  H2  O   H1  H2  O   H1  H2  O   H1  
H2  O   H1  H2  O   H1  H2  O   H1  H2  O   H1  H2  O   H1  H2  O   H1  H2  O   
H1  H2  O   H1  H2  O   H1  H2  O   H1  H2  O   H1  H2  O   H1  H2  O   H1  H2  
O   H1  H2  O   H1  H2  O   H1  H2  O   H1  H2  O   H1  H2  O   H1  H2  O   H1  
H2  O   H1  H2  O   H1  H2  O   H1  H2  O   H1  H2  O   H1  H2  O   H1  H2  O   
H1  H2  O   H1  H2  O   H1  H2  O   H1  H2  O   H1  H2  O   H1  H2  O   H1  H2  
O   H1  H2  O   H1  H2  O   H1  H2  O   H1  H2  O   H1  H2  O   H1  H2  O   H1  
H2  O   H1  H2  O   H1  H2  O   H1  H2  O   H1  H2  O   H1  H2  O   H1  H2  O   
H1  H2  O   H1  H2  O   H1  H2  O   H1  H2  O   H1  H2  O   H1  H2  O   H1  H2  
O   H1  H2  O   H1  H2  O   H1  H2  O   H1  H2  O   H1  H2  O   H1  H2  O   H1  
H2  O   H1  H2  O   H1  H2  O   H1  H2  O   H1  H2  O   H1  H2  O   H1  H2  O   
H1  H2  O   H1  H2  O   H1  H2  O   H1  H2  O   H1  H2  O   H1  H2  O   H1  H2  
O   H1  H2  O   H1  H2  O   H1  H2  O   H1  H2  O   H1  H2  O   H1  H2  O   H1  
H2  O   H1  H2  O   H1  H2  O   H1  H2  O   H1  H2  O   H1  H2  O   H1  H2  O   
H1  H2  O   H1  H2  O   H1  H2  O   H1  H2  O   H1  H2  O   H1  H2  O   H1  H2  
O   H1  H2  O   H1  H2  O   H1  H2  O   H1  H2  O   H1  H2  O   H1  H2  O   H1  
H2  O   H1  H2  O   H1  H2  O   H1  H2  O   H1  H2  O   H1  H2  O   H1  H2  O   
H1  H2  O   H1  H2  O   H1  H2  O   H1  H2  O   H1  H2  O   H1  H2  O   H1  H2  
O   H1  H2  O   H1  H2  O   H1  H2  O   H1  H2  O   H1  H2  O   H1  H2  O   H1  
H2  O   H1  H2  O   H1  H2  O   H1  H2  O   H1  H2  O   H1  H2  O   H1  H2  O   
H1  H2  O   H1  H2  O   H1  H2  O   H1  H2  O   H1  H2  O   H1  H2  O   H1  H2  
O   H1  H2  O   H1  H2  O   H1  H2  O   H1  H2  O   H1  H2  O   H1  H2  O   H1  
H2  O   H1  H2  O   H1  H2  O   H1  H2  O   H1  H2  O   H1  H2  O   H1  H2  O   
H1  H2  O   H1  H2  O   H1  H2  O   H1  H2  O   H1  H2  O   H1  H2  O   H1  H2  
O   H1  H2  O   H1  H2  O   H1  H2  O   H1  H2  O   H1  H2  O   H1  H2  O   H1  
H2  O   H1  H2  O   H1  H2  O   H1  H2  O   H1  H2  O   H1  H2  O   H1  H2  O   
H1  H2  O   H1  H2  O   H1  H2  O   H1  H2  O   H1  H2  O   H1  H2  O   H1  H2  
O   H1  H2  O   H1  H2  O   H1  H2  O   H1  H2  O   H1  H2  O   H1  H2  O   H1  
H2  O   H1  H2  O   H1  H2  O   H1  H2  O   H1  H2  O   H1  H2  O   H1  H2  O   
H1  H2  O   H1  H2  O   H1  H2  O   H1  H2  O   H1  H2  O   H1  H2  O   H1  H2  
O   H1  H2  O   H1  H2  O   H1  H2  O   H1  H2  O   H1  H2  O   H1  H2  O   H1  
H2  O   H1  H2  O   H1  H2  O   H1  H2  O   H1  H2  O   H1  H2  O   H1  H2  O   
H1  H2  O   H1  H2  O   H1  H2  O   H1  H2  O   H1  H2  O   H1  H2  O   H1  H2  
O   H1  H2  O   H1  H2  O   H1  H2  O   H1  H2  O   H1  H2  O   H1  H2  O   H1  
H2  O   H1  H2  O   H1  H2  O   H1  H2  O   H1  H2  O   H1  H2  O   H1  H2  O   
H1  H2  O   H1  H2  O   H1  H2  O   H1  H2  O   H1  H2  O   H1  H2  O   H1  H2  
O   H1  H2  O   H1  H2  O   H1  H2  O   H1  H2  O   H1  H2  O   H1  H2  O   H1  
H2  O   H1  H2  O   H1  H2  O   H1  H2  O   H1  H2  O   H1  H2  O   H1  H2  O   
H1  H2  O   H1  H2  O   H1  H2  O   H1  H2  O   H1  H2  O   H1  H2  O   H1  H2  
O   H1  H2  O   H1  H2  O   H1  H2  O   H1  H2  O   H1  H2  O   H1  H2  O   H1  
H2  O   H1  H2  O   H1  H2  O   H1  H2  O   H1  H2  O   H1  H2  O   H1  H2  O   
H1  H2  O   H1  H2  O   H1  H2  O   H1  H2  O   H1  H2  O   H1  H2  O   H1  H2  
O   H1  H2  O   H1  H2  O   H1  H2  O   H1  H2  O   H1  H2  O   H1  H2  O   H1  
H2  O   H1  H2  O   H1  H2  O   H1  H2  O   H1  H2  O   H1  H2  O   H1  H2  O   
H1  H2  O   H1  H2  O   H1  H2  O   H1  H2  O   H1  H2  O   H1  H2  O   H1  H2  
O   H1  H2  O   H1  H2  O   H1  H2  O   H1  H2  O   H1  H2  O   H1  H2  O   H1  
H2  O   H1  H2  O   H1  H2  O   H1  H2  O   H1  H2  O   H1  H2  O   H1  H2  O   
H1  H2  O   H1  H2  O   H1  H2  O   H1  H2  O   H1  H2  O   H1  H2  O   H1  H2  
O   H1  H2  O   H1  H2  O   H1  H2  O   H1  H2  O   H1  H2  O   H1  H2  O   H1  
H2  O   H1  H2  O   H1  H2  O   H1  H2  O   H1  H2  O   H1  H2  O   H1  H2  O   
H1  H2  O   H1  H2  O   H1  H2  O   H1  H2  O   H1  H2  O   H1  H2  O   H1  H2  
O   H1  H2  O   H1  H2  O   H1  H2  O   H1  H2  O   H1  H2  O   H1  H2  O   H1  
H2  O   H1  H2  O   H1  H2  O   H1  H2  O   H1  H2  O   H1  H2  O   H1  H2  O   
H1  H2  O   H1  H2  O   H1  H2  O   H1  H2  O   H1  H2  O   H1  H2  O   H1  H2  
O   H1  H2  O   H1  H2  O   H1  H2  O   H1  H2  O   H1  H2  O   H1  H2  O   H1  
H2  O   H1  H2  O   H1  H2  O   H1  H2  O   H1  H2  O   H1  H2  O   H1  H2  O   
H1  H2  O   H1  H2  O   H1  H2  O   H1  H2  O   H1  H2  O   H1  H2  O   H1  H2  
O   H1  H2  O   H1  H2  O   H1  H2  O   H1  H2  O   H1  H2  O   H1  H2  O   H1  
H2  O   H1  H2  O   H1  H2  O   H1  H2  O   H1  H2  O   H1  H2  O   H1  H2  O   
H1  H2  O   H1  H2  O   H1  H2  O   H1  H2  O   H1  H2  O   H1  H2  O   H1  H2  
O   H1  H2  O   H1  H2  O   H1  H2  O   H1  H2  O   H1  H2  O   H1  H2  O   H1  
H2  O   H1  H2  O   H1  H2  O   H1  H2  O   H1  H2  O   H1  H2  O   H1  H2  O   
H1  H2  O   H1  H2  O   H1  H2  O   H1  H2  O   H1  H2  O   H1  H2  O   H1  H2  
O   H1  H2  O   H1  H2  O   H1  H2  O   H1  H2  O   H1  H2  O   H1  H2  O   H1  
H2  O   H1  H2  O   H1  H2  O   H1  H2  O   H1  H2  O   H1  H2  O   H1  H2  O   
H1  H2  O   H1  H2  O   H1  H2  O   H1  H2  O   H1  H2  O   H1  H2  O   H1  H2  
O   H1  H2  O   H1  H2  O   H1  H2  O   H1  H2  O   H1  H2  O   H1  H2  O   H1  
H2  O   H1  H2  O   H1  H2  O   H1  H2  O   H1  H2  O   H1  H2  O   H1  H2  O   
H1  H2  O   H1  H2  O   H1  H2  O   H1  H2  O   H1  H2  O   H1  H2  O   H1  H2  
O   H1  H2  O   H1  H2  O   H1  H2  O   H1  H2  O   H1  H2  O   H1  H2  O   H1  
H2  O   H1  H2  O   H1  H2  O   H1  H2  O   H1  H2  O   H1  H2  O   H1  H2  O   
H1  H2  O   H1  H2  O   H1  H2  O   H1  H2  O   H1  H2  O   H1  H2  O   H1  H2  
O   H1  H2  O   H1  H2  O   H1  H2  O   H1  H2  O   H1  H2  O   H1  H2  O   H1  
H2  O   H1  H2  O   H1  H2  O   H1  H2  O   H1  H2  O   H1  H2  O   H1  H2  O   
H1  H2  O   H1  H2  O   H1  H2  O   H1  H2  O   H1  H2  O   H1  H2  O   H1  H2  
O   H1  H2  O   H1  H2  O   H1  H2  O   H1  H2  O   H1  H2  O   H1  H2  O   H1  
H2  O   H1  H2  O   H1  H2  O   H1  H2  O   H1  H2  O   H1  H2  O   H1  H2  O   
H1  H2  O   H1  H2  O   H1  H2  O   H1  H2  O   H1  H2  O   H1  H2  O   H1  H2  
O   H1  H2  O   H1  H2  O   H1  H2  O   H1  H2  O   H1  H2  O   H1  H2  O   H1  
H2  O   H1  H2  O   H1  H2  O   H1  H2  O   H1  H2  O   H1  H2  O   H1  H2  O   
H1  H2  O   H1  H2  O   H1  H2  O   H1  H2  O   H1  H2  O   H1  H2  O   H1  H2  
O   H1  H2  O   H1  H2  O   H1  H2  O   H1  H2  O   H1  H2  O   H1  H2  O   H1  
H2  O   H1  H2  O   H1  H2  O   H1  H2  O   H1  H2  O   H1  H2  O   H1  H2  O   
H1  H2  O   H1  H2  O   H1  H2  O   H1  H2  O   H1  H2  O   H1  H2  O   H1  H2  
O   H1  H2  O   H1  H2  O   H1  H2  O   H1  H2  O   H1  H2  O   H1  H2  O   H1  
H2  O   H1  H2  O   H1  H2  O   H1  H2  O   H1  H2  O   H1  H2  O   H1  H2  O   
H1  H2  O   H1  H2  O   H1  H2  O   H1  H2  O   H1  H2  O   H1  H2  O   H1  H2  
O   H1  H2  O   H1  H2  O   H1  H2  O   H1  H2  O   H1  H2  O   H1  H2  O   H1  
H2  O   H1  H2  O   H1  H2  O   H1  H2  O   H1  H2  O   H1  H2  O   H1  H2  O   
H1  H2  O   H1  H2  O   H1  H2  O   H1  H2  O   H1  H2  O   H1  H2  O   H1  H2  
O   H1  H2  O   H1  H2  O   H1  H2  O   H1  H2  O   H1  H2  O   H1  H2  O   H1  
H2  O   H1  H2  O   H1  H2  O   H1  H2  O   H1  H2  O   H1  H2  O   H1  H2  O   
H1  H2  O   H1  H2  O   H1  H2  O   H1  H2  O   H1  H2  O   H1  H2  O   H1  H2  
O   H1  H2  O   H1  H2  O   H1  H2  O   H1  H2  O   H1  H2  O   H1  H2  O   H1  
H2  O   H1  H2  O   H1  H2  O   H1  H2  O   H1  H2  O   H1  H2  O   H1  H2  O   
H1  H2  O   H1  H2  O   H1  H2  O   H1  H2  O   H1  H2  O   H1  H2  O   H1  H2  
O   H1  H2  O   H1  H2  O   H1  H2  O   H1  H2  O   H1  H2  O   H1  H2  O   H1  
H2  O   H1  H2  O   H1  H2  O   H1  H2  O   H1  H2  O   H1  H2  O   H1  H2  O   
H1  H2  O   H1  H2  O   H1  H2  O   H1  H2  O   H1  H2  O   H1  H2  O   H1  H2  
O   H1  H2  O   H1  H2  O   H1  H2  O   H1  H2  O   H1  H2  O   H1  H2  O   H1  
H2  O   H1  H2  O   H1  H2  O   H1  H2  O   H1  H2  O   H1  H2  O   H1  H2  O   
H1  H2  O   H1  H2  O   H1  H2  O   H1  H2  O   H1  H2  O   H1  H2  O   H1  H2  
O   H1  H2  O   H1  H2  O   H1  H2  O   H1  H2  O   H1  H2  O   H1  H2  O   H1  
H2  O   H1  H2  O   H1  H2  O   H1  H2  O   H1  H2  O   H1  H2  O   H1  H2  O   
H1  H2  O   H1  H2  O   H1  H2  O   H1  H2  O   H1  H2  O   H1  H2  O   H1  H2  
O   H1  H2  O   H1  H2  O   H1  H2  O   H1  H2  O   H1  H2  O   H1  H2  O   H1  
H2  O   H1  H2  O   H1  H2  O   H1  H2  O   H1  H2  O   H1  H2  O   H1  H2  O   
H1  H2  O   H1  H2  O   H1  H2  O   H1  H2  O   H1  H2  O   H1  H2  O   H1  H2  
O   H1  H2  O   H1  H2  O   H1  H2  O   H1  H2  O   H1  H2  O   H1  H2  O   H1  
H2  O   H1  H2  O   H1  H2  O   H1  H2  O   H1  H2  O   H1  H2  O   H1  H2  O   
H1  H2  O   H1  H2  O   H1  H2  O   H1  H2  O   H1  H2  O   H1  H2  O   H1  H2  
O   H1  H2  O   H1  H2  O   H1  H2  O   H1  H2  O   H1  H2  O   H1  H2  O   H1  
H2  O   H1  H2  O   H1  H2  O   H1  H2  O   H1  H2  O   H1  H2  O   H1  H2  O   
H1  H2  O   H1  H2  O   H1  H2  O   H1  H2  O   H1  H2  O   H1  H2  O   H1  H2  
O   H1  H2  O   H1  H2  O   H1  H2  O   H1  H2  O   H1  H2  O   H1  H2  O   H1  
H2  O   H1  H2  O   H1  H2  O   H1  H2  O   H1  H2  O   H1  H2  O   H1  H2  O   
H1  H2  O   H1  H2  O   H1  H2  O   H1  H2  O   H1  H2  O   H1  H2  O   H1  H2  
O   H1  H2  O   H1  H2  O   H1  H2  O   H1  H2  O   H1  H2  O   H1  H2  O   H1  
H2  O   H1  H2  O   H1  H2  O   H1  H2  O   H1  H2  O   H1  H2  O   H1  H2  O   
H1  H2  O   H1  H2  O   H1  H2  O   H1  H2  O   H1  H2  O   H1  H2  O   H1  H2  
O   H1  H2  O   H1  H2  O   H1  H2  O   H1  H2  O   H1  H2  O   H1  H2  O   H1  
H2  O   H1  H2  O   H1  H2  O   H1  H2  O   H1  H2  O   H1  H2  O   H1  H2  O   
H1  H2  O   H1  H2  O   H1  H2  O   H1  H2  O   H1  H2  O   H1  H2  O   H1  H2  
O   H1  H2  O   H1  H2  O   H1  H2  O   H1  H2  O   H1  H2  O   H1  H2  O   H1  
H2  O   H1  H2  O   H1  H2  O   H1  H2  O   H1  H2  O   H1  H2  O   H1  H2  O   
H1  H2  O   H1  H2  O   H1  H2  O   H1  H2  O   H1  H2  O   H1  H2  O   H1  H2  
O   H1  H2  O   H1  H2  O   H1  H2  O   H1  H2  O   H1  H2  O   H1  H2  O   H1  
H2  O   H1  H2  O   H1  H2  O   H1  H2  O   H1  H2  O   H1  H2  O   H1  H2  O   
H1  H2  O   H1  H2  O   H1  H2  O   H1  H2  O   H1  H2  O   H1  H2  O   H1  H2  
O   H1  H2  O   H1  H2  O   H1  H2  O   H1  H2  O   H1  H2  O   H1  H2  O   H1  
H2  O   H1  H2  O   H1  H2  O   H1  H2  O   H1  H2  O   H1  H2  O   H1  H2  O   
H1  H2  O   H1  H2  O   H1  H2  O   H1  H2  O   H1  H2  O   H1  H2  O   H1  H2  
O   H1  H2  O   H1  H2  O   H1  H2  O   H1  H2  O   H1  H2  O   H1  H2  O   H1  
H2  O   H1  H2  O   H1  H2  O   H1  H2  O   H1  H2  O   H1  H2  O   H1  H2  O   
H1  H2  O   H1  H2  O   H1  H2  O   H1  H2  O   H1  H2  O   H1  H2  O   H1  H2  
O   H1  H2  O   H1  H2  O   H1  H2  O   H1  H2  O   H1  H2  O   H1  H2  O   H1  
H2  O   H1  H2  O   H1  H2  O   H1  H2  O   H1  H2  O   H1  H2  O   H1  H2  O   
H1  H2  O   H1  H2  O   H1  H2  O   H1  H2  O   H1  H2  O   H1  H2  O   H1  H2  
O   H1  H2  O   H1  H2  O   H1  H2  O   H1  H2  O   H1  H2  O   H1  H2  O   H1  
H2  O   H1  H2  O   H1  H2  O   H1  H2  O   H1  H2  O   H1  H2  O   H1  H2  O   
H1  H2  O   H1  H2  O   H1  H2  O   H1  H2  O   H1  H2  O   H1  H2  O   H1  H2  
O   H1  H2  O   H1  H2  O   H1  H2  O   H1  H2  O   H1  H2  O   H1  H2  O   H1  
H2  O   H1  H2  O   H1  H2  O   H1  H2  O   H1  H2  O   H1  H2  O   H1  H2  O   
H1  H2  O   H1  H2  O   H1  H2  O   H1  H2  O   H1  H2  O   H1  H2  O   H1  H2  
O   H1  H2  O   H1  H2  O   H1  H2  O   H1  H2  O   H1  H2  O   H1  H2  O   H1  
H2  O   H1  H2  O   H1  H2  O   H1  H2  O   H1  H2  O   H1  H2  O   H1  H2  O   
H1  H2  O   H1  H2  O   H1  H2  O   H1  H2  O   H1  H2  O   H1  H2  O   H1  H2  
O   H1  H2  O   H1  H2  O   H1  H2  O   H1  H2  O   H1  H2  O   H1  H2  O   H1  
H2  O   H1  H2  O   H1  H2  O   H1  H2  O   H1  H2  O   H1  H2  O   H1  H2  O   
H1  H2  O   H1  H2  O   H1  H2  O   H1  H2  O   H1  H2  O   H1  H2  O   H1  H2  
O   H1  H2  O   H1  H2  O   H1  H2  O   H1  H2  O   H1  H2  O   H1  H2  O   H1  
H2  O   H1  H2  O   H1  H2  O   H1  H2  O   H1  H2  O   H1  H2  O   H1  H2  O   
H1  H2  O   H1  H2  O   H1  H2  O   H1  H2  O   H1  H2  O   H1  H2  O   H1  H2  
O   H1  H2  O   H1  H2  O   H1  H2  O   H1  H2  O   H1  H2  O   H1  H2  O   H1  
H2  O   H1  H2  O   H1  H2  O   H1  H2  O   H1  H2  O   H1  H2  O   H1  H2  O   
H1  H2  O   H1  H2  O   H1  H2  O   H1  H2  O   H1  H2  O   H1  H2  O   H1  H2  
O   H1  H2  O   H1  H2  O   H1  H2  O   H1  H2  O   H1  H2  O   H1  H2  O   H1  
H2  O   H1  H2  O   H1  H2  O   H1  H2  O   H1  H2  O   H1  H2  O   H1  H2  O   
H1  H2  O   H1  H2  O   H1  H2  O   H1  H2  O   H1  H2  O   H1  H2  O   H1  H2  
O   H1  H2  O   H1  H2  O   H1  H2  O   H1  H2  O   H1  H2  O   H1  H2  O   H1  
H2  O   H1  H2  O   H1  H2  O   H1  H2  O   H1  H2  O   H1  H2  O   H1  H2  O   
H1  H2  O   H1  H2  O   H1  H2  O   H1  H2  O   H1  H2  O   H1  H2  O   H1  H2  
O   H1  H2  O   H1  H2  O   H1  H2  O   H1  H2  O   H1  H2  O   H1  H2  O   H1  
H2  O   H1  H2  O   H1  H2  O   H1  H2  O   H1  H2  O   H1  H2  O   H1  H2  O   
H1  H2  O   H1  H2  O   H1  H2  O   H1  H2  O   H1  H2  O   H1  H2  O   H1  H2  
O   H1  H2  O   H1  H2  O   H1  H2  O   H1  H2  O   H1  H2  O   H1  H2  O   H1  
H2  O   H1  H2  O   H1  H2  O   H1  H2  O   H1  H2  O   H1  H2  O   H1  H2  O   
H1  H2  O   H1  H2  O   H1  H2  O   H1  H2  O   H1  H2  O   H1  H2  O   H1  H2  
O   H1  H2  O   H1  H2  O   H1  H2  O   H1  H2  O   H1  H2  O   H1  H2  O   H1  
H2  O   H1  H2  O   H1  H2  O   H1  H2  O   H1  H2  O   H1  H2  O   H1  H2  O   
H1  H2  O   H1  H2  O   H1  H2  O   H1  H2  O   H1  H2  O   H1  H2  O   H1  H2  
O   H1  H2  O   H1  H2  O   H1  H2  O   H1  H2  O   H1  H2  O   H1  H2  O   H1  
H2  O   H1  H2  O   H1  H2  O   H1  H2  O   H1  H2  O   H1  H2  O   H1  H2  O   
H1  H2  O   H1  H2  O   H1  H2  O   H1  H2  O   H1  H2  O   H1  H2  O   H1  H2  
O   H1  H2  O   H1  H2  O   H1  H2  O   H1  H2  O   H1  H2  O   H1  H2  O   H1  
H2  O   H1  H2  O   H1  H2  O   H1  H2  O   H1  H2  O   H1  H2  O   H1  H2  O   
H1  H2  O   H1  H2  O   H1  H2  O   H1  H2  O   H1  H2  O   H1  H2  O   H1  H2  
O   H1  H2  O   H1  H2  O   H1  H2  O   H1  H2  O   H1  H2  O   H1  H2  O   H1  
H2  O   H1  H2  O   H1  H2  O   H1  H2  O   H1  H2  O   H1  H2  O   H1  H2  O   
H1  H2  O   H1  H2  O   H1  H2  O   H1  H2  O   H1  H2  O   H1  H2  O   H1  H2  
O   H1  H2  O   H1  H2  O   H1  H2  O   H1  H2  O   H1  H2  O   H1  H2  O   H1  
H2  O   H1  H2  O   H1  H2  O   H1  H2  O   H1  H2  O   H1  H2  O   H1  H2  O   
H1  H2  O   H1  H2  O   H1  H2  O   H1  H2  O   H1  H2  O   H1  H2  O   H1  H2  
O   H1  H2  O   H1  H2  O   H1  H2  O   H1  H2  O   H1  H2  O   H1  H2  O   H1  
H2  O   H1  H2  O   H1  H2  O   H1  H2  O   H1  H2  O   H1  H2  O   H1  H2  O   
H1  H2  O   H1  H2  O   H1  H2  O   H1  H2  O   H1  H2  O   H1  H2  O   H1  H2  
O   H1  H2  O   H1  H2  O   H1  H2  O   H1  H2  O   H1  H2  O   H1  H2  O   H1  
H2  O   H1  H2  O   H1  H2  O   H1  H2  O   H1  H2  O   H1  H2  O   H1  H2  O   
H1  H2  O   H1  H2  O   H1  H2  O   H1  H2  O   H1  H2  O   H1  H2  O   H1  H2  
O   H1  H2  O   H1  H2  O   H1  H2  O   H1  H2  O   H1  H2  O   H1  H2  O   H1  
H2  O   H1  H2  O   H1  H2  O   H1  H2  O   H1  H2  O   H1  H2  O   H1  H2  O   
H1  H2  O   H1  H2  O   H1  H2  O   H1  H2  O   H1  H2  O   H1  H2  O   H1  H2  
O   H1  H2  O   H1  H2  O   H1  H2  O   H1  H2  O   H1  H2  O   H1  H2  O   H1  
H2  O   H1  H2  O   H1  H2  O   H1  H2  O   H1  H2  O   H1  H2  O   H1  H2  O   
H1  H2  O   H1  H2  O   H1  H2  O   H1  H2  O   H1  H2  O   H1  H2  O   H1  H2  
O   H1  H2  O   H1  H2  O   H1  H2  O   H1  H2  O   H1  H2  O   H1  H2  O   H1  
H2  O   H1  H2  O   H1  H2  O   H1  H2  O   H1  H2  O   H1  H2  O   H1  H2  O   
H1  H2  O   H1  H2  O   H1  H2  O   H1  H2  O   H1  H2  O   H1  H2  O   H1  H2  
O   H1  H2  O   H1  H2  O   H1  H2  O   H1  H2  O   H1  H2  O   H1  H2  O   H1  
H2  O   H1  H2  O   H1  H2  O   H1  H2  O   H1  H2  O   H1  H2  O   H1  H2  O   
H1  H2  O   H1  H2  O   H1  H2  O   H1  H2  O   H1  H2  O   H1  H2  O   H1  H2  
O   H1  H2  O   H1  H2  O   H1  H2  O   H1  H2  O   H1  H2  O   H1  H2  O   H1  
H2  O   H1  H2  O   H1  H2  O   H1  H2  O   H1  H2  O   H1  H2  O   H1  H2  O   
H1  H2  O   H1  H2  O   H1  H2  O   H1  H2  O   H1  H2  O   H1  H2  O   H1  H2  
O   H1  H2  O   H1  H2  O   H1  H2  O   H1  H2  O   H1  H2  O   H1  H2  O   H1  
H2  O   H1  H2  O   H1  H2  O   H1  H2  O   H1  H2  O   H1  H2  O   H1  H2  O   
H1  H2  O   H1  H2  O   H1  H2  O   H1  H2  O   H1  H2  O   H1  H2  O   H1  H2  
O   H1  H2  O   H1  H2  O   H1  H2  O   H1  H2  O   H1  H2  O   H1  H2  O   H1  
H2  O   H1  H2  O   H1  H2  O   H1  H2  O   H1  H2  O   H1  H2  O   H1  H2  O   
H1  H2  O   H1  H2  O   H1  H2  O   H1  H2  O   H1  H2  O   H1  H2  O   H1  H2  
O   H1  H2  O   H1  H2  O   H1  H2  O   H1  H2  O   H1  H2  O   H1  H2  O   H1  
H2  O   H1  H2  O   H1  H2  O   H1  H2  O   H1  H2  O   H1  H2  O   H1  H2  O   
H1  H2  O   H1  H2  O   H1  H2  O   H1  H2  O   H1  H2  O   H1  H2  O   H1  H2  
O   H1  H2  O   H1  H2  O   H1  H2  O   H1  H2  O   H1  H2  O   H1  H2  O   H1  
H2  O   H1  H2  O   H1  H2  O   H1  H2  O   H1  H2  O   H1  H2  O   H1  H2  O   
H1  H2  O   H1  H2  O   H1  H2  O   H1  H2  O   H1  H2  O   H1  H2  O   H1  H2  
O   H1  H2  O   H1  H2  O   H1  H2  O   H1  H2  O   H1  H2  O   H1  H2  O   H1  
H2  O   H1  H2  O   H1  H2  O   H1  H2  O   H1  H2  O   H1  H2  O   H1  H2  O   
H1  H2  O   H1  H2  O   H1  H2  O   H1  H2  O   H1  H2  O   H1  H2  O   H1  H2  
O   H1  H2  O   H1  H2  O   H1  H2  O   H1  H2  O   H1  H2  O   H1  H2  O   H1  
H2  O   H1  H2  O   H1  H2  O   H1  H2  O   H1  H2  O   H1  H2  O   H1  H2  O   
H1  H2  O   H1  H2  O   H1  H2  O   H1  H2  O   H1  H2  O   H1  H2  O   H1  H2  
O   H1  H2  O   H1  H2  O   H1  H2  O   H1  H2  O   H1  H2  O   H1  H2  O   H1  
H2  O   H1  H2  O   H1  H2  O   H1  H2  O   H1  H2  O   H1  H2  O   H1  H2  O   
H1  H2  O   H1  H2  O   H1  H2  O   H1  H2  O   H1  H2  O   H1  H2  O   H1  H2  
O   H1  H2  O   H1  H2  O   H1  H2  O   H1  H2  O   H1  H2  O   H1  H2  O   H1  
H2  O   H1  H2  O   H1  H2  O   H1  H2  O   H1  H2  O   H1  H2  O   H1  H2  O   
H1  H2  O   H1  H2  O   H1  H2  O   H1  H2  O   H1  H2  O   H1  H2  O   H1  H2  
O   H1  H2  O   H1  H2  O   H1  H2  O   H1  H2  O   H1  H2  O   H1  H2  O   H1  
H2  O   H1  H2  O   H1  H2  O   H1  H2  O   H1  H2  O   H1  H2  O   H1  H2  O   
H1  H2  O   H1  H2  O   H1  H2  O   H1  H2  O   H1  H2  O   H1  H2  O   H1  H2  
O   H1  H2  O   H1  H2  O   H1  H2  O   H1  H2  O   H1  H2  O   H1  H2  O   H1  
H2  O   H1  H2  O   H1  H2  O   H1  H2  O   H1  H2  O   H1  H2  O   H1  H2  O   
H1  H2  O   H1  H2  O   H1  H2  O   H1  H2  O   H1  H2  O   H1  H2  O   H1  H2  
O   H1  H2  O   H1  H2  O   H1  H2  O   H1  H2  O   H1  H2  O   H1  H2  O   H1  
H2  O   H1  H2  O   H1  H2  O   H1  H2  O   H1  H2  O   H1  H2  O   H1  H2  O   
H1  H2  O   H1  H2  O   H1  H2  O   H1  H2  O   H1  H2  O   H1  H2  O   H1  H2  
O   H1  H2  O   H1  H2  O   H1  H2  O   H1  H2  O   H1  H2  O   H1  H2  O   H1  
H2  O   H1  H2  O   H1  H2  O   H1  H2  O   H1  H2  O   H1  H2  O   H1  H2  O   
H1  H2  O   H1  H2  O   H1  H2  O   H1  H2  O   H1  H2  O   H1  H2  O   H1  H2  
O   H1  H2  O   H1  H2  O   H1  H2  O   H1  H2  O   H1  H2  O   H1  H2  O   H1  
H2  O   H1  H2  O   H1  H2  O   H1  H2  O   H1  H2  O   H1  H2  O   H1  H2  O   
H1  H2  O   H1  H2  O   H1  H2  O   H1  H2  O   H1  H2  O   H1  H2  O   H1  H2  
O   H1  H2  O   H1  H2  O   H1  H2  O   H1  H2  O   H1  H2  O   H1  H2  O   H1  
H2  O   H1  H2  O   H1  H2  O   H1  H2  O   H1  H2  O   H1  H2  O   H1  H2  O   
H1  H2  O   H1  H2  O   H1  H2  O   H1  H2  O   H1  H2  O   H1  H2  O   H1  H2  
O   H1  H2  O   H1  H2  O   H1  H2  O   H1  H2  O   H1  H2  O   H1  H2  O   H1  
H2  O   H1  H2  O   H1  H2  O   H1  H2  O   H1  H2  O   H1  H2  O   H1  H2  O   
H1  H2  O   H1  H2  O   H1  H2  O   H1  H2  O   H1  H2  O   H1  H2  O   H1  H2  
O   H1  H2  O   H1  H2  O   H1  H2  O   H1  H2  O   H1  H2  O   H1  H2  O   H1  
H2  O   H1  H2  O   H1  H2  O   H1  H2  O   H1  H2  O   H1  H2  O   H1  H2  O   
H1  H2  O   H1  H2  O   H1  H2  O   H1  H2  O   H1  H2  O   H1  H2  O   H1  H2  
O   H1  H2  O   H1  H2  O   H1  H2  O   H1  H2  O   H1  H2  O   H1  H2  O   H1  
H2  O   H1  H2  O   H1  H2  O   H1  H2  O   H1  H2  O   H1  H2  O   H1  H2  O   
H1  H2  O   H1  H2  O   H1  H2  O   H1  H2  O   H1  H2  O   H1  H2  O   H1  H2  
O   H1  H2  O   H1  H2  O   H1  H2  O   H1  H2  O   H1  H2  O   H1  H2  O   H1  
H2  O   H1  H2  O   H1  H2  O   H1  H2  O   H1  H2  O   H1  H2  O   H1  H2  O   
H1  H2  O   H1  H2  O   H1  H2  O   H1  H2  O   H1  H2  O   H1  H2  O   H1  H2  
O   H1  H2  O   H1  H2  O   H1  H2  O   H1  H2  O   H1  H2  O   H1  H2  O   H1  
H2  O   H1  H2  O   H1  H2  O   H1  H2  O   H1  H2  O   H1  H2  O   H1  H2  O   
H1  H2  O   H1  H2  O   H1  H2  O   H1  H2  O   H1  H2  O   H1  H2  O   H1  H2  
O   H1  H2  O   H1  H2  O   H1  H2  O   H1  H2  O   H1  H2  O   H1  H2  O   H1  
H2  O   H1  H2  O   H1  H2  O   H1  H2  O   H1  H2  O   H1  H2  O   H1  H2  O   
H1  H2  O   H1  H2  O   H1  H2  O   H1  H2  O   H1  H2  O   H1  H2  O   H1  H2  
O   H1  H2  O   H1  H2  O   H1  H2  O   H1  H2  O   H1  H2  O   H1  H2  O   H1  
H2  O   H1  H2  O   H1  H2  O   H1  H2  O   H1  H2  O   H1  H2  O   H1  H2  O   
H1  H2  O   H1  H2  O   H1  H2  O   H1  H2  O   H1  H2  O   H1  H2  O   H1  H2  
O   H1  H2  O   H1  H2  O   H1  H2  O   H1  H2  O   H1  H2  O   H1  H2  O   H1  
H2  O   H1  H2  O   H1  H2  O   H1  H2  O   H1  H2  O   H1  H2  O   H1  H2  O   
H1  H2  O   H1  H2  O   H1  H2  O   H1  H2  O   H1  H2  O   H1  H2  O   H1  H2  
O   H1  H2  O   H1  H2  O   H1  H2  O   H1  H2  O   H1  H2  O   H1  H2  O   H1  
H2  O   H1  H2  O   H1  H2  O   H1  H2  O   H1  H2  O   H1  H2  O   H1  H2  O   
H1  H2  O   H1  H2  O   H1  H2  O   H1  H2  O   H1  H2  O   H1  H2  O   H1  H2  
O   H1  H2  O   H1  H2  O   H1  H2  O   H1  H2  O   H1  H2  O   H1  H2  O   H1  
H2  O   H1  H2  O   H1  H2  O   H1  H2  O   H1  H2  O   H1  H2  O   H1  H2  O   
H1  H2  O   H1  H2  O   H1  H2  O   H1  H2  O   H1  H2  O   H1  H2  O   H1  H2  
O   H1  H2  O   H1  H2  O   H1  H2  O   H1  H2  O   H1  H2  O   H1  H2  O   H1  
H2  O   H1  H2  O   H1  H2  O   H1  H2  O   H1  H2  O   H1  H2  O   H1  H2  O   
H1  H2  O   H1  H2  O   H1  H2  O   H1  H2  O   H1  H2  O   H1  H2  O   H1  H2  
O   H1  H2  O   H1  H2  O   H1  H2  O   H1  H2  O   H1  H2  O   H1  H2  O   H1  
H2  O   H1  H2  O   H1  H2  O   H1  H2  O   H1  H2  O   H1  H2  O   H1  H2  O   
H1  H2  O   H1  H2  O   H1  H2  O   H1  H2  O   H1  H2  O   H1  H2  O   H1  H2  
O   H1  H2  O   H1  H2  O   H1  H2  O   H1  H2  O   H1  H2  O   H1  H2  O   H1  
H2  O   H1  H2  O   H1  H2  O   H1  H2  O   H1  H2  O   H1  H2  O   H1  H2  O   
H1  H2  O   H1  H2  O   H1  H2  O   H1  H2  O   H1  H2  O   H1  H2  O   H1  H2  
O   H1  H2  O   H1  H2  O   H1  H2  O   H1  H2  O   H1  H2  O   H1  H2  O   H1  
H2  O   H1  H2  O   H1  H2  O   H1  H2  O   H1  H2  O   H1  H2  O   H1  H2  O   
H1  H2  O   H1  H2  O   H1  H2  O   H1  H2  O   H1  H2  O   H1  H2  O   H1  H2  
O   H1  H2  O   H1  H2  O   H1  H2  O   H1  H2  O   H1  H2  O   H1  H2  O   H1  
H2  O   H1  H2  O   H1  H2  O   H1  H2  O   H1  H2  O   H1  H2  O   H1  H2  O   
H1  H2  O   H1  H2  O   H1  H2  O   H1  H2  O   H1  H2  O   H1  H2  O   H1  H2  
O   H1  H2  O   H1  H2  O   H1  H2  O   H1  H2  O   H1  H2  O   H1  H2  O   H1  
H2  O   H1  H2  O   H1  H2  O   H1  H2  O   H1  H2  O   H1  H2  O   H1  H2  O   
H1  H2  O   H1  H2  O   H1  H2  O   H1  H2  O   H1  H2  O   H1  H2  O   H1  H2  
O   H1  H2  O   H1  H2  O   H1  H2  O   H1  H2  O   H1  H2  O   H1  H2  O   H1  
H2  O   H1  H2  O   H1  H2  O   H1  H2  O   H1  H2  O   H1  H2  O   H1  H2  O   
H1  H2  O   H1  H2  O   H1  H2  O   H1  H2  O   H1  H2  O   H1  H2  O   H1  H2  
O   H1  H2  O   H1  H2  O   H1  H2  O   H1  H2  O   H1  H2  O   H1  H2  O   H1  
H2  O   H1  H2  O   H1  H2  O   H1  H2  O   H1  H2  O   H1  H2  O   H1  H2  O   
H1  H2  O   H1  H2  O   H1  H2  O   H1  H2  O   H1  H2  O   H1  H2  O   H1  H2  
O   H1  H2  O   H1  H2  O   H1  H2  O   H1  H2  O   H1  H2  O   H1  H2  O   H1  
H2  O   H1  H2  O   H1  H2  O   H1  H2  O   H1  H2  O   H1  H2  O   H1  H2  O   
H1  H2  O   H1  H2  O   H1  H2  O   H1  H2  O   H1  H2  O   H1  H2  O   H1  H2  
O   H1  H2  O   H1  H2  O   H1  H2  O   H1  H2  O   H1  H2  O   H1  H2  O   H1  
H2  O   H1  H2  O   H1  H2  O   H1  H2  O   H1  H2  O   H1  H2  O   H1  H2  O   
H1  H2  O   H1  H2  O   H1  H2  O   H1  H2  O   H1  H2  O   H1  H2  O   H1  H2  
O   H1  H2  O   H1  H2  O   H1  H2  O   H1  H2  O   H1  H2  O   H1  H2  O   H1  
H2  O   H1  H2  O   H1  H2  O   H1  H2  O   H1  H2  O   H1  H2  O   H1  H2  O   
H1  H2  O   H1  H2  O   H1  H2  O   H1  H2  O   H1  H2  O   H1  H2  O   H1  H2  
O   H1  H2  O   H1  H2  O   H1  H2  O   H1  H2  O   H1  H2  O   H1  H2  O   H1  
H2  O   H1  H2  O   H1  H2  O   H1  H2  O   H1  H2  O   H1  H2  O   H1  H2  O   
H1  H2  O   H1  H2  O   H1  H2  O   H1  H2  O   H1  H2  O   H1  H2  O   H1  H2  
O   H1  H2  O   H1  H2  O   H1  H2  O   H1  H2  O   H1  H2  O   H1  H2  O   H1  
H2  O   H1  H2  O   H1  H2  O   H1  H2  O   H1  H2  O   H1  H2  O   H1  H2  O   
H1  H2  O   H1  H2  O   H1  H2  O   H1  H2  O   H1  H2  O   H1  H2  O   H1  H2  
O   H1  H2  O   H1  H2  O   H1  H2  O   H1  H2  O   H1  H2  O   H1  H2  O   H1  
H2  O   H1  H2  O   H1  H2  O   H1  H2  O   H1  H2  O   H1  H2  O   H1  H2  O   
H1  H2  O   H1  H2  O   H1  H2  O   H1  H2  O   H1  H2  O   H1  H2  O   H1  H2  
O   H1  H2  O   H1  H2  O   H1  H2  O   H1  H2  O   H1  H2  O   H1  H2  O   H1  
H2  O   H1  H2  O   H1  H2  O   H1  H2  O   H1  H2  O   H1  H2  O   H1  H2  O   
H1  H2  O   H1  H2  O   H1  H2  O   H1  H2  O   H1  H2  O   H1  H2  O   H1  H2  
O   H1  H2  O   H1  H2  O   H1  H2  O   H1  H2  O   H1  H2  O   H1  H2  O   H1  
H2  O   H1  H2  O   H1  H2  O   H1  H2  O   H1  H2  O   H1  H2  O   H1  H2  O   
H1  H2  O   H1  H2  O   H1  H2  O   H1  H2  O   H1  H2  O   H1  H2  O   H1  H2  
O   H1  H2  O   H1  H2  O   H1  H2  O   H1  H2  O   H1  H2  O   H1  H2  O   H1  
H2  O   H1  H2  O   H1  H2  O   H1  H2  O   H1  H2  O   H1  H2  O   H1  H2  O   
H1  H2  O   H1  H2  O   H1  H2  O   H1  H2  O   H1  H2  O   H1  H2  O   H1  H2  
O   H1  H2  O   H1  H2  O   H1  H2  O   H1  H2  O   H1  H2  O   H1  H2  O   H1  
H2  O   H1  H2  O   H1  H2  O   H1  H2  O   H1  H2  O   H1  H2  O   H1  H2  O   
H1  H2  O   H1  H2  O   H1  H2  O   H1  H2  O   H1  H2  O   H1  H2  O   H1  H2  
O   H1  H2  O   H1  H2  O   H1  H2  O   H1  H2  O   H1  H2  O   H1  H2  O   H1  
H2  O   H1  H2  O   H1  H2  O   H1  H2  O   H1  H2  O   H1  H2  O   H1  H2  O   
H1  H2  O   H1  H2  O   H1  H2  O   H1  H2  O   H1  H2  O   H1  H2  O   H1  H2  
O   H1  H2  O   H1  H2  O   H1  H2  O   H1  H2  O   H1  H2  O   H1  H2  O   H1  
H2  O   H1  H2  O   H1  H2  O   H1  H2  O   H1  H2  O   H1  H2  O   H1  H2  O   
H1  H2  O   H1  H2  O   H1  H2  O   H1  H2  O   H1  H2  O   H1  H2  O   H1  H2  
O   H1  H2  O   H1  H2  O   H1  H2  O   H1  H2  O   H1  H2  O   H1  H2  O   H1  
H2  O   H1  H2  O   H1  H2  O   H1  H2  O   H1  H2  O   H1  H2  O   H1  H2  O   
H1  H2  O   H1  H2  O   H1  H2  O   H1  H2  O   H1  H2  O   H1  H2  O   H1  H2  
O   H1  H2  O   H1  H2  O   H1  H2  O   H1  H2  O   H1  H2  O   H1  H2  O   H1  
H2  O   H1  H2  O   H1  H2  O   H1  H2  O   H1  H2  O   H1  H2  O   H1  H2  O   
H1  H2  O   H1  H2  O   H1  H2  O   H1  H2  O   H1  H2  O   H1  H2  O   H1  H2  
O   H1  H2  O   H1  H2  O   H1  H2  O   H1  H2  O   H1  H2  O   H1  H2  O   H1  
H2  O   H1  H2  O   H1  H2  O   H1  H2  O   H1  H2  O   H1  H2  O   H1  H2  O   
H1  H2  O   H1  H2  O   H1  H2  O   H1  H2  O   H1  H2  O   H1  H2  O   H1  H2  
O   H1  H2  O   H1  H2  O   H1  H2  O   H1  H2  O   H1  H2  O   H1  H2  O   H1  
H2  O   H1  H2  O   H1  H2  O   H1  H2  O   H1  H2  O   H1  H2  O   H1  H2  O   
H1  H2  O   H1  H2  O   H1  H2  O   H1  H2  O   H1  H2  O   H1  H2  O   H1  H2  
O   H1  H2  O   H1  H2  O   H1  H2  O   H1  H2  O   H1  H2  O   H1  H2  O   H1  
H2  O   H1  H2  O   H1  H2  O   H1  H2  O   H1  H2  O   H1  H2  O   H1  H2  O   
H1  H2  O   H1  H2  O   H1  H2  O   H1  H2  O   H1  H2  O   H1  H2  O   H1  H2  
O   H1  H2  O   H1  H2  O   H1  H2  O   H1  H2  O   H1  H2  O   H1  H2  O   H1  
H2  O   H1  H2  O   H1  H2  O   H1  H2  O   H1  H2  O   H1  H2  O   H1  H2  O   
H1  H2  O   H1  H2  O   H1  H2  O   H1  H2  O   H1  H2  O   H1  H2  O   H1  H2  
O   H1  H2  O   H1  H2  O   H1  H2  O   H1  H2  O   H1  H2  O   H1  H2  O   H1  
H2  O   H1  H2  O   H1  H2  O   H1  H2  O   H1  H2  O   H1  H2  O   H1  H2  O   
H1  H2  O   H1  H2  O   H1  H2  O   H1  H2  O   H1  H2  O   H1  H2  O   H1  H2  
O   H1  H2  O   H1  H2  O   H1  H2  O   H1  H2  O   H1  H2  O   H1  H2  O   H1  
H2  O   H1  H2  O   H1  H2  O   H1  H2  O   H1  H2  O   H1  H2  O   H1  H2  O   
H1  H2  O   H1  H2  O   H1  H2  O   H1  H2  O   H1  H2  O   H1  H2  O   H1  H2  
O   H1  H2  O   H1  H2  O   H1  H2  O   H1  H2  O   H1  H2  O   H1  H2  O   H1  
H2  O   H1  H2  O   H1  H2  O   H1  H2  O   H1  H2  O   H1  H2  O   H1  H2  O   
H1  H2  O   H1  H2  O   H1  H2  O   H1  H2  O   H1  H2  O   H1  H2  O   H1  H2  
O   H1  H2  O   H1  H2  O   H1  H2  O   H1  H2  O   H1  H2  O   H1  H2  O   H1  
H2  O   H1  H2  O   H1  H2  O   H1  H2  O   H1  H2  O   H1  H2  O   H1  H2  O   
H1  H2  O   H1  H2  O   H1  H2  O   H1  H2  O   H1  H2  O   H1  H2  O   H1  H2  
O   H1  H2  O   H1  H2  O   H1  H2  O   H1  H2  O   H1  H2  O   H1  H2  O   H1  
H2  O   H1  H2  O   H1  H2  O   H1  H2  O   H1  H2  O   H1  H2  O   H1  H2  O   
H1  H2  O   H1  H2  O   H1  H2  O   H1  H2  O   H1  H2  O   H1  H2  O   H1  H2  
O   H1  H2  O   H1  H2  O   H1  H2  O   H1  H2  O   H1  H2  O   H1  H2  O   H1  
H2  O   H1  H2  O   H1  H2  O   H1  H2  O   H1  H2  O   H1  H2  O   H1  H2  O   
H1  H2  O   H1  H2  O   H1  H2  O   H1  H2  O   H1  H2  O   H1  H2  O   H1  H2  
O   H1  H2  O   H1  H2  O   H1  H2  O   H1  H2  O   H1  H2  O   H1  H2  O   H1  
H2  O   H1  H2  O   H1  H2  O   H1  H2  O   H1  H2  O   H1  H2  O   H1  H2  O   
H1  H2  O   H1  H2  O   H1  H2  O   H1  H2  O   H1  H2  O   H1  H2  O   H1  H2  
O   H1  H2  O   H1  H2  O   H1  H2  O   H1  H2  O   H1  H2  O   H1  H2  O   H1  
H2  O   H1  H2  O   H1  H2  O   H1  H2  O   H1  H2  O   H1  H2  O   H1  H2  O   
H1  H2  O   H1  H2  O   H1  H2  O   H1  H2  O   H1  H2  O   H1  H2  O   H1  H2  
O   H1  H2  O   H1  H2  O   H1  H2  O   H1  H2  O   H1  H2  O   H1  H2  O   H1  
H2  O   H1  H2  O   H1  H2  O   H1  H2  O   H1  H2  O   H1  H2  O   H1  H2  O   
H1  H2  O   H1  H2  O   H1  H2  O   H1  H2  O   H1  H2  O   H1  H2  O   H1  H2  
O   H1  H2  O   H1  H2  O   H1  H2  O   H1  H2  O   H1  H2  O   H1  H2  O   H1  
H2  O   H1  H2  O   H1  H2  O   H1  H2  O   H1  H2  O   H1  H2  O   H1  H2  O   
H1  H2  O   H1  H2  O   H1  H2  O   H1  H2  O   H1  H2  O   H1  H2  O   H1  H2  
O   H1  H2  O   H1  H2  O   H1  H2  O   H1  H2  O   H1  H2  O   H1  H2  O   H1  
H2  O   H1  H2  O   H1  H2  O   H1  H2  O   H1  H2  O   H1  H2  O   H1  H2  O   
H1  H2  O   H1  H2  O   H1  H2  O   H1  H2  O   H1  H2  O   H1  H2  O   H1  H2  
O   H1  H2  O   H1  H2  O   H1  H2  O   H1  H2  O   H1  H2  O   H1  H2  O   H1  
H2  O   H1  H2  O   H1  H2  O   H1  H2  O   H1  H2  O   H1  H2  O   H1  H2  O   
H1  H2  O   H1  H2  O   H1  H2  O   H1  H2  O   H1  H2  O   H1  H2  O   H1  H2  
O   H1  H2  O   H1  H2  O   H1  H2  O   H1  H2  O   H1  H2  O   H1  H2  O   H1  
H2  O   H1  H2  O   H1  H2  O   H1  H2  O   H1  H2  O   H1  H2  O   H1  H2  O   
H1  H2  O   H1  H2  O   H1  H2  O   H1  H2  O   H1  H2  O   H1  H2  O   H1  H2  
O   H1  H2  O   H1  H2  O   H1  H2  O   H1  H2  O   H1  H2  O   H1  H2  O   H1  
H2  O   H1  H2  O   H1  H2  O   H1  H2  O   H1  H2  O   H1  H2  O   H1  H2  O   
H1  H2  O   H1  H2  O   H1  H2  O   H1  H2  O   H1  H2  O   H1  H2  O   H1  H2  
O   H1  H2  O   H1  H2  O   H1  H2  O   H1  H2  O   H1  H2  O   H1  H2  O   H1  
H2  O   H1  H2  O   H1  H2  O   H1  H2  O   H1  H2  O   H1  H2  O   H1  H2  O   
H1  H2  O   H1  H2  O   H1  H2  O   H1  H2  O   H1  H2  O   H1  H2  O   H1  H2  
O   H1  H2  O   H1  H2  O   H1  H2  O   H1  H2  O   H1  H2  O   H1  H2  O   H1  
H2  O   H1  H2  O   H1  H2  O   H1  H2  O   H1  H2  O   H1  H2  O   H1  H2  O   
H1  H2  O   H1  H2  O   H1  H2  O   H1  H2  O   H1  H2  O   H1  H2  O   H1  H2  
O   H1  H2  O   H1  H2  O   H1  H2  O   H1  H2  O   H1  H2  O   H1  H2  O   H1  
H2  O   H1  H2  O   H1  H2  O   H1  H2  O   H1  H2  O   H1  H2  O   H1  H2  O   
H1  H2  O   H1  H2  O   H1  H2  O   H1  H2  O   H1  H2  O   H1  H2  O   H1  H2  
O   H1  H2  O   H1  H2  O   H1  H2  O   H1  H2  O   H1  H2  O   H1  H2  O   H1  
H2  O   H1  H2  O   H1  H2  O   H1  H2  O   H1  H2  O   H1  H2  O   H1  H2  O   
H1  H2  O   H1  H2  O   H1  H2  O   H1  H2  O   H1  H2  O   H1  H2  O   H1  H2  
O   H1  H2  O   H1  H2  O   H1  H2  O   H1  H2  O   H1  H2  O   H1  H2  O   H1  
H2  O   H1  H2  O   H1  H2  O   H1  H2  O   H1  H2  O   H1  H2  O   H1  H2  O   
H1  H2  O   H1  H2  O   H1  H2  O   H1  H2  O   H1  H2  O   H1  H2  O   H1  H2  
O   H1  H2  O   H1  H2  O   H1  H2  O   H1  H2  O   H1  H2  O   H1  H2  O   H1  
H2  O   H1  H2  O   H1  H2  O   H1  H2  O   H1  H2  O   H1  H2  O   H1  H2  O   
H1  H2  O   H1  H2  O   H1  H2  O   H1  H2  O   H1  H2  O   H1  H2  O   H1  H2  
O   H1  H2  O   H1  H2  O   H1  H2  O   H1  H2  O   H1  H2  O   H1  H2  O   H1  
H2  O   H1  H2  O   H1  H2  O   H1  H2  O   H1  H2  O   H1  H2  O   H1  H2  O   
H1  H2  O   H1  H2  O   H1  H2  O   H1  H2  O   H1  H2  O   H1  H2  O   H1  H2  
O   H1  H2  O   H1  H2  O   H1  H2  O   H1  H2  O   H1  H2  O   H1  H2  O   H1  
H2  O   H1  H2  O   H1  H2  O   H1  H2  O   H1  H2  O   H1  H2  O   H1  H2  O   
H1  H2  O   H1  H2  O   H1  H2  O   H1  H2  O   H1  H2  O   H1  H2  O   H1  H2  
O   H1  H2  O   H1  H2  O   H1  H2  O   H1  H2  O   H1  H2  O   H1  H2  O   H1  
H2  O   H1  H2  O   H1  H2  O   H1  H2  O   H1  H2  O   H1  H2  O   H1  H2  O   
H1  H2  O   H1  H2  O   H1  H2  O   H1  H2  O   H1  H2  O   H1  H2  O   H1  H2  
O   H1  H2  O   H1  H2  O   H1  H2  O   H1  H2  O   H1  H2  O   H1  H2  O   H1  
H2  O   H1  H2  O   H1  H2  O   H1  H2  O   H1  H2  O   H1  H2  O   H1  H2  O   
H1  H2  O   H1  H2  O   H1  H2  O   H1  H2  O   H1  H2  O   H1  H2  O   H1  H2  
O   H1  H2  O   H1  H2  O   H1  H2  O   H1  H2  O   H1  H2  O   H1  H2  O   H1  
H2  O   H1  H2  O   H1  H2  O   H1  H2  O   H1  H2  O   H1  H2  O   H1  H2  O   
H1  H2  O   H1  H2  O   H1  H2  O   H1  H2  O   H1  H2  O   H1  H2  O   H1  H2  
O   H1  H2  O   H1  H2  O   H1  H2  O   H1  H2  O   H1  H2  O   H1  H2  O   H1  
H2  O   H1  H2  O   H1  H2  O   H1  H2  O   H1  H2  O   H1  H2  O   H1  H2  O   
H1  H2  O   H1  H2  O   H1  H2  O   H1  H2  O   H1  H2  O   H1  H2  O   H1  H2  
O   H1  H2  O   H1  H2  O   H1  H2  O   H1  H2  O   H1  H2  O   H1  H2  O   H1  
H2  O   H1  H2  O   H1  H2  O   H1  H2  O   H1  H2  O   H1  H2  O   H1  H2  O   
H1  H2  O   H1  H2  O   H1  H2  O   H1  H2  O   H1  H2  O   H1  H2  O   H1  H2  
O   H1  H2  O   H1  H2  O   H1  H2  O   H1  H2  O   H1  H2  O   H1  H2  O   H1  
H2  O   H1  H2  O   H1  H2  O   H1  H2  O   H1  H2  O   H1  H2  O   H1  H2  O   
H1  H2  O   H1  H2  O   H1  H2  O   H1  H2  O   H1  H2  O   H1  H2  O   H1  H2  
O   H1  H2  O   H1  H2  O   H1  H2  O   H1  H2  O   H1  H2  O   H1  H2  O   H1  
H2  O   H1  H2  O   H1  H2  O   H1  H2  O   H1  H2  O   H1  H2  O   H1  H2  O   
H1  H2  O   H1  H2  O   H1  H2  O   H1  H2  O   H1  H2  O   H1  H2  O   H1  H2  
O   H1  H2  O   H1  H2  O   H1  H2  O   H1  H2  O   H1  H2  O   H1  H2  O   H1  
H2  O   H1  H2  O   H1  H2  O   H1  H2  O   H1  H2  O   H1  H2  O   H1  H2  O   
H1  H2  O   H1  H2  O   H1  H2  O   H1  H2  O   H1  H2  O   H1  H2  O   H1  H2  
O   H1  H2  O   H1  H2  O   H1  H2  O   H1  H2  O   H1  H2  O   H1  H2  O   H1  
H2  O   H1  H2  O   H1  H2  O   H1  H2  O   H1  H2  O   H1  H2  O   H1  H2  O   
H1  H2  O   H1  H2  O   H1  H2  O   H1  H2  O   H1  H2  O   H1  H2  O   H1  H2  
O   H1  H2  O   H1  H2  O   H1  H2  O   H1  H2  O   H1  H2  O   H1  H2  O   H1  
H2  O   H1  H2  O   H1  H2  O   H1  H2  O   H1  H2  O   H1  H2  O   H1  H2  O   
H1  H2  O   H1  H2  O   H1  H2  O   H1  H2  O   H1  H2  O   H1  H2  O   H1  H2  
O   H1  H2  O   H1  H2  O   H1  H2  O   H1  H2  O   H1  H2  O   H1  H2  O   H1  
H2  O   H1  H2  O   H1  H2  O   H1  H2  O   H1  H2  O   H1  H2  O   H1  H2  O   
H1  H2  O   H1  H2  O   H1  H2  O   H1  H2  O   H1  H2  O   H1  H2  O   H1  H2  
O   H1  H2  O   H1  H2  O   H1  H2  O   H1  H2  O   H1  H2  O   H1  H2  O   H1  
H2  O   H1  H2  O   H1  H2  O   H1  H2  O   H1  H2  O   H1  H2  O   H1  H2  O   
H1  H2  O   H1  H2  O   H1  H2  O   H1  H2  O   H1  H2  O   H1  H2  O   H1  H2  
O   H1  H2  O   H1  H2  O   H1  H2  O   H1  H2  O   H1  H2  O   H1  H2  O   H1  
H2  O   H1  H2  O   H1  H2  O   H1  H2  O   H1  H2  O   H1  H2  O   H1  H2  O   
H1  H2  O   H1  H2  O   H1  H2  O   H1  H2  O   H1  H2  O   H1  H2  O   H1  H2  
O   H1  H2  O   H1  H2  O   H1  H2  O   H1  H2  O   H1  H2  O   H1  H2  O   H1  
H2  O   H1  H2  O   H1  H2  O   H1  H2  O   H1  H2  O   H1  H2  O   H1  H2  O   
H1  H2  O   H1  H2  O   H1  H2  O   H1  H2  O   H1  H2  O   H1  H2  O   H1  H2  
O   H1  H2  O   H1  H2  O   H1  H2  O   H1  H2  O   H1  H2  O   H1  H2  O   H1  
H2  O   H1  H2  O   H1  H2  O   H1  H2  O   H1  H2  O   H1  H2  O   H1  H2  O   
H1  H2  O   H1  H2  O   H1  H2  O   H1  H2  O   H1  H2  O   H1  H2  O   H1  H2  
O   H1  H2  O   H1  H2  O   H1  H2  O   H1  H2  O   H1  H2  O   H1  H2  O   H1  
H2  O   H1  H2  O   H1  H2  O   H1  H2  O   H1  H2  O   H1  H2  O   H1  H2  O   
H1  H2  O   H1  H2  O   H1  H2  O   H1  H2  O   H1  H2  O   H1  H2  O   H1  H2  
O   H1  H2  O   H1  H2  O   H1  H2  O   H1  H2  O   H1  H2  O   H1  H2  O   H1  
H2  O   H1  H2  O   H1  H2  O   H1  H2  O   H1  H2  O   H1  H2  O   H1  H2  O   
H1  H2  O   H1  H2  O   H1  H2  O   H1  H2  O   H1  H2  O   H1  H2  O   H1  H2  
O   H1  H2  O   H1  H2  O   H1  H2  O   H1  H2  O   H1  H2  O   H1  H2  O   H1  
H2  O   H1  H2  O   H1  H2  O   H1  H2  O   H1  H2  O   H1  H2  O   H1  H2  O   
H1  H2  O   H1  H2  O   H1  H2  O   H1  H2  O   H1  H2  O   H1  H2  O   H1  H2  
O   H1  H2  O   H1  H2  O   H1  H2  O   H1  H2  O   H1  H2  O   H1  H2  O   H1  
H2  O   H1  H2  O   H1  H2  O   H1  H2  O   H1  H2  O   H1  H2  O   H1  H2  O   
H1  H2  O   H1  H2  O   H1  H2  O   H1  H2  O   H1  H2  O   H1  H2  O   H1  H2  
O   H1  H2  O   H1  H2  O   H1  H2  O   H1  H2  O   H1  H2  O   H1  H2  O   H1  
H2  O   H1  H2  O   H1  H2  O   H1  H2  O   H1  H2  O   H1  H2  O   H1  H2  O   
H1  H2  O   H1  H2  O   H1  H2  O   H1  H2  O   H1  H2  O   H1  H2  O   H1  H2  
O   H1  H2  O   H1  H2  O   H1  H2  O   H1  H2  O   H1  H2  O   H1  H2  O   H1  
H2  O   H1  H2  O   H1  H2  O   H1  H2  O   H1  H2  O   H1  H2  O   H1  H2  O   
H1  H2  O   H1  H2  O   H1  H2  O   H1  H2  O   H1  H2  O   H1  H2  O   H1  H2  
O   H1  H2  O   H1  H2  O   H1  H2  O   H1  H2  O   H1  H2  O   H1  H2  O   H1  
H2  O   H1  H2  O   H1  H2  O   H1  H2  O   H1  H2  O   H1  H2  O   H1  H2  O   
H1  H2  O   H1  H2  O   H1  H2  O   H1  H2  O   H1  H2  O   H1  H2  O   H1  H2  
O   H1  H2  O   H1  H2  O   H1  H2  O   H1  H2  O   H1  H2  O   H1  H2  O   H1  
H2  O   H1  H2  O   H1  H2  O   H1  H2  O   H1  H2  O   H1  H2  O   H1  H2  O   
H1  H2  O   H1  H2  O   H1  H2  O   H1  H2  O   H1  H2  O   H1  H2  O   H1  H2  
O   H1  H2  O   H1  H2  O   H1  H2  O   H1  H2  O   H1  H2  O   H1  H2  O   H1  
H2  O   H1  H2  O   H1  H2  O   H1  H2  O   H1  H2  O   H1  H2  O   H1  H2  O   
H1  H2  O   H1  H2  O   H1  H2  O   H1  H2  O   H1  H2  O   H1  H2  O   H1  H2  
O   H1  H2  O   H1  H2  O   H1  H2  O   H1  H2  O   H1  H2  O   H1  H2  O   H1  
H2  O   H1  H2  O   H1  H2  O   H1  H2  O   H1  H2  O   H1  H2  O   H1  H2  O   
H1  H2  O   H1  H2  O   H1  H2  O   H1  H2  O   H1  H2  O   H1  H2  O   H1  H2  
O   H1  H2  O   H1  H2  O   H1  H2  O   H1  H2  O   H1  H2  O   H1  H2  O   H1  
H2  O   H1  H2  O   H1  H2  O   H1  H2  O   H1  H2  O   H1  H2  O   H1  H2  O   
H1  H2  O   H1  H2  O   H1  H2  O   H1  H2  O   H1  H2  O   H1  H2  O   H1  H2  
O   H1  H2  O   H1  H2  O   H1  H2  O   H1  H2  O   H1  H2  O   H1  H2  O   H1  
H2  O   H1  H2  O   H1  H2  O   H1  H2  O   H1  H2  O   H1  H2  O   H1  H2  O   
H1  H2  O   H1  H2  O   H1  H2  O   H1  H2  O   H1  H2  O   H1  H2  O   H1  H2  
O   H1  H2  O   H1  H2  O   H1  H2  O   H1  H2  O   H1  H2  O   H1  H2  O   H1  
H2  O   H1  H2  O   H1  H2  O   H1  H2  O   H1  H2  O   H1  H2  O   H1  H2  O   
H1  H2  O   H1  H2  O   H1  H2  O   H1  H2  O   H1  H2  O   H1  H2  O   H1  H2  
O   H1  H2  O   H1  H2  O   H1  H2  O   H1  H2  O   H1  H2  O   H1  H2  O   H1  
H2  O   H1  H2  O   H1  H2  O   H1  H2  O   H1  H2  O   H1  H2  O   H1  H2  O   
H1  H2  O   H1  H2  O   H1  H2  O   H1  H2  O   H1  H2  O   H1  H2  O   H1  H2  
O   H1  H2  O   H1  H2  O   H1  H2  O   H1  H2  O   H1  H2  O   H1  H2  O   H1  
H2  O   H1  H2  O   H1  H2  O   H1  H2  O   H1  H2  O   H1  H2  O   H1  H2  O   
H1  H2  O   H1  H2  O   H1  H2  O   H1  H2  O   H1  H2  O   H1  H2  O   H1  H2  
O   H1  H2  O   H1  H2  O   H1  H2  O   H1  H2  O   H1  H2  O   H1  H2  O   H1  
H2  O   H1  H2  O   H1  H2  O   H1  H2  O   H1  H2  O   H1  H2  O   H1  H2  O   
H1  H2  O   H1  H2  O   H1  H2  O   H1  H2  O   H1  H2  O   H1  H2  O   H1  H2  
O   H1  H2  O   H1  H2  O   H1  H2  O   H1  H2  O   H1  H2  O   H1  H2  O   H1  
H2  O   H1  H2  O   H1  H2  O   H1  H2  O   H1  H2  O   H1  H2  O   H1  H2  O   
H1  H2  O   H1  H2  O   H1  H2  O   H1  H2  O   H1  H2  O   H1  H2  O   H1  H2  
O   H1  H2  O   H1  H2  O   H1  H2  O   H1  H2  O   H1  H2  O   H1  H2  O   H1  
H2  O   H1  H2  O   H1  H2  O   H1  H2  O   H1  H2  O   H1  H2  O   H1  H2  O   
H1  H2  O   H1  H2  O   H1  H2  O   H1  H2  O   H1  H2  O   H1  H2  O   H1  H2  
O   H1  H2  O   H1  H2  O   H1  H2  O   H1  H2  O   H1  H2  O   H1  H2  O   H1  
H2  O   H1  H2  O   H1  H2  O   H1  H2  O   H1  H2  O   H1  H2  O   H1  H2  O   
H1  H2  O   H1  H2  O   H1  H2  O   H1  H2  O   H1  H2  O   H1  H2  O   H1  H2  
O   H1  H2  O   H1  H2  O   H1  H2  O   H1  H2  O   H1  H2  O   H1  H2  O   H1  
H2  O   H1  H2  O   H1  H2  O   H1  H2  O   H1  H2  O   H1  H2  O   H1  H2  O   
H1  H2  O   H1  H2  O   H1  H2  O   H1  H2  O   H1  H2  O   H1  H2  O   H1  H2  
O   H1  H2  O   H1  H2  O   H1  H2  O   H1  H2  O   H1  H2  O   H1  H2  O   H1  
H2  O   H1  H2  O   H1  H2  O   H1  H2  O   H1  H2  O   H1  H2  O   H1  H2  O   
H1  H2  O   H1  H2  O   H1  H2  O   H1  H2  O   H1  H2  O   H1  H2  O   H1  H2  
O   H1  H2  O   H1  H2  O   H1  H2  O   H1  H2  O   H1  H2  O   H1  H2  O   H1  
H2  O   H1  H2  O   H1  H2  O   H1  H2  O   H1  H2  O   H1  H2  O   H1  H2  O   
H1  H2  O   H1  H2  O   H1  H2  O   H1  H2  O   H1  H2  O   H1  H2  O   H1  H2  
O   H1  H2  O   H1  H2  O   H1  H2  O   H1  H2  O   H1  H2  O   H1  H2  O   H1  
H2  O   H1  H2  O   H1  H2  O   H1  H2  O   H1  H2  O   H1  H2  O   H1  H2  O   
H1  H2  O   H1  H2  O   H1  H2  O   H1  H2  O   H1  H2  O   H1  H2  O   H1  H2  
O   H1  H2  O   H1  H2  O   H1  H2  O   H1  H2  O   H1  H2  O   H1  H2  O   H1  
H2  O   H1  H2  O   H1  H2  O   H1  H2  O   H1  H2  O   H1  H2  O   H1  H2  O   
H1  H2  O   H1  H2  O   H1  H2  O   H1  H2  O   H1  H2  O   H1  H2  O   H1  H2  
O   H1  H2  O   H1  H2  O   H1  H2  O   H1  H2  O   H1  H2  O   H1  H2  O   H1  
H2  O   H1  H2  O   H1  H2  O   H1  H2  O   H1  H2  O   H1  H2  O   H1  H2  O   
H1  H2  O   H1  H2  O   H1  H2  O   H1  H2  O   H1  H2  O   H1  H2  O   H1  H2  
O   H1  H2  O   H1  H2  O   H1  H2  O   H1  H2  O   H1  H2  O   H1  H2  O   H1  
H2  O   H1  H2  O   H1  H2  O   H1  H2  O   H1  H2  O   H1  H2  O   H1  H2  O   
H1  H2  O   H1  H2  O   H1  H2  O   H1  H2  O   H1  H2  O   H1  H2  O   H1  H2  
O   H1  H2  O   H1  H2  O   H1  H2  O   H1  H2  O   H1  H2  O   H1  H2  O   H1  
H2  O   H1  H2  O   H1  H2  O   H1  H2  O   H1  H2  O   H1  H2  O   H1  H2  O   
H1  H2  O   H1  H2  O   H1  H2  O   H1  H2  O   H1  H2  O   H1  H2  O   H1  H2  
O   H1  H2  O   H1  H2  O   H1  H2  O   H1  H2  O   H1  H2  O   H1  H2  O   H1  
H2  O   H1  H2  O   H1  H2  O   H1  H2  O   H1  H2  O   H1  H2  O   H1  H2  O   
H1  H2  O   H1  H2  O   H1  H2  O   H1  H2  O   H1  H2  O   H1  H2  O   H1  H2  
O   H1  H2  O   H1  H2  O   H1  H2  O   H1  H2  O   H1  H2  O   H1  H2  O   H1  
H2  O   H1  H2  O   H1  H2  O   H1  H2  O   H1  H2  O   H1  H2  O   H1  H2  O   
H1  H2  O   H1  H2  O   H1  H2  O   H1  H2  O   H1  H2  O   H1  H2  O   H1  H2  
O   H1  H2  O   H1  H2  O   H1  H2  O   H1  H2  O   H1  H2  O   H1  H2  O   H1  
H2  O   H1  H2  O   H1  H2  O   H1  H2  O   H1  H2  O   H1  H2  O   H1  H2  O   
H1  H2  O   H1  H2  O   H1  H2  O   H1  H2  O   H1  H2  O   H1  H2  O   H1  H2  
O   H1  H2  O   H1  H2  O   H1  H2  O   H1  H2  O   H1  H2  O   H1  H2  O   H1  
H2  O   H1  H2  O   H1  H2  O   H1  H2  O   H1  H2  O   H1  H2  O   H1  H2  O   
H1  H2  O   H1  H2  O   H1  H2  O   H1  H2  O   H1  H2  O   H1  H2  O   H1  H2  
O   H1  H2  O   H1  H2  O   H1  H2  O   H1  H2  O   H1  H2  O   H1  H2  O   H1  
H2  O   H1  H2  O   H1  H2  O   H1  H2  O   H1  H2  O   H1  H2  O   H1  H2  O   
H1  H2  O   H1  H2  O   H1  H2  O   H1  H2  O   H1  H2  O   H1  H2  O   H1  H2  
O   H1  H2  O   H1  H2  O   H1  H2  O   H1  H2  O   H1  H2  O   H1  H2  O   H1  
H2  O   H1  H2  O   H1  H2  O   H1  H2  O   H1  H2  O   H1  H2  O   H1  H2  O   
H1  H2  O   H1  H2  O   H1  H2  O   H1  H2  O   H1  H2  O   H1  H2  O   H1  H2  
O   H1  H2  O   H1  H2  O   H1  H2  O   H1  H2  O   H1  H2  O   H1  H2  O   H1  
H2  O   H1  H2  O   H1  H2  O   H1  H2  O   H1  H2  O   H1  H2  O   H1  H2  O   
H1  H2  O   H1  H2  O   H1  H2  O   H1  H2  O   H1  H2  O   H1  H2  O   H1  H2  
O   H1  H2  O   H1  H2  O   H1  H2  O   H1  H2  O   H1  H2  O   H1  H2  O   H1  
H2  O   H1  H2  O   H1  H2  O   H1  H2  O   H1  H2  O   H1  H2  O   H1  H2  O   
H1  H2  O   H1  H2  O   H1  H2  O   H1  H2  O   H1  H2  O   H1  H2  O   H1  H2  
O   H1  H2  O   H1  H2  O   H1  H2  O   H1  H2  O   H1  H2  O   H1  H2  O   H1  
H2  O   H1  H2  O   H1  H2  O   H1  H2  O   H1  H2  O   H1  H2  O   H1  H2  O   
H1  H2  O   H1  H2  O   H1  H2  O   H1  H2  O   H1  H2  O   H1  H2  O   H1  H2  
O   H1  H2  O   H1  H2  O   H1  H2  O   H1  H2  O   H1  H2  O   H1  H2  O   H1  
H2  O   H1  H2  O   H1  H2  O   H1  H2  O   H1  H2  O   H1  H2  O   H1  H2  O   
H1  H2  O   H1  H2  O   H1  H2  O   H1  H2  O   H1  H2  O   H1  H2  O   H1  H2  
O   H1  H2  O   H1  H2  O   H1  H2  O   H1  H2  O   H1  H2  O   H1  H2  O   H1  
H2  O   H1  H2  O   H1  H2  O   H1  H2  O   H1  H2  O   H1  H2  O   H1  H2  O   
H1  H2  O   H1  H2  O   H1  H2  O   H1  H2  O   H1  H2  O   H1  H2  O   H1  H2  
O   H1  H2  O   H1  H2  O   H1  H2  O   H1  H2  O   H1  H2  O   H1  H2  O   H1  
H2  O   H1  H2  O   H1  H2  O   H1  H2  O   H1  H2  O   H1  H2  O   H1  H2  O   
H1  H2  O   H1  H2  O   H1  H2  O   H1  H2  O   H1  H2  O   H1  H2  O   H1  H2  
O   H1  H2  O   H1  H2  O   H1  H2  O   H1  H2  O   H1  H2  O   H1  H2  O   H1  
H2  O   H1  H2  O   H1  H2  O   H1  H2  O   H1  H2  O   H1  H2  O   H1  H2  O   
H1  H2  O   H1  H2  O   H1  H2  O   H1  H2  O   H1  H2  O   H1  H2  O   H1  H2  
O   H1  H2  O   H1  H2  O   H1  H2  O   H1  H2  O   H1  H2  O   H1  H2  O   H1  
H2  O   H1  H2  O   H1  H2  O   H1  H2  O   H1  H2  O   H1  H2  O   H1  H2  O   
H1  H2  O   H1  H2  O   H1  H2  O   H1  H2  O   H1  H2  O   H1  H2  O   H1  H2  
O   H1  H2  O   H1  H2  O   H1  H2  O   H1  H2  O   H1  H2  O   H1  H2  O   H1  
H2  O   H1  H2  O   H1  H2  
%FLAG CHARGE                                                                    
%FORMAT(5E16.8)                                                                 
  5.36282289E+00  2.99210166E+00  2.99210166E+00  2.99210166E+00 -1.82223000E-01
  1.63089585E+00  1.63089585E+00  1.12304035E+01 -1.04268001E+01 -6.33953817E+00
  5.00566581E+00 -2.46729942E+00  2.20854276E+00 -7.54403220E-01  1.47600630E+00
  1.47600630E+00 -2.18667600E-02 -2.75703399E+00  7.04474118E+00 -3.09779100E-01
  4.88539863E+00 -3.13059114E+00  7.12674153E+00 -2.07916443E+00  4.22210691E+00
  1.33769904E+01 -1.07402236E+01 -7.57501011E+00  4.95464337E+00 -4.31868510E-01
  1.60356240E+00  6.23202660E-01  4.39157430E-01  4.39157430E-01  3.28001400E-02
  8.01781200E-01  8.01781200E-01 -4.98744351E+00 -9.76715280E-01  1.24640532E+00
  1.24640532E+00  1.24640532E+00  1.08841798E+01 -1.03484442E+01 -7.57501011E+00
  4.95464337E+00  6.14091510E-01  1.49969529E+00 -3.32556975E+00  1.09880469E+00
  1.09880469E+00  1.09880469E+00  1.08841798E+01 -1.03484442E+01 -7.57501011E+00
  4.95464337E+00 -7.08847470E-01  1.83498561E+00  6.65842842E+00  7.83558900E-02
 -4.44259674E+00  1.16987166E+00  1.16987166E+00  1.16987166E+00 -1.23200970E+01
  7.47478746E+00  1.08841798E+01 -1.03484442E+01 -7.57501011E+00  4.95464337E+00
 -9.43915140E-01  1.68009606E+00 -2.00809746E+00  8.32759110E-01  8.32759110E-01
  6.43429413E+00 -6.57825030E-01 -7.50940983E+00  1.82223000E+00  1.82223000E+00
  1.82223000E+00 -7.50940983E+00  1.82223000E+00  1.82223000E+00  1.82223000E+00
  1.08841798E+01 -1.03484442E+01 -6.33953817E+00  5.00566581E+00 -4.37335200E+00
  2.59849998E+00 -1.71289620E-01  6.59647260E-01  6.59647260E-01  3.40757010E-01
  1.87689690E-01  1.87689690E-01 -8.72848170E-01  1.13160483E+00  1.13160483E+00
 -2.60578890E-01  2.06823105E+00  2.06823105E+00 -7.02287442E+00  6.19558200E+00
  6.19558200E+00  6.19558200E+00  1.33769904E+01 -1.07402236E+01 -7.57501011E+00
  4.95464337E+00 -1.59445125E+00  1.76574087E+00  5.43935655E+00 -5.41202310E-01
 -5.81655816E+00  1.44138393E+00  1.44138393E+00  1.44138393E+00 -5.81655816E+00
  1.44138393E+00  1.44138393E+00  1.44138393E+00  1.08841798E+01 -1.03484442E+01
 -7.57501011E+00  4.95464337E+00 -1.08787131E+00  1.58351787E+00  2.37436569E+00
  3.40757010E-01 -5.83842492E+00  1.60720686E+00  1.60720686E+00  1.60720686E+00
 -7.83558900E-01  4.30046280E-01  4.30046280E-01 -1.20267180E+00  3.38934780E-01
  3.38934780E-01  3.38934780E-01  1.08841798E+01 -1.03484442E+01 -7.57501011E+00
  4.95464337E+00 -4.59201960E-01  1.27191654E+00  1.27191654E+00  1.08841798E+01
 -1.03484442E+01 -7.57501011E+00  4.95464337E+00 -1.59445125E+00  1.76574087E+00
  5.43935655E+00 -5.41202310E-01 -5.81655816E+00  1.44138393E+00  1.44138393E+00
  1.44138393E+00 -5.81655816E+00  1.44138393E+00  1.44138393E+00  1.44138393E+00
  1.08841798E+01 -1.03484442E+01 -7.57501011E+00  4.95464337E+00 -4.59201960E-01
  1.27191654E+00  1.27191654E+00  1.08841798E+01 -1.03484442E+01 -7.57501011E+00
  4.95464337E+00 -4.59201960E-01  1.27191654E+00  1.27191654E+00  1.08841798E+01
 -1.03484442E+01 -7.57501011E+00  4.95464337E+00 -4.59201960E-01  1.27191654E+00
  1.27191654E+00  1.08841798E+01 -1.03484442E+01 -7.57501011E+00  4.95464337E+00
 -4.59201960E-01  1.27191654E+00  1.27191654E+00  1.08841798E+01 -1.03484442E+01
 -7.57501011E+00  4.95464337E+00  2.60578890E-01  1.90969704E+00 -3.71917143E+00
  1.45231731E+00  1.45231731E+00  1.29924999E+01 -1.08076461E+01 -1.67481159E+01
  7.64607708E+00  7.64607708E+00  1.08841798E+01 -1.03484442E+01 -7.57501011E+00
  4.95464337E+00  2.60578890E-01  1.90969704E+00 -3.71917143E+00  1.45231731E+00
  1.45231731E+00  1.29924999E+01 -1.08076461E+01 -1.67481159E+01  7.64607708E+00
  7.64607708E+00  1.08841798E+01 -1.03484442E+01 -7.57501011E+00  4.95464337E+00
  6.14091510E-01  1.49969529E+00 -3.32556975E+00  1.09880469E+00  1.09880469E+00
  1.09880469E+00  1.08841798E+01 -1.03484442E+01 -7.57501011E+00  4.95464337E+00
 -1.59445125E+00  1.76574087E+00  5.43935655E+00 -5.41202310E-01 -5.81655816E+00
  1.44138393E+00  1.44138393E+00  1.44138393E+00 -5.81655816E+00  1.44138393E+00
  1.44138393E+00  1.44138393E+00  1.08841798E+01 -1.03484442E+01 -7.57501011E+00
  4.95464337E+00  2.60578890E-01  1.90969704E+00 -3.71917143E+00  1.45231731E+00
  1.45231731E+00  1.29924999E+01 -1.08076461E+01 -1.67481159E+01  7.64607708E+00
  7.64607708E+00  1.08841798E+01 -1.03484442E+01 -6.33953817E+00  5.00566581E+00
 -4.80522051E+00  2.84267880E+00 -1.27556100E-02  5.95869210E-01  5.95869210E-01
  7.10669700E-01  5.19335550E-01  5.19335550E-01  8.85603780E-01  1.25187201E+00
  1.25187201E+00 -9.64870785E+00  6.29762688E+00  1.47163295E+01 -1.57203782E+01
  8.15994594E+00  8.15994594E+00 -1.57203782E+01  8.15994594E+00  8.15994594E+00
  1.33769904E+01 -1.07402236E+01 -7.57501011E+00  4.95464337E+00 -4.31868510E-01
  1.60356240E+00  6.23202660E-01  4.39157430E-01  4.39157430E-01  3.28001400E-02
  8.01781200E-01  8.01781200E-01 -4.98744351E+00 -9.76715280E-01  1.24640532E+00
  1.24640532E+00  1.24640532E+00  1.08841798E+01 -1.03484442E+01 -7.57501011E+00
  4.95464337E+00 -1.08787131E+00  1.58351787E+00  2.37436569E+00  3.40757010E-01
 -5.83842492E+00  1.60720686E+00  1.60720686E+00  1.60720686E+00 -7.83558900E-01
  4.30046280E-01  4.30046280E-01 -1.20267180E+00  3.38934780E-01  3.38934780E-01
  3.38934780E-01  1.08841798E+01 -1.03484442E+01 -9.40817349E+00  5.35006728E+00
  6.94269630E-01  1.60356240E+00 -5.52135690E-01 -2.22312060E-01 -2.22312060E-01
  1.45669066E+01 -1.46033512E+01 -1.46033512E+01  9.77808618E+00 -1.06035564E+01
 -7.57501011E+00  4.95464337E+00 -1.05871563E+00  2.47823280E+00 -1.34845020E-01
  6.68758410E-01  6.68758410E-01  3.40392564E+00 -9.89835336E+00  2.97934605E+00
  2.61490005E+00 -5.09313285E+00  6.08442597E+00 -4.02166161E+00  3.39299226E+00
  1.08841798E+01 -1.03484442E+01 -7.57501011E+00  4.95464337E+00 -4.59201960E-01
  1.27191654E+00  1.27191654E+00  1.08841798E+01 -1.03484442E+01 -7.57501011E+00
  4.95464337E+00 -4.31868510E-01  1.60356240E+00  6.23202660E-01  4.39157430E-01
  4.39157430E-01  3.28001400E-02  8.01781200E-01  8.01781200E-01 -4.98744351E+00
 -9.76715280E-01  1.24640532E+00  1.24640532E+00  1.24640532E+00  1.08841798E+01
 -1.03484442E+01 -7.57501011E+00  4.95464337E+00  2.60578890E-01  1.90969704E+00
 -3.71917143E+00  1.45231731E+00  1.45231731E+00  1.29924999E+01 -1.08076461E+01
 -1.67481159E+01  7.64607708E+00  7.64607708E+00  1.08841798E+01 -1.03484442E+01
 -7.57501011E+00  4.95464337E+00  2.60578890E-01  1.90969704E+00 -3.71917143E+00
  1.45231731E+00  1.45231731E+00  1.29924999E+01 -1.08076461E+01 -1.67481159E+01
  7.64607708E+00  7.64607708E+00  1.08841798E+01 -1.03484442E+01 -7.57501011E+00
  4.95464337E+00 -1.59445125E+00  1.76574087E+00  5.43935655E+00 -5.41202310E-01
 -5.81655816E+00  1.44138393E+00  1.44138393E+00  1.44138393E+00 -5.81655816E+00
  1.44138393E+00  1.44138393E+00  1.44138393E+00  1.08841798E+01 -1.03484442E+01
 -9.40817349E+00  5.35006728E+00  7.23425310E-01  2.01356415E+00  1.02044880E+00
 -3.15245790E-01 -3.15245790E-01  2.47823280E-01 -7.74447750E-01 -7.74447750E-01
  1.46762404E+01 -1.49204192E+01 -1.49204192E+01  9.77808618E+00 -1.06035564E+01
 -7.57501011E+00  4.95464337E+00 -4.37335200E-02  1.78214094E+00 -6.25024890E-01
  5.37557850E-01  5.37557850E-01  2.15023140E-01 -2.28872088E+00  2.42356590E+00
 -3.10507992E+00  2.60578890E+00 -1.95343056E+00  2.36343231E+00 -3.10507992E+00
  2.60578890E+00 -2.28872088E+00  2.42356590E+00  1.08841798E+01 -1.03484442E+01
 -7.57501011E+00  4.95464337E+00 -1.08787131E+00  1.58351787E+00  2.37436569E+00
  3.40757010E-01 -5.83842492E+00  1.60720686E+00  1.60720686E+00  1.60720686E+00
 -7.83558900E-01  4.30046280E-01  4.30046280E-01 -1.20267180E+00  3.38934780E-01
  3.38934780E-01  3.38934780E-01  1.08841798E+01 -1.03484442E+01 -7.57501011E+00
  4.95464337E+00  6.14091510E-01  1.49969529E+00 -3.32556975E+00  1.09880469E+00
  1.09880469E+00  1.09880469E+00  1.08841798E+01 -1.03484442E+01 -7.57501011E+00
  4.95464337E+00 -1.08787131E+00  1.58351787E+00  2.37436569E+00  3.40757010E-01
 -5.83842492E+00  1.60720686E+00  1.60720686E+00  1.60720686E+00 -7.83558900E-01
  4.30046280E-01  4.30046280E-01 -1.20267180E+00  3.38934780E-01  3.38934780E-01
  3.38934780E-01  1.08841798E+01 -1.03484442E+01 -7.57501011E+00  4.95464337E+00
  2.60578890E-01  1.90969704E+00 -3.71917143E+00  1.45231731E+00  1.45231731E+00
  1.29924999E+01 -1.08076461E+01 -1.67481159E+01  7.64607708E+00  7.64607708E+00
  1.08841798E+01 -1.03484442E+01 -7.57501011E+00  4.95464337E+00 -7.08847470E-01
  1.83498561E+00  6.65842842E+00  7.83558900E-02 -4.44259674E+00  1.16987166E+00
  1.16987166E+00  1.16987166E+00 -1.23200970E+01  7.47478746E+00  1.08841798E+01
 -1.03484442E+01 -9.40817349E+00  5.35006728E+00  6.94269630E-01  1.60356240E+00
 -5.52135690E-01 -2.22312060E-01 -2.22312060E-01  1.45669066E+01 -1.46033512E+01
 -1.46033512E+01  9.77808618E+00 -1.06035564E+01 -7.57501011E+00  4.95464337E+00
 -4.59201960E-01  1.27191654E+00  1.27191654E+00  1.08841798E+01 -1.03484442E+01
 -7.57501011E+00  4.95464337E+00 -5.64891300E-02  1.54889550E+00 -6.56002800E-02
  3.11601330E-01  3.11601330E-01 -1.17533835E+00  6.41424960E-01  6.41424960E-01
  1.26663207E+01 -1.10900918E+01 -1.71417176E+01  7.74629973E+00  7.74629973E+00
  1.08841798E+01 -1.03484442E+01 -7.57501011E+00  4.95464337E+00  6.14091510E-01
  1.49969529E+00 -3.32556975E+00  1.09880469E+00  1.09880469E+00  1.09880469E+00
  1.08841798E+01 -1.03484442E+01 -7.57501011E+00  4.95464337E+00 -9.43915140E-01
  1.68009606E+00 -2.00809746E+00  8.32759110E-01  8.32759110E-01  6.43429413E+00
 -6.57825030E-01 -7.50940983E+00  1.82223000E+00  1.82223000E+00  1.82223000E+00
 -7.50940983E+00  1.82223000E+00  1.82223000E+00  1.82223000E+00  1.08841798E+01
 -1.03484442E+01 -7.57501011E+00  4.95464337E+00  2.60578890E-01  1.90969704E+00
 -3.71917143E+00  1.45231731E+00  1.45231731E+00  1.29924999E+01 -1.08076461E+01
 -1.67481159E+01  7.64607708E+00  7.64607708E+00  1.08841798E+01 -1.03484442E+01
 -7.57501011E+00  4.95464337E+00 -9.43915140E-01  1.68009606E+00 -2.00809746E+00
  8.32759110E-01  8.32759110E-01  6.43429413E+00 -6.57825030E-01 -7.50940983E+00
  1.82223000E+00  1.82223000E+00  1.82223000E+00 -7.50940983E+00  1.82223000E+00
  1.82223000E+00  1.82223000E+00  1.08841798E+01 -1.03484442E+01 -7.57501011E+00
  4.95464337E+00 -4.53735270E-01  1.53613989E+00  3.85766091E+00  6.41424960E-01
  6.41424960E-01 -1.19283176E+01  7.79003325E+00  1.08841798E+01 -1.03484442E+01
 -6.33953817E+00  5.00566581E+00 -4.37335200E+00  2.59849998E+00 -1.71289620E-01
  6.59647260E-01  6.59647260E-01  3.40757010E-01  1.87689690E-01  1.87689690E-01
 -8.72848170E-01  1.13160483E+00  1.13160483E+00 -2.60578890E-01  2.06823105E+00
  2.06823105E+00 -7.02287442E+00  6.19558200E+00  6.19558200E+00  6.19558200E+00
  1.33769904E+01 -1.07402236E+01 -7.57501011E+00  4.95464337E+00  6.14091510E-01
  1.49969529E+00 -3.32556975E+00  1.09880469E+00  1.09880469E+00  1.09880469E+00
  1.08841798E+01 -1.03484442E+01 -9.40817349E+00  5.35006728E+00  7.23425310E-01
  2.01356415E+00  1.02044880E+00 -3.15245790E-01 -3.15245790E-01  2.47823280E-01
 -7.74447750E-01 -7.74447750E-01  1.46762404E+01 -1.49204192E+01 -1.49204192E+01
  9.77808618E+00 -1.06035564E+01 -7.57501011E+00  4.95464337E+00 -4.53735270E-01
  1.53613989E+00  3.85766091E+00  6.41424960E-01  6.41424960E-01 -1.19283176E+01
  7.79003325E+00  1.08841798E+01 -1.03484442E+01 -6.33953817E+00  5.00566581E+00
 -4.37335200E+00  2.59849998E+00 -1.71289620E-01  6.59647260E-01  6.59647260E-01
  3.40757010E-01  1.87689690E-01  1.87689690E-01 -8.72848170E-01  1.13160483E+00
  1.13160483E+00 -2.60578890E-01  2.06823105E+00  2.06823105E+00 -7.02287442E+00
  6.19558200E+00  6.19558200E+00  6.19558200E+00  1.33769904E+01 -1.07402236E+01
 -7.57501011E+00  4.95464337E+00 -1.08787131E+00  1.58351787E+00  2.37436569E+00
  3.40757010E-01 -5.83842492E+00  1.60720686E+00  1.60720686E+00  1.60720686E+00
 -7.83558900E-01  4.30046280E-01  4.30046280E-01 -1.20267180E+00  3.38934780E-01
  3.38934780E-01  3.38934780E-01  1.08841798E+01 -1.03484442E+01 -7.57501011E+00
  4.95464337E+00 -5.64891300E-02  1.54889550E+00 -6.56002800E-02  3.11601330E-01
  3.11601330E-01 -1.17533835E+00  6.41424960E-01  6.41424960E-01  1.26663207E+01
 -1.10900918E+01 -1.71417176E+01  7.74629973E+00  7.74629973E+00  1.08841798E+01
 -1.03484442E+01 -7.57501011E+00  4.95464337E+00 -1.08787131E+00  1.58351787E+00
  2.37436569E+00  3.40757010E-01 -5.83842492E+00  1.60720686E+00  1.60720686E+00
  1.60720686E+00 -7.83558900E-01  4.30046280E-01  4.30046280E-01 -1.20267180E+00
  3.38934780E-01  3.38934780E-01  3.38934780E-01  1.08841798E+01 -1.03484442E+01
 -7.57501011E+00  4.95464337E+00 -4.59201960E-01  1.27191654E+00  1.27191654E+00
  1.08841798E+01 -1.03484442E+01 -9.40817349E+00  5.35006728E+00  7.23425310E-01
  2.01356415E+00  1.02044880E+00 -3.15245790E-01 -3.15245790E-01  2.47823280E-01
 -7.74447750E-01 -7.74447750E-01  1.46762404E+01 -1.49204192E+01 -1.49204192E+01
  9.77808618E+00 -1.06035564E+01 -6.33953817E+00  5.00566581E+00 -4.37335200E+00
  2.59849998E+00 -1.71289620E-01  6.59647260E-01  6.59647260E-01  3.40757010E-01
  1.87689690E-01  1.87689690E-01 -8.72848170E-01  1.13160483E+00  1.13160483E+00
 -2.60578890E-01  2.06823105E+00  2.06823105E+00 -7.02287442E+00  6.19558200E+00
  6.19558200E+00  6.19558200E+00  1.33769904E+01 -1.07402236E+01 -7.57501011E+00
  4.95464337E+00 -9.43915140E-01  1.68009606E+00 -2.00809746E+00  8.32759110E-01
  8.32759110E-01  6.43429413E+00 -6.57825030E-01 -7.50940983E+00  1.82223000E+00
  1.82223000E+00  1.82223000E+00 -7.50940983E+00  1.82223000E+00  1.82223000E+00
  1.82223000E+00  1.08841798E+01 -1.03484442E+01 -7.57501011E+00  4.95464337E+00
 -7.08847470E-01  1.83498561E+00  6.65842842E+00  7.83558900E-02 -4.44259674E+00
  1.16987166E+00  1.16987166E+00  1.16987166E+00 -1.23200970E+01  7.47478746E+00
  1.08841798E+01 -1.03484442E+01 -6.33953817E+00  5.00566581E+00 -4.80522051E+00
  2.84267880E+00 -1.27556100E-02  5.95869210E-01  5.95869210E-01  7.10669700E-01
  5.19335550E-01  5.19335550E-01  8.85603780E-01  1.25187201E+00  1.25187201E+00
 -9.64870785E+00  6.29762688E+00  1.47163295E+01 -1.57203782E+01  8.15994594E+00
  8.15994594E+00 -1.57203782E+01  8.15994594E+00  8.15994594E+00  1.33769904E+01
 -1.07402236E+01 -7.57501011E+00  4.95464337E+00 -4.59201960E-01  1.27191654E+00
  1.27191654E+00  1.08841798E+01 -1.03484442E+01 -7.57501011E+00  4.95464337E+00
 -9.43915140E-01  1.68009606E+00 -2.00809746E+00  8.32759110E-01  8.32759110E-01
  6.43429413E+00 -6.57825030E-01 -7.50940983E+00  1.82223000E+00  1.82223000E+00
  1.82223000E+00 -7.50940983E+00  1.82223000E+00  1.82223000E+00  1.82223000E+00
  1.08841798E+01 -1.03484442E+01 -7.57501011E+00  4.95464337E+00 -4.59201960E-01
  1.27191654E+00  1.27191654E+00  1.08841798E+01 -1.03484442E+01 -7.57501011E+00
  4.95464337E+00  6.14091510E-01  1.49969529E+00 -3.32556975E+00  1.09880469E+00
  1.09880469E+00  1.09880469E+00  1.08841798E+01 -1.03484442E+01 -7.57501011E+00
  4.95464337E+00 -4.59201960E-01  1.27191654E+00  1.27191654E+00  1.08841798E+01
 -1.03484442E+01 -7.57501011E+00  4.95464337E+00  6.14091510E-01  1.49969529E+00
 -3.32556975E+00  1.09880469E+00  1.09880469E+00  1.09880469E+00  1.08841798E+01
 -1.03484442E+01 -7.57501011E+00  4.95464337E+00  2.60578890E-01  1.90969704E+00
 -3.71917143E+00  1.45231731E+00  1.45231731E+00  1.29924999E+01 -1.08076461E+01
 -1.67481159E+01  7.64607708E+00  7.64607708E+00  1.08841798E+01 -1.03484442E+01
 -4.64304204E+00  3.49868160E-01  7.12491930E-01  7.12491930E-01  3.44401470E-01
  3.88134990E-01  3.88134990E-01 -1.27556100E-01  4.61024190E-01  4.61024190E-01
 -4.84713180E-01  1.16804943E+00  1.07438681E+01 -1.04741780E+01 -9.40817349E+00
  5.35006728E+00  7.23425310E-01  2.01356415E+00  1.02044880E+00 -3.15245790E-01
 -3.15245790E-01  2.47823280E-01 -7.74447750E-01 -7.74447750E-01  1.46762404E+01
 -1.49204192E+01 -1.49204192E+01  9.77808618E+00 -1.06035564E+01 -7.57501011E+00
  4.95464337E+00 -1.08787131E+00  1.58351787E+00  2.37436569E+00  3.40757010E-01
 -5.83842492E+00  1.60720686E+00  1.60720686E+00  1.60720686E+00 -7.83558900E-01
  4.30046280E-01  4.30046280E-01 -1.20267180E+00  3.38934780E-01  3.38934780E-01
  3.38934780E-01  1.08841798E+01 -1.03484442E+01 -7.57501011E+00  4.95464337E+00
 -4.59201960E-01  1.27191654E+00  1.27191654E+00  1.08841798E+01 -1.03484442E+01
 -6.33953817E+00  5.00566581E+00 -4.37335200E+00  2.59849998E+00 -1.71289620E-01
  6.59647260E-01  6.59647260E-01  3.40757010E-01  1.87689690E-01  1.87689690E-01
 -8.72848170E-01  1.13160483E+00  1.13160483E+00 -2.60578890E-01  2.06823105E+00
  2.06823105E+00 -7.02287442E+00  6.19558200E+00  6.19558200E+00  6.19558200E+00
  1.33769904E+01 -1.07402236E+01 -6.33953817E+00  5.00566581E+00 -4.37335200E+00
  2.59849998E+00 -1.71289620E-01  6.59647260E-01  6.59647260E-01  3.40757010E-01
  1.87689690E-01  1.87689690E-01 -8.72848170E-01  1.13160483E+00  1.13160483E+00
 -2.60578890E-01  2.06823105E+00  2.06823105E+00 -7.02287442E+00  6.19558200E+00
  6.19558200E+00  6.19558200E+00  1.33769904E+01 -1.07402236E+01 -7.57501011E+00
  4.95464337E+00  6.14091510E-01  1.49969529E+00 -3.32556975E+00  1.09880469E+00
  1.09880469E+00  1.09880469E+00  1.08841798E+01 -1.03484442E+01 -7.57501011E+00
  4.95464337E+00  6.14091510E-01  1.49969529E+00 -3.32556975E+00  1.09880469E+00
  1.09880469E+00  1.09880469E+00  1.08841798E+01 -1.03484442E+01 -9.40817349E+00
  5.35006728E+00  7.23425310E-01  2.01356415E+00  1.02044880E+00 -3.15245790E-01
 -3.15245790E-01  2.47823280E-01 -7.74447750E-01 -7.74447750E-01  1.46762404E+01
 -1.49204192E+01 -1.49204192E+01  9.77808618E+00 -1.06035564E+01 -9.40817349E+00
  5.35006728E+00  7.23425310E-01  2.01356415E+00  1.02044880E+00 -3.15245790E-01
 -3.15245790E-01  2.47823280E-01 -7.74447750E-01 -7.74447750E-01  1.46762404E+01
 -1.49204192E+01 -1.49204192E+01  9.77808618E+00 -1.06035564E+01 -7.57501011E+00
  4.95464337E+00 -4.53735270E-01  1.53613989E+00  3.85766091E+00  6.41424960E-01
  6.41424960E-01 -1.19283176E+01  7.79003325E+00  1.08841798E+01 -1.03484442E+01
 -6.33953817E+00  5.00566581E+00 -4.80522051E+00  2.84267880E+00 -1.27556100E-02
  5.95869210E-01  5.95869210E-01  7.10669700E-01  5.19335550E-01  5.19335550E-01
  8.85603780E-01  1.25187201E+00  1.25187201E+00 -9.64870785E+00  6.29762688E+00
  1.47163295E+01 -1.57203782E+01  8.15994594E+00  8.15994594E+00 -1.57203782E+01
  8.15994594E+00  8.15994594E+00  1.33769904E+01 -1.07402236E+01 -9.40817349E+00
  5.35006728E+00  7.23425310E-01  2.01356415E+00  1.02044880E+00 -3.15245790E-01
 -3.15245790E-01  2.47823280E-01 -7.74447750E-01 -7.74447750E-01  1.46762404E+01
 -1.49204192E+01 -1.49204192E+01  9.77808618E+00 -1.06035564E+01 -7.57501011E+00
  4.95464337E+00 -5.64891300E-02  1.54889550E+00 -6.56002800E-02  3.11601330E-01
  3.11601330E-01 -1.17533835E+00  6.41424960E-01  6.41424960E-01  1.26663207E+01
 -1.10900918E+01 -1.71417176E+01  7.74629973E+00  7.74629973E+00  1.08841798E+01
 -1.03484442E+01 -7.57501011E+00  4.95464337E+00 -1.08787131E+00  1.58351787E+00
  2.37436569E+00  3.40757010E-01 -5.83842492E+00  1.60720686E+00  1.60720686E+00
  1.60720686E+00 -7.83558900E-01  4.30046280E-01  4.30046280E-01 -1.20267180E+00
  3.38934780E-01  3.38934780E-01  3.38934780E-01  1.08841798E+01 -1.03484442E+01
 -9.40817349E+00  5.35006728E+00  7.23425310E-01  2.01356415E+00  1.02044880E+00
 -3.15245790E-01 -3.15245790E-01  2.47823280E-01 -7.74447750E-01 -7.74447750E-01
  1.46762404E+01 -1.49204192E+01 -1.49204192E+01  9.77808618E+00 -1.06035564E+01
 -9.40817349E+00  5.35006728E+00  6.94269630E-01  1.60356240E+00 -5.52135690E-01
 -2.22312060E-01 -2.22312060E-01  1.45669066E+01 -1.46033512E+01 -1.46033512E+01
  9.77808618E+00 -1.06035564E+01 -7.57501011E+00  4.95464337E+00  6.14091510E-01
  1.49969529E+00 -3.32556975E+00  1.09880469E+00  1.09880469E+00  1.09880469E+00
  1.08841798E+01 -1.03484442E+01 -7.57501011E+00  4.95464337E+00 -1.08787131E+00
  1.58351787E+00  2.37436569E+00  3.40757010E-01 -5.83842492E+00  1.60720686E+00
  1.60720686E+00  1.60720686E+00 -7.83558900E-01  4.30046280E-01  4.30046280E-01
 -1.20267180E+00  3.38934780E-01  3.38934780E-01  3.38934780E-01  1.08841798E+01
 -1.03484442E+01 -7.57501011E+00  4.95464337E+00 -5.64891300E-02  1.54889550E+00
 -6.56002800E-02  3.11601330E-01  3.11601330E-01 -1.17533835E+00  6.41424960E-01
  6.41424960E-01  1.26663207E+01 -1.10900918E+01 -1.71417176E+01  7.74629973E+00
  7.74629973E+00  1.08841798E+01 -1.03484442E+01 -7.57501011E+00  4.95464337E+00
 -4.59201960E-01  1.27191654E+00  1.27191654E+00  1.08841798E+01 -1.03484442E+01
 -7.57501011E+00  4.95464337E+00  6.14091510E-01  1.49969529E+00 -3.32556975E+00
  1.09880469E+00  1.09880469E+00  1.09880469E+00  1.08841798E+01 -1.03484442E+01
 -9.40817349E+00  5.35006728E+00  6.94269630E-01  1.60356240E+00 -5.52135690E-01
 -2.22312060E-01 -2.22312060E-01  1.45669066E+01 -1.46033512E+01 -1.46033512E+01
  9.77808618E+00 -1.06035564E+01 -7.57501011E+00  4.95464337E+00 -4.31868510E-01
  1.60356240E+00  6.23202660E-01  4.39157430E-01  4.39157430E-01  3.28001400E-02
  8.01781200E-01  8.01781200E-01 -4.98744351E+00 -9.76715280E-01  1.24640532E+00
  1.24640532E+00  1.24640532E+00  1.08841798E+01 -1.03484442E+01 -7.57501011E+00
  4.95464337E+00 -1.59445125E+00  1.76574087E+00  5.43935655E+00 -5.41202310E-01
 -5.81655816E+00  1.44138393E+00  1.44138393E+00  1.44138393E+00 -5.81655816E+00
  1.44138393E+00  1.44138393E+00  1.44138393E+00  1.08841798E+01 -1.03484442E+01
 -7.57501011E+00  4.95464337E+00 -4.37335200E-02  1.78214094E+00 -6.25024890E-01
  5.37557850E-01  5.37557850E-01  2.15023140E-01 -2.28872088E+00  2.42356590E+00
 -3.10507992E+00  2.60578890E+00 -1.95343056E+00  2.36343231E+00 -3.10507992E+00
  2.60578890E+00 -2.28872088E+00  2.42356590E+00  1.08841798E+01 -1.03484442E+01
 -7.57501011E+00  4.95464337E+00 -1.59445125E+00  1.76574087E+00  5.43935655E+00
 -5.41202310E-01 -5.81655816E+00  1.44138393E+00  1.44138393E+00  1.44138393E+00
 -5.81655816E+00  1.44138393E+00  1.44138393E+00  1.44138393E+00  1.08841798E+01
 -1.03484442E+01 -7.57501011E+00  4.95464337E+00 -7.08847470E-01  1.83498561E+00
  6.65842842E+00  7.83558900E-02 -4.44259674E+00  1.16987166E+00  1.16987166E+00
  1.16987166E+00 -1.23200970E+01  7.47478746E+00  1.08841798E+01 -1.03484442E+01
 -7.57501011E+00  4.95464337E+00 -4.53735270E-01  1.53613989E+00  3.85766091E+00
  6.41424960E-01  6.41424960E-01 -1.19283176E+01  7.79003325E+00  1.08841798E+01
 -1.03484442E+01 -7.57501011E+00  4.95464337E+00 -4.59201960E-01  1.27191654E+00
  1.27191654E+00  1.08841798E+01 -1.03484442E+01 -7.57501011E+00  4.95464337E+00
 -4.31868510E-01  1.60356240E+00  6.23202660E-01  4.39157430E-01  4.39157430E-01
  3.28001400E-02  8.01781200E-01  8.01781200E-01 -4.98744351E+00 -9.76715280E-01
  1.24640532E+00  1.24640532E+00  1.24640532E+00  1.08841798E+01 -1.03484442E+01
 -7.57501011E+00  4.95464337E+00 -4.59201960E-01  1.27191654E+00  1.27191654E+00
  1.08841798E+01 -1.03484442E+01 -7.57501011E+00  4.95464337E+00 -4.59201960E-01
  1.27191654E+00  1.27191654E+00  1.08841798E+01 -1.03484442E+01 -7.57501011E+00
  4.95464337E+00 -4.59201960E-01  1.27191654E+00  1.27191654E+00  1.08841798E+01
 -1.03484442E+01 -7.57501011E+00  4.95464337E+00 -7.08847470E-01  1.83498561E+00
  6.65842842E+00  7.83558900E-02 -4.44259674E+00  1.16987166E+00  1.16987166E+00
  1.16987166E+00 -1.23200970E+01  7.47478746E+00  1.08841798E+01 -1.03484442E+01
 -7.57501011E+00  4.95464337E+00 -4.59201960E-01  1.27191654E+00  1.27191654E+00
  1.08841798E+01 -1.03484442E+01 -7.57501011E+00  4.95464337E+00 -7.08847470E-01
  1.83498561E+00  6.65842842E+00  7.83558900E-02 -4.44259674E+00  1.16987166E+00
  1.16987166E+00  1.16987166E+00 -1.23200970E+01  7.47478746E+00  1.08841798E+01
 -1.03484442E+01 -7.57501011E+00  4.95464337E+00 -4.59201960E-01  1.27191654E+00
  1.27191654E+00  1.08841798E+01 -1.03484442E+01 -7.57501011E+00  4.95464337E+00
  6.14091510E-01  1.49969529E+00 -3.32556975E+00  1.09880469E+00  1.09880469E+00
  1.09880469E+00  1.08841798E+01 -1.03484442E+01 -7.57501011E+00  4.95464337E+00
  6.14091510E-01  1.49969529E+00 -3.32556975E+00  1.09880469E+00  1.09880469E+00
  1.09880469E+00  1.08841798E+01 -1.03484442E+01 -4.64304204E+00  3.49868160E-01
  7.12491930E-01  7.12491930E-01  3.44401470E-01  3.88134990E-01  3.88134990E-01
 -1.27556100E-01  4.61024190E-01  4.61024190E-01 -4.84713180E-01  1.16804943E+00
  1.07438681E+01 -1.04741780E+01 -7.57501011E+00  4.95464337E+00 -1.59445125E+00
  1.76574087E+00  5.43935655E+00 -5.41202310E-01 -5.81655816E+00  1.44138393E+00
  1.44138393E+00  1.44138393E+00 -5.81655816E+00  1.44138393E+00  1.44138393E+00
  1.44138393E+00  1.08841798E+01 -1.03484442E+01 -7.57501011E+00  4.95464337E+00
 -1.59445125E+00  1.76574087E+00  5.43935655E+00 -5.41202310E-01 -5.81655816E+00
  1.44138393E+00  1.44138393E+00  1.44138393E+00 -5.81655816E+00  1.44138393E+00
  1.44138393E+00  1.44138393E+00  1.08841798E+01 -1.03484442E+01 -7.57501011E+00
  4.95464337E+00  6.14091510E-01  1.49969529E+00 -3.32556975E+00  1.09880469E+00
  1.09880469E+00  1.09880469E+00  1.08841798E+01 -1.03484442E+01 -6.33953817E+00
  5.00566581E+00 -4.37335200E+00  2.59849998E+00 -1.71289620E-01  6.59647260E-01
  6.59647260E-01  3.40757010E-01  1.87689690E-01  1.87689690E-01 -8.72848170E-01
  1.13160483E+00  1.13160483E+00 -2.60578890E-01  2.06823105E+00  2.06823105E+00
 -7.02287442E+00  6.19558200E+00  6.19558200E+00  6.19558200E+00  1.33769904E+01
 -1.07402236E+01 -7.57501011E+00  4.95464337E+00 -1.08787131E+00  1.58351787E+00
  2.37436569E+00  3.40757010E-01 -5.83842492E+00  1.60720686E+00  1.60720686E+00
  1.60720686E+00 -7.83558900E-01  4.30046280E-01  4.30046280E-01 -1.20267180E+00
  3.38934780E-01  3.38934780E-01  3.38934780E-01  1.08841798E+01 -1.03484442E+01
 -7.57501011E+00  4.95464337E+00  6.14091510E-01  1.49969529E+00 -3.32556975E+00
  1.09880469E+00  1.09880469E+00  1.09880469E+00  1.08841798E+01 -1.03484442E+01
 -6.33953817E+00  5.00566581E+00 -4.37335200E+00  2.59849998E+00 -1.71289620E-01
  6.59647260E-01  6.59647260E-01  3.40757010E-01  1.87689690E-01  1.87689690E-01
 -8.72848170E-01  1.13160483E+00  1.13160483E+00 -2.60578890E-01  2.06823105E+00
  2.06823105E+00 -7.02287442E+00  6.19558200E+00  6.19558200E+00  6.19558200E+00
  1.33769904E+01 -1.07402236E+01 -9.40817349E+00  5.35006728E+00  7.23425310E-01
  2.01356415E+00  1.02044880E+00 -3.15245790E-01 -3.15245790E-01  2.47823280E-01
 -7.74447750E-01 -7.74447750E-01  1.46762404E+01 -1.49204192E+01 -1.49204192E+01
  9.77808618E+00 -1.06035564E+01 -7.57501011E+00  4.95464337E+00 -4.31868510E-01
  1.60356240E+00  6.23202660E-01  4.39157430E-01  4.39157430E-01  3.28001400E-02
  8.01781200E-01  8.01781200E-01 -4.98744351E+00 -9.76715280E-01  1.24640532E+00
  1.24640532E+00  1.24640532E+00  1.08841798E+01 -1.03484442E+01 -7.57501011E+00
  4.95464337E+00 -4.59201960E-01  1.27191654E+00  1.27191654E+00  1.08841798E+01
 -1.03484442E+01 -7.57501011E+00  4.95464337E+00  6.14091510E-01  1.49969529E+00
 -3.32556975E+00  1.09880469E+00  1.09880469E+00  1.09880469E+00  1.08841798E+01
 -1.03484442E+01 -7.57501011E+00  4.95464337E+00 -9.43915140E-01  1.68009606E+00
 -2.00809746E+00  8.32759110E-01  8.32759110E-01  6.43429413E+00 -6.57825030E-01
 -7.50940983E+00  1.82223000E+00  1.82223000E+00  1.82223000E+00 -7.50940983E+00
  1.82223000E+00  1.82223000E+00  1.82223000E+00  1.08841798E+01 -1.03484442E+01
 -7.57501011E+00  4.95464337E+00 -7.08847470E-01  1.83498561E+00  6.65842842E+00
  7.83558900E-02 -4.44259674E+00  1.16987166E+00  1.16987166E+00  1.16987166E+00
 -1.23200970E+01  7.47478746E+00  1.08841798E+01 -1.03484442E+01 -7.57501011E+00
  4.95464337E+00 -1.59445125E+00  1.76574087E+00  5.43935655E+00 -5.41202310E-01
 -5.81655816E+00  1.44138393E+00  1.44138393E+00  1.44138393E+00 -5.81655816E+00
  1.44138393E+00  1.44138393E+00  1.44138393E+00  1.08841798E+01 -1.03484442E+01
 -7.57501011E+00  4.95464337E+00 -4.59201960E-01  1.27191654E+00  1.27191654E+00
  1.08841798E+01 -1.03484442E+01 -7.57501011E+00  4.95464337E+00 -1.59445125E+00
  1.76574087E+00  5.43935655E+00 -5.41202310E-01 -5.81655816E+00  1.44138393E+00
  1.44138393E+00  1.44138393E+00 -5.81655816E+00  1.44138393E+00  1.44138393E+00
  1.44138393E+00  1.08841798E+01 -1.03484442E+01 -7.57501011E+00  4.95464337E+00
 -1.59445125E+00  1.76574087E+00  5.43935655E+00 -5.41202310E-01 -5.81655816E+00
  1.44138393E+00  1.44138393E+00  1.44138393E+00 -5.81655816E+00  1.44138393E+00
  1.44138393E+00  1.44138393E+00  1.08841798E+01 -1.03484442E+01 -7.57501011E+00
  4.95464337E+00 -7.08847470E-01  1.83498561E+00  6.65842842E+00  7.83558900E-02
 -4.44259674E+00  1.16987166E+00  1.16987166E+00  1.16987166E+00 -1.23200970E+01
  7.47478746E+00  1.08841798E+01 -1.03484442E+01 -6.33953817E+00  5.00566581E+00
 -4.80522051E+00  2.84267880E+00 -1.27556100E-02  5.95869210E-01  5.95869210E-01
  7.10669700E-01  5.19335550E-01  5.19335550E-01  8.85603780E-01  1.25187201E+00
  1.25187201E+00 -9.64870785E+00  6.29762688E+00  1.47163295E+01 -1.57203782E+01
  8.15994594E+00  8.15994594E+00 -1.57203782E+01  8.15994594E+00  8.15994594E+00
  1.33769904E+01 -1.07402236E+01 -4.64304204E+00  3.49868160E-01  7.12491930E-01
  7.12491930E-01  3.44401470E-01  3.88134990E-01  3.88134990E-01 -1.27556100E-01
  4.61024190E-01  4.61024190E-01 -4.84713180E-01  1.16804943E+00  1.07438681E+01
 -1.04741780E+01 -7.57501011E+00  4.95464337E+00 -4.37335200E-02  1.78214094E+00
 -6.25024890E-01  5.37557850E-01  5.37557850E-01  2.15023140E-01 -2.28872088E+00
  2.42356590E+00 -3.10507992E+00  2.60578890E+00 -1.95343056E+00  2.36343231E+00
 -3.10507992E+00  2.60578890E+00 -2.28872088E+00  2.42356590E+00  1.08841798E+01
 -1.03484442E+01 -7.57501011E+00  4.95464337E+00 -4.53735270E-01  1.53613989E+00
  3.85766091E+00  6.41424960E-01  6.41424960E-01 -1.19283176E+01  7.79003325E+00
  1.08841798E+01 -1.03484442E+01 -7.57501011E+00  4.95464337E+00 -4.37335200E-02
  1.78214094E+00 -6.25024890E-01  5.37557850E-01  5.37557850E-01  2.15023140E-01
 -2.28872088E+00  2.42356590E+00 -3.10507992E+00  2.60578890E+00 -1.95343056E+00
  2.36343231E+00 -3.10507992E+00  2.60578890E+00 -2.28872088E+00  2.42356590E+00
  1.08841798E+01 -1.03484442E+01 -9.40817349E+00  5.35006728E+00  7.23425310E-01
  2.01356415E+00  1.02044880E+00 -3.15245790E-01 -3.15245790E-01  2.47823280E-01
 -7.74447750E-01 -7.74447750E-01  1.46762404E+01 -1.49204192E+01 -1.49204192E+01
  9.77808618E+00 -1.06035564E+01 -7.57501011E+00  4.95464337E+00 -4.59201960E-01
  1.27191654E+00  1.27191654E+00  1.08841798E+01 -1.03484442E+01 -6.33953817E+00
  5.00566581E+00 -4.80522051E+00  2.84267880E+00 -1.27556100E-02  5.95869210E-01
  5.95869210E-01  7.10669700E-01  5.19335550E-01  5.19335550E-01  8.85603780E-01
  1.25187201E+00  1.25187201E+00 -9.64870785E+00  6.29762688E+00  1.47163295E+01
 -1.57203782E+01  8.15994594E+00  8.15994594E+00 -1.57203782E+01  8.15994594E+00
  8.15994594E+00  1.33769904E+01 -1.07402236E+01 -6.33953817E+00  5.00566581E+00
 -4.37335200E+00  2.59849998E+00 -1.71289620E-01  6.59647260E-01  6.59647260E-01
  3.40757010E-01  1.87689690E-01  1.87689690E-01 -8.72848170E-01  1.13160483E+00
  1.13160483E+00 -2.60578890E-01  2.06823105E+00  2.06823105E+00 -7.02287442E+00
  6.19558200E+00  6.19558200E+00  6.19558200E+00  1.33769904E+01 -1.07402236E+01
 -6.33953817E+00  5.00566581E+00 -4.80522051E+00  2.84267880E+00 -1.27556100E-02
  5.95869210E-01  5.95869210E-01  7.10669700E-01  5.19335550E-01  5.19335550E-01
  8.85603780E-01  1.25187201E+00  1.25187201E+00 -9.64870785E+00  6.29762688E+00
  1.47163295E+01 -1.57203782E+01  8.15994594E+00  8.15994594E+00 -1.57203782E+01
  8.15994594E+00  8.15994594E+00  1.33769904E+01 -1.07402236E+01 -7.57501011E+00
  4.95464337E+00 -5.64891300E-02  1.54889550E+00 -6.56002800E-02  3.11601330E-01
  3.11601330E-01 -1.17533835E+00  6.41424960E-01  6.41424960E-01  1.26663207E+01
 -1.10900918E+01 -1.71417176E+01  7.74629973E+00  7.74629973E+00  1.08841798E+01
 -1.03484442E+01 -7.57501011E+00  4.95464337E+00 -7.08847470E-01  1.83498561E+00
  6.65842842E+00  7.83558900E-02 -4.44259674E+00  1.16987166E+00  1.16987166E+00
  1.16987166E+00 -1.23200970E+01  7.47478746E+00  1.08841798E+01 -1.03484442E+01
 -7.57501011E+00  4.95464337E+00 -5.64891300E-02  1.54889550E+00 -6.56002800E-02
  3.11601330E-01  3.11601330E-01 -1.17533835E+00  6.41424960E-01  6.41424960E-01
  1.26663207E+01 -1.10900918E+01 -1.71417176E+01  7.74629973E+00  7.74629973E+00
  1.08841798E+01 -1.03484442E+01 -7.57501011E+00  4.95464337E+00  6.14091510E-01
  1.49969529E+00 -3.32556975E+00  1.09880469E+00  1.09880469E+00  1.09880469E+00
  1.08841798E+01 -1.03484442E+01 -7.57501011E+00  4.95464337E+00  6.14091510E-01
  1.49969529E+00 -3.32556975E+00  1.09880469E+00  1.09880469E+00  1.09880469E+00
  1.08841798E+01 -1.03484442E+01 -7.57501011E+00  4.95464337E+00  6.14091510E-01
  1.49969529E+00 -3.32556975E+00  1.09880469E+00  1.09880469E+00  1.09880469E+00
  1.08841798E+01 -1.03484442E+01 -7.57501011E+00  4.95464337E+00 -4.59201960E-01
  1.27191654E+00  1.27191654E+00  1.08841798E+01 -1.03484442E+01 -7.57501011E+00
  4.95464337E+00 -1.59445125E+00  1.76574087E+00  5.43935655E+00 -5.41202310E-01
 -5.81655816E+00  1.44138393E+00  1.44138393E+00  1.44138393E+00 -5.81655816E+00
  1.44138393E+00  1.44138393E+00  1.44138393E+00  1.08841798E+01 -1.03484442E+01
 -9.40817349E+00  5.35006728E+00  7.23425310E-01  2.01356415E+00  1.02044880E+00
 -3.15245790E-01 -3.15245790E-01  2.47823280E-01 -7.74447750E-01 -7.74447750E-01
  1.46762404E+01 -1.49204192E+01 -1.49204192E+01  9.77808618E+00 -1.06035564E+01
 -7.57501011E+00  4.95464337E+00  6.14091510E-01  1.49969529E+00 -3.32556975E+00
  1.09880469E+00  1.09880469E+00  1.09880469E+00  1.08841798E+01 -1.03484442E+01
 -7.57501011E+00  4.95464337E+00 -4.31868510E-01  1.60356240E+00  6.23202660E-01
  4.39157430E-01  4.39157430E-01  3.28001400E-02  8.01781200E-01  8.01781200E-01
 -4.98744351E+00 -9.76715280E-01  1.24640532E+00  1.24640532E+00  1.24640532E+00
  1.08841798E+01 -1.03484442E+01 -6.33953817E+00  5.00566581E+00 -4.37335200E+00
  2.59849998E+00 -1.71289620E-01  6.59647260E-01  6.59647260E-01  3.40757010E-01
  1.87689690E-01  1.87689690E-01 -8.72848170E-01  1.13160483E+00  1.13160483E+00
 -2.60578890E-01  2.06823105E+00  2.06823105E+00 -7.02287442E+00  6.19558200E+00
  6.19558200E+00  6.19558200E+00  1.33769904E+01 -1.07402236E+01 -7.57501011E+00
  4.95464337E+00  6.14091510E-01  1.49969529E+00 -3.32556975E+00  1.09880469E+00
  1.09880469E+00  1.09880469E+00  1.08841798E+01 -1.03484442E+01 -7.57501011E+00
  4.95464337E+00  6.14091510E-01  1.49969529E+00 -3.32556975E+00  1.09880469E+00
  1.09880469E+00  1.09880469E+00  1.08841798E+01 -1.03484442E+01 -7.57501011E+00
  4.95464337E+00 -1.59445125E+00  1.76574087E+00  5.43935655E+00 -5.41202310E-01
 -5.81655816E+00  1.44138393E+00  1.44138393E+00  1.44138393E+00 -5.81655816E+00
  1.44138393E+00  1.44138393E+00  1.44138393E+00  1.08841798E+01 -1.03484442E+01
 -9.40817349E+00  5.35006728E+00  6.94269630E-01  1.60356240E+00 -5.52135690E-01
 -2.22312060E-01 -2.22312060E-01  1.45669066E+01 -1.46033512E+01 -1.46033512E+01
  9.77808618E+00 -1.06035564E+01 -7.57501011E+00  4.95464337E+00 -7.08847470E-01
  1.83498561E+00  6.65842842E+00  7.83558900E-02 -4.44259674E+00  1.16987166E+00
  1.16987166E+00  1.16987166E+00 -1.23200970E+01  7.47478746E+00  1.08841798E+01
 -1.03484442E+01 -7.57501011E+00  4.95464337E+00 -9.43915140E-01  1.68009606E+00
 -2.00809746E+00  8.32759110E-01  8.32759110E-01  6.43429413E+00 -6.57825030E-01
 -7.50940983E+00  1.82223000E+00  1.82223000E+00  1.82223000E+00 -7.50940983E+00
  1.82223000E+00  1.82223000E+00  1.82223000E+00  1.08841798E+01 -1.03484442E+01
 -7.57501011E+00  4.95464337E+00 -1.08787131E+00  1.58351787E+00  2.37436569E+00
  3.40757010E-01 -5.83842492E+00  1.60720686E+00  1.60720686E+00  1.60720686E+00
 -7.83558900E-01  4.30046280E-01  4.30046280E-01 -1.20267180E+00  3.38934780E-01
  3.38934780E-01  3.38934780E-01  1.08841798E+01 -1.03484442E+01 -7.57501011E+00
  4.95464337E+00 -1.59445125E+00  1.76574087E+00  5.43935655E+00 -5.41202310E-01
 -5.81655816E+00  1.44138393E+00  1.44138393E+00  1.44138393E+00 -5.81655816E+00
  1.44138393E+00  1.44138393E+00  1.44138393E+00  1.08841798E+01 -1.03484442E+01
 -7.57501011E+00  4.95464337E+00 -1.08787131E+00  1.58351787E+00  2.37436569E+00
  3.40757010E-01 -5.83842492E+00  1.60720686E+00  1.60720686E+00  1.60720686E+00
 -7.83558900E-01  4.30046280E-01  4.30046280E-01 -1.20267180E+00  3.38934780E-01
  3.38934780E-01  3.38934780E-01  1.08841798E+01 -1.03484442E+01 -4.64304204E+00
  3.49868160E-01  7.12491930E-01  7.12491930E-01  3.44401470E-01  3.88134990E-01
  3.88134990E-01 -1.27556100E-01  4.61024190E-01  4.61024190E-01 -4.84713180E-01
  1.16804943E+00  1.07438681E+01 -1.04741780E+01 -7.57501011E+00  4.95464337E+00
  2.60578890E-01  1.90969704E+00 -3.71917143E+00  1.45231731E+00  1.45231731E+00
  1.29924999E+01 -1.08076461E+01 -1.67481159E+01  7.64607708E+00  7.64607708E+00
  1.08841798E+01 -1.03484442E+01 -9.40817349E+00  5.35006728E+00  6.94269630E-01
  1.60356240E+00 -5.52135690E-01 -2.22312060E-01 -2.22312060E-01  1.45669066E+01
 -1.46033512E+01 -1.46033512E+01  9.77808618E+00 -1.06035564E+01 -6.33953817E+00
  5.00566581E+00 -4.80522051E+00  2.84267880E+00 -1.27556100E-02  5.95869210E-01
  5.95869210E-01  7.10669700E-01  5.19335550E-01  5.19335550E-01  8.85603780E-01
  1.25187201E+00  1.25187201E+00 -9.64870785E+00  6.29762688E+00  1.47163295E+01
 -1.57203782E+01  8.15994594E+00  8.15994594E+00 -1.57203782E+01  8.15994594E+00
  8.15994594E+00  1.33769904E+01 -1.07402236E+01 -7.57501011E+00  4.95464337E+00
 -9.43915140E-01  1.68009606E+00 -2.00809746E+00  8.32759110E-01  8.32759110E-01
  6.43429413E+00 -6.57825030E-01 -7.50940983E+00  1.82223000E+00  1.82223000E+00
  1.82223000E+00 -7.50940983E+00  1.82223000E+00  1.82223000E+00  1.82223000E+00
  1.08841798E+01 -1.03484442E+01 -7.57501011E+00  4.95464337E+00 -9.43915140E-01
  1.68009606E+00 -2.00809746E+00  8.32759110E-01  8.32759110E-01  6.43429413E+00
 -6.57825030E-01 -7.50940983E+00  1.82223000E+00  1.82223000E+00  1.82223000E+00
 -7.50940983E+00  1.82223000E+00  1.82223000E+00  1.82223000E+00  1.08841798E+01
 -1.03484442E+01 -9.40817349E+00  5.35006728E+00  6.94269630E-01  1.60356240E+00
 -5.52135690E-01 -2.22312060E-01 -2.22312060E-01  1.45669066E+01 -1.46033512E+01
 -1.46033512E+01  9.77808618E+00 -1.06035564E+01 -7.57501011E+00  4.95464337E+00
 -1.08787131E+00  1.58351787E+00  2.37436569E+00  3.40757010E-01 -5.83842492E+00
  1.60720686E+00  1.60720686E+00  1.60720686E+00 -7.83558900E-01  4.30046280E-01
  4.30046280E-01 -1.20267180E+00  3.38934780E-01  3.38934780E-01  3.38934780E-01
  1.08841798E+01 -1.03484442E+01 -7.57501011E+00  4.95464337E+00 -1.59445125E+00
  1.76574087E+00  5.43935655E+00 -5.41202310E-01 -5.81655816E+00  1.44138393E+00
  1.44138393E+00  1.44138393E+00 -5.81655816E+00  1.44138393E+00  1.44138393E+00
  1.44138393E+00  1.08841798E+01 -1.03484442E+01 -9.40817349E+00  5.35006728E+00
  6.94269630E-01  1.60356240E+00 -5.52135690E-01 -2.22312060E-01 -2.22312060E-01
  1.45669066E+01 -1.46033512E+01 -1.46033512E+01  9.77808618E+00 -1.06035564E+01
 -6.33953817E+00  5.00566581E+00 -4.37335200E+00  2.59849998E+00 -1.71289620E-01
  6.59647260E-01  6.59647260E-01  3.40757010E-01  1.87689690E-01  1.87689690E-01
 -8.72848170E-01  1.13160483E+00  1.13160483E+00 -2.60578890E-01  2.06823105E+00
  2.06823105E+00 -7.02287442E+00  6.19558200E+00  6.19558200E+00  6.19558200E+00
  1.33769904E+01 -1.07402236E+01 -7.57501011E+00  4.95464337E+00 -4.53735270E-01
  1.53613989E+00  3.85766091E+00  6.41424960E-01  6.41424960E-01 -1.19283176E+01
  7.79003325E+00  1.08841798E+01 -1.03484442E+01 -7.57501011E+00  4.95464337E+00
 -7.08847470E-01  1.83498561E+00  6.65842842E+00  7.83558900E-02 -4.44259674E+00
  1.16987166E+00  1.16987166E+00  1.16987166E+00 -1.23200970E+01  7.47478746E+00
  1.08841798E+01 -1.03484442E+01 -4.64304204E+00  3.49868160E-01  7.12491930E-01
  7.12491930E-01  3.44401470E-01  3.88134990E-01  3.88134990E-01 -1.27556100E-01
  4.61024190E-01  4.61024190E-01 -4.84713180E-01  1.16804943E+00  1.07438681E+01
 -1.04741780E+01 -7.57501011E+00  4.95464337E+00 -4.31868510E-01  1.60356240E+00
  6.23202660E-01  4.39157430E-01  4.39157430E-01  3.28001400E-02  8.01781200E-01
  8.01781200E-01 -4.98744351E+00 -9.76715280E-01  1.24640532E+00  1.24640532E+00
  1.24640532E+00  1.08841798E+01 -1.03484442E+01 -7.57501011E+00  4.95464337E+00
 -4.31868510E-01  1.60356240E+00  6.23202660E-01  4.39157430E-01  4.39157430E-01
  3.28001400E-02  8.01781200E-01  8.01781200E-01 -4.98744351E+00 -9.76715280E-01
  1.24640532E+00  1.24640532E+00  1.24640532E+00  1.08841798E+01 -1.03484442E+01
 -9.40817349E+00  5.35006728E+00  7.23425310E-01  2.01356415E+00  1.02044880E+00
 -3.15245790E-01 -3.15245790E-01  2.47823280E-01 -7.74447750E-01 -7.74447750E-01
  1.46762404E+01 -1.49204192E+01 -1.49204192E+01  9.77808618E+00 -1.06035564E+01
 -7.57501011E+00  4.95464337E+00  6.14091510E-01  1.49969529E+00 -3.32556975E+00
  1.09880469E+00  1.09880469E+00  1.09880469E+00  1.08841798E+01 -1.03484442E+01
 -7.57501011E+00  4.95464337E+00 -4.37335200E-02  1.78214094E+00 -6.25024890E-01
  5.37557850E-01  5.37557850E-01  2.15023140E-01 -2.28872088E+00  2.42356590E+00
 -3.10507992E+00  2.60578890E+00 -1.95343056E+00  2.36343231E+00 -3.10507992E+00
  2.60578890E+00 -2.28872088E+00  2.42356590E+00  1.08841798E+01 -1.03484442E+01
 -6.33953817E+00  5.00566581E+00 -4.37335200E+00  2.59849998E+00 -1.71289620E-01
  6.59647260E-01  6.59647260E-01  3.40757010E-01  1.87689690E-01  1.87689690E-01
 -8.72848170E-01  1.13160483E+00  1.13160483E+00 -2.60578890E-01  2.06823105E+00
  2.06823105E+00 -7.02287442E+00  6.19558200E+00  6.19558200E+00  6.19558200E+00
  1.33769904E+01 -1.07402236E+01 -9.40817349E+00  5.35006728E+00  7.23425310E-01
  2.01356415E+00  1.02044880E+00 -3.15245790E-01 -3.15245790E-01  2.47823280E-01
 -7.74447750E-01 -7.74447750E-01  1.46762404E+01 -1.49204192E+01 -1.49204192E+01
  9.77808618E+00 -1.06035564E+01 -7.57501011E+00  4.95464337E+00  6.14091510E-01
  1.49969529E+00 -3.32556975E+00  1.09880469E+00  1.09880469E+00  1.09880469E+00
  1.08841798E+01 -1.03484442E+01 -9.40817349E+00  5.35006728E+00  6.94269630E-01
  1.60356240E+00 -5.52135690E-01 -2.22312060E-01 -2.22312060E-01  1.45669066E+01
 -1.46033512E+01 -1.46033512E+01  9.77808618E+00 -1.06035564E+01 -7.57501011E+00
  4.95464337E+00  2.60578890E-01  1.90969704E+00 -3.71917143E+00  1.45231731E+00
  1.45231731E+00  1.29924999E+01 -1.08076461E+01 -1.67481159E+01  7.64607708E+00
  7.64607708E+00  1.08841798E+01 -1.03484442E+01 -7.57501011E+00  4.95464337E+00
 -1.59445125E+00  1.76574087E+00  5.43935655E+00 -5.41202310E-01 -5.81655816E+00
  1.44138393E+00  1.44138393E+00  1.44138393E+00 -5.81655816E+00  1.44138393E+00
  1.44138393E+00  1.44138393E+00  1.08841798E+01 -1.03484442E+01 -7.57501011E+00
  4.95464337E+00 -9.43915140E-01  1.68009606E+00 -2.00809746E+00  8.32759110E-01
  8.32759110E-01  6.43429413E+00 -6.57825030E-01 -7.50940983E+00  1.82223000E+00
  1.82223000E+00  1.82223000E+00 -7.50940983E+00  1.82223000E+00  1.82223000E+00
  1.82223000E+00  1.08841798E+01 -1.03484442E+01 -6.33953817E+00  5.00566581E+00
 -4.80522051E+00  2.84267880E+00 -1.27556100E-02  5.95869210E-01  5.95869210E-01
  7.10669700E-01  5.19335550E-01  5.19335550E-01  8.85603780E-01  1.25187201E+00
  1.25187201E+00 -9.64870785E+00  6.29762688E+00  1.47163295E+01 -1.57203782E+01
  8.15994594E+00  8.15994594E+00 -1.57203782E+01  8.15994594E+00  8.15994594E+00
  1.33769904E+01 -1.07402236E+01 -7.57501011E+00  4.95464337E+00 -5.64891300E-02
  1.54889550E+00 -6.56002800E-02  3.11601330E-01  3.11601330E-01 -1.17533835E+00
  6.41424960E-01  6.41424960E-01  1.26663207E+01 -1.10900918E+01 -1.71417176E+01
  7.74629973E+00  7.74629973E+00  1.08841798E+01 -1.03484442E+01 -7.57501011E+00
  4.95464337E+00 -4.59201960E-01  1.27191654E+00  1.27191654E+00  1.08841798E+01
 -1.03484442E+01 -7.57501011E+00  4.95464337E+00 -1.59445125E+00  1.76574087E+00
  5.43935655E+00 -5.41202310E-01 -5.81655816E+00  1.44138393E+00  1.44138393E+00
  1.44138393E+00 -5.81655816E+00  1.44138393E+00  1.44138393E+00  1.44138393E+00
  1.08841798E+01 -1.03484442E+01 -7.57501011E+00  4.95464337E+00 -5.64891300E-02
  1.54889550E+00 -6.56002800E-02  3.11601330E-01  3.11601330E-01 -1.17533835E+00
  6.41424960E-01  6.41424960E-01  1.26663207E+01 -1.10900918E+01 -1.71417176E+01
  7.74629973E+00  7.74629973E+00  1.08841798E+01 -1.03484442E+01 -7.57501011E+00
  4.95464337E+00 -4.59201960E-01  1.27191654E+00  1.27191654E+00  1.08841798E+01
 -1.03484442E+01 -7.57501011E+00  4.95464337E+00 -1.08787131E+00  1.58351787E+00
  2.37436569E+00  3.40757010E-01 -5.83842492E+00  1.60720686E+00  1.60720686E+00
  1.60720686E+00 -7.83558900E-01  4.30046280E-01  4.30046280E-01 -1.20267180E+00
  3.38934780E-01  3.38934780E-01  3.38934780E-01  1.08841798E+01 -1.03484442E+01
 -7.57501011E+00  4.95464337E+00 -4.53735270E-01  1.53613989E+00  3.85766091E+00
  6.41424960E-01  6.41424960E-01 -1.19283176E+01  7.79003325E+00  1.08841798E+01
 -1.03484442E+01 -9.40817349E+00  5.35006728E+00  6.94269630E-01  1.60356240E+00
 -5.52135690E-01 -2.22312060E-01 -2.22312060E-01  1.45669066E+01 -1.46033512E+01
 -1.46033512E+01  9.77808618E+00 -1.06035564E+01 -7.57501011E+00  4.95464337E+00
 -9.43915140E-01  1.68009606E+00 -2.00809746E+00  8.32759110E-01  8.32759110E-01
  6.43429413E+00 -6.57825030E-01 -7.50940983E+00  1.82223000E+00  1.82223000E+00
  1.82223000E+00 -7.50940983E+00  1.82223000E+00  1.82223000E+00  1.82223000E+00
  1.08841798E+01 -1.03484442E+01 -7.57501011E+00  4.95464337E+00 -1.08787131E+00
  1.58351787E+00  2.37436569E+00  3.40757010E-01 -5.83842492E+00  1.60720686E+00
  1.60720686E+00  1.60720686E+00 -7.83558900E-01  4.30046280E-01  4.30046280E-01
 -1.20267180E+00  3.38934780E-01  3.38934780E-01  3.38934780E-01  1.08841798E+01
 -1.03484442E+01 -7.57501011E+00  4.95464337E+00  6.14091510E-01  1.49969529E+00
 -3.32556975E+00  1.09880469E+00  1.09880469E+00  1.09880469E+00  1.08841798E+01
 -1.03484442E+01 -7.57501011E+00  4.95464337E+00 -1.59445125E+00  1.76574087E+00
  5.43935655E+00 -5.41202310E-01 -5.81655816E+00  1.44138393E+00  1.44138393E+00
  1.44138393E+00 -5.81655816E+00  1.44138393E+00  1.44138393E+00  1.44138393E+00
  1.08841798E+01 -1.03484442E+01 -7.57501011E+00  4.95464337E+00 -4.53735270E-01
  1.53613989E+00  3.85766091E+00  6.41424960E-01  6.41424960E-01 -1.19283176E+01
  7.79003325E+00  1.08841798E+01 -1.03484442E+01 -7.57501011E+00  4.95464337E+00
 -4.59201960E-01  1.27191654E+00  1.27191654E+00  1.08841798E+01 -1.03484442E+01
 -9.40817349E+00  5.35006728E+00  7.23425310E-01  2.01356415E+00  1.02044880E+00
 -3.15245790E-01 -3.15245790E-01  2.47823280E-01 -7.74447750E-01 -7.74447750E-01
  1.46762404E+01 -1.49204192E+01 -1.49204192E+01  9.77808618E+00 -1.06035564E+01
 -7.57501011E+00  4.95464337E+00 -1.59445125E+00  1.76574087E+00  5.43935655E+00
 -5.41202310E-01 -5.81655816E+00  1.44138393E+00  1.44138393E+00  1.44138393E+00
 -5.81655816E+00  1.44138393E+00  1.44138393E+00  1.44138393E+00  1.08841798E+01
 -1.03484442E+01 -7.57501011E+00  4.95464337E+00  2.60578890E-01  1.90969704E+00
 -3.71917143E+00  1.45231731E+00  1.45231731E+00  1.29924999E+01 -1.08076461E+01
 -1.67481159E+01  7.64607708E+00  7.64607708E+00  1.08841798E+01 -1.03484442E+01
 -7.57501011E+00  4.95464337E+00 -9.43915140E-01  1.68009606E+00 -2.00809746E+00
  8.32759110E-01  8.32759110E-01  6.43429413E+00 -6.57825030E-01 -7.50940983E+00
  1.82223000E+00  1.82223000E+00  1.82223000E+00 -7.50940983E+00  1.82223000E+00
  1.82223000E+00  1.82223000E+00  1.08841798E+01 -1.03484442E+01 -9.40817349E+00
  5.35006728E+00  6.94269630E-01  1.60356240E+00 -5.52135690E-01 -2.22312060E-01
 -2.22312060E-01  1.45669066E+01 -1.46033512E+01 -1.46033512E+01  9.77808618E+00
 -1.06035564E+01 -7.57501011E+00  4.95464337E+00 -4.37335200E-02  1.78214094E+00
 -6.25024890E-01  5.37557850E-01  5.37557850E-01  2.15023140E-01 -2.28872088E+00
  2.42356590E+00 -3.10507992E+00  2.60578890E+00 -1.95343056E+00  2.36343231E+00
 -3.10507992E+00  2.60578890E+00 -2.28872088E+00  2.42356590E+00  1.08841798E+01
 -1.03484442E+01 -7.57501011E+00  4.95464337E+00  6.14091510E-01  1.49969529E+00
 -3.32556975E+00  1.09880469E+00  1.09880469E+00  1.09880469E+00  1.08841798E+01
 -1.03484442E+01 -9.40817349E+00  5.35006728E+00  6.94269630E-01  1.60356240E+00
 -5.52135690E-01 -2.22312060E-01 -2.22312060E-01  1.45669066E+01 -1.46033512E+01
 -1.46033512E+01  9.77808618E+00 -1.06035564E+01 -7.57501011E+00  4.95464337E+00
 -1.59445125E+00  1.76574087E+00  5.43935655E+00 -5.41202310E-01 -5.81655816E+00
  1.44138393E+00  1.44138393E+00  1.44138393E+00 -5.81655816E+00  1.44138393E+00
  1.44138393E+00  1.44138393E+00  1.08841798E+01 -1.03484442E+01 -6.33953817E+00
  5.00566581E+00 -4.37335200E+00  2.59849998E+00 -1.71289620E-01  6.59647260E-01
  6.59647260E-01  3.40757010E-01  1.87689690E-01  1.87689690E-01 -8.72848170E-01
  1.13160483E+00  1.13160483E+00 -2.60578890E-01  2.06823105E+00  2.06823105E+00
 -7.02287442E+00  6.19558200E+00  6.19558200E+00  6.19558200E+00  1.33769904E+01
 -1.07402236E+01 -7.57501011E+00  4.95464337E+00 -7.08847470E-01  1.83498561E+00
  6.65842842E+00  7.83558900E-02 -4.44259674E+00  1.16987166E+00  1.16987166E+00
  1.16987166E+00 -1.23200970E+01  7.47478746E+00  1.08841798E+01 -1.03484442E+01
 -7.57501011E+00  4.95464337E+00 -1.08787131E+00  1.58351787E+00  2.37436569E+00
  3.40757010E-01 -5.83842492E+00  1.60720686E+00  1.60720686E+00  1.60720686E+00
 -7.83558900E-01  4.30046280E-01  4.30046280E-01 -1.20267180E+00  3.38934780E-01
  3.38934780E-01  3.38934780E-01  1.08841798E+01 -1.03484442E+01 -7.57501011E+00
  4.95464337E+00 -4.31868510E-01  1.60356240E+00  6.23202660E-01  4.39157430E-01
  4.39157430E-01  3.28001400E-02  8.01781200E-01  8.01781200E-01 -4.98744351E+00
 -9.76715280E-01  1.24640532E+00  1.24640532E+00  1.24640532E+00  1.08841798E+01
 -1.03484442E+01 -7.57501011E+00  4.95464337E+00 -4.53735270E-01  1.53613989E+00
  3.85766091E+00  6.41424960E-01  6.41424960E-01 -1.19283176E+01  7.79003325E+00
  1.08841798E+01 -1.03484442E+01 -7.57501011E+00  4.95464337E+00  2.60578890E-01
  1.90969704E+00 -3.71917143E+00  1.45231731E+00  1.45231731E+00  1.29924999E+01
 -1.08076461E+01 -1.67481159E+01  7.64607708E+00  7.64607708E+00  1.08841798E+01
 -1.03484442E+01 -7.57501011E+00  4.95464337E+00 -5.64891300E-02  1.54889550E+00
 -6.56002800E-02  3.11601330E-01  3.11601330E-01 -1.17533835E+00  6.41424960E-01
  6.41424960E-01  1.26663207E+01 -1.10900918E+01 -1.71417176E+01  7.74629973E+00
  7.74629973E+00  1.08841798E+01 -1.03484442E+01 -7.57501011E+00  4.95464337E+00
 -4.59201960E-01  1.27191654E+00  1.27191654E+00  1.08841798E+01 -1.03484442E+01
 -7.57501011E+00  4.95464337E+00 -4.53735270E-01  1.53613989E+00  3.85766091E+00
  6.41424960E-01  6.41424960E-01 -1.19283176E+01  7.79003325E+00  1.08841798E+01
 -1.03484442E+01 -7.57501011E+00  4.95464337E+00  6.14091510E-01  1.49969529E+00
 -3.32556975E+00  1.09880469E+00  1.09880469E+00  1.09880469E+00  1.08841798E+01
 -1.03484442E+01 -7.57501011E+00  4.95464337E+00 -9.43915140E-01  1.68009606E+00
 -2.00809746E+00  8.32759110E-01  8.32759110E-01  6.43429413E+00 -6.57825030E-01
 -7.50940983E+00  1.82223000E+00  1.82223000E+00  1.82223000E+00 -7.50940983E+00
  1.82223000E+00  1.82223000E+00  1.82223000E+00  1.08841798E+01 -1.03484442E+01
 -7.57501011E+00  4.95464337E+00 -4.31868510E-01  1.60356240E+00  6.23202660E-01
  4.39157430E-01  4.39157430E-01  3.28001400E-02  8.01781200E-01  8.01781200E-01
 -4.98744351E+00 -9.76715280E-01  1.24640532E+00  1.24640532E+00  1.24640532E+00
  1.08841798E+01 -1.03484442E+01 -7.57501011E+00  4.95464337E+00 -4.59201960E-01
  1.27191654E+00  1.27191654E+00  1.08841798E+01 -1.03484442E+01 -7.57501011E+00
  4.95464337E+00 -1.08787131E+00  1.58351787E+00  2.37436569E+00  3.40757010E-01
 -5.83842492E+00  1.60720686E+00  1.60720686E+00  1.60720686E+00 -7.83558900E-01
  4.30046280E-01  4.30046280E-01 -1.20267180E+00  3.38934780E-01  3.38934780E-01
  3.38934780E-01  1.08841798E+01 -1.03484442E+01 -7.57501011E+00  4.95464337E+00
 -4.59201960E-01  1.27191654E+00  1.27191654E+00  1.08841798E+01 -1.03484442E+01
 -7.57501011E+00  4.95464337E+00 -1.59445125E+00  1.76574087E+00  5.43935655E+00
 -5.41202310E-01 -5.81655816E+00  1.44138393E+00  1.44138393E+00  1.44138393E+00
 -5.81655816E+00  1.44138393E+00  1.44138393E+00  1.44138393E+00  1.08841798E+01
 -1.03484442E+01 -7.57501011E+00  4.95464337E+00 -4.53735270E-01  1.53613989E+00
  3.85766091E+00  6.41424960E-01  6.41424960E-01 -1.19283176E+01  7.79003325E+00
  1.08841798E+01 -1.03484442E+01 -7.57501011E+00  4.95464337E+00 -4.53735270E-01
  1.53613989E+00  3.85766091E+00  6.41424960E-01  6.41424960E-01 -1.19283176E+01
  7.79003325E+00  1.08841798E+01 -1.03484442E+01 -7.57501011E+00  4.95464337E+00
 -4.59201960E-01  1.27191654E+00  1.27191654E+00  1.08841798E+01 -1.03484442E+01
 -9.40817349E+00  5.35006728E+00  7.23425310E-01  2.01356415E+00  1.02044880E+00
 -3.15245790E-01 -3.15245790E-01  2.47823280E-01 -7.74447750E-01 -7.74447750E-01
  1.46762404E+01 -1.49204192E+01 -1.49204192E+01  9.77808618E+00 -1.06035564E+01
 -7.57501011E+00  4.95464337E+00  2.60578890E-01  1.90969704E+00 -3.71917143E+00
  1.45231731E+00  1.45231731E+00  1.29924999E+01 -1.08076461E+01 -1.67481159E+01
  7.64607708E+00  7.64607708E+00  1.08841798E+01 -1.03484442E+01 -6.33953817E+00
  5.00566581E+00 -4.80522051E+00  2.84267880E+00 -1.27556100E-02  5.95869210E-01
  5.95869210E-01  7.10669700E-01  5.19335550E-01  5.19335550E-01  8.85603780E-01
  1.25187201E+00  1.25187201E+00 -9.64870785E+00  6.29762688E+00  1.47163295E+01
 -1.57203782E+01  8.15994594E+00  8.15994594E+00 -1.57203782E+01  8.15994594E+00
  8.15994594E+00  1.33769904E+01 -1.07402236E+01 -7.57501011E+00  4.95464337E+00
  6.14091510E-01  1.49969529E+00 -3.32556975E+00  1.09880469E+00  1.09880469E+00
  1.09880469E+00  1.08841798E+01 -1.03484442E+01 -7.57501011E+00  4.95464337E+00
 -1.59445125E+00  1.76574087E+00  5.43935655E+00 -5.41202310E-01 -5.81655816E+00
  1.44138393E+00  1.44138393E+00  1.44138393E+00 -5.81655816E+00  1.44138393E+00
  1.44138393E+00  1.44138393E+00  1.08841798E+01 -1.03484442E+01 -9.40817349E+00
  5.35006728E+00  7.23425310E-01  2.01356415E+00  1.02044880E+00 -3.15245790E-01
 -3.15245790E-01  2.47823280E-01 -7.74447750E-01 -7.74447750E-01  1.46762404E+01
 -1.49204192E+01 -1.49204192E+01  9.77808618E+00 -1.06035564E+01 -7.57501011E+00
  4.95464337E+00  6.14091510E-01  1.49969529E+00 -3.32556975E+00  1.09880469E+00
  1.09880469E+00  1.09880469E+00  1.08841798E+01 -1.03484442E+01 -7.57501011E+00
  4.95464337E+00  6.14091510E-01  1.49969529E+00 -3.32556975E+00  1.09880469E+00
  1.09880469E+00  1.09880469E+00  1.08841798E+01 -1.03484442E+01 -6.33953817E+00
  5.00566581E+00 -4.37335200E+00  2.59849998E+00 -1.71289620E-01  6.59647260E-01
  6.59647260E-01  3.40757010E-01  1.87689690E-01  1.87689690E-01 -8.72848170E-01
  1.13160483E+00  1.13160483E+00 -2.60578890E-01  2.06823105E+00  2.06823105E+00
 -7.02287442E+00  6.19558200E+00  6.19558200E+00  6.19558200E+00  1.33769904E+01
 -1.07402236E+01 -6.33953817E+00  5.00566581E+00 -4.37335200E+00  2.59849998E+00
 -1.71289620E-01  6.59647260E-01  6.59647260E-01  3.40757010E-01  1.87689690E-01
  1.87689690E-01 -8.72848170E-01  1.13160483E+00  1.13160483E+00 -2.60578890E-01
  2.06823105E+00  2.06823105E+00 -7.02287442E+00  6.19558200E+00  6.19558200E+00
  6.19558200E+00  1.33769904E+01 -1.07402236E+01 -7.57501011E+00  4.95464337E+00
  6.14091510E-01  1.49969529E+00 -3.32556975E+00  1.09880469E+00  1.09880469E+00
  1.09880469E+00  1.08841798E+01 -1.03484442E+01 -7.57501011E+00  4.95464337E+00
 -1.08787131E+00  1.58351787E+00  2.37436569E+00  3.40757010E-01 -5.83842492E+00
  1.60720686E+00  1.60720686E+00  1.60720686E+00 -7.83558900E-01  4.30046280E-01
  4.30046280E-01 -1.20267180E+00  3.38934780E-01  3.38934780E-01  3.38934780E-01
  1.08841798E+01 -1.03484442E+01 -7.57501011E+00  4.95464337E+00 -4.53735270E-01
  1.53613989E+00  3.85766091E+00  6.41424960E-01  6.41424960E-01 -1.19283176E+01
  7.79003325E+00  1.08841798E+01 -1.03484442E+01 -7.57501011E+00  4.95464337E+00
 -4.53735270E-01  1.53613989E+00  3.85766091E+00  6.41424960E-01  6.41424960E-01
 -1.19283176E+01  7.79003325E+00  1.08841798E+01 -1.03484442E+01 -4.64304204E+00
  3.49868160E-01  7.12491930E-01  7.12491930E-01  3.44401470E-01  3.88134990E-01
  3.88134990E-01 -1.27556100E-01  4.61024190E-01  4.61024190E-01 -4.84713180E-01
  1.16804943E+00  1.07438681E+01 -1.04741780E+01 -7.57501011E+00  4.95464337E+00
 -9.43915140E-01  1.68009606E+00 -2.00809746E+00  8.32759110E-01  8.32759110E-01
  6.43429413E+00 -6.57825030E-01 -7.50940983E+00  1.82223000E+00  1.82223000E+00
  1.82223000E+00 -7.50940983E+00  1.82223000E+00  1.82223000E+00  1.82223000E+00
  1.08841798E+01 -1.03484442E+01 -7.57501011E+00  4.95464337E+00 -9.43915140E-01
  1.68009606E+00 -2.00809746E+00  8.32759110E-01  8.32759110E-01  6.43429413E+00
 -6.57825030E-01 -7.50940983E+00  1.82223000E+00  1.82223000E+00  1.82223000E+00
 -7.50940983E+00  1.82223000E+00  1.82223000E+00  1.82223000E+00  1.08841798E+01
 -1.03484442E+01 -9.40817349E+00  5.35006728E+00  7.23425310E-01  2.01356415E+00
  1.02044880E+00 -3.15245790E-01 -3.15245790E-01  2.47823280E-01 -7.74447750E-01
 -7.74447750E-01  1.46762404E+01 -1.49204192E+01 -1.49204192E+01  9.77808618E+00
 -1.06035564E+01 -7.57501011E+00  4.95464337E+00 -7.08847470E-01  1.83498561E+00
  6.65842842E+00  7.83558900E-02 -4.44259674E+00  1.16987166E+00  1.16987166E+00
  1.16987166E+00 -1.23200970E+01  7.47478746E+00  1.08841798E+01 -1.03484442E+01
 -7.57501011E+00  4.95464337E+00 -4.53735270E-01  1.53613989E+00  3.85766091E+00
  6.41424960E-01  6.41424960E-01 -1.19283176E+01  7.79003325E+00  1.08841798E+01
 -1.03484442E+01 -7.57501011E+00  4.95464337E+00 -1.08787131E+00  1.58351787E+00
  2.37436569E+00  3.40757010E-01 -5.83842492E+00  1.60720686E+00  1.60720686E+00
  1.60720686E+00 -7.83558900E-01  4.30046280E-01  4.30046280E-01 -1.20267180E+00
  3.38934780E-01  3.38934780E-01  3.38934780E-01  1.08841798E+01 -1.03484442E+01
 -7.57501011E+00  4.95464337E+00 -1.59445125E+00  1.76574087E+00  5.43935655E+00
 -5.41202310E-01 -5.81655816E+00  1.44138393E+00  1.44138393E+00  1.44138393E+00
 -5.81655816E+00  1.44138393E+00  1.44138393E+00  1.44138393E+00  1.08841798E+01
 -1.03484442E+01 -7.57501011E+00  4.95464337E+00 -4.59201960E-01  1.27191654E+00
  1.27191654E+00  1.08841798E+01 -1.03484442E+01 -7.57501011E+00  4.95464337E+00
  6.14091510E-01  1.49969529E+00 -3.32556975E+00  1.09880469E+00  1.09880469E+00
  1.09880469E+00  1.08841798E+01 -1.03484442E+01 -7.57501011E+00  4.95464337E+00
 -5.64891300E-02  1.54889550E+00 -6.56002800E-02  3.11601330E-01  3.11601330E-01
 -1.17533835E+00  6.41424960E-01  6.41424960E-01  1.26663207E+01 -1.10900918E+01
 -1.71417176E+01  7.74629973E+00  7.74629973E+00  1.08841798E+01 -1.03484442E+01
 -7.57501011E+00  4.95464337E+00 -4.59201960E-01  1.27191654E+00  1.27191654E+00
  1.08841798E+01 -1.03484442E+01 -7.57501011E+00  4.95464337E+00 -1.59445125E+00
  1.76574087E+00  5.43935655E+00 -5.41202310E-01 -5.81655816E+00  1.44138393E+00
  1.44138393E+00  1.44138393E+00 -5.81655816E+00  1.44138393E+00  1.44138393E+00
  1.44138393E+00  1.08841798E+01 -1.03484442E+01 -7.57501011E+00  4.95464337E+00
 -9.43915140E-01  1.68009606E+00 -2.00809746E+00  8.32759110E-01  8.32759110E-01
  6.43429413E+00 -6.57825030E-01 -7.50940983E+00  1.82223000E+00  1.82223000E+00
  1.82223000E+00 -7.50940983E+00  1.82223000E+00  1.82223000E+00  1.82223000E+00
  1.08841798E+01 -1.03484442E+01 -7.57501011E+00  4.95464337E+00 -4.31868510E-01
  1.60356240E+00  6.23202660E-01  4.39157430E-01  4.39157430E-01  3.28001400E-02
  8.01781200E-01  8.01781200E-01 -4.98744351E+00 -9.76715280E-01  1.24640532E+00
  1.24640532E+00  1.24640532E+00  1.08841798E+01 -1.03484442E+01 -7.57501011E+00
  4.95464337E+00  2.60578890E-01  1.90969704E+00 -3.71917143E+00  1.45231731E+00
  1.45231731E+00  1.29924999E+01 -1.08076461E+01 -1.67481159E+01  7.64607708E+00
  7.64607708E+00  1.08841798E+01 -1.03484442E+01 -7.57501011E+00  4.95464337E+00
 -1.08787131E+00  1.58351787E+00  2.37436569E+00  3.40757010E-01 -5.83842492E+00
  1.60720686E+00  1.60720686E+00  1.60720686E+00 -7.83558900E-01  4.30046280E-01
  4.30046280E-01 -1.20267180E+00  3.38934780E-01  3.38934780E-01  3.38934780E-01
  1.08841798E+01 -1.03484442E+01 -7.57501011E+00  4.95464337E+00 -7.08847470E-01
  1.83498561E+00  6.65842842E+00  7.83558900E-02 -4.44259674E+00  1.16987166E+00
  1.16987166E+00  1.16987166E+00 -1.23200970E+01  7.47478746E+00  1.08841798E+01
 -1.03484442E+01 -7.57501011E+00  4.95464337E+00 -4.59201960E-01  1.27191654E+00
  1.27191654E+00  1.08841798E+01 -1.03484442E+01 -7.57501011E+00  4.95464337E+00
 -4.59201960E-01  1.27191654E+00  1.27191654E+00  1.08841798E+01 -1.03484442E+01
 -9.40817349E+00  5.35006728E+00  7.23425310E-01  2.01356415E+00  1.02044880E+00
 -3.15245790E-01 -3.15245790E-01  2.47823280E-01 -7.74447750E-01 -7.74447750E-01
  1.46762404E+01 -1.49204192E+01 -1.49204192E+01  9.77808618E+00 -1.06035564E+01
 -7.57501011E+00  4.95464337E+00 -4.53735270E-01  1.53613989E+00  3.85766091E+00
  6.41424960E-01  6.41424960E-01 -1.19283176E+01  7.79003325E+00  1.08841798E+01
 -1.03484442E+01 -7.57501011E+00  4.95464337E+00 -9.43915140E-01  1.68009606E+00
 -2.00809746E+00  8.32759110E-01  8.32759110E-01  6.43429413E+00 -6.57825030E-01
 -7.50940983E+00  1.82223000E+00  1.82223000E+00  1.82223000E+00 -7.50940983E+00
  1.82223000E+00  1.82223000E+00  1.82223000E+00  1.08841798E+01 -1.03484442E+01
 -7.57501011E+00  4.95464337E+00 -4.53735270E-01  1.53613989E+00  3.85766091E+00
  6.41424960E-01  6.41424960E-01 -1.19283176E+01  7.79003325E+00  1.08841798E+01
 -1.03484442E+01 -7.57501011E+00  4.95464337E+00 -9.43915140E-01  1.68009606E+00
 -2.00809746E+00  8.32759110E-01  8.32759110E-01  6.43429413E+00 -6.57825030E-01
 -7.50940983E+00  1.82223000E+00  1.82223000E+00  1.82223000E+00 -7.50940983E+00
  1.82223000E+00  1.82223000E+00  1.82223000E+00  1.08841798E+01 -1.03484442E+01
 -7.57501011E+00  4.95464337E+00 -4.37335200E-02  1.78214094E+00 -6.25024890E-01
  5.37557850E-01  5.37557850E-01  2.15023140E-01 -2.28872088E+00  2.42356590E+00
 -3.10507992E+00  2.60578890E+00 -1.95343056E+00  2.36343231E+00 -3.10507992E+00
  2.60578890E+00 -2.28872088E+00  2.42356590E+00  1.08841798E+01 -1.03484442E+01
 -9.40817349E+00  5.35006728E+00  7.23425310E-01  2.01356415E+00  1.02044880E+00
 -3.15245790E-01 -3.15245790E-01  2.47823280E-01 -7.74447750E-01 -7.74447750E-01
  1.46762404E+01 -1.49204192E+01 -1.49204192E+01  9.77808618E+00 -1.06035564E+01
 -7.57501011E+00  4.95464337E+00  6.14091510E-01  1.49969529E+00 -3.32556975E+00
  1.09880469E+00  1.09880469E+00  1.09880469E+00  1.08841798E+01 -1.03484442E+01
 -7.57501011E+00  4.95464337E+00 -5.64891300E-02  1.54889550E+00 -6.56002800E-02
  3.11601330E-01  3.11601330E-01 -1.17533835E+00  6.41424960E-01  6.41424960E-01
  1.26663207E+01 -1.10900918E+01 -1.71417176E+01  7.74629973E+00  7.74629973E+00
  1.08841798E+01 -1.03484442E+01 -9.40817349E+00  5.35006728E+00  7.23425310E-01
  2.01356415E+00  1.02044880E+00 -3.15245790E-01 -3.15245790E-01  2.47823280E-01
 -7.74447750E-01 -7.74447750E-01  1.46762404E+01 -1.49204192E+01 -1.49204192E+01
  9.77808618E+00 -1.06035564E+01 -7.57501011E+00  4.95464337E+00  6.14091510E-01
  1.49969529E+00 -3.32556975E+00  1.09880469E+00  1.09880469E+00  1.09880469E+00
  1.08841798E+01 -1.03484442E+01 -7.57501011E+00  4.95464337E+00  6.14091510E-01
  1.49969529E+00 -3.32556975E+00  1.09880469E+00  1.09880469E+00  1.09880469E+00
  1.08841798E+01 -1.03484442E+01 -9.40817349E+00  5.35006728E+00  6.94269630E-01
  1.60356240E+00 -5.52135690E-01 -2.22312060E-01 -2.22312060E-01  1.45669066E+01
 -1.46033512E+01 -1.46033512E+01  9.77808618E+00 -1.06035564E+01 -7.57501011E+00
  4.95464337E+00 -1.08787131E+00  1.58351787E+00  2.37436569E+00  3.40757010E-01
 -5.83842492E+00  1.60720686E+00  1.60720686E+00  1.60720686E+00 -7.83558900E-01
  4.30046280E-01  4.30046280E-01 -1.20267180E+00  3.38934780E-01  3.38934780E-01
  3.38934780E-01  1.08841798E+01 -1.03484442E+01 -7.57501011E+00  4.95464337E+00
 -1.59445125E+00  1.76574087E+00  5.43935655E+00 -5.41202310E-01 -5.81655816E+00
  1.44138393E+00  1.44138393E+00  1.44138393E+00 -5.81655816E+00  1.44138393E+00
  1.44138393E+00  1.44138393E+00  1.08841798E+01 -1.03484442E+01 -7.57501011E+00
  4.95464337E+00 -5.64891300E-02  1.54889550E+00 -6.56002800E-02  3.11601330E-01
  3.11601330E-01 -1.17533835E+00  6.41424960E-01  6.41424960E-01  1.26663207E+01
 -1.10900918E+01 -1.71417176E+01  7.74629973E+00  7.74629973E+00  1.08841798E+01
 -1.03484442E+01 -9.40817349E+00  5.35006728E+00  6.94269630E-01  1.60356240E+00
 -5.52135690E-01 -2.22312060E-01 -2.22312060E-01  1.45669066E+01 -1.46033512E+01
 -1.46033512E+01  9.77808618E+00 -1.06035564E+01 -7.57501011E+00  4.95464337E+00
  6.14091510E-01  1.49969529E+00 -3.32556975E+00  1.09880469E+00  1.09880469E+00
  1.09880469E+00  1.08841798E+01 -1.03484442E+01 -7.57501011E+00  4.95464337E+00
  6.14091510E-01  1.49969529E+00 -3.32556975E+00  1.09880469E+00  1.09880469E+00
  1.09880469E+00  1.08841798E+01 -1.03484442E+01 -9.40817349E+00  5.35006728E+00
  6.94269630E-01  1.60356240E+00 -5.52135690E-01 -2.22312060E-01 -2.22312060E-01
  1.45669066E+01 -1.46033512E+01 -1.46033512E+01  9.77808618E+00 -1.06035564E+01
 -9.40817349E+00  5.35006728E+00  7.23425310E-01  2.01356415E+00  1.02044880E+00
 -3.15245790E-01 -3.15245790E-01  2.47823280E-01 -7.74447750E-01 -7.74447750E-01
  1.46762404E+01 -1.49204192E+01 -1.49204192E+01  9.77808618E+00 -1.06035564E+01
 -9.40817349E+00  5.35006728E+00  6.94269630E-01  1.60356240E+00 -5.52135690E-01
 -2.22312060E-01 -2.22312060E-01  1.45669066E+01 -1.46033512E+01 -1.46033512E+01
  9.77808618E+00 -1.06035564E+01 -7.57501011E+00  4.95464337E+00 -1.59445125E+00
  1.76574087E+00  5.43935655E+00 -5.41202310E-01 -5.81655816E+00  1.44138393E+00
  1.44138393E+00  1.44138393E+00 -5.81655816E+00  1.44138393E+00  1.44138393E+00
  1.44138393E+00  1.08841798E+01 -1.03484442E+01 -7.57501011E+00  4.95464337E+00
  2.60578890E-01  1.90969704E+00 -3.71917143E+00  1.45231731E+00  1.45231731E+00
  1.29924999E+01 -1.08076461E+01 -1.67481159E+01  7.64607708E+00  7.64607708E+00
  1.08841798E+01 -1.03484442E+01 -7.57501011E+00  4.95464337E+00 -4.31868510E-01
  1.60356240E+00  6.23202660E-01  4.39157430E-01  4.39157430E-01  3.28001400E-02
  8.01781200E-01  8.01781200E-01 -4.98744351E+00 -9.76715280E-01  1.24640532E+00
  1.24640532E+00  1.24640532E+00  1.08841798E+01 -1.03484442E+01 -7.57501011E+00
  4.95464337E+00 -1.08787131E+00  1.58351787E+00  2.37436569E+00  3.40757010E-01
 -5.83842492E+00  1.60720686E+00  1.60720686E+00  1.60720686E+00 -7.83558900E-01
  4.30046280E-01  4.30046280E-01 -1.20267180E+00  3.38934780E-01  3.38934780E-01
  3.38934780E-01  1.08841798E+01 -1.03484442E+01 -7.57501011E+00  4.95464337E+00
 -4.37335200E-02  1.78214094E+00 -6.25024890E-01  5.37557850E-01  5.37557850E-01
  2.15023140E-01 -2.28872088E+00  2.42356590E+00 -3.10507992E+00  2.60578890E+00
 -1.95343056E+00  2.36343231E+00 -3.10507992E+00  2.60578890E+00 -2.28872088E+00
  2.42356590E+00  1.08841798E+01 -1.03484442E+01 -7.57501011E+00  4.95464337E+00
 -4.59201960E-01  1.27191654E+00  1.27191654E+00  1.08841798E+01 -1.03484442E+01
 -7.57501011E+00  4.95464337E+00 -7.08847470E-01  1.83498561E+00  6.65842842E+00
  7.83558900E-02 -4.44259674E+00  1.16987166E+00  1.16987166E+00  1.16987166E+00
 -1.23200970E+01  7.47478746E+00  1.08841798E+01 -1.03484442E+01 -7.57501011E+00
  4.95464337E+00 -1.59445125E+00  1.76574087E+00  5.43935655E+00 -5.41202310E-01
 -5.81655816E+00  1.44138393E+00  1.44138393E+00  1.44138393E+00 -5.81655816E+00
  1.44138393E+00  1.44138393E+00  1.44138393E+00  1.08841798E+01 -1.03484442E+01
 -7.57501011E+00  4.95464337E+00 -1.08787131E+00  1.58351787E+00  2.37436569E+00
  3.40757010E-01 -5.83842492E+00  1.60720686E+00  1.60720686E+00  1.60720686E+00
 -7.83558900E-01  4.30046280E-01  4.30046280E-01 -1.20267180E+00  3.38934780E-01
  3.38934780E-01  3.38934780E-01  1.08841798E+01 -1.03484442E+01 -7.57501011E+00
  4.95464337E+00  2.60578890E-01  1.90969704E+00 -3.71917143E+00  1.45231731E+00
  1.45231731E+00  1.29924999E+01 -1.08076461E+01 -1.67481159E+01  7.64607708E+00
  7.64607708E+00  1.08841798E+01 -1.03484442E+01 -4.64304204E+00  3.49868160E-01
  7.12491930E-01  7.12491930E-01  3.44401470E-01  3.88134990E-01  3.88134990E-01
 -1.27556100E-01  4.61024190E-01  4.61024190E-01 -4.84713180E-01  1.16804943E+00
  1.07438681E+01 -1.04741780E+01 -9.40817349E+00  5.35006728E+00  7.23425310E-01
  2.01356415E+00  1.02044880E+00 -3.15245790E-01 -3.15245790E-01  2.47823280E-01
 -7.74447750E-01 -7.74447750E-01  1.46762404E+01 -1.49204192E+01 -1.49204192E+01
  9.77808618E+00 -1.06035564E+01 -7.57501011E+00  4.95464337E+00 -9.43915140E-01
  1.68009606E+00 -2.00809746E+00  8.32759110E-01  8.32759110E-01  6.43429413E+00
 -6.57825030E-01 -7.50940983E+00  1.82223000E+00  1.82223000E+00  1.82223000E+00
 -7.50940983E+00  1.82223000E+00  1.82223000E+00  1.82223000E+00  1.08841798E+01
 -1.03484442E+01 -7.57501011E+00  4.95464337E+00 -5.64891300E-02  1.54889550E+00
 -6.56002800E-02  3.11601330E-01  3.11601330E-01 -1.17533835E+00  6.41424960E-01
  6.41424960E-01  1.26663207E+01 -1.10900918E+01 -1.71417176E+01  7.74629973E+00
  7.74629973E+00  1.08841798E+01 -1.03484442E+01 -9.40817349E+00  5.35006728E+00
  6.94269630E-01  1.60356240E+00 -5.52135690E-01 -2.22312060E-01 -2.22312060E-01
  1.45669066E+01 -1.46033512E+01 -1.46033512E+01  9.77808618E+00 -1.06035564E+01
 -9.40817349E+00  5.35006728E+00  7.23425310E-01  2.01356415E+00  1.02044880E+00
 -3.15245790E-01 -3.15245790E-01  2.47823280E-01 -7.74447750E-01 -7.74447750E-01
  1.46762404E+01 -1.49204192E+01 -1.49204192E+01  9.77808618E+00 -1.06035564E+01
 -7.57501011E+00  4.95464337E+00 -1.08787131E+00  1.58351787E+00  2.37436569E+00
  3.40757010E-01 -5.83842492E+00  1.60720686E+00  1.60720686E+00  1.60720686E+00
 -7.83558900E-01  4.30046280E-01  4.30046280E-01 -1.20267180E+00  3.38934780E-01
  3.38934780E-01  3.38934780E-01  1.08841798E+01 -1.03484442E+01 -7.57501011E+00
  4.95464337E+00 -1.59445125E+00  1.76574087E+00  5.43935655E+00 -5.41202310E-01
 -5.81655816E+00  1.44138393E+00  1.44138393E+00  1.44138393E+00 -5.81655816E+00
  1.44138393E+00  1.44138393E+00  1.44138393E+00  1.08841798E+01 -1.03484442E+01
 -7.57501011E+00  4.95464337E+00 -1.59445125E+00  1.76574087E+00  5.43935655E+00
 -5.41202310E-01 -5.81655816E+00  1.44138393E+00  1.44138393E+00  1.44138393E+00
 -5.81655816E+00  1.44138393E+00  1.44138393E+00  1.44138393E+00  1.08841798E+01
 -1.03484442E+01 -7.57501011E+00  4.95464337E+00 -7.08847470E-01  1.83498561E+00
  6.65842842E+00  7.83558900E-02 -4.44259674E+00  1.16987166E+00  1.16987166E+00
  1.16987166E+00 -1.23200970E+01  7.47478746E+00  1.08841798E+01 -1.03484442E+01
 -7.57501011E+00  4.95464337E+00 -1.59445125E+00  1.76574087E+00  5.43935655E+00
 -5.41202310E-01 -5.81655816E+00  1.44138393E+00  1.44138393E+00  1.44138393E+00
 -5.81655816E+00  1.44138393E+00  1.44138393E+00  1.44138393E+00  1.08841798E+01
 -1.03484442E+01 -7.57501011E+00  4.95464337E+00 -1.08787131E+00  1.58351787E+00
  2.37436569E+00  3.40757010E-01 -5.83842492E+00  1.60720686E+00  1.60720686E+00
  1.60720686E+00 -7.83558900E-01  4.30046280E-01  4.30046280E-01 -1.20267180E+00
  3.38934780E-01  3.38934780E-01  3.38934780E-01  1.08841798E+01 -1.03484442E+01
 -7.57501011E+00  4.95464337E+00  6.14091510E-01  1.49969529E+00 -3.32556975E+00
  1.09880469E+00  1.09880469E+00  1.09880469E+00  1.08841798E+01 -1.03484442E+01
 -7.57501011E+00  4.95464337E+00 -7.08847470E-01  1.83498561E+00  6.65842842E+00
  7.83558900E-02 -4.44259674E+00  1.16987166E+00  1.16987166E+00  1.16987166E+00
 -1.23200970E+01  7.47478746E+00  1.08841798E+01 -1.03484442E+01 -7.57501011E+00
  4.95464337E+00 -4.59201960E-01  1.27191654E+00  1.27191654E+00  1.08841798E+01
 -1.03484442E+01 -6.96274083E+00  4.88539863E+00 -3.32556975E+00  2.00080854E+00
 -1.74751857E+00  8.07247890E-01  8.07247890E-01  1.00587096E+00 -2.36889900E+00
  2.56569984E+00 -3.36565881E+00  2.66227803E+00 -1.72018512E+00  2.33245440E+00
 -3.36565881E+00  2.66227803E+00 -2.36889900E+00  2.56569984E+00  1.39582818E+01
 -1.46252180E+01 -1.46252180E+01  3.64446000E+01  1.82223000E+01  1.82223000E+01
  1.82223000E+01  1.82223000E+01  1.82223000E+01  1.82223000E+01  1.82223000E+01
  1.82223000E+01  1.82223000E+01  1.82223000E+01  1.82223000E+01  1.82223000E+01
  1.82223000E+01 -1.82223000E+01 -1.82223000E+01 -1.82223000E+01 -1.82223000E+01
 -1.82223000E+01 -1.82223000E+01 -1.82223000E+01 -1.82223000E+01 -1.82223000E+01
 -1.82223000E+01 -1.82223000E+01 -1.82223000E+01 -1.82223000E+01 -1.82223000E+01
 -1.82223000E+01 -1.82223000E+01 -1.82223000E+01 -1.82223000E+01 -1.82223000E+01
 -1.82223000E+01 -1.82223000E+01 -1.82223000E+01 -1.82223000E+01 -1.82223000E+01
 -1.82223000E+01 -1.82223000E+01 -1.82223000E+01 -1.82223000E+01 -1.82223000E+01
 -1.82223000E+01 -1.82223000E+01 -1.82223000E+01 -1.82223000E+01 -1.82223000E+01
 -1.82223000E+01 -1.82223000E+01 -1.82223000E+01 -1.82223000E+01 -1.82223000E+01
 -1.82223000E+01 -1.82223000E+01 -1.82223000E+01 -1.82223000E+01  1.82223000E+01
  1.82223000E+01  1.82223000E+01  1.82223000E+01  1.82223000E+01  1.82223000E+01
  1.82223000E+01  1.82223000E+01  1.82223000E+01  1.82223000E+01  1.82223000E+01
  1.82223000E+01  1.82223000E+01  1.82223000E+01  1.82223000E+01  1.82223000E+01
  1.82223000E+01  1.82223000E+01  1.82223000E+01  1.82223000E+01  1.82223000E+01
  1.82223000E+01  1.82223000E+01  1.82223000E+01  1.82223000E+01  1.82223000E+01
  1.82223000E+01  1.82223000E+01  1.82223000E+01  1.82223000E+01  1.82223000E+01
  1.82223000E+01  1.82223000E+01  1.82223000E+01  1.82223000E+01  1.82223000E+01
  1.82223000E+01  1.82223000E+01  1.82223000E+01  1.82223000E+01  1.82223000E+01
  1.82223000E+01  1.82223000E+01 -1.51973982E+01  7.59869910E+00  7.59869910E+00
 -1.51973982E+01  7.59869910E+00  7.59869910E+00 -1.51973982E+01  7.59869910E+00
  7.59869910E+00 -1.51973982E+01  7.59869910E+00  7.59869910E+00 -1.51973982E+01
  7.59869910E+00  7.59869910E+00 -1.51973982E+01  7.59869910E+00  7.59869910E+00
 -1.51973982E+01  7.59869910E+00  7.59869910E+00 -1.51973982E+01  7.59869910E+00
  7.59869910E+00 -1.51973982E+01  7.59869910E+00  7.59869910E+00 -1.51973982E+01
  7.59869910E+00  7.59869910E+00 -1.51973982E+01  7.59869910E+00  7.59869910E+00
 -1.51973982E+01  7.59869910E+00  7.59869910E+00 -1.51973982E+01  7.59869910E+00
  7.59869910E+00 -1.51973982E+01  7.59869910E+00  7.59869910E+00 -1.51973982E+01
  7.59869910E+00  7.59869910E+00 -1.51973982E+01  7.59869910E+00  7.59869910E+00
 -1.51973982E+01  7.59869910E+00  7.59869910E+00 -1.51973982E+01  7.59869910E+00
  7.59869910E+00 -1.51973982E+01  7.59869910E+00  7.59869910E+00 -1.51973982E+01
  7.59869910E+00  7.59869910E+00 -1.51973982E+01  7.59869910E+00  7.59869910E+00
 -1.51973982E+01  7.59869910E+00  7.59869910E+00 -1.51973982E+01  7.59869910E+00
  7.59869910E+00 -1.51973982E+01  7.59869910E+00  7.59869910E+00 -1.51973982E+01
  7.59869910E+00  7.59869910E+00 -1.51973982E+01  7.59869910E+00  7.59869910E+00
 -1.51973982E+01  7.59869910E+00  7.59869910E+00 -1.51973982E+01  7.59869910E+00
  7.59869910E+00 -1.51973982E+01  7.59869910E+00  7.59869910E+00 -1.51973982E+01
  7.59869910E+00  7.59869910E+00 -1.51973982E+01  7.59869910E+00  7.59869910E+00
 -1.51973982E+01  7.59869910E+00  7.59869910E+00 -1.51973982E+01  7.59869910E+00
  7.59869910E+00 -1.51973982E+01  7.59869910E+00  7.59869910E+00 -1.51973982E+01
  7.59869910E+00  7.59869910E+00 -1.51973982E+01  7.59869910E+00  7.59869910E+00
 -1.51973982E+01  7.59869910E+00  7.59869910E+00 -1.51973982E+01  7.59869910E+00
  7.59869910E+00 -1.51973982E+01  7.59869910E+00  7.59869910E+00 -1.51973982E+01
  7.59869910E+00  7.59869910E+00 -1.51973982E+01  7.59869910E+00  7.59869910E+00
 -1.51973982E+01  7.59869910E+00  7.59869910E+00 -1.51973982E+01  7.59869910E+00
  7.59869910E+00 -1.51973982E+01  7.59869910E+00  7.59869910E+00 -1.51973982E+01
  7.59869910E+00  7.59869910E+00 -1.51973982E+01  7.59869910E+00  7.59869910E+00
 -1.51973982E+01  7.59869910E+00  7.59869910E+00 -1.51973982E+01  7.59869910E+00
  7.59869910E+00 -1.51973982E+01  7.59869910E+00  7.59869910E+00 -1.51973982E+01
  7.59869910E+00  7.59869910E+00 -1.51973982E+01  7.59869910E+00  7.59869910E+00
 -1.51973982E+01  7.59869910E+00  7.59869910E+00 -1.51973982E+01  7.59869910E+00
  7.59869910E+00 -1.51973982E+01  7.59869910E+00  7.59869910E+00 -1.51973982E+01
  7.59869910E+00  7.59869910E+00 -1.51973982E+01  7.59869910E+00  7.59869910E+00
 -1.51973982E+01  7.59869910E+00  7.59869910E+00 -1.51973982E+01  7.59869910E+00
  7.59869910E+00 -1.51973982E+01  7.59869910E+00  7.59869910E+00 -1.51973982E+01
  7.59869910E+00  7.59869910E+00 -1.51973982E+01  7.59869910E+00  7.59869910E+00
 -1.51973982E+01  7.59869910E+00  7.59869910E+00 -1.51973982E+01  7.59869910E+00
  7.59869910E+00 -1.51973982E+01  7.59869910E+00  7.59869910E+00 -1.51973982E+01
  7.59869910E+00  7.59869910E+00 -1.51973982E+01  7.59869910E+00  7.59869910E+00
 -1.51973982E+01  7.59869910E+00  7.59869910E+00 -1.51973982E+01  7.59869910E+00
  7.59869910E+00 -1.51973982E+01  7.59869910E+00  7.59869910E+00 -1.51973982E+01
  7.59869910E+00  7.59869910E+00 -1.51973982E+01  7.59869910E+00  7.59869910E+00
 -1.51973982E+01  7.59869910E+00  7.59869910E+00 -1.51973982E+01  7.59869910E+00
  7.59869910E+00 -1.51973982E+01  7.59869910E+00  7.59869910E+00 -1.51973982E+01
  7.59869910E+00  7.59869910E+00 -1.51973982E+01  7.59869910E+00  7.59869910E+00
 -1.51973982E+01  7.59869910E+00  7.59869910E+00 -1.51973982E+01  7.59869910E+00
  7.59869910E+00 -1.51973982E+01  7.59869910E+00  7.59869910E+00 -1.51973982E+01
  7.59869910E+00  7.59869910E+00 -1.51973982E+01  7.59869910E+00  7.59869910E+00
 -1.51973982E+01  7.59869910E+00  7.59869910E+00 -1.51973982E+01  7.59869910E+00
  7.59869910E+00 -1.51973982E+01  7.59869910E+00  7.59869910E+00 -1.51973982E+01
  7.59869910E+00  7.59869910E+00 -1.51973982E+01  7.59869910E+00  7.59869910E+00
 -1.51973982E+01  7.59869910E+00  7.59869910E+00 -1.51973982E+01  7.59869910E+00
  7.59869910E+00 -1.51973982E+01  7.59869910E+00  7.59869910E+00 -1.51973982E+01
  7.59869910E+00  7.59869910E+00 -1.51973982E+01  7.59869910E+00  7.59869910E+00
 -1.51973982E+01  7.59869910E+00  7.59869910E+00 -1.51973982E+01  7.59869910E+00
  7.59869910E+00 -1.51973982E+01  7.59869910E+00  7.59869910E+00 -1.51973982E+01
  7.59869910E+00  7.59869910E+00 -1.51973982E+01  7.59869910E+00  7.59869910E+00
 -1.51973982E+01  7.59869910E+00  7.59869910E+00 -1.51973982E+01  7.59869910E+00
  7.59869910E+00 -1.51973982E+01  7.59869910E+00  7.59869910E+00 -1.51973982E+01
  7.59869910E+00  7.59869910E+00 -1.51973982E+01  7.59869910E+00  7.59869910E+00
 -1.51973982E+01  7.59869910E+00  7.59869910E+00 -1.51973982E+01  7.59869910E+00
  7.59869910E+00 -1.51973982E+01  7.59869910E+00  7.59869910E+00 -1.51973982E+01
  7.59869910E+00  7.59869910E+00 -1.51973982E+01  7.59869910E+00  7.59869910E+00
 -1.51973982E+01  7.59869910E+00  7.59869910E+00 -1.51973982E+01  7.59869910E+00
  7.59869910E+00 -1.51973982E+01  7.59869910E+00  7.59869910E+00 -1.51973982E+01
  7.59869910E+00  7.59869910E+00 -1.51973982E+01  7.59869910E+00  7.59869910E+00
 -1.51973982E+01  7.59869910E+00  7.59869910E+00 -1.51973982E+01  7.59869910E+00
  7.59869910E+00 -1.51973982E+01  7.59869910E+00  7.59869910E+00 -1.51973982E+01
  7.59869910E+00  7.59869910E+00 -1.51973982E+01  7.59869910E+00  7.59869910E+00
 -1.51973982E+01  7.59869910E+00  7.59869910E+00 -1.51973982E+01  7.59869910E+00
  7.59869910E+00 -1.51973982E+01  7.59869910E+00  7.59869910E+00 -1.51973982E+01
  7.59869910E+00  7.59869910E+00 -1.51973982E+01  7.59869910E+00  7.59869910E+00
 -1.51973982E+01  7.59869910E+00  7.59869910E+00 -1.51973982E+01  7.59869910E+00
  7.59869910E+00 -1.51973982E+01  7.59869910E+00  7.59869910E+00 -1.51973982E+01
  7.59869910E+00  7.59869910E+00 -1.51973982E+01  7.59869910E+00  7.59869910E+00
 -1.51973982E+01  7.59869910E+00  7.59869910E+00 -1.51973982E+01  7.59869910E+00
  7.59869910E+00 -1.51973982E+01  7.59869910E+00  7.59869910E+00 -1.51973982E+01
  7.59869910E+00  7.59869910E+00 -1.51973982E+01  7.59869910E+00  7.59869910E+00
 -1.51973982E+01  7.59869910E+00  7.59869910E+00 -1.51973982E+01  7.59869910E+00
  7.59869910E+00 -1.51973982E+01  7.59869910E+00  7.59869910E+00 -1.51973982E+01
  7.59869910E+00  7.59869910E+00 -1.51973982E+01  7.59869910E+00  7.59869910E+00
 -1.51973982E+01  7.59869910E+00  7.59869910E+00 -1.51973982E+01  7.59869910E+00
  7.59869910E+00 -1.51973982E+01  7.59869910E+00  7.59869910E+00 -1.51973982E+01
  7.59869910E+00  7.59869910E+00 -1.51973982E+01  7.59869910E+00  7.59869910E+00
 -1.51973982E+01  7.59869910E+00  7.59869910E+00 -1.51973982E+01  7.59869910E+00
  7.59869910E+00 -1.51973982E+01  7.59869910E+00  7.59869910E+00 -1.51973982E+01
  7.59869910E+00  7.59869910E+00 -1.51973982E+01  7.59869910E+00  7.59869910E+00
 -1.51973982E+01  7.59869910E+00  7.59869910E+00 -1.51973982E+01  7.59869910E+00
  7.59869910E+00 -1.51973982E+01  7.59869910E+00  7.59869910E+00 -1.51973982E+01
  7.59869910E+00  7.59869910E+00 -1.51973982E+01  7.59869910E+00  7.59869910E+00
 -1.51973982E+01  7.59869910E+00  7.59869910E+00 -1.51973982E+01  7.59869910E+00
  7.59869910E+00 -1.51973982E+01  7.59869910E+00  7.59869910E+00 -1.51973982E+01
  7.59869910E+00  7.59869910E+00 -1.51973982E+01  7.59869910E+00  7.59869910E+00
 -1.51973982E+01  7.59869910E+00  7.59869910E+00 -1.51973982E+01  7.59869910E+00
  7.59869910E+00 -1.51973982E+01  7.59869910E+00  7.59869910E+00 -1.51973982E+01
  7.59869910E+00  7.59869910E+00 -1.51973982E+01  7.59869910E+00  7.59869910E+00
 -1.51973982E+01  7.59869910E+00  7.59869910E+00 -1.51973982E+01  7.59869910E+00
  7.59869910E+00 -1.51973982E+01  7.59869910E+00  7.59869910E+00 -1.51973982E+01
  7.59869910E+00  7.59869910E+00 -1.51973982E+01  7.59869910E+00  7.59869910E+00
 -1.51973982E+01  7.59869910E+00  7.59869910E+00 -1.51973982E+01  7.59869910E+00
  7.59869910E+00 -1.51973982E+01  7.59869910E+00  7.59869910E+00 -1.51973982E+01
  7.59869910E+00  7.59869910E+00 -1.51973982E+01  7.59869910E+00  7.59869910E+00
 -1.51973982E+01  7.59869910E+00  7.59869910E+00 -1.51973982E+01  7.59869910E+00
  7.59869910E+00 -1.51973982E+01  7.59869910E+00  7.59869910E+00 -1.51973982E+01
  7.59869910E+00  7.59869910E+00 -1.51973982E+01  7.59869910E+00  7.59869910E+00
 -1.51973982E+01  7.59869910E+00  7.59869910E+00 -1.51973982E+01  7.59869910E+00
  7.59869910E+00 -1.51973982E+01  7.59869910E+00  7.59869910E+00 -1.51973982E+01
  7.59869910E+00  7.59869910E+00 -1.51973982E+01  7.59869910E+00  7.59869910E+00
 -1.51973982E+01  7.59869910E+00  7.59869910E+00 -1.51973982E+01  7.59869910E+00
  7.59869910E+00 -1.51973982E+01  7.59869910E+00  7.59869910E+00 -1.51973982E+01
  7.59869910E+00  7.59869910E+00 -1.51973982E+01  7.59869910E+00  7.59869910E+00
 -1.51973982E+01  7.59869910E+00  7.59869910E+00 -1.51973982E+01  7.59869910E+00
  7.59869910E+00 -1.51973982E+01  7.59869910E+00  7.59869910E+00 -1.51973982E+01
  7.59869910E+00  7.59869910E+00 -1.51973982E+01  7.59869910E+00  7.59869910E+00
 -1.51973982E+01  7.59869910E+00  7.59869910E+00 -1.51973982E+01  7.59869910E+00
  7.59869910E+00 -1.51973982E+01  7.59869910E+00  7.59869910E+00 -1.51973982E+01
  7.59869910E+00  7.59869910E+00 -1.51973982E+01  7.59869910E+00  7.59869910E+00
 -1.51973982E+01  7.59869910E+00  7.59869910E+00 -1.51973982E+01  7.59869910E+00
  7.59869910E+00 -1.51973982E+01  7.59869910E+00  7.59869910E+00 -1.51973982E+01
  7.59869910E+00  7.59869910E+00 -1.51973982E+01  7.59869910E+00  7.59869910E+00
 -1.51973982E+01  7.59869910E+00  7.59869910E+00 -1.51973982E+01  7.59869910E+00
  7.59869910E+00 -1.51973982E+01  7.59869910E+00  7.59869910E+00 -1.51973982E+01
  7.59869910E+00  7.59869910E+00 -1.51973982E+01  7.59869910E+00  7.59869910E+00
 -1.51973982E+01  7.59869910E+00  7.59869910E+00 -1.51973982E+01  7.59869910E+00
  7.59869910E+00 -1.51973982E+01  7.59869910E+00  7.59869910E+00 -1.51973982E+01
  7.59869910E+00  7.59869910E+00 -1.51973982E+01  7.59869910E+00  7.59869910E+00
 -1.51973982E+01  7.59869910E+00  7.59869910E+00 -1.51973982E+01  7.59869910E+00
  7.59869910E+00 -1.51973982E+01  7.59869910E+00  7.59869910E+00 -1.51973982E+01
  7.59869910E+00  7.59869910E+00 -1.51973982E+01  7.59869910E+00  7.59869910E+00
 -1.51973982E+01  7.59869910E+00  7.59869910E+00 -1.51973982E+01  7.59869910E+00
  7.59869910E+00 -1.51973982E+01  7.59869910E+00  7.59869910E+00 -1.51973982E+01
  7.59869910E+00  7.59869910E+00 -1.51973982E+01  7.59869910E+00  7.59869910E+00
 -1.51973982E+01  7.59869910E+00  7.59869910E+00 -1.51973982E+01  7.59869910E+00
  7.59869910E+00 -1.51973982E+01  7.59869910E+00  7.59869910E+00 -1.51973982E+01
  7.59869910E+00  7.59869910E+00 -1.51973982E+01  7.59869910E+00  7.59869910E+00
 -1.51973982E+01  7.59869910E+00  7.59869910E+00 -1.51973982E+01  7.59869910E+00
  7.59869910E+00 -1.51973982E+01  7.59869910E+00  7.59869910E+00 -1.51973982E+01
  7.59869910E+00  7.59869910E+00 -1.51973982E+01  7.59869910E+00  7.59869910E+00
 -1.51973982E+01  7.59869910E+00  7.59869910E+00 -1.51973982E+01  7.59869910E+00
  7.59869910E+00 -1.51973982E+01  7.59869910E+00  7.59869910E+00 -1.51973982E+01
  7.59869910E+00  7.59869910E+00 -1.51973982E+01  7.59869910E+00  7.59869910E+00
 -1.51973982E+01  7.59869910E+00  7.59869910E+00 -1.51973982E+01  7.59869910E+00
  7.59869910E+00 -1.51973982E+01  7.59869910E+00  7.59869910E+00 -1.51973982E+01
  7.59869910E+00  7.59869910E+00 -1.51973982E+01  7.59869910E+00  7.59869910E+00
 -1.51973982E+01  7.59869910E+00  7.59869910E+00 -1.51973982E+01  7.59869910E+00
  7.59869910E+00 -1.51973982E+01  7.59869910E+00  7.59869910E+00 -1.51973982E+01
  7.59869910E+00  7.59869910E+00 -1.51973982E+01  7.59869910E+00  7.59869910E+00
 -1.51973982E+01  7.59869910E+00  7.59869910E+00 -1.51973982E+01  7.59869910E+00
  7.59869910E+00 -1.51973982E+01  7.59869910E+00  7.59869910E+00 -1.51973982E+01
  7.59869910E+00  7.59869910E+00 -1.51973982E+01  7.59869910E+00  7.59869910E+00
 -1.51973982E+01  7.59869910E+00  7.59869910E+00 -1.51973982E+01  7.59869910E+00
  7.59869910E+00 -1.51973982E+01  7.59869910E+00  7.59869910E+00 -1.51973982E+01
  7.59869910E+00  7.59869910E+00 -1.51973982E+01  7.59869910E+00  7.59869910E+00
 -1.51973982E+01  7.59869910E+00  7.59869910E+00 -1.51973982E+01  7.59869910E+00
  7.59869910E+00 -1.51973982E+01  7.59869910E+00  7.59869910E+00 -1.51973982E+01
  7.59869910E+00  7.59869910E+00 -1.51973982E+01  7.59869910E+00  7.59869910E+00
 -1.51973982E+01  7.59869910E+00  7.59869910E+00 -1.51973982E+01  7.59869910E+00
  7.59869910E+00 -1.51973982E+01  7.59869910E+00  7.59869910E+00 -1.51973982E+01
  7.59869910E+00  7.59869910E+00 -1.51973982E+01  7.59869910E+00  7.59869910E+00
 -1.51973982E+01  7.59869910E+00  7.59869910E+00 -1.51973982E+01  7.59869910E+00
  7.59869910E+00 -1.51973982E+01  7.59869910E+00  7.59869910E+00 -1.51973982E+01
  7.59869910E+00  7.59869910E+00 -1.51973982E+01  7.59869910E+00  7.59869910E+00
 -1.51973982E+01  7.59869910E+00  7.59869910E+00 -1.51973982E+01  7.59869910E+00
  7.59869910E+00 -1.51973982E+01  7.59869910E+00  7.59869910E+00 -1.51973982E+01
  7.59869910E+00  7.59869910E+00 -1.51973982E+01  7.59869910E+00  7.59869910E+00
 -1.51973982E+01  7.59869910E+00  7.59869910E+00 -1.51973982E+01  7.59869910E+00
  7.59869910E+00 -1.51973982E+01  7.59869910E+00  7.59869910E+00 -1.51973982E+01
  7.59869910E+00  7.59869910E+00 -1.51973982E+01  7.59869910E+00  7.59869910E+00
 -1.51973982E+01  7.59869910E+00  7.59869910E+00 -1.51973982E+01  7.59869910E+00
  7.59869910E+00 -1.51973982E+01  7.59869910E+00  7.59869910E+00 -1.51973982E+01
  7.59869910E+00  7.59869910E+00 -1.51973982E+01  7.59869910E+00  7.59869910E+00
 -1.51973982E+01  7.59869910E+00  7.59869910E+00 -1.51973982E+01  7.59869910E+00
  7.59869910E+00 -1.51973982E+01  7.59869910E+00  7.59869910E+00 -1.51973982E+01
  7.59869910E+00  7.59869910E+00 -1.51973982E+01  7.59869910E+00  7.59869910E+00
 -1.51973982E+01  7.59869910E+00  7.59869910E+00 -1.51973982E+01  7.59869910E+00
  7.59869910E+00 -1.51973982E+01  7.59869910E+00  7.59869910E+00 -1.51973982E+01
  7.59869910E+00  7.59869910E+00 -1.51973982E+01  7.59869910E+00  7.59869910E+00
 -1.51973982E+01  7.59869910E+00  7.59869910E+00 -1.51973982E+01  7.59869910E+00
  7.59869910E+00 -1.51973982E+01  7.59869910E+00  7.59869910E+00 -1.51973982E+01
  7.59869910E+00  7.59869910E+00 -1.51973982E+01  7.59869910E+00  7.59869910E+00
 -1.51973982E+01  7.59869910E+00  7.59869910E+00 -1.51973982E+01  7.59869910E+00
  7.59869910E+00 -1.51973982E+01  7.59869910E+00  7.59869910E+00 -1.51973982E+01
  7.59869910E+00  7.59869910E+00 -1.51973982E+01  7.59869910E+00  7.59869910E+00
 -1.51973982E+01  7.59869910E+00  7.59869910E+00 -1.51973982E+01  7.59869910E+00
  7.59869910E+00 -1.51973982E+01  7.59869910E+00  7.59869910E+00 -1.51973982E+01
  7.59869910E+00  7.59869910E+00 -1.51973982E+01  7.59869910E+00  7.59869910E+00
 -1.51973982E+01  7.59869910E+00  7.59869910E+00 -1.51973982E+01  7.59869910E+00
  7.59869910E+00 -1.51973982E+01  7.59869910E+00  7.59869910E+00 -1.51973982E+01
  7.59869910E+00  7.59869910E+00 -1.51973982E+01  7.59869910E+00  7.59869910E+00
 -1.51973982E+01  7.59869910E+00  7.59869910E+00 -1.51973982E+01  7.59869910E+00
  7.59869910E+00 -1.51973982E+01  7.59869910E+00  7.59869910E+00 -1.51973982E+01
  7.59869910E+00  7.59869910E+00 -1.51973982E+01  7.59869910E+00  7.59869910E+00
 -1.51973982E+01  7.59869910E+00  7.59869910E+00 -1.51973982E+01  7.59869910E+00
  7.59869910E+00 -1.51973982E+01  7.59869910E+00  7.59869910E+00 -1.51973982E+01
  7.59869910E+00  7.59869910E+00 -1.51973982E+01  7.59869910E+00  7.59869910E+00
 -1.51973982E+01  7.59869910E+00  7.59869910E+00 -1.51973982E+01  7.59869910E+00
  7.59869910E+00 -1.51973982E+01  7.59869910E+00  7.59869910E+00 -1.51973982E+01
  7.59869910E+00  7.59869910E+00 -1.51973982E+01  7.59869910E+00  7.59869910E+00
 -1.51973982E+01  7.59869910E+00  7.59869910E+00 -1.51973982E+01  7.59869910E+00
  7.59869910E+00 -1.51973982E+01  7.59869910E+00  7.59869910E+00 -1.51973982E+01
  7.59869910E+00  7.59869910E+00 -1.51973982E+01  7.59869910E+00  7.59869910E+00
 -1.51973982E+01  7.59869910E+00  7.59869910E+00 -1.51973982E+01  7.59869910E+00
  7.59869910E+00 -1.51973982E+01  7.59869910E+00  7.59869910E+00 -1.51973982E+01
  7.59869910E+00  7.59869910E+00 -1.51973982E+01  7.59869910E+00  7.59869910E+00
 -1.51973982E+01  7.59869910E+00  7.59869910E+00 -1.51973982E+01  7.59869910E+00
  7.59869910E+00 -1.51973982E+01  7.59869910E+00  7.59869910E+00 -1.51973982E+01
  7.59869910E+00  7.59869910E+00 -1.51973982E+01  7.59869910E+00  7.59869910E+00
 -1.51973982E+01  7.59869910E+00  7.59869910E+00 -1.51973982E+01  7.59869910E+00
  7.59869910E+00 -1.51973982E+01  7.59869910E+00  7.59869910E+00 -1.51973982E+01
  7.59869910E+00  7.59869910E+00 -1.51973982E+01  7.59869910E+00  7.59869910E+00
 -1.51973982E+01  7.59869910E+00  7.59869910E+00 -1.51973982E+01  7.59869910E+00
  7.59869910E+00 -1.51973982E+01  7.59869910E+00  7.59869910E+00 -1.51973982E+01
  7.59869910E+00  7.59869910E+00 -1.51973982E+01  7.59869910E+00  7.59869910E+00
 -1.51973982E+01  7.59869910E+00  7.59869910E+00 -1.51973982E+01  7.59869910E+00
  7.59869910E+00 -1.51973982E+01  7.59869910E+00  7.59869910E+00 -1.51973982E+01
  7.59869910E+00  7.59869910E+00 -1.51973982E+01  7.59869910E+00  7.59869910E+00
 -1.51973982E+01  7.59869910E+00  7.59869910E+00 -1.51973982E+01  7.59869910E+00
  7.59869910E+00 -1.51973982E+01  7.59869910E+00  7.59869910E+00 -1.51973982E+01
  7.59869910E+00  7.59869910E+00 -1.51973982E+01  7.59869910E+00  7.59869910E+00
 -1.51973982E+01  7.59869910E+00  7.59869910E+00 -1.51973982E+01  7.59869910E+00
  7.59869910E+00 -1.51973982E+01  7.59869910E+00  7.59869910E+00 -1.51973982E+01
  7.59869910E+00  7.59869910E+00 -1.51973982E+01  7.59869910E+00  7.59869910E+00
 -1.51973982E+01  7.59869910E+00  7.59869910E+00 -1.51973982E+01  7.59869910E+00
  7.59869910E+00 -1.51973982E+01  7.59869910E+00  7.59869910E+00 -1.51973982E+01
  7.59869910E+00  7.59869910E+00 -1.51973982E+01  7.59869910E+00  7.59869910E+00
 -1.51973982E+01  7.59869910E+00  7.59869910E+00 -1.51973982E+01  7.59869910E+00
  7.59869910E+00 -1.51973982E+01  7.59869910E+00  7.59869910E+00 -1.51973982E+01
  7.59869910E+00  7.59869910E+00 -1.51973982E+01  7.59869910E+00  7.59869910E+00
 -1.51973982E+01  7.59869910E+00  7.59869910E+00 -1.51973982E+01  7.59869910E+00
  7.59869910E+00 -1.51973982E+01  7.59869910E+00  7.59869910E+00 -1.51973982E+01
  7.59869910E+00  7.59869910E+00 -1.51973982E+01  7.59869910E+00  7.59869910E+00
 -1.51973982E+01  7.59869910E+00  7.59869910E+00 -1.51973982E+01  7.59869910E+00
  7.59869910E+00 -1.51973982E+01  7.59869910E+00  7.59869910E+00 -1.51973982E+01
  7.59869910E+00  7.59869910E+00 -1.51973982E+01  7.59869910E+00  7.59869910E+00
 -1.51973982E+01  7.59869910E+00  7.59869910E+00 -1.51973982E+01  7.59869910E+00
  7.59869910E+00 -1.51973982E+01  7.59869910E+00  7.59869910E+00 -1.51973982E+01
  7.59869910E+00  7.59869910E+00 -1.51973982E+01  7.59869910E+00  7.59869910E+00
 -1.51973982E+01  7.59869910E+00  7.59869910E+00 -1.51973982E+01  7.59869910E+00
  7.59869910E+00 -1.51973982E+01  7.59869910E+00  7.59869910E+00 -1.51973982E+01
  7.59869910E+00  7.59869910E+00 -1.51973982E+01  7.59869910E+00  7.59869910E+00
 -1.51973982E+01  7.59869910E+00  7.59869910E+00 -1.51973982E+01  7.59869910E+00
  7.59869910E+00 -1.51973982E+01  7.59869910E+00  7.59869910E+00 -1.51973982E+01
  7.59869910E+00  7.59869910E+00 -1.51973982E+01  7.59869910E+00  7.59869910E+00
 -1.51973982E+01  7.59869910E+00  7.59869910E+00 -1.51973982E+01  7.59869910E+00
  7.59869910E+00 -1.51973982E+01  7.59869910E+00  7.59869910E+00 -1.51973982E+01
  7.59869910E+00  7.59869910E+00 -1.51973982E+01  7.59869910E+00  7.59869910E+00
 -1.51973982E+01  7.59869910E+00  7.59869910E+00 -1.51973982E+01  7.59869910E+00
  7.59869910E+00 -1.51973982E+01  7.59869910E+00  7.59869910E+00 -1.51973982E+01
  7.59869910E+00  7.59869910E+00 -1.51973982E+01  7.59869910E+00  7.59869910E+00
 -1.51973982E+01  7.59869910E+00  7.59869910E+00 -1.51973982E+01  7.59869910E+00
  7.59869910E+00 -1.51973982E+01  7.59869910E+00  7.59869910E+00 -1.51973982E+01
  7.59869910E+00  7.59869910E+00 -1.51973982E+01  7.59869910E+00  7.59869910E+00
 -1.51973982E+01  7.59869910E+00  7.59869910E+00 -1.51973982E+01  7.59869910E+00
  7.59869910E+00 -1.51973982E+01  7.59869910E+00  7.59869910E+00 -1.51973982E+01
  7.59869910E+00  7.59869910E+00 -1.51973982E+01  7.59869910E+00  7.59869910E+00
 -1.51973982E+01  7.59869910E+00  7.59869910E+00 -1.51973982E+01  7.59869910E+00
  7.59869910E+00 -1.51973982E+01  7.59869910E+00  7.59869910E+00 -1.51973982E+01
  7.59869910E+00  7.59869910E+00 -1.51973982E+01  7.59869910E+00  7.59869910E+00
 -1.51973982E+01  7.59869910E+00  7.59869910E+00 -1.51973982E+01  7.59869910E+00
  7.59869910E+00 -1.51973982E+01  7.59869910E+00  7.59869910E+00 -1.51973982E+01
  7.59869910E+00  7.59869910E+00 -1.51973982E+01  7.59869910E+00  7.59869910E+00
 -1.51973982E+01  7.59869910E+00  7.59869910E+00 -1.51973982E+01  7.59869910E+00
  7.59869910E+00 -1.51973982E+01  7.59869910E+00  7.59869910E+00 -1.51973982E+01
  7.59869910E+00  7.59869910E+00 -1.51973982E+01  7.59869910E+00  7.59869910E+00
 -1.51973982E+01  7.59869910E+00  7.59869910E+00 -1.51973982E+01  7.59869910E+00
  7.59869910E+00 -1.51973982E+01  7.59869910E+00  7.59869910E+00 -1.51973982E+01
  7.59869910E+00  7.59869910E+00 -1.51973982E+01  7.59869910E+00  7.59869910E+00
 -1.51973982E+01  7.59869910E+00  7.59869910E+00 -1.51973982E+01  7.59869910E+00
  7.59869910E+00 -1.51973982E+01  7.59869910E+00  7.59869910E+00 -1.51973982E+01
  7.59869910E+00  7.59869910E+00 -1.51973982E+01  7.59869910E+00  7.59869910E+00
 -1.51973982E+01  7.59869910E+00  7.59869910E+00 -1.51973982E+01  7.59869910E+00
  7.59869910E+00 -1.51973982E+01  7.59869910E+00  7.59869910E+00 -1.51973982E+01
  7.59869910E+00  7.59869910E+00 -1.51973982E+01  7.59869910E+00  7.59869910E+00
 -1.51973982E+01  7.59869910E+00  7.59869910E+00 -1.51973982E+01  7.59869910E+00
  7.59869910E+00 -1.51973982E+01  7.59869910E+00  7.59869910E+00 -1.51973982E+01
  7.59869910E+00  7.59869910E+00 -1.51973982E+01  7.59869910E+00  7.59869910E+00
 -1.51973982E+01  7.59869910E+00  7.59869910E+00 -1.51973982E+01  7.59869910E+00
  7.59869910E+00 -1.51973982E+01  7.59869910E+00  7.59869910E+00 -1.51973982E+01
  7.59869910E+00  7.59869910E+00 -1.51973982E+01  7.59869910E+00  7.59869910E+00
 -1.51973982E+01  7.59869910E+00  7.59869910E+00 -1.51973982E+01  7.59869910E+00
  7.59869910E+00 -1.51973982E+01  7.59869910E+00  7.59869910E+00 -1.51973982E+01
  7.59869910E+00  7.59869910E+00 -1.51973982E+01  7.59869910E+00  7.59869910E+00
 -1.51973982E+01  7.59869910E+00  7.59869910E+00 -1.51973982E+01  7.59869910E+00
  7.59869910E+00 -1.51973982E+01  7.59869910E+00  7.59869910E+00 -1.51973982E+01
  7.59869910E+00  7.59869910E+00 -1.51973982E+01  7.59869910E+00  7.59869910E+00
 -1.51973982E+01  7.59869910E+00  7.59869910E+00 -1.51973982E+01  7.59869910E+00
  7.59869910E+00 -1.51973982E+01  7.59869910E+00  7.59869910E+00 -1.51973982E+01
  7.59869910E+00  7.59869910E+00 -1.51973982E+01  7.59869910E+00  7.59869910E+00
 -1.51973982E+01  7.59869910E+00  7.59869910E+00 -1.51973982E+01  7.59869910E+00
  7.59869910E+00 -1.51973982E+01  7.59869910E+00  7.59869910E+00 -1.51973982E+01
  7.59869910E+00  7.59869910E+00 -1.51973982E+01  7.59869910E+00  7.59869910E+00
 -1.51973982E+01  7.59869910E+00  7.59869910E+00 -1.51973982E+01  7.59869910E+00
  7.59869910E+00 -1.51973982E+01  7.59869910E+00  7.59869910E+00 -1.51973982E+01
  7.59869910E+00  7.59869910E+00 -1.51973982E+01  7.59869910E+00  7.59869910E+00
 -1.51973982E+01  7.59869910E+00  7.59869910E+00 -1.51973982E+01  7.59869910E+00
  7.59869910E+00 -1.51973982E+01  7.59869910E+00  7.59869910E+00 -1.51973982E+01
  7.59869910E+00  7.59869910E+00 -1.51973982E+01  7.59869910E+00  7.59869910E+00
 -1.51973982E+01  7.59869910E+00  7.59869910E+00 -1.51973982E+01  7.59869910E+00
  7.59869910E+00 -1.51973982E+01  7.59869910E+00  7.59869910E+00 -1.51973982E+01
  7.59869910E+00  7.59869910E+00 -1.51973982E+01  7.59869910E+00  7.59869910E+00
 -1.51973982E+01  7.59869910E+00  7.59869910E+00 -1.51973982E+01  7.59869910E+00
  7.59869910E+00 -1.51973982E+01  7.59869910E+00  7.59869910E+00 -1.51973982E+01
  7.59869910E+00  7.59869910E+00 -1.51973982E+01  7.59869910E+00  7.59869910E+00
 -1.51973982E+01  7.59869910E+00  7.59869910E+00 -1.51973982E+01  7.59869910E+00
  7.59869910E+00 -1.51973982E+01  7.59869910E+00  7.59869910E+00 -1.51973982E+01
  7.59869910E+00  7.59869910E+00 -1.51973982E+01  7.59869910E+00  7.59869910E+00
 -1.51973982E+01  7.59869910E+00  7.59869910E+00 -1.51973982E+01  7.59869910E+00
  7.59869910E+00 -1.51973982E+01  7.59869910E+00  7.59869910E+00 -1.51973982E+01
  7.59869910E+00  7.59869910E+00 -1.51973982E+01  7.59869910E+00  7.59869910E+00
 -1.51973982E+01  7.59869910E+00  7.59869910E+00 -1.51973982E+01  7.59869910E+00
  7.59869910E+00 -1.51973982E+01  7.59869910E+00  7.59869910E+00 -1.51973982E+01
  7.59869910E+00  7.59869910E+00 -1.51973982E+01  7.59869910E+00  7.59869910E+00
 -1.51973982E+01  7.59869910E+00  7.59869910E+00 -1.51973982E+01  7.59869910E+00
  7.59869910E+00 -1.51973982E+01  7.59869910E+00  7.59869910E+00 -1.51973982E+01
  7.59869910E+00  7.59869910E+00 -1.51973982E+01  7.59869910E+00  7.59869910E+00
 -1.51973982E+01  7.59869910E+00  7.59869910E+00 -1.51973982E+01  7.59869910E+00
  7.59869910E+00 -1.51973982E+01  7.59869910E+00  7.59869910E+00 -1.51973982E+01
  7.59869910E+00  7.59869910E+00 -1.51973982E+01  7.59869910E+00  7.59869910E+00
 -1.51973982E+01  7.59869910E+00  7.59869910E+00 -1.51973982E+01  7.59869910E+00
  7.59869910E+00 -1.51973982E+01  7.59869910E+00  7.59869910E+00 -1.51973982E+01
  7.59869910E+00  7.59869910E+00 -1.51973982E+01  7.59869910E+00  7.59869910E+00
 -1.51973982E+01  7.59869910E+00  7.59869910E+00 -1.51973982E+01  7.59869910E+00
  7.59869910E+00 -1.51973982E+01  7.59869910E+00  7.59869910E+00 -1.51973982E+01
  7.59869910E+00  7.59869910E+00 -1.51973982E+01  7.59869910E+00  7.59869910E+00
 -1.51973982E+01  7.59869910E+00  7.59869910E+00 -1.51973982E+01  7.59869910E+00
  7.59869910E+00 -1.51973982E+01  7.59869910E+00  7.59869910E+00 -1.51973982E+01
  7.59869910E+00  7.59869910E+00 -1.51973982E+01  7.59869910E+00  7.59869910E+00
 -1.51973982E+01  7.59869910E+00  7.59869910E+00 -1.51973982E+01  7.59869910E+00
  7.59869910E+00 -1.51973982E+01  7.59869910E+00  7.59869910E+00 -1.51973982E+01
  7.59869910E+00  7.59869910E+00 -1.51973982E+01  7.59869910E+00  7.59869910E+00
 -1.51973982E+01  7.59869910E+00  7.59869910E+00 -1.51973982E+01  7.59869910E+00
  7.59869910E+00 -1.51973982E+01  7.59869910E+00  7.59869910E+00 -1.51973982E+01
  7.59869910E+00  7.59869910E+00 -1.51973982E+01  7.59869910E+00  7.59869910E+00
 -1.51973982E+01  7.59869910E+00  7.59869910E+00 -1.51973982E+01  7.59869910E+00
  7.59869910E+00 -1.51973982E+01  7.59869910E+00  7.59869910E+00 -1.51973982E+01
  7.59869910E+00  7.59869910E+00 -1.51973982E+01  7.59869910E+00  7.59869910E+00
 -1.51973982E+01  7.59869910E+00  7.59869910E+00 -1.51973982E+01  7.59869910E+00
  7.59869910E+00 -1.51973982E+01  7.59869910E+00  7.59869910E+00 -1.51973982E+01
  7.59869910E+00  7.59869910E+00 -1.51973982E+01  7.59869910E+00  7.59869910E+00
 -1.51973982E+01  7.59869910E+00  7.59869910E+00 -1.51973982E+01  7.59869910E+00
  7.59869910E+00 -1.51973982E+01  7.59869910E+00  7.59869910E+00 -1.51973982E+01
  7.59869910E+00  7.59869910E+00 -1.51973982E+01  7.59869910E+00  7.59869910E+00
 -1.51973982E+01  7.59869910E+00  7.59869910E+00 -1.51973982E+01  7.59869910E+00
  7.59869910E+00 -1.51973982E+01  7.59869910E+00  7.59869910E+00 -1.51973982E+01
  7.59869910E+00  7.59869910E+00 -1.51973982E+01  7.59869910E+00  7.59869910E+00
 -1.51973982E+01  7.59869910E+00  7.59869910E+00 -1.51973982E+01  7.59869910E+00
  7.59869910E+00 -1.51973982E+01  7.59869910E+00  7.59869910E+00 -1.51973982E+01
  7.59869910E+00  7.59869910E+00 -1.51973982E+01  7.59869910E+00  7.59869910E+00
 -1.51973982E+01  7.59869910E+00  7.59869910E+00 -1.51973982E+01  7.59869910E+00
  7.59869910E+00 -1.51973982E+01  7.59869910E+00  7.59869910E+00 -1.51973982E+01
  7.59869910E+00  7.59869910E+00 -1.51973982E+01  7.59869910E+00  7.59869910E+00
 -1.51973982E+01  7.59869910E+00  7.59869910E+00 -1.51973982E+01  7.59869910E+00
  7.59869910E+00 -1.51973982E+01  7.59869910E+00  7.59869910E+00 -1.51973982E+01
  7.59869910E+00  7.59869910E+00 -1.51973982E+01  7.59869910E+00  7.59869910E+00
 -1.51973982E+01  7.59869910E+00  7.59869910E+00 -1.51973982E+01  7.59869910E+00
  7.59869910E+00 -1.51973982E+01  7.59869910E+00  7.59869910E+00 -1.51973982E+01
  7.59869910E+00  7.59869910E+00 -1.51973982E+01  7.59869910E+00  7.59869910E+00
 -1.51973982E+01  7.59869910E+00  7.59869910E+00 -1.51973982E+01  7.59869910E+00
  7.59869910E+00 -1.51973982E+01  7.59869910E+00  7.59869910E+00 -1.51973982E+01
  7.59869910E+00  7.59869910E+00 -1.51973982E+01  7.59869910E+00  7.59869910E+00
 -1.51973982E+01  7.59869910E+00  7.59869910E+00 -1.51973982E+01  7.59869910E+00
  7.59869910E+00 -1.51973982E+01  7.59869910E+00  7.59869910E+00 -1.51973982E+01
  7.59869910E+00  7.59869910E+00 -1.51973982E+01  7.59869910E+00  7.59869910E+00
 -1.51973982E+01  7.59869910E+00  7.59869910E+00 -1.51973982E+01  7.59869910E+00
  7.59869910E+00 -1.51973982E+01  7.59869910E+00  7.59869910E+00 -1.51973982E+01
  7.59869910E+00  7.59869910E+00 -1.51973982E+01  7.59869910E+00  7.59869910E+00
 -1.51973982E+01  7.59869910E+00  7.59869910E+00 -1.51973982E+01  7.59869910E+00
  7.59869910E+00 -1.51973982E+01  7.59869910E+00  7.59869910E+00 -1.51973982E+01
  7.59869910E+00  7.59869910E+00 -1.51973982E+01  7.59869910E+00  7.59869910E+00
 -1.51973982E+01  7.59869910E+00  7.59869910E+00 -1.51973982E+01  7.59869910E+00
  7.59869910E+00 -1.51973982E+01  7.59869910E+00  7.59869910E+00 -1.51973982E+01
  7.59869910E+00  7.59869910E+00 -1.51973982E+01  7.59869910E+00  7.59869910E+00
 -1.51973982E+01  7.59869910E+00  7.59869910E+00 -1.51973982E+01  7.59869910E+00
  7.59869910E+00 -1.51973982E+01  7.59869910E+00  7.59869910E+00 -1.51973982E+01
  7.59869910E+00  7.59869910E+00 -1.51973982E+01  7.59869910E+00  7.59869910E+00
 -1.51973982E+01  7.59869910E+00  7.59869910E+00 -1.51973982E+01  7.59869910E+00
  7.59869910E+00 -1.51973982E+01  7.59869910E+00  7.59869910E+00 -1.51973982E+01
  7.59869910E+00  7.59869910E+00 -1.51973982E+01  7.59869910E+00  7.59869910E+00
 -1.51973982E+01  7.59869910E+00  7.59869910E+00 -1.51973982E+01  7.59869910E+00
  7.59869910E+00 -1.51973982E+01  7.59869910E+00  7.59869910E+00 -1.51973982E+01
  7.59869910E+00  7.59869910E+00 -1.51973982E+01  7.59869910E+00  7.59869910E+00
 -1.51973982E+01  7.59869910E+00  7.59869910E+00 -1.51973982E+01  7.59869910E+00
  7.59869910E+00 -1.51973982E+01  7.59869910E+00  7.59869910E+00 -1.51973982E+01
  7.59869910E+00  7.59869910E+00 -1.51973982E+01  7.59869910E+00  7.59869910E+00
 -1.51973982E+01  7.59869910E+00  7.59869910E+00 -1.51973982E+01  7.59869910E+00
  7.59869910E+00 -1.51973982E+01  7.59869910E+00  7.59869910E+00 -1.51973982E+01
  7.59869910E+00  7.59869910E+00 -1.51973982E+01  7.59869910E+00  7.59869910E+00
 -1.51973982E+01  7.59869910E+00  7.59869910E+00 -1.51973982E+01  7.59869910E+00
  7.59869910E+00 -1.51973982E+01  7.59869910E+00  7.59869910E+00 -1.51973982E+01
  7.59869910E+00  7.59869910E+00 -1.51973982E+01  7.59869910E+00  7.59869910E+00
 -1.51973982E+01  7.59869910E+00  7.59869910E+00 -1.51973982E+01  7.59869910E+00
  7.59869910E+00 -1.51973982E+01  7.59869910E+00  7.59869910E+00 -1.51973982E+01
  7.59869910E+00  7.59869910E+00 -1.51973982E+01  7.59869910E+00  7.59869910E+00
 -1.51973982E+01  7.59869910E+00  7.59869910E+00 -1.51973982E+01  7.59869910E+00
  7.59869910E+00 -1.51973982E+01  7.59869910E+00  7.59869910E+00 -1.51973982E+01
  7.59869910E+00  7.59869910E+00 -1.51973982E+01  7.59869910E+00  7.59869910E+00
 -1.51973982E+01  7.59869910E+00  7.59869910E+00 -1.51973982E+01  7.59869910E+00
  7.59869910E+00 -1.51973982E+01  7.59869910E+00  7.59869910E+00 -1.51973982E+01
  7.59869910E+00  7.59869910E+00 -1.51973982E+01  7.59869910E+00  7.59869910E+00
 -1.51973982E+01  7.59869910E+00  7.59869910E+00 -1.51973982E+01  7.59869910E+00
  7.59869910E+00 -1.51973982E+01  7.59869910E+00  7.59869910E+00 -1.51973982E+01
  7.59869910E+00  7.59869910E+00 -1.51973982E+01  7.59869910E+00  7.59869910E+00
 -1.51973982E+01  7.59869910E+00  7.59869910E+00 -1.51973982E+01  7.59869910E+00
  7.59869910E+00 -1.51973982E+01  7.59869910E+00  7.59869910E+00 -1.51973982E+01
  7.59869910E+00  7.59869910E+00 -1.51973982E+01  7.59869910E+00  7.59869910E+00
 -1.51973982E+01  7.59869910E+00  7.59869910E+00 -1.51973982E+01  7.59869910E+00
  7.59869910E+00 -1.51973982E+01  7.59869910E+00  7.59869910E+00 -1.51973982E+01
  7.59869910E+00  7.59869910E+00 -1.51973982E+01  7.59869910E+00  7.59869910E+00
 -1.51973982E+01  7.59869910E+00  7.59869910E+00 -1.51973982E+01  7.59869910E+00
  7.59869910E+00 -1.51973982E+01  7.59869910E+00  7.59869910E+00 -1.51973982E+01
  7.59869910E+00  7.59869910E+00 -1.51973982E+01  7.59869910E+00  7.59869910E+00
 -1.51973982E+01  7.59869910E+00  7.59869910E+00 -1.51973982E+01  7.59869910E+00
  7.59869910E+00 -1.51973982E+01  7.59869910E+00  7.59869910E+00 -1.51973982E+01
  7.59869910E+00  7.59869910E+00 -1.51973982E+01  7.59869910E+00  7.59869910E+00
 -1.51973982E+01  7.59869910E+00  7.59869910E+00 -1.51973982E+01  7.59869910E+00
  7.59869910E+00 -1.51973982E+01  7.59869910E+00  7.59869910E+00 -1.51973982E+01
  7.59869910E+00  7.59869910E+00 -1.51973982E+01  7.59869910E+00  7.59869910E+00
 -1.51973982E+01  7.59869910E+00  7.59869910E+00 -1.51973982E+01  7.59869910E+00
  7.59869910E+00 -1.51973982E+01  7.59869910E+00  7.59869910E+00 -1.51973982E+01
  7.59869910E+00  7.59869910E+00 -1.51973982E+01  7.59869910E+00  7.59869910E+00
 -1.51973982E+01  7.59869910E+00  7.59869910E+00 -1.51973982E+01  7.59869910E+00
  7.59869910E+00 -1.51973982E+01  7.59869910E+00  7.59869910E+00 -1.51973982E+01
  7.59869910E+00  7.59869910E+00 -1.51973982E+01  7.59869910E+00  7.59869910E+00
 -1.51973982E+01  7.59869910E+00  7.59869910E+00 -1.51973982E+01  7.59869910E+00
  7.59869910E+00 -1.51973982E+01  7.59869910E+00  7.59869910E+00 -1.51973982E+01
  7.59869910E+00  7.59869910E+00 -1.51973982E+01  7.59869910E+00  7.59869910E+00
 -1.51973982E+01  7.59869910E+00  7.59869910E+00 -1.51973982E+01  7.59869910E+00
  7.59869910E+00 -1.51973982E+01  7.59869910E+00  7.59869910E+00 -1.51973982E+01
  7.59869910E+00  7.59869910E+00 -1.51973982E+01  7.59869910E+00  7.59869910E+00
 -1.51973982E+01  7.59869910E+00  7.59869910E+00 -1.51973982E+01  7.59869910E+00
  7.59869910E+00 -1.51973982E+01  7.59869910E+00  7.59869910E+00 -1.51973982E+01
  7.59869910E+00  7.59869910E+00 -1.51973982E+01  7.59869910E+00  7.59869910E+00
 -1.51973982E+01  7.59869910E+00  7.59869910E+00 -1.51973982E+01  7.59869910E+00
  7.59869910E+00 -1.51973982E+01  7.59869910E+00  7.59869910E+00 -1.51973982E+01
  7.59869910E+00  7.59869910E+00 -1.51973982E+01  7.59869910E+00  7.59869910E+00
 -1.51973982E+01  7.59869910E+00  7.59869910E+00 -1.51973982E+01  7.59869910E+00
  7.59869910E+00 -1.51973982E+01  7.59869910E+00  7.59869910E+00 -1.51973982E+01
  7.59869910E+00  7.59869910E+00 -1.51973982E+01  7.59869910E+00  7.59869910E+00
 -1.51973982E+01  7.59869910E+00  7.59869910E+00 -1.51973982E+01  7.59869910E+00
  7.59869910E+00 -1.51973982E+01  7.59869910E+00  7.59869910E+00 -1.51973982E+01
  7.59869910E+00  7.59869910E+00 -1.51973982E+01  7.59869910E+00  7.59869910E+00
 -1.51973982E+01  7.59869910E+00  7.59869910E+00 -1.51973982E+01  7.59869910E+00
  7.59869910E+00 -1.51973982E+01  7.59869910E+00  7.59869910E+00 -1.51973982E+01
  7.59869910E+00  7.59869910E+00 -1.51973982E+01  7.59869910E+00  7.59869910E+00
 -1.51973982E+01  7.59869910E+00  7.59869910E+00 -1.51973982E+01  7.59869910E+00
  7.59869910E+00 -1.51973982E+01  7.59869910E+00  7.59869910E+00 -1.51973982E+01
  7.59869910E+00  7.59869910E+00 -1.51973982E+01  7.59869910E+00  7.59869910E+00
 -1.51973982E+01  7.59869910E+00  7.59869910E+00 -1.51973982E+01  7.59869910E+00
  7.59869910E+00 -1.51973982E+01  7.59869910E+00  7.59869910E+00 -1.51973982E+01
  7.59869910E+00  7.59869910E+00 -1.51973982E+01  7.59869910E+00  7.59869910E+00
 -1.51973982E+01  7.59869910E+00  7.59869910E+00 -1.51973982E+01  7.59869910E+00
  7.59869910E+00 -1.51973982E+01  7.59869910E+00  7.59869910E+00 -1.51973982E+01
  7.59869910E+00  7.59869910E+00 -1.51973982E+01  7.59869910E+00  7.59869910E+00
 -1.51973982E+01  7.59869910E+00  7.59869910E+00 -1.51973982E+01  7.59869910E+00
  7.59869910E+00 -1.51973982E+01  7.59869910E+00  7.59869910E+00 -1.51973982E+01
  7.59869910E+00  7.59869910E+00 -1.51973982E+01  7.59869910E+00  7.59869910E+00
 -1.51973982E+01  7.59869910E+00  7.59869910E+00 -1.51973982E+01  7.59869910E+00
  7.59869910E+00 -1.51973982E+01  7.59869910E+00  7.59869910E+00 -1.51973982E+01
  7.59869910E+00  7.59869910E+00 -1.51973982E+01  7.59869910E+00  7.59869910E+00
 -1.51973982E+01  7.59869910E+00  7.59869910E+00 -1.51973982E+01  7.59869910E+00
  7.59869910E+00 -1.51973982E+01  7.59869910E+00  7.59869910E+00 -1.51973982E+01
  7.59869910E+00  7.59869910E+00 -1.51973982E+01  7.59869910E+00  7.59869910E+00
 -1.51973982E+01  7.59869910E+00  7.59869910E+00 -1.51973982E+01  7.59869910E+00
  7.59869910E+00 -1.51973982E+01  7.59869910E+00  7.59869910E+00 -1.51973982E+01
  7.59869910E+00  7.59869910E+00 -1.51973982E+01  7.59869910E+00  7.59869910E+00
 -1.51973982E+01  7.59869910E+00  7.59869910E+00 -1.51973982E+01  7.59869910E+00
  7.59869910E+00 -1.51973982E+01  7.59869910E+00  7.59869910E+00 -1.51973982E+01
  7.59869910E+00  7.59869910E+00 -1.51973982E+01  7.59869910E+00  7.59869910E+00
 -1.51973982E+01  7.59869910E+00  7.59869910E+00 -1.51973982E+01  7.59869910E+00
  7.59869910E+00 -1.51973982E+01  7.59869910E+00  7.59869910E+00 -1.51973982E+01
  7.59869910E+00  7.59869910E+00 -1.51973982E+01  7.59869910E+00  7.59869910E+00
 -1.51973982E+01  7.59869910E+00  7.59869910E+00 -1.51973982E+01  7.59869910E+00
  7.59869910E+00 -1.51973982E+01  7.59869910E+00  7.59869910E+00 -1.51973982E+01
  7.59869910E+00  7.59869910E+00 -1.51973982E+01  7.59869910E+00  7.59869910E+00
 -1.51973982E+01  7.59869910E+00  7.59869910E+00 -1.51973982E+01  7.59869910E+00
  7.59869910E+00 -1.51973982E+01  7.59869910E+00  7.59869910E+00 -1.51973982E+01
  7.59869910E+00  7.59869910E+00 -1.51973982E+01  7.59869910E+00  7.59869910E+00
 -1.51973982E+01  7.59869910E+00  7.59869910E+00 -1.51973982E+01  7.59869910E+00
  7.59869910E+00 -1.51973982E+01  7.59869910E+00  7.59869910E+00 -1.51973982E+01
  7.59869910E+00  7.59869910E+00 -1.51973982E+01  7.59869910E+00  7.59869910E+00
 -1.51973982E+01  7.59869910E+00  7.59869910E+00 -1.51973982E+01  7.59869910E+00
  7.59869910E+00 -1.51973982E+01  7.59869910E+00  7.59869910E+00 -1.51973982E+01
  7.59869910E+00  7.59869910E+00 -1.51973982E+01  7.59869910E+00  7.59869910E+00
 -1.51973982E+01  7.59869910E+00  7.59869910E+00 -1.51973982E+01  7.59869910E+00
  7.59869910E+00 -1.51973982E+01  7.59869910E+00  7.59869910E+00 -1.51973982E+01
  7.59869910E+00  7.59869910E+00 -1.51973982E+01  7.59869910E+00  7.59869910E+00
 -1.51973982E+01  7.59869910E+00  7.59869910E+00 -1.51973982E+01  7.59869910E+00
  7.59869910E+00 -1.51973982E+01  7.59869910E+00  7.59869910E+00 -1.51973982E+01
  7.59869910E+00  7.59869910E+00 -1.51973982E+01  7.59869910E+00  7.59869910E+00
 -1.51973982E+01  7.59869910E+00  7.59869910E+00 -1.51973982E+01  7.59869910E+00
  7.59869910E+00 -1.51973982E+01  7.59869910E+00  7.59869910E+00 -1.51973982E+01
  7.59869910E+00  7.59869910E+00 -1.51973982E+01  7.59869910E+00  7.59869910E+00
 -1.51973982E+01  7.59869910E+00  7.59869910E+00 -1.51973982E+01  7.59869910E+00
  7.59869910E+00 -1.51973982E+01  7.59869910E+00  7.59869910E+00 -1.51973982E+01
  7.59869910E+00  7.59869910E+00 -1.51973982E+01  7.59869910E+00  7.59869910E+00
 -1.51973982E+01  7.59869910E+00  7.59869910E+00 -1.51973982E+01  7.59869910E+00
  7.59869910E+00 -1.51973982E+01  7.59869910E+00  7.59869910E+00 -1.51973982E+01
  7.59869910E+00  7.59869910E+00 -1.51973982E+01  7.59869910E+00  7.59869910E+00
 -1.51973982E+01  7.59869910E+00  7.59869910E+00 -1.51973982E+01  7.59869910E+00
  7.59869910E+00 -1.51973982E+01  7.59869910E+00  7.59869910E+00 -1.51973982E+01
  7.59869910E+00  7.59869910E+00 -1.51973982E+01  7.59869910E+00  7.59869910E+00
 -1.51973982E+01  7.59869910E+00  7.59869910E+00 -1.51973982E+01  7.59869910E+00
  7.59869910E+00 -1.51973982E+01  7.59869910E+00  7.59869910E+00 -1.51973982E+01
  7.59869910E+00  7.59869910E+00 -1.51973982E+01  7.59869910E+00  7.59869910E+00
 -1.51973982E+01  7.59869910E+00  7.59869910E+00 -1.51973982E+01  7.59869910E+00
  7.59869910E+00 -1.51973982E+01  7.59869910E+00  7.59869910E+00 -1.51973982E+01
  7.59869910E+00  7.59869910E+00 -1.51973982E+01  7.59869910E+00  7.59869910E+00
 -1.51973982E+01  7.59869910E+00  7.59869910E+00 -1.51973982E+01  7.59869910E+00
  7.59869910E+00 -1.51973982E+01  7.59869910E+00  7.59869910E+00 -1.51973982E+01
  7.59869910E+00  7.59869910E+00 -1.51973982E+01  7.59869910E+00  7.59869910E+00
 -1.51973982E+01  7.59869910E+00  7.59869910E+00 -1.51973982E+01  7.59869910E+00
  7.59869910E+00 -1.51973982E+01  7.59869910E+00  7.59869910E+00 -1.51973982E+01
  7.59869910E+00  7.59869910E+00 -1.51973982E+01  7.59869910E+00  7.59869910E+00
 -1.51973982E+01  7.59869910E+00  7.59869910E+00 -1.51973982E+01  7.59869910E+00
  7.59869910E+00 -1.51973982E+01  7.59869910E+00  7.59869910E+00 -1.51973982E+01
  7.59869910E+00  7.59869910E+00 -1.51973982E+01  7.59869910E+00  7.59869910E+00
 -1.51973982E+01  7.59869910E+00  7.59869910E+00 -1.51973982E+01  7.59869910E+00
  7.59869910E+00 -1.51973982E+01  7.59869910E+00  7.59869910E+00 -1.51973982E+01
  7.59869910E+00  7.59869910E+00 -1.51973982E+01  7.59869910E+00  7.59869910E+00
 -1.51973982E+01  7.59869910E+00  7.59869910E+00 -1.51973982E+01  7.59869910E+00
  7.59869910E+00 -1.51973982E+01  7.59869910E+00  7.59869910E+00 -1.51973982E+01
  7.59869910E+00  7.59869910E+00 -1.51973982E+01  7.59869910E+00  7.59869910E+00
 -1.51973982E+01  7.59869910E+00  7.59869910E+00 -1.51973982E+01  7.59869910E+00
  7.59869910E+00 -1.51973982E+01  7.59869910E+00  7.59869910E+00 -1.51973982E+01
  7.59869910E+00  7.59869910E+00 -1.51973982E+01  7.59869910E+00  7.59869910E+00
 -1.51973982E+01  7.59869910E+00  7.59869910E+00 -1.51973982E+01  7.59869910E+00
  7.59869910E+00 -1.51973982E+01  7.59869910E+00  7.59869910E+00 -1.51973982E+01
  7.59869910E+00  7.59869910E+00 -1.51973982E+01  7.59869910E+00  7.59869910E+00
 -1.51973982E+01  7.59869910E+00  7.59869910E+00 -1.51973982E+01  7.59869910E+00
  7.59869910E+00 -1.51973982E+01  7.59869910E+00  7.59869910E+00 -1.51973982E+01
  7.59869910E+00  7.59869910E+00 -1.51973982E+01  7.59869910E+00  7.59869910E+00
 -1.51973982E+01  7.59869910E+00  7.59869910E+00 -1.51973982E+01  7.59869910E+00
  7.59869910E+00 -1.51973982E+01  7.59869910E+00  7.59869910E+00 -1.51973982E+01
  7.59869910E+00  7.59869910E+00 -1.51973982E+01  7.59869910E+00  7.59869910E+00
 -1.51973982E+01  7.59869910E+00  7.59869910E+00 -1.51973982E+01  7.59869910E+00
  7.59869910E+00 -1.51973982E+01  7.59869910E+00  7.59869910E+00 -1.51973982E+01
  7.59869910E+00  7.59869910E+00 -1.51973982E+01  7.59869910E+00  7.59869910E+00
 -1.51973982E+01  7.59869910E+00  7.59869910E+00 -1.51973982E+01  7.59869910E+00
  7.59869910E+00 -1.51973982E+01  7.59869910E+00  7.59869910E+00 -1.51973982E+01
  7.59869910E+00  7.59869910E+00 -1.51973982E+01  7.59869910E+00  7.59869910E+00
 -1.51973982E+01  7.59869910E+00  7.59869910E+00 -1.51973982E+01  7.59869910E+00
  7.59869910E+00 -1.51973982E+01  7.59869910E+00  7.59869910E+00 -1.51973982E+01
  7.59869910E+00  7.59869910E+00 -1.51973982E+01  7.59869910E+00  7.59869910E+00
 -1.51973982E+01  7.59869910E+00  7.59869910E+00 -1.51973982E+01  7.59869910E+00
  7.59869910E+00 -1.51973982E+01  7.59869910E+00  7.59869910E+00 -1.51973982E+01
  7.59869910E+00  7.59869910E+00 -1.51973982E+01  7.59869910E+00  7.59869910E+00
 -1.51973982E+01  7.59869910E+00  7.59869910E+00 -1.51973982E+01  7.59869910E+00
  7.59869910E+00 -1.51973982E+01  7.59869910E+00  7.59869910E+00 -1.51973982E+01
  7.59869910E+00  7.59869910E+00 -1.51973982E+01  7.59869910E+00  7.59869910E+00
 -1.51973982E+01  7.59869910E+00  7.59869910E+00 -1.51973982E+01  7.59869910E+00
  7.59869910E+00 -1.51973982E+01  7.59869910E+00  7.59869910E+00 -1.51973982E+01
  7.59869910E+00  7.59869910E+00 -1.51973982E+01  7.59869910E+00  7.59869910E+00
 -1.51973982E+01  7.59869910E+00  7.59869910E+00 -1.51973982E+01  7.59869910E+00
  7.59869910E+00 -1.51973982E+01  7.59869910E+00  7.59869910E+00 -1.51973982E+01
  7.59869910E+00  7.59869910E+00 -1.51973982E+01  7.59869910E+00  7.59869910E+00
 -1.51973982E+01  7.59869910E+00  7.59869910E+00 -1.51973982E+01  7.59869910E+00
  7.59869910E+00 -1.51973982E+01  7.59869910E+00  7.59869910E+00 -1.51973982E+01
  7.59869910E+00  7.59869910E+00 -1.51973982E+01  7.59869910E+00  7.59869910E+00
 -1.51973982E+01  7.59869910E+00  7.59869910E+00 -1.51973982E+01  7.59869910E+00
  7.59869910E+00 -1.51973982E+01  7.59869910E+00  7.59869910E+00 -1.51973982E+01
  7.59869910E+00  7.59869910E+00 -1.51973982E+01  7.59869910E+00  7.59869910E+00
 -1.51973982E+01  7.59869910E+00  7.59869910E+00 -1.51973982E+01  7.59869910E+00
  7.59869910E+00 -1.51973982E+01  7.59869910E+00  7.59869910E+00 -1.51973982E+01
  7.59869910E+00  7.59869910E+00 -1.51973982E+01  7.59869910E+00  7.59869910E+00
 -1.51973982E+01  7.59869910E+00  7.59869910E+00 -1.51973982E+01  7.59869910E+00
  7.59869910E+00 -1.51973982E+01  7.59869910E+00  7.59869910E+00 -1.51973982E+01
  7.59869910E+00  7.59869910E+00 -1.51973982E+01  7.59869910E+00  7.59869910E+00
 -1.51973982E+01  7.59869910E+00  7.59869910E+00 -1.51973982E+01  7.59869910E+00
  7.59869910E+00 -1.51973982E+01  7.59869910E+00  7.59869910E+00 -1.51973982E+01
  7.59869910E+00  7.59869910E+00 -1.51973982E+01  7.59869910E+00  7.59869910E+00
 -1.51973982E+01  7.59869910E+00  7.59869910E+00 -1.51973982E+01  7.59869910E+00
  7.59869910E+00 -1.51973982E+01  7.59869910E+00  7.59869910E+00 -1.51973982E+01
  7.59869910E+00  7.59869910E+00 -1.51973982E+01  7.59869910E+00  7.59869910E+00
 -1.51973982E+01  7.59869910E+00  7.59869910E+00 -1.51973982E+01  7.59869910E+00
  7.59869910E+00 -1.51973982E+01  7.59869910E+00  7.59869910E+00 -1.51973982E+01
  7.59869910E+00  7.59869910E+00 -1.51973982E+01  7.59869910E+00  7.59869910E+00
 -1.51973982E+01  7.59869910E+00  7.59869910E+00 -1.51973982E+01  7.59869910E+00
  7.59869910E+00 -1.51973982E+01  7.59869910E+00  7.59869910E+00 -1.51973982E+01
  7.59869910E+00  7.59869910E+00 -1.51973982E+01  7.59869910E+00  7.59869910E+00
 -1.51973982E+01  7.59869910E+00  7.59869910E+00 -1.51973982E+01  7.59869910E+00
  7.59869910E+00 -1.51973982E+01  7.59869910E+00  7.59869910E+00 -1.51973982E+01
  7.59869910E+00  7.59869910E+00 -1.51973982E+01  7.59869910E+00  7.59869910E+00
 -1.51973982E+01  7.59869910E+00  7.59869910E+00 -1.51973982E+01  7.59869910E+00
  7.59869910E+00 -1.51973982E+01  7.59869910E+00  7.59869910E+00 -1.51973982E+01
  7.59869910E+00  7.59869910E+00 -1.51973982E+01  7.59869910E+00  7.59869910E+00
 -1.51973982E+01  7.59869910E+00  7.59869910E+00 -1.51973982E+01  7.59869910E+00
  7.59869910E+00 -1.51973982E+01  7.59869910E+00  7.59869910E+00 -1.51973982E+01
  7.59869910E+00  7.59869910E+00 -1.51973982E+01  7.59869910E+00  7.59869910E+00
 -1.51973982E+01  7.59869910E+00  7.59869910E+00 -1.51973982E+01  7.59869910E+00
  7.59869910E+00 -1.51973982E+01  7.59869910E+00  7.59869910E+00 -1.51973982E+01
  7.59869910E+00  7.59869910E+00 -1.51973982E+01  7.59869910E+00  7.59869910E+00
 -1.51973982E+01  7.59869910E+00  7.59869910E+00 -1.51973982E+01  7.59869910E+00
  7.59869910E+00 -1.51973982E+01  7.59869910E+00  7.59869910E+00 -1.51973982E+01
  7.59869910E+00  7.59869910E+00 -1.51973982E+01  7.59869910E+00  7.59869910E+00
 -1.51973982E+01  7.59869910E+00  7.59869910E+00 -1.51973982E+01  7.59869910E+00
  7.59869910E+00 -1.51973982E+01  7.59869910E+00  7.59869910E+00 -1.51973982E+01
  7.59869910E+00  7.59869910E+00 -1.51973982E+01  7.59869910E+00  7.59869910E+00
 -1.51973982E+01  7.59869910E+00  7.59869910E+00 -1.51973982E+01  7.59869910E+00
  7.59869910E+00 -1.51973982E+01  7.59869910E+00  7.59869910E+00 -1.51973982E+01
  7.59869910E+00  7.59869910E+00 -1.51973982E+01  7.59869910E+00  7.59869910E+00
 -1.51973982E+01  7.59869910E+00  7.59869910E+00 -1.51973982E+01  7.59869910E+00
  7.59869910E+00 -1.51973982E+01  7.59869910E+00  7.59869910E+00 -1.51973982E+01
  7.59869910E+00  7.59869910E+00 -1.51973982E+01  7.59869910E+00  7.59869910E+00
 -1.51973982E+01  7.59869910E+00  7.59869910E+00 -1.51973982E+01  7.59869910E+00
  7.59869910E+00 -1.51973982E+01  7.59869910E+00  7.59869910E+00 -1.51973982E+01
  7.59869910E+00  7.59869910E+00 -1.51973982E+01  7.59869910E+00  7.59869910E+00
 -1.51973982E+01  7.59869910E+00  7.59869910E+00 -1.51973982E+01  7.59869910E+00
  7.59869910E+00 -1.51973982E+01  7.59869910E+00  7.59869910E+00 -1.51973982E+01
  7.59869910E+00  7.59869910E+00 -1.51973982E+01  7.59869910E+00  7.59869910E+00
 -1.51973982E+01  7.59869910E+00  7.59869910E+00 -1.51973982E+01  7.59869910E+00
  7.59869910E+00 -1.51973982E+01  7.59869910E+00  7.59869910E+00 -1.51973982E+01
  7.59869910E+00  7.59869910E+00 -1.51973982E+01  7.59869910E+00  7.59869910E+00
 -1.51973982E+01  7.59869910E+00  7.59869910E+00 -1.51973982E+01  7.59869910E+00
  7.59869910E+00 -1.51973982E+01  7.59869910E+00  7.59869910E+00 -1.51973982E+01
  7.59869910E+00  7.59869910E+00 -1.51973982E+01  7.59869910E+00  7.59869910E+00
 -1.51973982E+01  7.59869910E+00  7.59869910E+00 -1.51973982E+01  7.59869910E+00
  7.59869910E+00 -1.51973982E+01  7.59869910E+00  7.59869910E+00 -1.51973982E+01
  7.59869910E+00  7.59869910E+00 -1.51973982E+01  7.59869910E+00  7.59869910E+00
 -1.51973982E+01  7.59869910E+00  7.59869910E+00 -1.51973982E+01  7.59869910E+00
  7.59869910E+00 -1.51973982E+01  7.59869910E+00  7.59869910E+00 -1.51973982E+01
  7.59869910E+00  7.59869910E+00 -1.51973982E+01  7.59869910E+00  7.59869910E+00
 -1.51973982E+01  7.59869910E+00  7.59869910E+00 -1.51973982E+01  7.59869910E+00
  7.59869910E+00 -1.51973982E+01  7.59869910E+00  7.59869910E+00 -1.51973982E+01
  7.59869910E+00  7.59869910E+00 -1.51973982E+01  7.59869910E+00  7.59869910E+00
 -1.51973982E+01  7.59869910E+00  7.59869910E+00 -1.51973982E+01  7.59869910E+00
  7.59869910E+00 -1.51973982E+01  7.59869910E+00  7.59869910E+00 -1.51973982E+01
  7.59869910E+00  7.59869910E+00 -1.51973982E+01  7.59869910E+00  7.59869910E+00
 -1.51973982E+01  7.59869910E+00  7.59869910E+00 -1.51973982E+01  7.59869910E+00
  7.59869910E+00 -1.51973982E+01  7.59869910E+00  7.59869910E+00 -1.51973982E+01
  7.59869910E+00  7.59869910E+00 -1.51973982E+01  7.59869910E+00  7.59869910E+00
 -1.51973982E+01  7.59869910E+00  7.59869910E+00 -1.51973982E+01  7.59869910E+00
  7.59869910E+00 -1.51973982E+01  7.59869910E+00  7.59869910E+00 -1.51973982E+01
  7.59869910E+00  7.59869910E+00 -1.51973982E+01  7.59869910E+00  7.59869910E+00
 -1.51973982E+01  7.59869910E+00  7.59869910E+00 -1.51973982E+01  7.59869910E+00
  7.59869910E+00 -1.51973982E+01  7.59869910E+00  7.59869910E+00 -1.51973982E+01
  7.59869910E+00  7.59869910E+00 -1.51973982E+01  7.59869910E+00  7.59869910E+00
 -1.51973982E+01  7.59869910E+00  7.59869910E+00 -1.51973982E+01  7.59869910E+00
  7.59869910E+00 -1.51973982E+01  7.59869910E+00  7.59869910E+00 -1.51973982E+01
  7.59869910E+00  7.59869910E+00 -1.51973982E+01  7.59869910E+00  7.59869910E+00
 -1.51973982E+01  7.59869910E+00  7.59869910E+00 -1.51973982E+01  7.59869910E+00
  7.59869910E+00 -1.51973982E+01  7.59869910E+00  7.59869910E+00 -1.51973982E+01
  7.59869910E+00  7.59869910E+00 -1.51973982E+01  7.59869910E+00  7.59869910E+00
 -1.51973982E+01  7.59869910E+00  7.59869910E+00 -1.51973982E+01  7.59869910E+00
  7.59869910E+00 -1.51973982E+01  7.59869910E+00  7.59869910E+00 -1.51973982E+01
  7.59869910E+00  7.59869910E+00 -1.51973982E+01  7.59869910E+00  7.59869910E+00
 -1.51973982E+01  7.59869910E+00  7.59869910E+00 -1.51973982E+01  7.59869910E+00
  7.59869910E+00 -1.51973982E+01  7.59869910E+00  7.59869910E+00 -1.51973982E+01
  7.59869910E+00  7.59869910E+00 -1.51973982E+01  7.59869910E+00  7.59869910E+00
 -1.51973982E+01  7.59869910E+00  7.59869910E+00 -1.51973982E+01  7.59869910E+00
  7.59869910E+00 -1.51973982E+01  7.59869910E+00  7.59869910E+00 -1.51973982E+01
  7.59869910E+00  7.59869910E+00 -1.51973982E+01  7.59869910E+00  7.59869910E+00
 -1.51973982E+01  7.59869910E+00  7.59869910E+00 -1.51973982E+01  7.59869910E+00
  7.59869910E+00 -1.51973982E+01  7.59869910E+00  7.59869910E+00 -1.51973982E+01
  7.59869910E+00  7.59869910E+00 -1.51973982E+01  7.59869910E+00  7.59869910E+00
 -1.51973982E+01  7.59869910E+00  7.59869910E+00 -1.51973982E+01  7.59869910E+00
  7.59869910E+00 -1.51973982E+01  7.59869910E+00  7.59869910E+00 -1.51973982E+01
  7.59869910E+00  7.59869910E+00 -1.51973982E+01  7.59869910E+00  7.59869910E+00
 -1.51973982E+01  7.59869910E+00  7.59869910E+00 -1.51973982E+01  7.59869910E+00
  7.59869910E+00 -1.51973982E+01  7.59869910E+00  7.59869910E+00 -1.51973982E+01
  7.59869910E+00  7.59869910E+00 -1.51973982E+01  7.59869910E+00  7.59869910E+00
 -1.51973982E+01  7.59869910E+00  7.59869910E+00 -1.51973982E+01  7.59869910E+00
  7.59869910E+00 -1.51973982E+01  7.59869910E+00  7.59869910E+00 -1.51973982E+01
  7.59869910E+00  7.59869910E+00 -1.51973982E+01  7.59869910E+00  7.59869910E+00
 -1.51973982E+01  7.59869910E+00  7.59869910E+00 -1.51973982E+01  7.59869910E+00
  7.59869910E+00 -1.51973982E+01  7.59869910E+00  7.59869910E+00 -1.51973982E+01
  7.59869910E+00  7.59869910E+00 -1.51973982E+01  7.59869910E+00  7.59869910E+00
 -1.51973982E+01  7.59869910E+00  7.59869910E+00 -1.51973982E+01  7.59869910E+00
  7.59869910E+00 -1.51973982E+01  7.59869910E+00  7.59869910E+00 -1.51973982E+01
  7.59869910E+00  7.59869910E+00 -1.51973982E+01  7.59869910E+00  7.59869910E+00
 -1.51973982E+01  7.59869910E+00  7.59869910E+00 -1.51973982E+01  7.59869910E+00
  7.59869910E+00 -1.51973982E+01  7.59869910E+00  7.59869910E+00 -1.51973982E+01
  7.59869910E+00  7.59869910E+00 -1.51973982E+01  7.59869910E+00  7.59869910E+00
 -1.51973982E+01  7.59869910E+00  7.59869910E+00 -1.51973982E+01  7.59869910E+00
  7.59869910E+00 -1.51973982E+01  7.59869910E+00  7.59869910E+00 -1.51973982E+01
  7.59869910E+00  7.59869910E+00 -1.51973982E+01  7.59869910E+00  7.59869910E+00
 -1.51973982E+01  7.59869910E+00  7.59869910E+00 -1.51973982E+01  7.59869910E+00
  7.59869910E+00 -1.51973982E+01  7.59869910E+00  7.59869910E+00 -1.51973982E+01
  7.59869910E+00  7.59869910E+00 -1.51973982E+01  7.59869910E+00  7.59869910E+00
 -1.51973982E+01  7.59869910E+00  7.59869910E+00 -1.51973982E+01  7.59869910E+00
  7.59869910E+00 -1.51973982E+01  7.59869910E+00  7.59869910E+00 -1.51973982E+01
  7.59869910E+00  7.59869910E+00 -1.51973982E+01  7.59869910E+00  7.59869910E+00
 -1.51973982E+01  7.59869910E+00  7.59869910E+00 -1.51973982E+01  7.59869910E+00
  7.59869910E+00 -1.51973982E+01  7.59869910E+00  7.59869910E+00 -1.51973982E+01
  7.59869910E+00  7.59869910E+00 -1.51973982E+01  7.59869910E+00  7.59869910E+00
 -1.51973982E+01  7.59869910E+00  7.59869910E+00 -1.51973982E+01  7.59869910E+00
  7.59869910E+00 -1.51973982E+01  7.59869910E+00  7.59869910E+00 -1.51973982E+01
  7.59869910E+00  7.59869910E+00 -1.51973982E+01  7.59869910E+00  7.59869910E+00
 -1.51973982E+01  7.59869910E+00  7.59869910E+00 -1.51973982E+01  7.59869910E+00
  7.59869910E+00 -1.51973982E+01  7.59869910E+00  7.59869910E+00 -1.51973982E+01
  7.59869910E+00  7.59869910E+00 -1.51973982E+01  7.59869910E+00  7.59869910E+00
 -1.51973982E+01  7.59869910E+00  7.59869910E+00 -1.51973982E+01  7.59869910E+00
  7.59869910E+00 -1.51973982E+01  7.59869910E+00  7.59869910E+00 -1.51973982E+01
  7.59869910E+00  7.59869910E+00 -1.51973982E+01  7.59869910E+00  7.59869910E+00
 -1.51973982E+01  7.59869910E+00  7.59869910E+00 -1.51973982E+01  7.59869910E+00
  7.59869910E+00 -1.51973982E+01  7.59869910E+00  7.59869910E+00 -1.51973982E+01
  7.59869910E+00  7.59869910E+00 -1.51973982E+01  7.59869910E+00  7.59869910E+00
 -1.51973982E+01  7.59869910E+00  7.59869910E+00 -1.51973982E+01  7.59869910E+00
  7.59869910E+00 -1.51973982E+01  7.59869910E+00  7.59869910E+00 -1.51973982E+01
  7.59869910E+00  7.59869910E+00 -1.51973982E+01  7.59869910E+00  7.59869910E+00
 -1.51973982E+01  7.59869910E+00  7.59869910E+00 -1.51973982E+01  7.59869910E+00
  7.59869910E+00 -1.51973982E+01  7.59869910E+00  7.59869910E+00 -1.51973982E+01
  7.59869910E+00  7.59869910E+00 -1.51973982E+01  7.59869910E+00  7.59869910E+00
 -1.51973982E+01  7.59869910E+00  7.59869910E+00 -1.51973982E+01  7.59869910E+00
  7.59869910E+00 -1.51973982E+01  7.59869910E+00  7.59869910E+00 -1.51973982E+01
  7.59869910E+00  7.59869910E+00 -1.51973982E+01  7.59869910E+00  7.59869910E+00
 -1.51973982E+01  7.59869910E+00  7.59869910E+00 -1.51973982E+01  7.59869910E+00
  7.59869910E+00 -1.51973982E+01  7.59869910E+00  7.59869910E+00 -1.51973982E+01
  7.59869910E+00  7.59869910E+00 -1.51973982E+01  7.59869910E+00  7.59869910E+00
 -1.51973982E+01  7.59869910E+00  7.59869910E+00 -1.51973982E+01  7.59869910E+00
  7.59869910E+00 -1.51973982E+01  7.59869910E+00  7.59869910E+00 -1.51973982E+01
  7.59869910E+00  7.59869910E+00 -1.51973982E+01  7.59869910E+00  7.59869910E+00
 -1.51973982E+01  7.59869910E+00  7.59869910E+00 -1.51973982E+01  7.59869910E+00
  7.59869910E+00 -1.51973982E+01  7.59869910E+00  7.59869910E+00 -1.51973982E+01
  7.59869910E+00  7.59869910E+00 -1.51973982E+01  7.59869910E+00  7.59869910E+00
 -1.51973982E+01  7.59869910E+00  7.59869910E+00 -1.51973982E+01  7.59869910E+00
  7.59869910E+00 -1.51973982E+01  7.59869910E+00  7.59869910E+00 -1.51973982E+01
  7.59869910E+00  7.59869910E+00 -1.51973982E+01  7.59869910E+00  7.59869910E+00
 -1.51973982E+01  7.59869910E+00  7.59869910E+00 -1.51973982E+01  7.59869910E+00
  7.59869910E+00 -1.51973982E+01  7.59869910E+00  7.59869910E+00 -1.51973982E+01
  7.59869910E+00  7.59869910E+00 -1.51973982E+01  7.59869910E+00  7.59869910E+00
 -1.51973982E+01  7.59869910E+00  7.59869910E+00 -1.51973982E+01  7.59869910E+00
  7.59869910E+00 -1.51973982E+01  7.59869910E+00  7.59869910E+00 -1.51973982E+01
  7.59869910E+00  7.59869910E+00 -1.51973982E+01  7.59869910E+00  7.59869910E+00
 -1.51973982E+01  7.59869910E+00  7.59869910E+00 -1.51973982E+01  7.59869910E+00
  7.59869910E+00 -1.51973982E+01  7.59869910E+00  7.59869910E+00 -1.51973982E+01
  7.59869910E+00  7.59869910E+00 -1.51973982E+01  7.59869910E+00  7.59869910E+00
 -1.51973982E+01  7.59869910E+00  7.59869910E+00 -1.51973982E+01  7.59869910E+00
  7.59869910E+00 -1.51973982E+01  7.59869910E+00  7.59869910E+00 -1.51973982E+01
  7.59869910E+00  7.59869910E+00 -1.51973982E+01  7.59869910E+00  7.59869910E+00
 -1.51973982E+01  7.59869910E+00  7.59869910E+00 -1.51973982E+01  7.59869910E+00
  7.59869910E+00 -1.51973982E+01  7.59869910E+00  7.59869910E+00 -1.51973982E+01
  7.59869910E+00  7.59869910E+00 -1.51973982E+01  7.59869910E+00  7.59869910E+00
 -1.51973982E+01  7.59869910E+00  7.59869910E+00 -1.51973982E+01  7.59869910E+00
  7.59869910E+00 -1.51973982E+01  7.59869910E+00  7.59869910E+00 -1.51973982E+01
  7.59869910E+00  7.59869910E+00 -1.51973982E+01  7.59869910E+00  7.59869910E+00
 -1.51973982E+01  7.59869910E+00  7.59869910E+00 -1.51973982E+01  7.59869910E+00
  7.59869910E+00 -1.51973982E+01  7.59869910E+00  7.59869910E+00 -1.51973982E+01
  7.59869910E+00  7.59869910E+00 -1.51973982E+01  7.59869910E+00  7.59869910E+00
 -1.51973982E+01  7.59869910E+00  7.59869910E+00 -1.51973982E+01  7.59869910E+00
  7.59869910E+00 -1.51973982E+01  7.59869910E+00  7.59869910E+00 -1.51973982E+01
  7.59869910E+00  7.59869910E+00 -1.51973982E+01  7.59869910E+00  7.59869910E+00
 -1.51973982E+01  7.59869910E+00  7.59869910E+00 -1.51973982E+01  7.59869910E+00
  7.59869910E+00 -1.51973982E+01  7.59869910E+00  7.59869910E+00 -1.51973982E+01
  7.59869910E+00  7.59869910E+00 -1.51973982E+01  7.59869910E+00  7.59869910E+00
 -1.51973982E+01  7.59869910E+00  7.59869910E+00 -1.51973982E+01  7.59869910E+00
  7.59869910E+00 -1.51973982E+01  7.59869910E+00  7.59869910E+00 -1.51973982E+01
  7.59869910E+00  7.59869910E+00 -1.51973982E+01  7.59869910E+00  7.59869910E+00
 -1.51973982E+01  7.59869910E+00  7.59869910E+00 -1.51973982E+01  7.59869910E+00
  7.59869910E+00 -1.51973982E+01  7.59869910E+00  7.59869910E+00 -1.51973982E+01
  7.59869910E+00  7.59869910E+00 -1.51973982E+01  7.59869910E+00  7.59869910E+00
 -1.51973982E+01  7.59869910E+00  7.59869910E+00 -1.51973982E+01  7.59869910E+00
  7.59869910E+00 -1.51973982E+01  7.59869910E+00  7.59869910E+00 -1.51973982E+01
  7.59869910E+00  7.59869910E+00 -1.51973982E+01  7.59869910E+00  7.59869910E+00
 -1.51973982E+01  7.59869910E+00  7.59869910E+00 -1.51973982E+01  7.59869910E+00
  7.59869910E+00 -1.51973982E+01  7.59869910E+00  7.59869910E+00 -1.51973982E+01
  7.59869910E+00  7.59869910E+00 -1.51973982E+01  7.59869910E+00  7.59869910E+00
 -1.51973982E+01  7.59869910E+00  7.59869910E+00 -1.51973982E+01  7.59869910E+00
  7.59869910E+00 -1.51973982E+01  7.59869910E+00  7.59869910E+00 -1.51973982E+01
  7.59869910E+00  7.59869910E+00 -1.51973982E+01  7.59869910E+00  7.59869910E+00
 -1.51973982E+01  7.59869910E+00  7.59869910E+00 -1.51973982E+01  7.59869910E+00
  7.59869910E+00 -1.51973982E+01  7.59869910E+00  7.59869910E+00 -1.51973982E+01
  7.59869910E+00  7.59869910E+00 -1.51973982E+01  7.59869910E+00  7.59869910E+00
 -1.51973982E+01  7.59869910E+00  7.59869910E+00 -1.51973982E+01  7.59869910E+00
  7.59869910E+00 -1.51973982E+01  7.59869910E+00  7.59869910E+00 -1.51973982E+01
  7.59869910E+00  7.59869910E+00 -1.51973982E+01  7.59869910E+00  7.59869910E+00
 -1.51973982E+01  7.59869910E+00  7.59869910E+00 -1.51973982E+01  7.59869910E+00
  7.59869910E+00 -1.51973982E+01  7.59869910E+00  7.59869910E+00 -1.51973982E+01
  7.59869910E+00  7.59869910E+00 -1.51973982E+01  7.59869910E+00  7.59869910E+00
 -1.51973982E+01  7.59869910E+00  7.59869910E+00 -1.51973982E+01  7.59869910E+00
  7.59869910E+00 -1.51973982E+01  7.59869910E+00  7.59869910E+00 -1.51973982E+01
  7.59869910E+00  7.59869910E+00 -1.51973982E+01  7.59869910E+00  7.59869910E+00
 -1.51973982E+01  7.59869910E+00  7.59869910E+00 -1.51973982E+01  7.59869910E+00
  7.59869910E+00 -1.51973982E+01  7.59869910E+00  7.59869910E+00 -1.51973982E+01
  7.59869910E+00  7.59869910E+00 -1.51973982E+01  7.59869910E+00  7.59869910E+00
 -1.51973982E+01  7.59869910E+00  7.59869910E+00 -1.51973982E+01  7.59869910E+00
  7.59869910E+00 -1.51973982E+01  7.59869910E+00  7.59869910E+00 -1.51973982E+01
  7.59869910E+00  7.59869910E+00 -1.51973982E+01  7.59869910E+00  7.59869910E+00
 -1.51973982E+01  7.59869910E+00  7.59869910E+00 -1.51973982E+01  7.59869910E+00
  7.59869910E+00 -1.51973982E+01  7.59869910E+00  7.59869910E+00 -1.51973982E+01
  7.59869910E+00  7.59869910E+00 -1.51973982E+01  7.59869910E+00  7.59869910E+00
 -1.51973982E+01  7.59869910E+00  7.59869910E+00 -1.51973982E+01  7.59869910E+00
  7.59869910E+00 -1.51973982E+01  7.59869910E+00  7.59869910E+00 -1.51973982E+01
  7.59869910E+00  7.59869910E+00 -1.51973982E+01  7.59869910E+00  7.59869910E+00
 -1.51973982E+01  7.59869910E+00  7.59869910E+00 -1.51973982E+01  7.59869910E+00
  7.59869910E+00 -1.51973982E+01  7.59869910E+00  7.59869910E+00 -1.51973982E+01
  7.59869910E+00  7.59869910E+00 -1.51973982E+01  7.59869910E+00  7.59869910E+00
 -1.51973982E+01  7.59869910E+00  7.59869910E+00 -1.51973982E+01  7.59869910E+00
  7.59869910E+00 -1.51973982E+01  7.59869910E+00  7.59869910E+00 -1.51973982E+01
  7.59869910E+00  7.59869910E+00 -1.51973982E+01  7.59869910E+00  7.59869910E+00
 -1.51973982E+01  7.59869910E+00  7.59869910E+00 -1.51973982E+01  7.59869910E+00
  7.59869910E+00 -1.51973982E+01  7.59869910E+00  7.59869910E+00 -1.51973982E+01
  7.59869910E+00  7.59869910E+00 -1.51973982E+01  7.59869910E+00  7.59869910E+00
 -1.51973982E+01  7.59869910E+00  7.59869910E+00 -1.51973982E+01  7.59869910E+00
  7.59869910E+00 -1.51973982E+01  7.59869910E+00  7.59869910E+00 -1.51973982E+01
  7.59869910E+00  7.59869910E+00 -1.51973982E+01  7.59869910E+00  7.59869910E+00
 -1.51973982E+01  7.59869910E+00  7.59869910E+00 -1.51973982E+01  7.59869910E+00
  7.59869910E+00 -1.51973982E+01  7.59869910E+00  7.59869910E+00 -1.51973982E+01
  7.59869910E+00  7.59869910E+00 -1.51973982E+01  7.59869910E+00  7.59869910E+00
 -1.51973982E+01  7.59869910E+00  7.59869910E+00 -1.51973982E+01  7.59869910E+00
  7.59869910E+00 -1.51973982E+01  7.59869910E+00  7.59869910E+00 -1.51973982E+01
  7.59869910E+00  7.59869910E+00 -1.51973982E+01  7.59869910E+00  7.59869910E+00
 -1.51973982E+01  7.59869910E+00  7.59869910E+00 -1.51973982E+01  7.59869910E+00
  7.59869910E+00 -1.51973982E+01  7.59869910E+00  7.59869910E+00 -1.51973982E+01
  7.59869910E+00  7.59869910E+00 -1.51973982E+01  7.59869910E+00  7.59869910E+00
 -1.51973982E+01  7.59869910E+00  7.59869910E+00 -1.51973982E+01  7.59869910E+00
  7.59869910E+00 -1.51973982E+01  7.59869910E+00  7.59869910E+00 -1.51973982E+01
  7.59869910E+00  7.59869910E+00 -1.51973982E+01  7.59869910E+00  7.59869910E+00
 -1.51973982E+01  7.59869910E+00  7.59869910E+00 -1.51973982E+01  7.59869910E+00
  7.59869910E+00 -1.51973982E+01  7.59869910E+00  7.59869910E+00 -1.51973982E+01
  7.59869910E+00  7.59869910E+00 -1.51973982E+01  7.59869910E+00  7.59869910E+00
 -1.51973982E+01  7.59869910E+00  7.59869910E+00 -1.51973982E+01  7.59869910E+00
  7.59869910E+00 -1.51973982E+01  7.59869910E+00  7.59869910E+00 -1.51973982E+01
  7.59869910E+00  7.59869910E+00 -1.51973982E+01  7.59869910E+00  7.59869910E+00
 -1.51973982E+01  7.59869910E+00  7.59869910E+00 -1.51973982E+01  7.59869910E+00
  7.59869910E+00 -1.51973982E+01  7.59869910E+00  7.59869910E+00 -1.51973982E+01
  7.59869910E+00  7.59869910E+00 -1.51973982E+01  7.59869910E+00  7.59869910E+00
 -1.51973982E+01  7.59869910E+00  7.59869910E+00 -1.51973982E+01  7.59869910E+00
  7.59869910E+00 -1.51973982E+01  7.59869910E+00  7.59869910E+00 -1.51973982E+01
  7.59869910E+00  7.59869910E+00 -1.51973982E+01  7.59869910E+00  7.59869910E+00
 -1.51973982E+01  7.59869910E+00  7.59869910E+00 -1.51973982E+01  7.59869910E+00
  7.59869910E+00 -1.51973982E+01  7.59869910E+00  7.59869910E+00 -1.51973982E+01
  7.59869910E+00  7.59869910E+00 -1.51973982E+01  7.59869910E+00  7.59869910E+00
 -1.51973982E+01  7.59869910E+00  7.59869910E+00 -1.51973982E+01  7.59869910E+00
  7.59869910E+00 -1.51973982E+01  7.59869910E+00  7.59869910E+00 -1.51973982E+01
  7.59869910E+00  7.59869910E+00 -1.51973982E+01  7.59869910E+00  7.59869910E+00
 -1.51973982E+01  7.59869910E+00  7.59869910E+00 -1.51973982E+01  7.59869910E+00
  7.59869910E+00 -1.51973982E+01  7.59869910E+00  7.59869910E+00 -1.51973982E+01
  7.59869910E+00  7.59869910E+00 -1.51973982E+01  7.59869910E+00  7.59869910E+00
 -1.51973982E+01  7.59869910E+00  7.59869910E+00 -1.51973982E+01  7.59869910E+00
  7.59869910E+00 -1.51973982E+01  7.59869910E+00  7.59869910E+00 -1.51973982E+01
  7.59869910E+00  7.59869910E+00 -1.51973982E+01  7.59869910E+00  7.59869910E+00
 -1.51973982E+01  7.59869910E+00  7.59869910E+00 -1.51973982E+01  7.59869910E+00
  7.59869910E+00 -1.51973982E+01  7.59869910E+00  7.59869910E+00 -1.51973982E+01
  7.59869910E+00  7.59869910E+00 -1.51973982E+01  7.59869910E+00  7.59869910E+00
 -1.51973982E+01  7.59869910E+00  7.59869910E+00 -1.51973982E+01  7.59869910E+00
  7.59869910E+00 -1.51973982E+01  7.59869910E+00  7.59869910E+00 -1.51973982E+01
  7.59869910E+00  7.59869910E+00 -1.51973982E+01  7.59869910E+00  7.59869910E+00
 -1.51973982E+01  7.59869910E+00  7.59869910E+00 -1.51973982E+01  7.59869910E+00
  7.59869910E+00 -1.51973982E+01  7.59869910E+00  7.59869910E+00 -1.51973982E+01
  7.59869910E+00  7.59869910E+00 -1.51973982E+01  7.59869910E+00  7.59869910E+00
 -1.51973982E+01  7.59869910E+00  7.59869910E+00 -1.51973982E+01  7.59869910E+00
  7.59869910E+00 -1.51973982E+01  7.59869910E+00  7.59869910E+00 -1.51973982E+01
  7.59869910E+00  7.59869910E+00 -1.51973982E+01  7.59869910E+00  7.59869910E+00
 -1.51973982E+01  7.59869910E+00  7.59869910E+00 -1.51973982E+01  7.59869910E+00
  7.59869910E+00 -1.51973982E+01  7.59869910E+00  7.59869910E+00 -1.51973982E+01
  7.59869910E+00  7.59869910E+00 -1.51973982E+01  7.59869910E+00  7.59869910E+00
 -1.51973982E+01  7.59869910E+00  7.59869910E+00 -1.51973982E+01  7.59869910E+00
  7.59869910E+00 -1.51973982E+01  7.59869910E+00  7.59869910E+00 -1.51973982E+01
  7.59869910E+00  7.59869910E+00 -1.51973982E+01  7.59869910E+00  7.59869910E+00
 -1.51973982E+01  7.59869910E+00  7.59869910E+00 -1.51973982E+01  7.59869910E+00
  7.59869910E+00 -1.51973982E+01  7.59869910E+00  7.59869910E+00 -1.51973982E+01
  7.59869910E+00  7.59869910E+00 -1.51973982E+01  7.59869910E+00  7.59869910E+00
 -1.51973982E+01  7.59869910E+00  7.59869910E+00 -1.51973982E+01  7.59869910E+00
  7.59869910E+00 -1.51973982E+01  7.59869910E+00  7.59869910E+00 -1.51973982E+01
  7.59869910E+00  7.59869910E+00 -1.51973982E+01  7.59869910E+00  7.59869910E+00
 -1.51973982E+01  7.59869910E+00  7.59869910E+00 -1.51973982E+01  7.59869910E+00
  7.59869910E+00 -1.51973982E+01  7.59869910E+00  7.59869910E+00 -1.51973982E+01
  7.59869910E+00  7.59869910E+00 -1.51973982E+01  7.59869910E+00  7.59869910E+00
 -1.51973982E+01  7.59869910E+00  7.59869910E+00 -1.51973982E+01  7.59869910E+00
  7.59869910E+00 -1.51973982E+01  7.59869910E+00  7.59869910E+00 -1.51973982E+01
  7.59869910E+00  7.59869910E+00 -1.51973982E+01  7.59869910E+00  7.59869910E+00
 -1.51973982E+01  7.59869910E+00  7.59869910E+00 -1.51973982E+01  7.59869910E+00
  7.59869910E+00 -1.51973982E+01  7.59869910E+00  7.59869910E+00 -1.51973982E+01
  7.59869910E+00  7.59869910E+00 -1.51973982E+01  7.59869910E+00  7.59869910E+00
 -1.51973982E+01  7.59869910E+00  7.59869910E+00 -1.51973982E+01  7.59869910E+00
  7.59869910E+00 -1.51973982E+01  7.59869910E+00  7.59869910E+00 -1.51973982E+01
  7.59869910E+00  7.59869910E+00 -1.51973982E+01  7.59869910E+00  7.59869910E+00
 -1.51973982E+01  7.59869910E+00  7.59869910E+00 -1.51973982E+01  7.59869910E+00
  7.59869910E+00 -1.51973982E+01  7.59869910E+00  7.59869910E+00 -1.51973982E+01
  7.59869910E+00  7.59869910E+00 -1.51973982E+01  7.59869910E+00  7.59869910E+00
 -1.51973982E+01  7.59869910E+00  7.59869910E+00 -1.51973982E+01  7.59869910E+00
  7.59869910E+00 -1.51973982E+01  7.59869910E+00  7.59869910E+00 -1.51973982E+01
  7.59869910E+00  7.59869910E+00 -1.51973982E+01  7.59869910E+00  7.59869910E+00
 -1.51973982E+01  7.59869910E+00  7.59869910E+00 -1.51973982E+01  7.59869910E+00
  7.59869910E+00 -1.51973982E+01  7.59869910E+00  7.59869910E+00 -1.51973982E+01
  7.59869910E+00  7.59869910E+00 -1.51973982E+01  7.59869910E+00  7.59869910E+00
 -1.51973982E+01  7.59869910E+00  7.59869910E+00 -1.51973982E+01  7.59869910E+00
  7.59869910E+00 -1.51973982E+01  7.59869910E+00  7.59869910E+00 -1.51973982E+01
  7.59869910E+00  7.59869910E+00 -1.51973982E+01  7.59869910E+00  7.59869910E+00
 -1.51973982E+01  7.59869910E+00  7.59869910E+00 -1.51973982E+01  7.59869910E+00
  7.59869910E+00 -1.51973982E+01  7.59869910E+00  7.59869910E+00 -1.51973982E+01
  7.59869910E+00  7.59869910E+00 -1.51973982E+01  7.59869910E+00  7.59869910E+00
 -1.51973982E+01  7.59869910E+00  7.59869910E+00 -1.51973982E+01  7.59869910E+00
  7.59869910E+00 -1.51973982E+01  7.59869910E+00  7.59869910E+00 -1.51973982E+01
  7.59869910E+00  7.59869910E+00 -1.51973982E+01  7.59869910E+00  7.59869910E+00
 -1.51973982E+01  7.59869910E+00  7.59869910E+00 -1.51973982E+01  7.59869910E+00
  7.59869910E+00 -1.51973982E+01  7.59869910E+00  7.59869910E+00 -1.51973982E+01
  7.59869910E+00  7.59869910E+00 -1.51973982E+01  7.59869910E+00  7.59869910E+00
 -1.51973982E+01  7.59869910E+00  7.59869910E+00 -1.51973982E+01  7.59869910E+00
  7.59869910E+00 -1.51973982E+01  7.59869910E+00  7.59869910E+00 -1.51973982E+01
  7.59869910E+00  7.59869910E+00 -1.51973982E+01  7.59869910E+00  7.59869910E+00
 -1.51973982E+01  7.59869910E+00  7.59869910E+00 -1.51973982E+01  7.59869910E+00
  7.59869910E+00 -1.51973982E+01  7.59869910E+00  7.59869910E+00 -1.51973982E+01
  7.59869910E+00  7.59869910E+00 -1.51973982E+01  7.59869910E+00  7.59869910E+00
 -1.51973982E+01  7.59869910E+00  7.59869910E+00 -1.51973982E+01  7.59869910E+00
  7.59869910E+00 -1.51973982E+01  7.59869910E+00  7.59869910E+00 -1.51973982E+01
  7.59869910E+00  7.59869910E+00 -1.51973982E+01  7.59869910E+00  7.59869910E+00
 -1.51973982E+01  7.59869910E+00  7.59869910E+00 -1.51973982E+01  7.59869910E+00
  7.59869910E+00 -1.51973982E+01  7.59869910E+00  7.59869910E+00 -1.51973982E+01
  7.59869910E+00  7.59869910E+00 -1.51973982E+01  7.59869910E+00  7.59869910E+00
 -1.51973982E+01  7.59869910E+00  7.59869910E+00 -1.51973982E+01  7.59869910E+00
  7.59869910E+00 -1.51973982E+01  7.59869910E+00  7.59869910E+00 -1.51973982E+01
  7.59869910E+00  7.59869910E+00 -1.51973982E+01  7.59869910E+00  7.59869910E+00
 -1.51973982E+01  7.59869910E+00  7.59869910E+00 -1.51973982E+01  7.59869910E+00
  7.59869910E+00 -1.51973982E+01  7.59869910E+00  7.59869910E+00 -1.51973982E+01
  7.59869910E+00  7.59869910E+00 -1.51973982E+01  7.59869910E+00  7.59869910E+00
 -1.51973982E+01  7.59869910E+00  7.59869910E+00 -1.51973982E+01  7.59869910E+00
  7.59869910E+00 -1.51973982E+01  7.59869910E+00  7.59869910E+00 -1.51973982E+01
  7.59869910E+00  7.59869910E+00 -1.51973982E+01  7.59869910E+00  7.59869910E+00
 -1.51973982E+01  7.59869910E+00  7.59869910E+00 -1.51973982E+01  7.59869910E+00
  7.59869910E+00 -1.51973982E+01  7.59869910E+00  7.59869910E+00 -1.51973982E+01
  7.59869910E+00  7.59869910E+00 -1.51973982E+01  7.59869910E+00  7.59869910E+00
 -1.51973982E+01  7.59869910E+00  7.59869910E+00 -1.51973982E+01  7.59869910E+00
  7.59869910E+00 -1.51973982E+01  7.59869910E+00  7.59869910E+00 -1.51973982E+01
  7.59869910E+00  7.59869910E+00 -1.51973982E+01  7.59869910E+00  7.59869910E+00
 -1.51973982E+01  7.59869910E+00  7.59869910E+00 -1.51973982E+01  7.59869910E+00
  7.59869910E+00 -1.51973982E+01  7.59869910E+00  7.59869910E+00 -1.51973982E+01
  7.59869910E+00  7.59869910E+00 -1.51973982E+01  7.59869910E+00  7.59869910E+00
 -1.51973982E+01  7.59869910E+00  7.59869910E+00 -1.51973982E+01  7.59869910E+00
  7.59869910E+00 -1.51973982E+01  7.59869910E+00  7.59869910E+00 -1.51973982E+01
  7.59869910E+00  7.59869910E+00 -1.51973982E+01  7.59869910E+00  7.59869910E+00
 -1.51973982E+01  7.59869910E+00  7.59869910E+00 -1.51973982E+01  7.59869910E+00
  7.59869910E+00 -1.51973982E+01  7.59869910E+00  7.59869910E+00 -1.51973982E+01
  7.59869910E+00  7.59869910E+00 -1.51973982E+01  7.59869910E+00  7.59869910E+00
 -1.51973982E+01  7.59869910E+00  7.59869910E+00 -1.51973982E+01  7.59869910E+00
  7.59869910E+00 -1.51973982E+01  7.59869910E+00  7.59869910E+00 -1.51973982E+01
  7.59869910E+00  7.59869910E+00 -1.51973982E+01  7.59869910E+00  7.59869910E+00
 -1.51973982E+01  7.59869910E+00  7.59869910E+00 -1.51973982E+01  7.59869910E+00
  7.59869910E+00 -1.51973982E+01  7.59869910E+00  7.59869910E+00 -1.51973982E+01
  7.59869910E+00  7.59869910E+00 -1.51973982E+01  7.59869910E+00  7.59869910E+00
 -1.51973982E+01  7.59869910E+00  7.59869910E+00 -1.51973982E+01  7.59869910E+00
  7.59869910E+00 -1.51973982E+01  7.59869910E+00  7.59869910E+00 -1.51973982E+01
  7.59869910E+00  7.59869910E+00 -1.51973982E+01  7.59869910E+00  7.59869910E+00
 -1.51973982E+01  7.59869910E+00  7.59869910E+00 -1.51973982E+01  7.59869910E+00
  7.59869910E+00 -1.51973982E+01  7.59869910E+00  7.59869910E+00 -1.51973982E+01
  7.59869910E+00  7.59869910E+00 -1.51973982E+01  7.59869910E+00  7.59869910E+00
 -1.51973982E+01  7.59869910E+00  7.59869910E+00 -1.51973982E+01  7.59869910E+00
  7.59869910E+00 -1.51973982E+01  7.59869910E+00  7.59869910E+00 -1.51973982E+01
  7.59869910E+00  7.59869910E+00 -1.51973982E+01  7.59869910E+00  7.59869910E+00
 -1.51973982E+01  7.59869910E+00  7.59869910E+00 -1.51973982E+01  7.59869910E+00
  7.59869910E+00 -1.51973982E+01  7.59869910E+00  7.59869910E+00 -1.51973982E+01
  7.59869910E+00  7.59869910E+00 -1.51973982E+01  7.59869910E+00  7.59869910E+00
 -1.51973982E+01  7.59869910E+00  7.59869910E+00 -1.51973982E+01  7.59869910E+00
  7.59869910E+00 -1.51973982E+01  7.59869910E+00  7.59869910E+00 -1.51973982E+01
  7.59869910E+00  7.59869910E+00 -1.51973982E+01  7.59869910E+00  7.59869910E+00
 -1.51973982E+01  7.59869910E+00  7.59869910E+00 -1.51973982E+01  7.59869910E+00
  7.59869910E+00 -1.51973982E+01  7.59869910E+00  7.59869910E+00 -1.51973982E+01
  7.59869910E+00  7.59869910E+00 -1.51973982E+01  7.59869910E+00  7.59869910E+00
 -1.51973982E+01  7.59869910E+00  7.59869910E+00 -1.51973982E+01  7.59869910E+00
  7.59869910E+00 -1.51973982E+01  7.59869910E+00  7.59869910E+00 -1.51973982E+01
  7.59869910E+00  7.59869910E+00 -1.51973982E+01  7.59869910E+00  7.59869910E+00
 -1.51973982E+01  7.59869910E+00  7.59869910E+00 -1.51973982E+01  7.59869910E+00
  7.59869910E+00 -1.51973982E+01  7.59869910E+00  7.59869910E+00 -1.51973982E+01
  7.59869910E+00  7.59869910E+00 -1.51973982E+01  7.59869910E+00  7.59869910E+00
 -1.51973982E+01  7.59869910E+00  7.59869910E+00 -1.51973982E+01  7.59869910E+00
  7.59869910E+00 -1.51973982E+01  7.59869910E+00  7.59869910E+00 -1.51973982E+01
  7.59869910E+00  7.59869910E+00 -1.51973982E+01  7.59869910E+00  7.59869910E+00
 -1.51973982E+01  7.59869910E+00  7.59869910E+00 -1.51973982E+01  7.59869910E+00
  7.59869910E+00 -1.51973982E+01  7.59869910E+00  7.59869910E+00 -1.51973982E+01
  7.59869910E+00  7.59869910E+00 -1.51973982E+01  7.59869910E+00  7.59869910E+00
 -1.51973982E+01  7.59869910E+00  7.59869910E+00 -1.51973982E+01  7.59869910E+00
  7.59869910E+00 -1.51973982E+01  7.59869910E+00  7.59869910E+00 -1.51973982E+01
  7.59869910E+00  7.59869910E+00 -1.51973982E+01  7.59869910E+00  7.59869910E+00
 -1.51973982E+01  7.59869910E+00  7.59869910E+00 -1.51973982E+01  7.59869910E+00
  7.59869910E+00 -1.51973982E+01  7.59869910E+00  7.59869910E+00 -1.51973982E+01
  7.59869910E+00  7.59869910E+00 -1.51973982E+01  7.59869910E+00  7.59869910E+00
 -1.51973982E+01  7.59869910E+00  7.59869910E+00 -1.51973982E+01  7.59869910E+00
  7.59869910E+00 -1.51973982E+01  7.59869910E+00  7.59869910E+00 -1.51973982E+01
  7.59869910E+00  7.59869910E+00 -1.51973982E+01  7.59869910E+00  7.59869910E+00
 -1.51973982E+01  7.59869910E+00  7.59869910E+00 -1.51973982E+01  7.59869910E+00
  7.59869910E+00 -1.51973982E+01  7.59869910E+00  7.59869910E+00 -1.51973982E+01
  7.59869910E+00  7.59869910E+00 -1.51973982E+01  7.59869910E+00  7.59869910E+00
 -1.51973982E+01  7.59869910E+00  7.59869910E+00 -1.51973982E+01  7.59869910E+00
  7.59869910E+00 -1.51973982E+01  7.59869910E+00  7.59869910E+00 -1.51973982E+01
  7.59869910E+00  7.59869910E+00 -1.51973982E+01  7.59869910E+00  7.59869910E+00
 -1.51973982E+01  7.59869910E+00  7.59869910E+00 -1.51973982E+01  7.59869910E+00
  7.59869910E+00 -1.51973982E+01  7.59869910E+00  7.59869910E+00 -1.51973982E+01
  7.59869910E+00  7.59869910E+00 -1.51973982E+01  7.59869910E+00  7.59869910E+00
 -1.51973982E+01  7.59869910E+00  7.59869910E+00 -1.51973982E+01  7.59869910E+00
  7.59869910E+00 -1.51973982E+01  7.59869910E+00  7.59869910E+00 -1.51973982E+01
  7.59869910E+00  7.59869910E+00 -1.51973982E+01  7.59869910E+00  7.59869910E+00
 -1.51973982E+01  7.59869910E+00  7.59869910E+00 -1.51973982E+01  7.59869910E+00
  7.59869910E+00 -1.51973982E+01  7.59869910E+00  7.59869910E+00 -1.51973982E+01
  7.59869910E+00  7.59869910E+00 -1.51973982E+01  7.59869910E+00  7.59869910E+00
 -1.51973982E+01  7.59869910E+00  7.59869910E+00 -1.51973982E+01  7.59869910E+00
  7.59869910E+00 -1.51973982E+01  7.59869910E+00  7.59869910E+00 -1.51973982E+01
  7.59869910E+00  7.59869910E+00 -1.51973982E+01  7.59869910E+00  7.59869910E+00
 -1.51973982E+01  7.59869910E+00  7.59869910E+00 -1.51973982E+01  7.59869910E+00
  7.59869910E+00 -1.51973982E+01  7.59869910E+00  7.59869910E+00 -1.51973982E+01
  7.59869910E+00  7.59869910E+00 -1.51973982E+01  7.59869910E+00  7.59869910E+00
 -1.51973982E+01  7.59869910E+00  7.59869910E+00 -1.51973982E+01  7.59869910E+00
  7.59869910E+00 -1.51973982E+01  7.59869910E+00  7.59869910E+00 -1.51973982E+01
  7.59869910E+00  7.59869910E+00 -1.51973982E+01  7.59869910E+00  7.59869910E+00
 -1.51973982E+01  7.59869910E+00  7.59869910E+00 -1.51973982E+01  7.59869910E+00
  7.59869910E+00 -1.51973982E+01  7.59869910E+00  7.59869910E+00 -1.51973982E+01
  7.59869910E+00  7.59869910E+00 -1.51973982E+01  7.59869910E+00  7.59869910E+00
 -1.51973982E+01  7.59869910E+00  7.59869910E+00 -1.51973982E+01  7.59869910E+00
  7.59869910E+00 -1.51973982E+01  7.59869910E+00  7.59869910E+00 -1.51973982E+01
  7.59869910E+00  7.59869910E+00 -1.51973982E+01  7.59869910E+00  7.59869910E+00
 -1.51973982E+01  7.59869910E+00  7.59869910E+00 -1.51973982E+01  7.59869910E+00
  7.59869910E+00 -1.51973982E+01  7.59869910E+00  7.59869910E+00 -1.51973982E+01
  7.59869910E+00  7.59869910E+00 -1.51973982E+01  7.59869910E+00  7.59869910E+00
 -1.51973982E+01  7.59869910E+00  7.59869910E+00 -1.51973982E+01  7.59869910E+00
  7.59869910E+00 -1.51973982E+01  7.59869910E+00  7.59869910E+00 -1.51973982E+01
  7.59869910E+00  7.59869910E+00 -1.51973982E+01  7.59869910E+00  7.59869910E+00
 -1.51973982E+01  7.59869910E+00  7.59869910E+00 -1.51973982E+01  7.59869910E+00
  7.59869910E+00 -1.51973982E+01  7.59869910E+00  7.59869910E+00 -1.51973982E+01
  7.59869910E+00  7.59869910E+00 -1.51973982E+01  7.59869910E+00  7.59869910E+00
 -1.51973982E+01  7.59869910E+00  7.59869910E+00 -1.51973982E+01  7.59869910E+00
  7.59869910E+00 -1.51973982E+01  7.59869910E+00  7.59869910E+00 -1.51973982E+01
  7.59869910E+00  7.59869910E+00 -1.51973982E+01  7.59869910E+00  7.59869910E+00
 -1.51973982E+01  7.59869910E+00  7.59869910E+00 -1.51973982E+01  7.59869910E+00
  7.59869910E+00 -1.51973982E+01  7.59869910E+00  7.59869910E+00 -1.51973982E+01
  7.59869910E+00  7.59869910E+00 -1.51973982E+01  7.59869910E+00  7.59869910E+00
 -1.51973982E+01  7.59869910E+00  7.59869910E+00 -1.51973982E+01  7.59869910E+00
  7.59869910E+00 -1.51973982E+01  7.59869910E+00  7.59869910E+00 -1.51973982E+01
  7.59869910E+00  7.59869910E+00 -1.51973982E+01  7.59869910E+00  7.59869910E+00
 -1.51973982E+01  7.59869910E+00  7.59869910E+00 -1.51973982E+01  7.59869910E+00
  7.59869910E+00 -1.51973982E+01  7.59869910E+00  7.59869910E+00 -1.51973982E+01
  7.59869910E+00  7.59869910E+00 -1.51973982E+01  7.59869910E+00  7.59869910E+00
 -1.51973982E+01  7.59869910E+00  7.59869910E+00 -1.51973982E+01  7.59869910E+00
  7.59869910E+00 -1.51973982E+01  7.59869910E+00  7.59869910E+00 -1.51973982E+01
  7.59869910E+00  7.59869910E+00 -1.51973982E+01  7.59869910E+00  7.59869910E+00
 -1.51973982E+01  7.59869910E+00  7.59869910E+00 -1.51973982E+01  7.59869910E+00
  7.59869910E+00 -1.51973982E+01  7.59869910E+00  7.59869910E+00 -1.51973982E+01
  7.59869910E+00  7.59869910E+00 -1.51973982E+01  7.59869910E+00  7.59869910E+00
 -1.51973982E+01  7.59869910E+00  7.59869910E+00 -1.51973982E+01  7.59869910E+00
  7.59869910E+00 -1.51973982E+01  7.59869910E+00  7.59869910E+00 -1.51973982E+01
  7.59869910E+00  7.59869910E+00 -1.51973982E+01  7.59869910E+00  7.59869910E+00
 -1.51973982E+01  7.59869910E+00  7.59869910E+00 -1.51973982E+01  7.59869910E+00
  7.59869910E+00 -1.51973982E+01  7.59869910E+00  7.59869910E+00 -1.51973982E+01
  7.59869910E+00  7.59869910E+00 -1.51973982E+01  7.59869910E+00  7.59869910E+00
 -1.51973982E+01  7.59869910E+00  7.59869910E+00 -1.51973982E+01  7.59869910E+00
  7.59869910E+00 -1.51973982E+01  7.59869910E+00  7.59869910E+00 -1.51973982E+01
  7.59869910E+00  7.59869910E+00 -1.51973982E+01  7.59869910E+00  7.59869910E+00
 -1.51973982E+01  7.59869910E+00  7.59869910E+00 -1.51973982E+01  7.59869910E+00
  7.59869910E+00 -1.51973982E+01  7.59869910E+00  7.59869910E+00 -1.51973982E+01
  7.59869910E+00  7.59869910E+00 -1.51973982E+01  7.59869910E+00  7.59869910E+00
 -1.51973982E+01  7.59869910E+00  7.59869910E+00 -1.51973982E+01  7.59869910E+00
  7.59869910E+00 -1.51973982E+01  7.59869910E+00  7.59869910E+00 -1.51973982E+01
  7.59869910E+00  7.59869910E+00 -1.51973982E+01  7.59869910E+00  7.59869910E+00
 -1.51973982E+01  7.59869910E+00  7.59869910E+00 -1.51973982E+01  7.59869910E+00
  7.59869910E+00 -1.51973982E+01  7.59869910E+00  7.59869910E+00 -1.51973982E+01
  7.59869910E+00  7.59869910E+00 -1.51973982E+01  7.59869910E+00  7.59869910E+00
 -1.51973982E+01  7.59869910E+00  7.59869910E+00 -1.51973982E+01  7.59869910E+00
  7.59869910E+00 -1.51973982E+01  7.59869910E+00  7.59869910E+00 -1.51973982E+01
  7.59869910E+00  7.59869910E+00 -1.51973982E+01  7.59869910E+00  7.59869910E+00
 -1.51973982E+01  7.59869910E+00  7.59869910E+00 -1.51973982E+01  7.59869910E+00
  7.59869910E+00 -1.51973982E+01  7.59869910E+00  7.59869910E+00 -1.51973982E+01
  7.59869910E+00  7.59869910E+00 -1.51973982E+01  7.59869910E+00  7.59869910E+00
 -1.51973982E+01  7.59869910E+00  7.59869910E+00 -1.51973982E+01  7.59869910E+00
  7.59869910E+00 -1.51973982E+01  7.59869910E+00  7.59869910E+00 -1.51973982E+01
  7.59869910E+00  7.59869910E+00 -1.51973982E+01  7.59869910E+00  7.59869910E+00
 -1.51973982E+01  7.59869910E+00  7.59869910E+00 -1.51973982E+01  7.59869910E+00
  7.59869910E+00 -1.51973982E+01  7.59869910E+00  7.59869910E+00 -1.51973982E+01
  7.59869910E+00  7.59869910E+00 -1.51973982E+01  7.59869910E+00  7.59869910E+00
 -1.51973982E+01  7.59869910E+00  7.59869910E+00 -1.51973982E+01  7.59869910E+00
  7.59869910E+00 -1.51973982E+01  7.59869910E+00  7.59869910E+00 -1.51973982E+01
  7.59869910E+00  7.59869910E+00 -1.51973982E+01  7.59869910E+00  7.59869910E+00
 -1.51973982E+01  7.59869910E+00  7.59869910E+00 -1.51973982E+01  7.59869910E+00
  7.59869910E+00 -1.51973982E+01  7.59869910E+00  7.59869910E+00 -1.51973982E+01
  7.59869910E+00  7.59869910E+00 -1.51973982E+01  7.59869910E+00  7.59869910E+00
 -1.51973982E+01  7.59869910E+00  7.59869910E+00 -1.51973982E+01  7.59869910E+00
  7.59869910E+00 -1.51973982E+01  7.59869910E+00  7.59869910E+00 -1.51973982E+01
  7.59869910E+00  7.59869910E+00 -1.51973982E+01  7.59869910E+00  7.59869910E+00
 -1.51973982E+01  7.59869910E+00  7.59869910E+00 -1.51973982E+01  7.59869910E+00
  7.59869910E+00 -1.51973982E+01  7.59869910E+00  7.59869910E+00 -1.51973982E+01
  7.59869910E+00  7.59869910E+00 -1.51973982E+01  7.59869910E+00  7.59869910E+00
 -1.51973982E+01  7.59869910E+00  7.59869910E+00 -1.51973982E+01  7.59869910E+00
  7.59869910E+00 -1.51973982E+01  7.59869910E+00  7.59869910E+00 -1.51973982E+01
  7.59869910E+00  7.59869910E+00 -1.51973982E+01  7.59869910E+00  7.59869910E+00
 -1.51973982E+01  7.59869910E+00  7.59869910E+00 -1.51973982E+01  7.59869910E+00
  7.59869910E+00 -1.51973982E+01  7.59869910E+00  7.59869910E+00 -1.51973982E+01
  7.59869910E+00  7.59869910E+00 -1.51973982E+01  7.59869910E+00  7.59869910E+00
 -1.51973982E+01  7.59869910E+00  7.59869910E+00 -1.51973982E+01  7.59869910E+00
  7.59869910E+00 -1.51973982E+01  7.59869910E+00  7.59869910E+00 -1.51973982E+01
  7.59869910E+00  7.59869910E+00 -1.51973982E+01  7.59869910E+00  7.59869910E+00
 -1.51973982E+01  7.59869910E+00  7.59869910E+00 -1.51973982E+01  7.59869910E+00
  7.59869910E+00 -1.51973982E+01  7.59869910E+00  7.59869910E+00 -1.51973982E+01
  7.59869910E+00  7.59869910E+00 -1.51973982E+01  7.59869910E+00  7.59869910E+00
 -1.51973982E+01  7.59869910E+00  7.59869910E+00 -1.51973982E+01  7.59869910E+00
  7.59869910E+00 -1.51973982E+01  7.59869910E+00  7.59869910E+00 -1.51973982E+01
  7.59869910E+00  7.59869910E+00 -1.51973982E+01  7.59869910E+00  7.59869910E+00
 -1.51973982E+01  7.59869910E+00  7.59869910E+00 -1.51973982E+01  7.59869910E+00
  7.59869910E+00 -1.51973982E+01  7.59869910E+00  7.59869910E+00 -1.51973982E+01
  7.59869910E+00  7.59869910E+00 -1.51973982E+01  7.59869910E+00  7.59869910E+00
 -1.51973982E+01  7.59869910E+00  7.59869910E+00 -1.51973982E+01  7.59869910E+00
  7.59869910E+00 -1.51973982E+01  7.59869910E+00  7.59869910E+00 -1.51973982E+01
  7.59869910E+00  7.59869910E+00 -1.51973982E+01  7.59869910E+00  7.59869910E+00
 -1.51973982E+01  7.59869910E+00  7.59869910E+00 -1.51973982E+01  7.59869910E+00
  7.59869910E+00 -1.51973982E+01  7.59869910E+00  7.59869910E+00 -1.51973982E+01
  7.59869910E+00  7.59869910E+00 -1.51973982E+01  7.59869910E+00  7.59869910E+00
 -1.51973982E+01  7.59869910E+00  7.59869910E+00 -1.51973982E+01  7.59869910E+00
  7.59869910E+00 -1.51973982E+01  7.59869910E+00  7.59869910E+00 -1.51973982E+01
  7.59869910E+00  7.59869910E+00 -1.51973982E+01  7.59869910E+00  7.59869910E+00
 -1.51973982E+01  7.59869910E+00  7.59869910E+00 -1.51973982E+01  7.59869910E+00
  7.59869910E+00 -1.51973982E+01  7.59869910E+00  7.59869910E+00 -1.51973982E+01
  7.59869910E+00  7.59869910E+00 -1.51973982E+01  7.59869910E+00  7.59869910E+00
 -1.51973982E+01  7.59869910E+00  7.59869910E+00 -1.51973982E+01  7.59869910E+00
  7.59869910E+00 -1.51973982E+01  7.59869910E+00  7.59869910E+00 -1.51973982E+01
  7.59869910E+00  7.59869910E+00 -1.51973982E+01  7.59869910E+00  7.59869910E+00
 -1.51973982E+01  7.59869910E+00  7.59869910E+00 -1.51973982E+01  7.59869910E+00
  7.59869910E+00 -1.51973982E+01  7.59869910E+00  7.59869910E+00 -1.51973982E+01
  7.59869910E+00  7.59869910E+00 -1.51973982E+01  7.59869910E+00  7.59869910E+00
 -1.51973982E+01  7.59869910E+00  7.59869910E+00 -1.51973982E+01  7.59869910E+00
  7.59869910E+00 -1.51973982E+01  7.59869910E+00  7.59869910E+00 -1.51973982E+01
  7.59869910E+00  7.59869910E+00 -1.51973982E+01  7.59869910E+00  7.59869910E+00
 -1.51973982E+01  7.59869910E+00  7.59869910E+00 -1.51973982E+01  7.59869910E+00
  7.59869910E+00 -1.51973982E+01  7.59869910E+00  7.59869910E+00 -1.51973982E+01
  7.59869910E+00  7.59869910E+00 -1.51973982E+01  7.59869910E+00  7.59869910E+00
 -1.51973982E+01  7.59869910E+00  7.59869910E+00 -1.51973982E+01  7.59869910E+00
  7.59869910E+00 -1.51973982E+01  7.59869910E+00  7.59869910E+00 -1.51973982E+01
  7.59869910E+00  7.59869910E+00 -1.51973982E+01  7.59869910E+00  7.59869910E+00
 -1.51973982E+01  7.59869910E+00  7.59869910E+00 -1.51973982E+01  7.59869910E+00
  7.59869910E+00 -1.51973982E+01  7.59869910E+00  7.59869910E+00 -1.51973982E+01
  7.59869910E+00  7.59869910E+00 -1.51973982E+01  7.59869910E+00  7.59869910E+00
 -1.51973982E+01  7.59869910E+00  7.59869910E+00 -1.51973982E+01  7.59869910E+00
  7.59869910E+00 -1.51973982E+01  7.59869910E+00  7.59869910E+00 -1.51973982E+01
  7.59869910E+00  7.59869910E+00 -1.51973982E+01  7.59869910E+00  7.59869910E+00
 -1.51973982E+01  7.59869910E+00  7.59869910E+00 -1.51973982E+01  7.59869910E+00
  7.59869910E+00 -1.51973982E+01  7.59869910E+00  7.59869910E+00 -1.51973982E+01
  7.59869910E+00  7.59869910E+00 -1.51973982E+01  7.59869910E+00  7.59869910E+00
 -1.51973982E+01  7.59869910E+00  7.59869910E+00 -1.51973982E+01  7.59869910E+00
  7.59869910E+00 -1.51973982E+01  7.59869910E+00  7.59869910E+00 -1.51973982E+01
  7.59869910E+00  7.59869910E+00 -1.51973982E+01  7.59869910E+00  7.59869910E+00
 -1.51973982E+01  7.59869910E+00  7.59869910E+00 -1.51973982E+01  7.59869910E+00
  7.59869910E+00 -1.51973982E+01  7.59869910E+00  7.59869910E+00 -1.51973982E+01
  7.59869910E+00  7.59869910E+00 -1.51973982E+01  7.59869910E+00  7.59869910E+00
 -1.51973982E+01  7.59869910E+00  7.59869910E+00 -1.51973982E+01  7.59869910E+00
  7.59869910E+00 -1.51973982E+01  7.59869910E+00  7.59869910E+00 -1.51973982E+01
  7.59869910E+00  7.59869910E+00 -1.51973982E+01  7.59869910E+00  7.59869910E+00
 -1.51973982E+01  7.59869910E+00  7.59869910E+00 -1.51973982E+01  7.59869910E+00
  7.59869910E+00 -1.51973982E+01  7.59869910E+00  7.59869910E+00 -1.51973982E+01
  7.59869910E+00  7.59869910E+00 -1.51973982E+01  7.59869910E+00  7.59869910E+00
 -1.51973982E+01  7.59869910E+00  7.59869910E+00 -1.51973982E+01  7.59869910E+00
  7.59869910E+00 -1.51973982E+01  7.59869910E+00  7.59869910E+00 -1.51973982E+01
  7.59869910E+00  7.59869910E+00 -1.51973982E+01  7.59869910E+00  7.59869910E+00
 -1.51973982E+01  7.59869910E+00  7.59869910E+00 -1.51973982E+01  7.59869910E+00
  7.59869910E+00 -1.51973982E+01  7.59869910E+00  7.59869910E+00 -1.51973982E+01
  7.59869910E+00  7.59869910E+00 -1.51973982E+01  7.59869910E+00  7.59869910E+00
 -1.51973982E+01  7.59869910E+00  7.59869910E+00 -1.51973982E+01  7.59869910E+00
  7.59869910E+00 -1.51973982E+01  7.59869910E+00  7.59869910E+00 -1.51973982E+01
  7.59869910E+00  7.59869910E+00 -1.51973982E+01  7.59869910E+00  7.59869910E+00
 -1.51973982E+01  7.59869910E+00  7.59869910E+00 -1.51973982E+01  7.59869910E+00
  7.59869910E+00 -1.51973982E+01  7.59869910E+00  7.59869910E+00 -1.51973982E+01
  7.59869910E+00  7.59869910E+00 -1.51973982E+01  7.59869910E+00  7.59869910E+00
 -1.51973982E+01  7.59869910E+00  7.59869910E+00 -1.51973982E+01  7.59869910E+00
  7.59869910E+00 -1.51973982E+01  7.59869910E+00  7.59869910E+00 -1.51973982E+01
  7.59869910E+00  7.59869910E+00 -1.51973982E+01  7.59869910E+00  7.59869910E+00
 -1.51973982E+01  7.59869910E+00  7.59869910E+00 -1.51973982E+01  7.59869910E+00
  7.59869910E+00 -1.51973982E+01  7.59869910E+00  7.59869910E+00 -1.51973982E+01
  7.59869910E+00  7.59869910E+00 -1.51973982E+01  7.59869910E+00  7.59869910E+00
 -1.51973982E+01  7.59869910E+00  7.59869910E+00 -1.51973982E+01  7.59869910E+00
  7.59869910E+00 -1.51973982E+01  7.59869910E+00  7.59869910E+00 -1.51973982E+01
  7.59869910E+00  7.59869910E+00 -1.51973982E+01  7.59869910E+00  7.59869910E+00
 -1.51973982E+01  7.59869910E+00  7.59869910E+00 -1.51973982E+01  7.59869910E+00
  7.59869910E+00 -1.51973982E+01  7.59869910E+00  7.59869910E+00 -1.51973982E+01
  7.59869910E+00  7.59869910E+00 -1.51973982E+01  7.59869910E+00  7.59869910E+00
 -1.51973982E+01  7.59869910E+00  7.59869910E+00 -1.51973982E+01  7.59869910E+00
  7.59869910E+00 -1.51973982E+01  7.59869910E+00  7.59869910E+00 -1.51973982E+01
  7.59869910E+00  7.59869910E+00 -1.51973982E+01  7.59869910E+00  7.59869910E+00
 -1.51973982E+01  7.59869910E+00  7.59869910E+00 -1.51973982E+01  7.59869910E+00
  7.59869910E+00 -1.51973982E+01  7.59869910E+00  7.59869910E+00 -1.51973982E+01
  7.59869910E+00  7.59869910E+00 -1.51973982E+01  7.59869910E+00  7.59869910E+00
 -1.51973982E+01  7.59869910E+00  7.59869910E+00 -1.51973982E+01  7.59869910E+00
  7.59869910E+00 -1.51973982E+01  7.59869910E+00  7.59869910E+00 -1.51973982E+01
  7.59869910E+00  7.59869910E+00 -1.51973982E+01  7.59869910E+00  7.59869910E+00
 -1.51973982E+01  7.59869910E+00  7.59869910E+00 -1.51973982E+01  7.59869910E+00
  7.59869910E+00 -1.51973982E+01  7.59869910E+00  7.59869910E+00 -1.51973982E+01
  7.59869910E+00  7.59869910E+00 -1.51973982E+01  7.59869910E+00  7.59869910E+00
 -1.51973982E+01  7.59869910E+00  7.59869910E+00 -1.51973982E+01  7.59869910E+00
  7.59869910E+00 -1.51973982E+01  7.59869910E+00  7.59869910E+00 -1.51973982E+01
  7.59869910E+00  7.59869910E+00 -1.51973982E+01  7.59869910E+00  7.59869910E+00
 -1.51973982E+01  7.59869910E+00  7.59869910E+00 -1.51973982E+01  7.59869910E+00
  7.59869910E+00 -1.51973982E+01  7.59869910E+00  7.59869910E+00 -1.51973982E+01
  7.59869910E+00  7.59869910E+00 -1.51973982E+01  7.59869910E+00  7.59869910E+00
 -1.51973982E+01  7.59869910E+00  7.59869910E+00 -1.51973982E+01  7.59869910E+00
  7.59869910E+00 -1.51973982E+01  7.59869910E+00  7.59869910E+00 -1.51973982E+01
  7.59869910E+00  7.59869910E+00 -1.51973982E+01  7.59869910E+00  7.59869910E+00
 -1.51973982E+01  7.59869910E+00  7.59869910E+00 -1.51973982E+01  7.59869910E+00
  7.59869910E+00 -1.51973982E+01  7.59869910E+00  7.59869910E+00 -1.51973982E+01
  7.59869910E+00  7.59869910E+00 -1.51973982E+01  7.59869910E+00  7.59869910E+00
 -1.51973982E+01  7.59869910E+00  7.59869910E+00 -1.51973982E+01  7.59869910E+00
  7.59869910E+00 -1.51973982E+01  7.59869910E+00  7.59869910E+00 -1.51973982E+01
  7.59869910E+00  7.59869910E+00 -1.51973982E+01  7.59869910E+00  7.59869910E+00
 -1.51973982E+01  7.59869910E+00  7.59869910E+00 -1.51973982E+01  7.59869910E+00
  7.59869910E+00 -1.51973982E+01  7.59869910E+00  7.59869910E+00 -1.51973982E+01
  7.59869910E+00  7.59869910E+00 -1.51973982E+01  7.59869910E+00  7.59869910E+00
 -1.51973982E+01  7.59869910E+00  7.59869910E+00 -1.51973982E+01  7.59869910E+00
  7.59869910E+00 -1.51973982E+01  7.59869910E+00  7.59869910E+00 -1.51973982E+01
  7.59869910E+00  7.59869910E+00 -1.51973982E+01  7.59869910E+00  7.59869910E+00
 -1.51973982E+01  7.59869910E+00  7.59869910E+00 -1.51973982E+01  7.59869910E+00
  7.59869910E+00 -1.51973982E+01  7.59869910E+00  7.59869910E+00 -1.51973982E+01
  7.59869910E+00  7.59869910E+00 -1.51973982E+01  7.59869910E+00  7.59869910E+00
 -1.51973982E+01  7.59869910E+00  7.59869910E+00 -1.51973982E+01  7.59869910E+00
  7.59869910E+00 -1.51973982E+01  7.59869910E+00  7.59869910E+00 -1.51973982E+01
  7.59869910E+00  7.59869910E+00 -1.51973982E+01  7.59869910E+00  7.59869910E+00
 -1.51973982E+01  7.59869910E+00  7.59869910E+00 -1.51973982E+01  7.59869910E+00
  7.59869910E+00 -1.51973982E+01  7.59869910E+00  7.59869910E+00 -1.51973982E+01
  7.59869910E+00  7.59869910E+00 -1.51973982E+01  7.59869910E+00  7.59869910E+00
 -1.51973982E+01  7.59869910E+00  7.59869910E+00 -1.51973982E+01  7.59869910E+00
  7.59869910E+00 -1.51973982E+01  7.59869910E+00  7.59869910E+00 -1.51973982E+01
  7.59869910E+00  7.59869910E+00 -1.51973982E+01  7.59869910E+00  7.59869910E+00
 -1.51973982E+01  7.59869910E+00  7.59869910E+00 -1.51973982E+01  7.59869910E+00
  7.59869910E+00 -1.51973982E+01  7.59869910E+00  7.59869910E+00 -1.51973982E+01
  7.59869910E+00  7.59869910E+00 -1.51973982E+01  7.59869910E+00  7.59869910E+00
 -1.51973982E+01  7.59869910E+00  7.59869910E+00 -1.51973982E+01  7.59869910E+00
  7.59869910E+00 -1.51973982E+01  7.59869910E+00  7.59869910E+00 -1.51973982E+01
  7.59869910E+00  7.59869910E+00 -1.51973982E+01  7.59869910E+00  7.59869910E+00
 -1.51973982E+01  7.59869910E+00  7.59869910E+00 -1.51973982E+01  7.59869910E+00
  7.59869910E+00 -1.51973982E+01  7.59869910E+00  7.59869910E+00 -1.51973982E+01
  7.59869910E+00  7.59869910E+00 -1.51973982E+01  7.59869910E+00  7.59869910E+00
 -1.51973982E+01  7.59869910E+00  7.59869910E+00 -1.51973982E+01  7.59869910E+00
  7.59869910E+00 -1.51973982E+01  7.59869910E+00  7.59869910E+00 -1.51973982E+01
  7.59869910E+00  7.59869910E+00 -1.51973982E+01  7.59869910E+00  7.59869910E+00
 -1.51973982E+01  7.59869910E+00  7.59869910E+00 -1.51973982E+01  7.59869910E+00
  7.59869910E+00 -1.51973982E+01  7.59869910E+00  7.59869910E+00 -1.51973982E+01
  7.59869910E+00  7.59869910E+00 -1.51973982E+01  7.59869910E+00  7.59869910E+00
 -1.51973982E+01  7.59869910E+00  7.59869910E+00 -1.51973982E+01  7.59869910E+00
  7.59869910E+00 -1.51973982E+01  7.59869910E+00  7.59869910E+00 -1.51973982E+01
  7.59869910E+00  7.59869910E+00 -1.51973982E+01  7.59869910E+00  7.59869910E+00
 -1.51973982E+01  7.59869910E+00  7.59869910E+00 -1.51973982E+01  7.59869910E+00
  7.59869910E+00 -1.51973982E+01  7.59869910E+00  7.59869910E+00 -1.51973982E+01
  7.59869910E+00  7.59869910E+00 -1.51973982E+01  7.59869910E+00  7.59869910E+00
 -1.51973982E+01  7.59869910E+00  7.59869910E+00 -1.51973982E+01  7.59869910E+00
  7.59869910E+00 -1.51973982E+01  7.59869910E+00  7.59869910E+00 -1.51973982E+01
  7.59869910E+00  7.59869910E+00 -1.51973982E+01  7.59869910E+00  7.59869910E+00
 -1.51973982E+01  7.59869910E+00  7.59869910E+00 -1.51973982E+01  7.59869910E+00
  7.59869910E+00 -1.51973982E+01  7.59869910E+00  7.59869910E+00 -1.51973982E+01
  7.59869910E+00  7.59869910E+00 -1.51973982E+01  7.59869910E+00  7.59869910E+00
 -1.51973982E+01  7.59869910E+00  7.59869910E+00 -1.51973982E+01  7.59869910E+00
  7.59869910E+00 -1.51973982E+01  7.59869910E+00  7.59869910E+00 -1.51973982E+01
  7.59869910E+00  7.59869910E+00 -1.51973982E+01  7.59869910E+00  7.59869910E+00
 -1.51973982E+01  7.59869910E+00  7.59869910E+00 -1.51973982E+01  7.59869910E+00
  7.59869910E+00 -1.51973982E+01  7.59869910E+00  7.59869910E+00 -1.51973982E+01
  7.59869910E+00  7.59869910E+00 -1.51973982E+01  7.59869910E+00  7.59869910E+00
 -1.51973982E+01  7.59869910E+00  7.59869910E+00 -1.51973982E+01  7.59869910E+00
  7.59869910E+00 -1.51973982E+01  7.59869910E+00  7.59869910E+00 -1.51973982E+01
  7.59869910E+00  7.59869910E+00 -1.51973982E+01  7.59869910E+00  7.59869910E+00
 -1.51973982E+01  7.59869910E+00  7.59869910E+00 -1.51973982E+01  7.59869910E+00
  7.59869910E+00 -1.51973982E+01  7.59869910E+00  7.59869910E+00 -1.51973982E+01
  7.59869910E+00  7.59869910E+00 -1.51973982E+01  7.59869910E+00  7.59869910E+00
 -1.51973982E+01  7.59869910E+00  7.59869910E+00 -1.51973982E+01  7.59869910E+00
  7.59869910E+00 -1.51973982E+01  7.59869910E+00  7.59869910E+00 -1.51973982E+01
  7.59869910E+00  7.59869910E+00 -1.51973982E+01  7.59869910E+00  7.59869910E+00
 -1.51973982E+01  7.59869910E+00  7.59869910E+00 -1.51973982E+01  7.59869910E+00
  7.59869910E+00 -1.51973982E+01  7.59869910E+00  7.59869910E+00 -1.51973982E+01
  7.59869910E+00  7.59869910E+00 -1.51973982E+01  7.59869910E+00  7.59869910E+00
 -1.51973982E+01  7.59869910E+00  7.59869910E+00 -1.51973982E+01  7.59869910E+00
  7.59869910E+00 -1.51973982E+01  7.59869910E+00  7.59869910E+00 -1.51973982E+01
  7.59869910E+00  7.59869910E+00 -1.51973982E+01  7.59869910E+00  7.59869910E+00
 -1.51973982E+01  7.59869910E+00  7.59869910E+00 -1.51973982E+01  7.59869910E+00
  7.59869910E+00 -1.51973982E+01  7.59869910E+00  7.59869910E+00 -1.51973982E+01
  7.59869910E+00  7.59869910E+00 -1.51973982E+01  7.59869910E+00  7.59869910E+00
 -1.51973982E+01  7.59869910E+00  7.59869910E+00 -1.51973982E+01  7.59869910E+00
  7.59869910E+00 -1.51973982E+01  7.59869910E+00  7.59869910E+00 -1.51973982E+01
  7.59869910E+00  7.59869910E+00 -1.51973982E+01  7.59869910E+00  7.59869910E+00
 -1.51973982E+01  7.59869910E+00  7.59869910E+00 -1.51973982E+01  7.59869910E+00
  7.59869910E+00 -1.51973982E+01  7.59869910E+00  7.59869910E+00 -1.51973982E+01
  7.59869910E+00  7.59869910E+00 -1.51973982E+01  7.59869910E+00  7.59869910E+00
 -1.51973982E+01  7.59869910E+00  7.59869910E+00 -1.51973982E+01  7.59869910E+00
  7.59869910E+00 -1.51973982E+01  7.59869910E+00  7.59869910E+00 -1.51973982E+01
  7.59869910E+00  7.59869910E+00 -1.51973982E+01  7.59869910E+00  7.59869910E+00
 -1.51973982E+01  7.59869910E+00  7.59869910E+00 -1.51973982E+01  7.59869910E+00
  7.59869910E+00 -1.51973982E+01  7.59869910E+00  7.59869910E+00 -1.51973982E+01
  7.59869910E+00  7.59869910E+00 -1.51973982E+01  7.59869910E+00  7.59869910E+00
 -1.51973982E+01  7.59869910E+00  7.59869910E+00 -1.51973982E+01  7.59869910E+00
  7.59869910E+00 -1.51973982E+01  7.59869910E+00  7.59869910E+00 -1.51973982E+01
  7.59869910E+00  7.59869910E+00 -1.51973982E+01  7.59869910E+00  7.59869910E+00
 -1.51973982E+01  7.59869910E+00  7.59869910E+00 -1.51973982E+01  7.59869910E+00
  7.59869910E+00 -1.51973982E+01  7.59869910E+00  7.59869910E+00 -1.51973982E+01
  7.59869910E+00  7.59869910E+00 -1.51973982E+01  7.59869910E+00  7.59869910E+00
 -1.51973982E+01  7.59869910E+00  7.59869910E+00 -1.51973982E+01  7.59869910E+00
  7.59869910E+00 -1.51973982E+01  7.59869910E+00  7.59869910E+00 -1.51973982E+01
  7.59869910E+00  7.59869910E+00 -1.51973982E+01  7.59869910E+00  7.59869910E+00
 -1.51973982E+01  7.59869910E+00  7.59869910E+00 -1.51973982E+01  7.59869910E+00
  7.59869910E+00 -1.51973982E+01  7.59869910E+00  7.59869910E+00 -1.51973982E+01
  7.59869910E+00  7.59869910E+00 -1.51973982E+01  7.59869910E+00  7.59869910E+00
 -1.51973982E+01  7.59869910E+00  7.59869910E+00 -1.51973982E+01  7.59869910E+00
  7.59869910E+00 -1.51973982E+01  7.59869910E+00  7.59869910E+00 -1.51973982E+01
  7.59869910E+00  7.59869910E+00 -1.51973982E+01  7.59869910E+00  7.59869910E+00
 -1.51973982E+01  7.59869910E+00  7.59869910E+00 -1.51973982E+01  7.59869910E+00
  7.59869910E+00 -1.51973982E+01  7.59869910E+00  7.59869910E+00 -1.51973982E+01
  7.59869910E+00  7.59869910E+00 -1.51973982E+01  7.59869910E+00  7.59869910E+00
 -1.51973982E+01  7.59869910E+00  7.59869910E+00 -1.51973982E+01  7.59869910E+00
  7.59869910E+00 -1.51973982E+01  7.59869910E+00  7.59869910E+00 -1.51973982E+01
  7.59869910E+00  7.59869910E+00 -1.51973982E+01  7.59869910E+00  7.59869910E+00
 -1.51973982E+01  7.59869910E+00  7.59869910E+00 -1.51973982E+01  7.59869910E+00
  7.59869910E+00 -1.51973982E+01  7.59869910E+00  7.59869910E+00 -1.51973982E+01
  7.59869910E+00  7.59869910E+00 -1.51973982E+01  7.59869910E+00  7.59869910E+00
 -1.51973982E+01  7.59869910E+00  7.59869910E+00 -1.51973982E+01  7.59869910E+00
  7.59869910E+00 -1.51973982E+01  7.59869910E+00  7.59869910E+00 -1.51973982E+01
  7.59869910E+00  7.59869910E+00 -1.51973982E+01  7.59869910E+00  7.59869910E+00
 -1.51973982E+01  7.59869910E+00  7.59869910E+00 -1.51973982E+01  7.59869910E+00
  7.59869910E+00 -1.51973982E+01  7.59869910E+00  7.59869910E+00 -1.51973982E+01
  7.59869910E+00  7.59869910E+00 -1.51973982E+01  7.59869910E+00  7.59869910E+00
 -1.51973982E+01  7.59869910E+00  7.59869910E+00 -1.51973982E+01  7.59869910E+00
  7.59869910E+00 -1.51973982E+01  7.59869910E+00  7.59869910E+00 -1.51973982E+01
  7.59869910E+00  7.59869910E+00 -1.51973982E+01  7.59869910E+00  7.59869910E+00
 -1.51973982E+01  7.59869910E+00  7.59869910E+00 -1.51973982E+01  7.59869910E+00
  7.59869910E+00 -1.51973982E+01  7.59869910E+00  7.59869910E+00 -1.51973982E+01
  7.59869910E+00  7.59869910E+00 -1.51973982E+01  7.59869910E+00  7.59869910E+00
 -1.51973982E+01  7.59869910E+00  7.59869910E+00 -1.51973982E+01  7.59869910E+00
  7.59869910E+00 -1.51973982E+01  7.59869910E+00  7.59869910E+00 -1.51973982E+01
  7.59869910E+00  7.59869910E+00 -1.51973982E+01  7.59869910E+00  7.59869910E+00
 -1.51973982E+01  7.59869910E+00  7.59869910E+00 -1.51973982E+01  7.59869910E+00
  7.59869910E+00 -1.51973982E+01  7.59869910E+00  7.59869910E+00 -1.51973982E+01
  7.59869910E+00  7.59869910E+00 -1.51973982E+01  7.59869910E+00  7.59869910E+00
 -1.51973982E+01  7.59869910E+00  7.59869910E+00 -1.51973982E+01  7.59869910E+00
  7.59869910E+00 -1.51973982E+01  7.59869910E+00  7.59869910E+00 -1.51973982E+01
  7.59869910E+00  7.59869910E+00 -1.51973982E+01  7.59869910E+00  7.59869910E+00
 -1.51973982E+01  7.59869910E+00  7.59869910E+00 -1.51973982E+01  7.59869910E+00
  7.59869910E+00 -1.51973982E+01  7.59869910E+00  7.59869910E+00 -1.51973982E+01
  7.59869910E+00  7.59869910E+00 -1.51973982E+01  7.59869910E+00  7.59869910E+00
 -1.51973982E+01  7.59869910E+00  7.59869910E+00 -1.51973982E+01  7.59869910E+00
  7.59869910E+00 -1.51973982E+01  7.59869910E+00  7.59869910E+00 -1.51973982E+01
  7.59869910E+00  7.59869910E+00 -1.51973982E+01  7.59869910E+00  7.59869910E+00
 -1.51973982E+01  7.59869910E+00  7.59869910E+00 -1.51973982E+01  7.59869910E+00
  7.59869910E+00 -1.51973982E+01  7.59869910E+00  7.59869910E+00 -1.51973982E+01
  7.59869910E+00  7.59869910E+00 -1.51973982E+01  7.59869910E+00  7.59869910E+00
 -1.51973982E+01  7.59869910E+00  7.59869910E+00 -1.51973982E+01  7.59869910E+00
  7.59869910E+00 -1.51973982E+01  7.59869910E+00  7.59869910E+00 -1.51973982E+01
  7.59869910E+00  7.59869910E+00 -1.51973982E+01  7.59869910E+00  7.59869910E+00
 -1.51973982E+01  7.59869910E+00  7.59869910E+00 -1.51973982E+01  7.59869910E+00
  7.59869910E+00 -1.51973982E+01  7.59869910E+00  7.59869910E+00 -1.51973982E+01
  7.59869910E+00  7.59869910E+00 -1.51973982E+01  7.59869910E+00  7.59869910E+00
 -1.51973982E+01  7.59869910E+00  7.59869910E+00 -1.51973982E+01  7.59869910E+00
  7.59869910E+00 -1.51973982E+01  7.59869910E+00  7.59869910E+00 -1.51973982E+01
  7.59869910E+00  7.59869910E+00 -1.51973982E+01  7.59869910E+00  7.59869910E+00
 -1.51973982E+01  7.59869910E+00  7.59869910E+00 -1.51973982E+01  7.59869910E+00
  7.59869910E+00 -1.51973982E+01  7.59869910E+00  7.59869910E+00 -1.51973982E+01
  7.59869910E+00  7.59869910E+00 -1.51973982E+01  7.59869910E+00  7.59869910E+00
 -1.51973982E+01  7.59869910E+00  7.59869910E+00 -1.51973982E+01  7.59869910E+00
  7.59869910E+00 -1.51973982E+01  7.59869910E+00  7.59869910E+00 -1.51973982E+01
  7.59869910E+00  7.59869910E+00 -1.51973982E+01  7.59869910E+00  7.59869910E+00
 -1.51973982E+01  7.59869910E+00  7.59869910E+00 -1.51973982E+01  7.59869910E+00
  7.59869910E+00 -1.51973982E+01  7.59869910E+00  7.59869910E+00 -1.51973982E+01
  7.59869910E+00  7.59869910E+00 -1.51973982E+01  7.59869910E+00  7.59869910E+00
 -1.51973982E+01  7.59869910E+00  7.59869910E+00 -1.51973982E+01  7.59869910E+00
  7.59869910E+00 -1.51973982E+01  7.59869910E+00  7.59869910E+00 -1.51973982E+01
  7.59869910E+00  7.59869910E+00 -1.51973982E+01  7.59869910E+00  7.59869910E+00
 -1.51973982E+01  7.59869910E+00  7.59869910E+00 -1.51973982E+01  7.59869910E+00
  7.59869910E+00 -1.51973982E+01  7.59869910E+00  7.59869910E+00 -1.51973982E+01
  7.59869910E+00  7.59869910E+00 -1.51973982E+01  7.59869910E+00  7.59869910E+00
 -1.51973982E+01  7.59869910E+00  7.59869910E+00 -1.51973982E+01  7.59869910E+00
  7.59869910E+00 -1.51973982E+01  7.59869910E+00  7.59869910E+00 -1.51973982E+01
  7.59869910E+00  7.59869910E+00 -1.51973982E+01  7.59869910E+00  7.59869910E+00
 -1.51973982E+01  7.59869910E+00  7.59869910E+00 -1.51973982E+01  7.59869910E+00
  7.59869910E+00 -1.51973982E+01  7.59869910E+00  7.59869910E+00 -1.51973982E+01
  7.59869910E+00  7.59869910E+00 -1.51973982E+01  7.59869910E+00  7.59869910E+00
[truncated: 9,207,424 more chars]
