# Supplementary material for: Effects of rhodomyrtone on Gram-positive bacterial tubulin homologue FtsZ
Source: PeerJ. 2017 Feb 2;5:e2962. doi: 10.7717/peerj.2962 (PMC5292029; doi:10.7717/peerj.2962)
Supplement: Data S2 [file peerj-05-2962-s003.zip › raw-data-FtsZ-MD-trajectories/FtsZ-gdp.pdb.pdb]

CRYST1   80.277   81.357   82.586  90.00  90.00  90.00 P 1           1
ATOM      1  N   GLY X   1      -7.822  11.901  22.115  0.00  0.00            
ATOM      2  H1  GLY X   1      -7.128  12.330  22.709  0.00  0.00            
ATOM      3  H2  GLY X   1      -7.742  10.905  22.265  0.00  0.00            
ATOM      4  H3  GLY X   1      -8.711  12.063  22.567  0.00  0.00            
ATOM      5  CA  GLY X   1      -7.902  12.323  20.750  0.00  0.00            
ATOM      6  HA2 GLY X   1      -8.738  11.774  20.315  0.00  0.00            
ATOM      7  HA3 GLY X   1      -8.172  13.378  20.795  0.00  0.00            
ATOM      8  C   GLY X   1      -6.649  12.071  19.957  0.00  0.00            
ATOM      9  O   GLY X   1      -5.554  11.821  20.464  0.00  0.00            
ATOM     10  N   HIS X   2      -6.785  12.124  18.635  0.00  0.00            
ATOM     11  H   HIS X   2      -7.692  12.343  18.245  0.00  0.00            
ATOM     12  CA  HIS X   2      -5.661  11.932  17.666  0.00  0.00            
ATOM     13  HA  HIS X   2      -4.724  11.671  18.158  0.00  0.00            
ATOM     14  CB  HIS X   2      -5.924  10.851  16.635  0.00  0.00            
ATOM     15  HB2 HIS X   2      -6.718  11.167  15.959  0.00  0.00            
ATOM     16  HB3 HIS X   2      -5.009  10.752  16.051  0.00  0.00            
ATOM     17  CG  HIS X   2      -6.197   9.468  17.257  0.00  0.00            
ATOM     18  ND1 HIS X   2      -6.853   8.416  16.691  0.00  0.00            
ATOM     19  HD1 HIS X   2      -7.213   8.455  15.747  0.00  0.00            
ATOM     20  CE1 HIS X   2      -6.821   7.424  17.567  0.00  0.00            
ATOM     21  HE1 HIS X   2      -7.399   6.511  17.528  0.00  0.00            
ATOM     22  NE2 HIS X   2      -6.112   7.835  18.631  0.00  0.00            
ATOM     23  HE2 HIS X   2      -6.059   7.263  19.462  0.00  0.00            
ATOM     24  CD2 HIS X   2      -5.756   9.115  18.555  0.00  0.00            
ATOM     25  HD2 HIS X   2      -5.038   9.629  19.176  0.00  0.00            
ATOM     26  C   HIS X   2      -5.251  13.255  17.045  0.00  0.00            
ATOM     27  O   HIS X   2      -6.076  14.117  16.748  0.00  0.00            
ATOM     28  N   MET X   3      -4.030  13.371  16.546  0.00  0.00            
ATOM     29  H   MET X   3      -3.330  12.696  16.819  0.00  0.00            
ATOM     30  CA  MET X   3      -3.670  14.288  15.442  0.00  0.00            
ATOM     31  HA  MET X   3      -4.045  15.284  15.673  0.00  0.00            
ATOM     32  CB  MET X   3      -2.100  14.219  15.309  0.00  0.00            
ATOM     33  HB2 MET X   3      -1.661  14.310  16.303  0.00  0.00            
ATOM     34  HB3 MET X   3      -1.687  13.345  14.803  0.00  0.00            
ATOM     35  CG  MET X   3      -1.466  15.393  14.471  0.00  0.00            
ATOM     36  HG2 MET X   3      -0.411  15.129  14.408  0.00  0.00            
ATOM     37  HG3 MET X   3      -1.933  15.440  13.487  0.00  0.00            
ATOM     38  SD  MET X   3      -1.623  17.094  15.157  0.00  0.00            
ATOM     39  CE  MET X   3      -0.348  17.888  14.088  0.00  0.00            
ATOM     40  HE1 MET X   3       0.570  17.324  14.255  0.00  0.00            
ATOM     41  HE2 MET X   3      -0.747  17.675  13.097  0.00  0.00            
ATOM     42  HE3 MET X   3      -0.275  18.935  14.380  0.00  0.00            
ATOM     43  C   MET X   3      -4.381  13.792  14.135  0.00  0.00            
ATOM     44  O   MET X   3      -4.430  12.614  13.828  0.00  0.00            
ATOM     45  N   ALA X   4      -4.821  14.754  13.366  0.00  0.00            
ATOM     46  H   ALA X   4      -4.542  15.674  13.676  0.00  0.00            
ATOM     47  CA  ALA X   4      -5.478  14.584  12.037  0.00  0.00            
ATOM     48  HA  ALA X   4      -6.147  13.733  12.155  0.00  0.00            
ATOM     49  CB  ALA X   4      -6.274  15.897  11.892  0.00  0.00            
ATOM     50  HB1 ALA X   4      -6.957  16.000  12.735  0.00  0.00            
ATOM     51  HB2 ALA X   4      -5.733  16.842  11.954  0.00  0.00            
ATOM     52  HB3 ALA X   4      -6.821  15.864  10.951  0.00  0.00            
ATOM     53  C   ALA X   4      -4.426  14.346  10.949  0.00  0.00            
ATOM     54  O   ALA X   4      -4.227  15.106  10.026  0.00  0.00            
ATOM     55  N   THR X   5      -3.799  13.177  10.979  0.00  0.00            
ATOM     56  H   THR X   5      -4.014  12.518  11.713  0.00  0.00            
ATOM     57  CA  THR X   5      -2.737  12.895  10.006  0.00  0.00            
ATOM     58  HA  THR X   5      -3.068  13.220   9.020  0.00  0.00            
ATOM     59  CB  THR X   5      -1.390  13.628  10.391  0.00  0.00            
ATOM     60  HB  THR X   5      -1.597  14.682  10.583  0.00  0.00            
ATOM     61  CG2 THR X   5      -0.787  13.016  11.687  0.00  0.00            
ATOM     62 HG21 THR X   5      -0.655  11.939  11.588  0.00  0.00            
ATOM     63 HG22 THR X   5       0.180  13.486  11.863  0.00  0.00            
ATOM     64 HG23 THR X   5      -1.330  13.186  12.616  0.00  0.00            
ATOM     65  OG1 THR X   5      -0.411  13.589   9.394  0.00  0.00            
ATOM     66  HG1 THR X   5      -0.689  14.173   8.684  0.00  0.00            
ATOM     67  C   THR X   5      -2.472  11.413   9.857  0.00  0.00            
ATOM     68  O   THR X   5      -2.927  10.616  10.738  0.00  0.00            
ATOM     69  N   LEU X   6      -1.625  10.963   8.870  0.00  0.00            
ATOM     70  H   LEU X   6      -1.247  11.604   8.188  0.00  0.00            
ATOM     71  CA  LEU X   6      -1.087   9.716   8.553  0.00  0.00            
ATOM     72  HA  LEU X   6      -1.653   8.991   9.137  0.00  0.00            
ATOM     73  CB  LEU X   6      -1.438   9.581   7.049  0.00  0.00            
ATOM     74  HB2 LEU X   6      -2.523   9.584   6.932  0.00  0.00            
ATOM     75  HB3 LEU X   6      -1.076  10.496   6.580  0.00  0.00            
ATOM     76  CG  LEU X   6      -0.893   8.478   6.177  0.00  0.00            
ATOM     77  HG  LEU X   6       0.192   8.372   6.191  0.00  0.00            
ATOM     78  CD1 LEU X   6      -1.475   7.190   6.778  0.00  0.00            
ATOM     79 HD11 LEU X   6      -0.900   6.319   6.463  0.00  0.00            
ATOM     80 HD12 LEU X   6      -1.401   7.004   7.849  0.00  0.00            
ATOM     81 HD13 LEU X   6      -2.539   7.151   6.547  0.00  0.00            
ATOM     82  CD2 LEU X   6      -1.286   8.718   4.758  0.00  0.00            
ATOM     83 HD21 LEU X   6      -1.163   7.783   4.210  0.00  0.00            
ATOM     84 HD22 LEU X   6      -2.346   8.968   4.720  0.00  0.00            
ATOM     85 HD23 LEU X   6      -0.843   9.573   4.247  0.00  0.00            
ATOM     86  C   LEU X   6       0.422   9.529   8.862  0.00  0.00            
ATOM     87  O   LEU X   6       1.288  10.453   8.823  0.00  0.00            
ATOM     88  N   LYS X   7       0.712   8.205   9.022  0.00  0.00            
ATOM     89  H   LYS X   7      -0.036   7.545   8.865  0.00  0.00            
ATOM     90  CA  LYS X   7       2.099   7.661   9.065  0.00  0.00            
ATOM     91  HA  LYS X   7       2.857   8.339   8.676  0.00  0.00            
ATOM     92  CB  LYS X   7       2.488   7.371  10.522  0.00  0.00            
ATOM     93  HB2 LYS X   7       1.585   6.974  10.986  0.00  0.00            
ATOM     94  HB3 LYS X   7       3.237   6.583  10.442  0.00  0.00            
ATOM     95  CG  LYS X   7       2.971   8.538  11.385  0.00  0.00            
ATOM     96  HG2 LYS X   7       3.867   9.037  11.015  0.00  0.00            
ATOM     97  HG3 LYS X   7       2.199   9.306  11.323  0.00  0.00            
ATOM     98  CD  LYS X   7       3.083   8.077  12.831  0.00  0.00            
ATOM     99  HD2 LYS X   7       2.177   8.379  13.357  0.00  0.00            
ATOM    100  HD3 LYS X   7       3.162   7.012  13.051  0.00  0.00            
ATOM    101  CE  LYS X   7       4.307   8.845  13.457  0.00  0.00            
ATOM    102  HE2 LYS X   7       5.169   8.690  12.809  0.00  0.00            
ATOM    103  HE3 LYS X   7       3.864   9.818  13.668  0.00  0.00            
ATOM    104  NZ  LYS X   7       4.642   8.322  14.806  0.00  0.00            
ATOM    105  HZ1 LYS X   7       3.833   8.552  15.366  0.00  0.00            
ATOM    106  HZ2 LYS X   7       4.776   7.321  14.797  0.00  0.00            
ATOM    107  HZ3 LYS X   7       5.421   8.796  15.241  0.00  0.00            
ATOM    108  C   LYS X   7       2.101   6.457   8.141  0.00  0.00            
ATOM    109  O   LYS X   7       1.287   5.616   8.269  0.00  0.00            
ATOM    110  N   VAL X   8       3.067   6.577   7.192  0.00  0.00            
ATOM    111  H   VAL X   8       3.537   7.467   7.103  0.00  0.00            
ATOM    112  CA  VAL X   8       3.592   5.429   6.330  0.00  0.00            
ATOM    113  HA  VAL X   8       2.788   4.716   6.140  0.00  0.00            
ATOM    114  CB  VAL X   8       3.998   5.825   4.828  0.00  0.00            
ATOM    115  HB  VAL X   8       4.787   6.568   4.950  0.00  0.00            
ATOM    116  CG1 VAL X   8       4.551   4.691   3.973  0.00  0.00            
ATOM    117 HG11 VAL X   8       3.788   3.948   3.738  0.00  0.00            
ATOM    118 HG12 VAL X   8       4.780   5.135   3.004  0.00  0.00            
ATOM    119 HG13 VAL X   8       5.454   4.386   4.502  0.00  0.00            
ATOM    120  CG2 VAL X   8       2.704   6.450   4.157  0.00  0.00            
ATOM    121 HG21 VAL X   8       1.920   5.693   4.181  0.00  0.00            
ATOM    122 HG22 VAL X   8       2.343   7.333   4.687  0.00  0.00            
ATOM    123 HG23 VAL X   8       2.865   6.501   3.081  0.00  0.00            
ATOM    124  C   VAL X   8       4.648   4.571   7.056  0.00  0.00            
ATOM    125  O   VAL X   8       5.800   5.024   7.187  0.00  0.00            
ATOM    126  N   ILE X   9       4.469   3.311   7.333  0.00  0.00            
ATOM    127  H   ILE X   9       3.540   2.923   7.258  0.00  0.00            
ATOM    128  CA  ILE X   9       5.301   2.510   8.241  0.00  0.00            
ATOM    129  HA  ILE X   9       6.049   3.193   8.641  0.00  0.00            
ATOM    130  CB  ILE X   9       4.456   2.049   9.457  0.00  0.00            
ATOM    131  HB  ILE X   9       3.734   1.273   9.205  0.00  0.00            
ATOM    132  CG2 ILE X   9       5.458   1.454  10.498  0.00  0.00            
ATOM    133 HG21 ILE X   9       4.951   0.796  11.204  0.00  0.00            
ATOM    134 HG22 ILE X   9       6.267   0.969   9.952  0.00  0.00            
ATOM    135 HG23 ILE X   9       5.944   2.282  11.013  0.00  0.00            
ATOM    136  CG1 ILE X   9       3.693   3.231  10.200  0.00  0.00            
ATOM    137 HG12 ILE X   9       4.401   4.048  10.337  0.00  0.00            
ATOM    138 HG13 ILE X   9       2.892   3.598   9.559  0.00  0.00            
ATOM    139  CD1 ILE X   9       2.967   3.029  11.540  0.00  0.00            
ATOM    140 HD11 ILE X   9       2.498   3.986  11.770  0.00  0.00            
ATOM    141 HD12 ILE X   9       2.191   2.283  11.365  0.00  0.00            
ATOM    142 HD13 ILE X   9       3.689   2.748  12.307  0.00  0.00            
ATOM    143  C   ILE X   9       5.921   1.393   7.512  0.00  0.00            
ATOM    144  O   ILE X   9       5.255   0.372   7.313  0.00  0.00            
ATOM    145  N   GLY X  10       7.148   1.566   7.080  0.00  0.00            
ATOM    146  H   GLY X  10       7.676   2.338   7.465  0.00  0.00            
ATOM    147  CA  GLY X  10       7.909   0.432   6.537  0.00  0.00            
ATOM    148  HA2 GLY X  10       7.199  -0.081   5.888  0.00  0.00            
ATOM    149  HA3 GLY X  10       8.775   0.806   5.991  0.00  0.00            
ATOM    150  C   GLY X  10       8.449  -0.529   7.701  0.00  0.00            
ATOM    151  O   GLY X  10       9.309  -0.186   8.445  0.00  0.00            
ATOM    152  N   VAL X  11       7.949  -1.758   7.639  0.00  0.00            
ATOM    153  H   VAL X  11       7.283  -2.029   6.930  0.00  0.00            
ATOM    154  CA  VAL X  11       8.511  -2.960   8.380  0.00  0.00            
ATOM    155  HA  VAL X  11       9.157  -2.517   9.138  0.00  0.00            
ATOM    156  CB  VAL X  11       7.427  -3.683   9.189  0.00  0.00            
ATOM    157  HB  VAL X  11       7.061  -4.432   8.488  0.00  0.00            
ATOM    158  CG1 VAL X  11       8.096  -4.373  10.426  0.00  0.00            
ATOM    159 HG11 VAL X  11       8.773  -5.085   9.954  0.00  0.00            
ATOM    160 HG12 VAL X  11       8.626  -3.660  11.056  0.00  0.00            
ATOM    161 HG13 VAL X  11       7.349  -4.874  11.041  0.00  0.00            
ATOM    162  CG2 VAL X  11       6.295  -2.823   9.754  0.00  0.00            
ATOM    163 HG21 VAL X  11       5.562  -3.445  10.269  0.00  0.00            
ATOM    164 HG22 VAL X  11       6.623  -1.967  10.342  0.00  0.00            
ATOM    165 HG23 VAL X  11       5.852  -2.260   8.932  0.00  0.00            
ATOM    166  C   VAL X  11       9.415  -3.789   7.520  0.00  0.00            
ATOM    167  O   VAL X  11       9.013  -4.265   6.445  0.00  0.00            
ATOM    168  N   GLY X  12      10.667  -3.907   7.952  0.00  0.00            
ATOM    169  H   GLY X  12      10.832  -3.534   8.876  0.00  0.00            
ATOM    170  CA  GLY X  12      11.655  -4.662   7.215  0.00  0.00            
ATOM    171  HA2 GLY X  12      12.489  -4.899   7.876  0.00  0.00            
ATOM    172  HA3 GLY X  12      11.172  -5.615   6.997  0.00  0.00            
ATOM    173  C   GLY X  12      12.156  -3.947   6.006  0.00  0.00            
ATOM    174  O   GLY X  12      11.668  -2.884   5.600  0.00  0.00            
ATOM    175  N   GLY X  13      13.134  -4.549   5.344  0.00  0.00            
ATOM    176  H   GLY X  13      13.608  -5.379   5.671  0.00  0.00            
ATOM    177  CA  GLY X  13      13.780  -3.966   4.164  0.00  0.00            
ATOM    178  HA2 GLY X  13      14.497  -3.153   4.277  0.00  0.00            
ATOM    179  HA3 GLY X  13      14.497  -4.749   3.918  0.00  0.00            
ATOM    180  C   GLY X  13      12.873  -3.731   2.950  0.00  0.00            
ATOM    181  O   GLY X  13      12.902  -2.606   2.465  0.00  0.00            
ATOM    182  N   GLY X  14      12.049  -4.719   2.560  0.00  0.00            
ATOM    183  H   GLY X  14      12.191  -5.630   2.972  0.00  0.00            
ATOM    184  CA  GLY X  14      11.075  -4.614   1.529  0.00  0.00            
ATOM    185  HA2 GLY X  14      11.553  -4.465   0.561  0.00  0.00            
ATOM    186  HA3 GLY X  14      10.531  -5.557   1.584  0.00  0.00            
ATOM    187  C   GLY X  14      10.002  -3.577   1.756  0.00  0.00            
ATOM    188  O   GLY X  14       9.527  -2.840   0.863  0.00  0.00            
ATOM    189  N   GLY X  15       9.664  -3.194   3.005  0.00  0.00            
ATOM    190  H   GLY X  15      10.195  -3.728   3.679  0.00  0.00            
ATOM    191  CA  GLY X  15       8.943  -1.939   3.434  0.00  0.00            
ATOM    192  HA2 GLY X  15       8.137  -1.872   2.702  0.00  0.00            
ATOM    193  HA3 GLY X  15       8.667  -2.028   4.485  0.00  0.00            
ATOM    194  C   GLY X  15       9.767  -0.658   3.407  0.00  0.00            
ATOM    195  O   GLY X  15       9.382   0.397   2.863  0.00  0.00            
ATOM    196  N   ASN X  16      10.991  -0.717   3.907  0.00  0.00            
ATOM    197  H   ASN X  16      11.319  -1.531   4.407  0.00  0.00            
ATOM    198  CA  ASN X  16      11.841   0.419   3.913  0.00  0.00            
ATOM    199  HA  ASN X  16      11.343   1.184   4.508  0.00  0.00            
ATOM    200  CB  ASN X  16      13.132  -0.068   4.582  0.00  0.00            
ATOM    201  HB2 ASN X  16      12.954  -0.439   5.592  0.00  0.00            
ATOM    202  HB3 ASN X  16      13.493  -0.893   3.969  0.00  0.00            
ATOM    203  CG  ASN X  16      14.177   1.113   4.622  0.00  0.00            
ATOM    204  OD1 ASN X  16      14.127   1.978   5.524  0.00  0.00            
ATOM    205  ND2 ASN X  16      15.189   1.101   3.808  0.00  0.00            
ATOM    206 HD21 ASN X  16      15.888   1.826   3.889  0.00  0.00            
ATOM    207 HD22 ASN X  16      15.222   0.462   3.027  0.00  0.00            
ATOM    208  C   ASN X  16      12.169   1.095   2.540  0.00  0.00            
ATOM    209  O   ASN X  16      12.444   2.299   2.477  0.00  0.00            
ATOM    210  N   ASN X  17      12.189   0.344   1.466  0.00  0.00            
ATOM    211  H   ASN X  17      12.198  -0.660   1.578  0.00  0.00            
ATOM    212  CA  ASN X  17      12.171   0.812   0.092  0.00  0.00            
ATOM    213  HA  ASN X  17      13.197   1.102  -0.139  0.00  0.00            
ATOM    214  CB  ASN X  17      11.787  -0.405  -0.873  0.00  0.00            
ATOM    215  HB2 ASN X  17      12.649  -1.070  -0.925  0.00  0.00            
ATOM    216  HB3 ASN X  17      10.913  -0.896  -0.447  0.00  0.00            
ATOM    217  CG  ASN X  17      11.488   0.092  -2.261  0.00  0.00            
ATOM    218  OD1 ASN X  17      12.268   0.601  -3.065  0.00  0.00            
ATOM    219  ND2 ASN X  17      10.299  -0.055  -2.732  0.00  0.00            
ATOM    220 HD21 ASN X  17      10.236   0.201  -3.707  0.00  0.00            
ATOM    221 HD22 ASN X  17       9.506  -0.316  -2.164  0.00  0.00            
ATOM    222  C   ASN X  17      11.235   1.972  -0.145  0.00  0.00            
ATOM    223  O   ASN X  17      11.668   2.975  -0.656  0.00  0.00            
ATOM    224  N   ALA X  18      10.014   1.887   0.400  0.00  0.00            
ATOM    225  H   ALA X  18       9.720   0.989   0.758  0.00  0.00            
ATOM    226  CA  ALA X  18       8.980   2.855   0.145  0.00  0.00            
ATOM    227  HA  ALA X  18       9.111   3.031  -0.922  0.00  0.00            
ATOM    228  CB  ALA X  18       7.566   2.357   0.504  0.00  0.00            
ATOM    229  HB1 ALA X  18       7.188   1.684  -0.266  0.00  0.00            
ATOM    230  HB2 ALA X  18       7.659   1.782   1.425  0.00  0.00            
ATOM    231  HB3 ALA X  18       6.826   3.154   0.571  0.00  0.00            
ATOM    232  C   ALA X  18       9.286   4.113   0.793  0.00  0.00            
ATOM    233  O   ALA X  18       9.240   5.182   0.230  0.00  0.00            
ATOM    234  N   VAL X  19       9.742   3.993   2.059  0.00  0.00            
ATOM    235  H   VAL X  19       9.828   3.095   2.513  0.00  0.00            
ATOM    236  CA  VAL X  19      10.204   5.176   2.884  0.00  0.00            
ATOM    237  HA  VAL X  19       9.402   5.899   3.040  0.00  0.00            
ATOM    238  CB  VAL X  19      10.740   4.712   4.267  0.00  0.00            
ATOM    239  HB  VAL X  19      11.670   4.178   4.071  0.00  0.00            
ATOM    240  CG1 VAL X  19      11.018   5.885   5.263  0.00  0.00            
ATOM    241 HG11 VAL X  19      10.091   6.330   5.625  0.00  0.00            
ATOM    242 HG12 VAL X  19      11.648   5.525   6.078  0.00  0.00            
ATOM    243 HG13 VAL X  19      11.531   6.753   4.849  0.00  0.00            
ATOM    244  CG2 VAL X  19       9.713   3.868   5.040  0.00  0.00            
ATOM    245 HG21 VAL X  19       9.943   3.635   6.081  0.00  0.00            
ATOM    246 HG22 VAL X  19       8.751   4.377   4.999  0.00  0.00            
ATOM    247 HG23 VAL X  19       9.474   2.939   4.522  0.00  0.00            
ATOM    248  C   VAL X  19      11.392   5.873   2.223  0.00  0.00            
ATOM    249  O   VAL X  19      11.359   7.102   2.037  0.00  0.00            
ATOM    250  N   ASN X  20      12.438   5.126   1.883  0.00  0.00            
ATOM    251  H   ASN X  20      12.406   4.141   2.105  0.00  0.00            
ATOM    252  CA  ASN X  20      13.613   5.592   1.159  0.00  0.00            
ATOM    253  HA  ASN X  20      14.090   6.361   1.768  0.00  0.00            
ATOM    254  CB  ASN X  20      14.546   4.341   1.079  0.00  0.00            
ATOM    255  HB2 ASN X  20      14.096   3.408   0.741  0.00  0.00            
ATOM    256  HB3 ASN X  20      15.015   4.481   0.105  0.00  0.00            
ATOM    257  CG  ASN X  20      15.556   4.245   2.197  0.00  0.00            
ATOM    258  OD1 ASN X  20      15.404   4.782   3.275  0.00  0.00            
ATOM    259  ND2 ASN X  20      16.673   3.573   2.024  0.00  0.00            
ATOM    260 HD21 ASN X  20      17.422   3.724   2.684  0.00  0.00            
ATOM    261 HD22 ASN X  20      16.915   3.162   1.134  0.00  0.00            
ATOM    262  C   ASN X  20      13.289   6.257  -0.227  0.00  0.00            
ATOM    263  O   ASN X  20      13.901   7.307  -0.577  0.00  0.00            
ATOM    264  N   ARG X  21      12.266   5.786  -0.957  0.00  0.00            
ATOM    265  H   ARG X  21      11.746   4.976  -0.648  0.00  0.00            
ATOM    266  CA  ARG X  21      11.905   6.349  -2.323  0.00  0.00            
ATOM    267  HA  ARG X  21      12.721   6.801  -2.886  0.00  0.00            
ATOM    268  CB  ARG X  21      11.070   5.370  -3.104  0.00  0.00            
ATOM    269  HB2 ARG X  21      10.421   4.889  -2.371  0.00  0.00            
ATOM    270  HB3 ARG X  21      10.447   5.813  -3.882  0.00  0.00            
ATOM    271  CG  ARG X  21      11.902   4.421  -3.933  0.00  0.00            
ATOM    272  HG2 ARG X  21      12.554   4.904  -4.660  0.00  0.00            
ATOM    273  HG3 ARG X  21      12.491   3.800  -3.258  0.00  0.00            
ATOM    274  CD  ARG X  21      11.037   3.481  -4.795  0.00  0.00            
ATOM    275  HD2 ARG X  21      10.467   2.925  -4.051  0.00  0.00            
ATOM    276  HD3 ARG X  21      10.287   3.999  -5.391  0.00  0.00            
ATOM    277  NE  ARG X  21      11.806   2.586  -5.602  0.00  0.00            
ATOM    278  HE  ARG X  21      12.790   2.445  -5.423  0.00  0.00            
ATOM    279  CZ  ARG X  21      11.465   2.142  -6.841  0.00  0.00            
ATOM    280  NH1 ARG X  21      10.238   2.384  -7.182  0.00  0.00            
ATOM    281 HH11 ARG X  21       9.516   2.793  -6.606  0.00  0.00            
ATOM    282 HH12 ARG X  21       9.995   2.178  -8.140  0.00  0.00            
ATOM    283  NH2 ARG X  21      12.350   1.606  -7.618  0.00  0.00            
ATOM    284 HH21 ARG X  21      13.292   1.611  -7.256  0.00  0.00            
ATOM    285 HH22 ARG X  21      12.004   1.282  -8.511  0.00  0.00            
ATOM    286  C   ARG X  21      11.010   7.577  -2.128  0.00  0.00            
ATOM    287  O   ARG X  21      10.942   8.489  -2.989  0.00  0.00            
ATOM    288  N   MET X  22      10.277   7.666  -1.005  0.00  0.00            
ATOM    289  H   MET X  22      10.217   6.873  -0.383  0.00  0.00            
ATOM    290  CA  MET X  22       9.174   8.709  -0.861  0.00  0.00            
ATOM    291  HA  MET X  22       9.162   9.304  -1.774  0.00  0.00            
ATOM    292  CB  MET X  22       7.750   8.091  -0.806  0.00  0.00            
ATOM    293  HB2 MET X  22       7.738   7.450   0.075  0.00  0.00            
ATOM    294  HB3 MET X  22       7.120   8.973  -0.690  0.00  0.00            
ATOM    295  CG  MET X  22       7.276   7.364  -2.080  0.00  0.00            
ATOM    296  HG2 MET X  22       7.487   8.005  -2.935  0.00  0.00            
ATOM    297  HG3 MET X  22       7.910   6.501  -2.285  0.00  0.00            
ATOM    298  SD  MET X  22       5.543   6.915  -2.329  0.00  0.00            
ATOM    299  CE  MET X  22       5.313   5.618  -1.098  0.00  0.00            
ATOM    300  HE1 MET X  22       5.862   4.706  -1.335  0.00  0.00            
ATOM    301  HE2 MET X  22       5.615   5.949  -0.104  0.00  0.00            
ATOM    302  HE3 MET X  22       4.277   5.278  -1.116  0.00  0.00            
ATOM    303  C   MET X  22       9.511   9.818   0.196  0.00  0.00            
ATOM    304  O   MET X  22       8.724  10.735   0.429  0.00  0.00            
ATOM    305  N   ILE X  23      10.641   9.696   0.951  0.00  0.00            
ATOM    306  H   ILE X  23      11.362   9.001   0.820  0.00  0.00            
ATOM    307  CA  ILE X  23      11.019  10.673   1.995  0.00  0.00            
ATOM    308  HA  ILE X  23      10.178  10.932   2.638  0.00  0.00            
ATOM    309  CB  ILE X  23      12.085  10.037   2.944  0.00  0.00            
ATOM    310  HB  ILE X  23      11.640   9.111   3.309  0.00  0.00            
ATOM    311  CG2 ILE X  23      13.436   9.785   2.175  0.00  0.00            
ATOM    312 HG21 ILE X  23      13.984  10.702   1.953  0.00  0.00            
ATOM    313 HG22 ILE X  23      14.091   9.280   2.884  0.00  0.00            
ATOM    314 HG23 ILE X  23      13.223   9.192   1.286  0.00  0.00            
ATOM    315  CG1 ILE X  23      12.340  10.921   4.168  0.00  0.00            
ATOM    316 HG12 ILE X  23      12.781  11.875   3.881  0.00  0.00            
ATOM    317 HG13 ILE X  23      11.439  11.020   4.772  0.00  0.00            
ATOM    318  CD1 ILE X  23      13.441  10.447   5.061  0.00  0.00            
ATOM    319 HD11 ILE X  23      14.450  10.517   4.655  0.00  0.00            
ATOM    320 HD12 ILE X  23      13.416  10.941   6.032  0.00  0.00            
ATOM    321 HD13 ILE X  23      13.224   9.405   5.296  0.00  0.00            
ATOM    322  C   ILE X  23      11.570  11.941   1.341  0.00  0.00            
ATOM    323  O   ILE X  23      11.410  13.027   1.887  0.00  0.00            
ATOM    324  N   ASP X  24      12.127  11.913   0.084  0.00  0.00            
ATOM    325  H   ASP X  24      12.019  11.033  -0.400  0.00  0.00            
ATOM    326  CA  ASP X  24      12.631  13.098  -0.679  0.00  0.00            
ATOM    327  HA  ASP X  24      13.060  13.757   0.075  0.00  0.00            
ATOM    328  CB  ASP X  24      13.765  12.591  -1.497  0.00  0.00            
ATOM    329  HB2 ASP X  24      14.454  11.976  -0.918  0.00  0.00            
ATOM    330  HB3 ASP X  24      13.416  12.046  -2.375  0.00  0.00            
ATOM    331  CG  ASP X  24      14.610  13.719  -2.002  0.00  0.00            
ATOM    332  OD1 ASP X  24      15.197  13.566  -3.096  0.00  0.00            
ATOM    333  OD2 ASP X  24      15.075  14.553  -1.191  0.00  0.00            
ATOM    334  C   ASP X  24      11.581  13.791  -1.625  0.00  0.00            
ATOM    335  O   ASP X  24      11.891  14.334  -2.666  0.00  0.00            
ATOM    336  N   HIS X  25      10.294  13.710  -1.238  0.00  0.00            
ATOM    337  H   HIS X  25      10.088  13.454  -0.283  0.00  0.00            
ATOM    338  CA  HIS X  25       9.220  14.281  -2.064  0.00  0.00            
ATOM    339  HA  HIS X  25       9.597  14.998  -2.794  0.00  0.00            
ATOM    340  CB  HIS X  25       8.570  13.173  -2.856  0.00  0.00            
ATOM    341  HB2 HIS X  25       9.265  12.588  -3.459  0.00  0.00            
ATOM    342  HB3 HIS X  25       7.928  12.637  -2.156  0.00  0.00            
ATOM    343  CG  HIS X  25       7.624  13.713  -3.943  0.00  0.00            
ATOM    344  ND1 HIS X  25       6.240  14.008  -3.699  0.00  0.00            
ATOM    345  CE1 HIS X  25       5.868  14.542  -4.881  0.00  0.00            
ATOM    346  HE1 HIS X  25       4.831  14.730  -5.118  0.00  0.00            
ATOM    347  NE2 HIS X  25       6.878  14.644  -5.764  0.00  0.00            
ATOM    348  HE2 HIS X  25       6.662  14.566  -6.748  0.00  0.00            
ATOM    349  CD2 HIS X  25       7.993  14.098  -5.214  0.00  0.00            
ATOM    350  HD2 HIS X  25       8.983  13.992  -5.633  0.00  0.00            
ATOM    351  C   HIS X  25       8.369  15.285  -1.321  0.00  0.00            
ATOM    352  O   HIS X  25       7.974  16.289  -2.000  0.00  0.00            
ATOM    353  N   GLY X  26       8.081  15.089   0.039  0.00  0.00            
ATOM    354  H   GLY X  26       8.470  14.266   0.475  0.00  0.00            
ATOM    355  CA  GLY X  26       7.394  16.137   0.801  0.00  0.00            
ATOM    356  HA2 GLY X  26       7.453  15.832   1.846  0.00  0.00            
ATOM    357  HA3 GLY X  26       7.974  17.056   0.705  0.00  0.00            
ATOM    358  C   GLY X  26       5.950  16.299   0.402  0.00  0.00            
ATOM    359  O   GLY X  26       5.526  17.437   0.210  0.00  0.00            
ATOM    360  N   MET X  27       5.215  15.198   0.411  0.00  0.00            
ATOM    361  H   MET X  27       5.620  14.290   0.584  0.00  0.00            
ATOM    362  CA  MET X  27       3.772  15.210   0.033  0.00  0.00            
ATOM    363  HA  MET X  27       3.574  15.990  -0.701  0.00  0.00            
ATOM    364  CB  MET X  27       3.575  13.786  -0.495  0.00  0.00            
ATOM    365  HB2 MET X  27       4.118  13.665  -1.433  0.00  0.00            
ATOM    366  HB3 MET X  27       3.866  13.046   0.251  0.00  0.00            
ATOM    367  CG  MET X  27       2.077  13.530  -0.955  0.00  0.00            
ATOM    368  HG2 MET X  27       1.486  13.471  -0.041  0.00  0.00            
ATOM    369  HG3 MET X  27       1.842  14.402  -1.564  0.00  0.00            
ATOM    370  SD  MET X  27       1.706  11.973  -1.875  0.00  0.00            
ATOM    371  CE  MET X  27       3.000  12.036  -3.175  0.00  0.00            
ATOM    372  HE1 MET X  27       2.841  12.965  -3.724  0.00  0.00            
ATOM    373  HE2 MET X  27       3.984  11.917  -2.723  0.00  0.00            
ATOM    374  HE3 MET X  27       2.868  11.101  -3.720  0.00  0.00            
ATOM    375  C   MET X  27       2.869  15.599   1.232  0.00  0.00            
ATOM    376  O   MET X  27       3.300  15.485   2.430  0.00  0.00            
ATOM    377  N   ASN X  28       1.609  16.058   0.971  0.00  0.00            
ATOM    378  H   ASN X  28       1.285  15.896   0.028  0.00  0.00            
ATOM    379  CA  ASN X  28       0.839  16.793   1.929  0.00  0.00            
ATOM    380  HA  ASN X  28       1.552  17.470   2.399  0.00  0.00            
ATOM    381  CB  ASN X  28      -0.309  17.423   1.168  0.00  0.00            
ATOM    382  HB2 ASN X  28       0.037  17.825   0.215  0.00  0.00            
ATOM    383  HB3 ASN X  28      -0.884  16.510   1.016  0.00  0.00            
ATOM    384  CG  ASN X  28      -1.185  18.449   1.889  0.00  0.00            
ATOM    385  OD1 ASN X  28      -0.855  18.982   2.942  0.00  0.00            
ATOM    386  ND2 ASN X  28      -2.370  18.785   1.483  0.00  0.00            
ATOM    387 HD21 ASN X  28      -2.900  19.525   1.920  0.00  0.00            
ATOM    388 HD22 ASN X  28      -2.846  18.275   0.754  0.00  0.00            
ATOM    389  C   ASN X  28       0.326  15.898   3.100  0.00  0.00            
ATOM    390  O   ASN X  28      -0.265  14.836   2.945  0.00  0.00            
ATOM    391  N   ASN X  29       0.530  16.534   4.260  0.00  0.00            
ATOM    392  H   ASN X  29       1.097  17.369   4.283  0.00  0.00            
ATOM    393  CA  ASN X  29       0.077  15.979   5.567  0.00  0.00            
ATOM    394  HA  ASN X  29       0.523  16.504   6.412  0.00  0.00            
ATOM    395  CB  ASN X  29      -1.428  16.371   5.808  0.00  0.00            
ATOM    396  HB2 ASN X  29      -1.553  17.441   5.639  0.00  0.00            
ATOM    397  HB3 ASN X  29      -2.051  15.818   5.105  0.00  0.00            
ATOM    398  CG  ASN X  29      -2.071  16.111   7.187  0.00  0.00            
ATOM    399  OD1 ASN X  29      -1.422  15.836   8.162  0.00  0.00            
ATOM    400  ND2 ASN X  29      -3.389  16.155   7.226  0.00  0.00            
ATOM    401 HD21 ASN X  29      -3.839  15.841   8.075  0.00  0.00            
ATOM    402 HD22 ASN X  29      -3.979  16.313   6.422  0.00  0.00            
ATOM    403  C   ASN X  29       0.396  14.498   5.875  0.00  0.00            
ATOM    404  O   ASN X  29      -0.530  13.771   6.248  0.00  0.00            
ATOM    405  N   VAL X  30       1.632  14.060   5.671  0.00  0.00            
ATOM    406  H   VAL X  30       2.283  14.729   5.284  0.00  0.00            
ATOM    407  CA  VAL X  30       2.003  12.642   5.946  0.00  0.00            
ATOM    408  HA  VAL X  30       1.400  12.404   6.823  0.00  0.00            
ATOM    409  CB  VAL X  30       1.601  11.661   4.823  0.00  0.00            
ATOM    410  HB  VAL X  30       0.513  11.639   4.774  0.00  0.00            
ATOM    411  CG1 VAL X  30       2.267  12.029   3.444  0.00  0.00            
ATOM    412 HG11 VAL X  30       3.311  11.712   3.435  0.00  0.00            
ATOM    413 HG12 VAL X  30       1.749  11.517   2.633  0.00  0.00            
ATOM    414 HG13 VAL X  30       2.262  13.067   3.113  0.00  0.00            
ATOM    415  CG2 VAL X  30       2.007  10.187   5.243  0.00  0.00            
ATOM    416 HG21 VAL X  30       1.938  10.088   6.326  0.00  0.00            
ATOM    417 HG22 VAL X  30       1.377   9.468   4.720  0.00  0.00            
ATOM    418 HG23 VAL X  30       3.011   9.981   4.871  0.00  0.00            
ATOM    419  C   VAL X  30       3.487  12.565   6.396  0.00  0.00            
ATOM    420  O   VAL X  30       4.254  13.389   6.013  0.00  0.00            
ATOM    421  N   GLU X  31       3.851  11.547   7.199  0.00  0.00            
ATOM    422  H   GLU X  31       3.136  10.891   7.477  0.00  0.00            
ATOM    423  CA  GLU X  31       5.249  11.187   7.564  0.00  0.00            
ATOM    424  HA  GLU X  31       5.964  11.818   7.037  0.00  0.00            
ATOM    425  CB  GLU X  31       5.359  11.504   9.071  0.00  0.00            
ATOM    426  HB2 GLU X  31       5.198  12.581   9.046  0.00  0.00            
ATOM    427  HB3 GLU X  31       4.594  10.972   9.638  0.00  0.00            
ATOM    428  CG  GLU X  31       6.811  11.181   9.541  0.00  0.00            
ATOM    429  HG2 GLU X  31       6.830  11.296  10.624  0.00  0.00            
ATOM    430  HG3 GLU X  31       7.056  10.125   9.420  0.00  0.00            
ATOM    431  CD  GLU X  31       7.842  12.137   8.902  0.00  0.00            
ATOM    432  OE1 GLU X  31       7.940  13.317   9.334  0.00  0.00            
ATOM    433  OE2 GLU X  31       8.528  11.801   7.883  0.00  0.00            
ATOM    434  C   GLU X  31       5.567   9.731   7.125  0.00  0.00            
ATOM    435  O   GLU X  31       4.631   8.925   7.083  0.00  0.00            
ATOM    436  N   PHE X  32       6.880   9.383   6.889  0.00  0.00            
ATOM    437  H   PHE X  32       7.609  10.053   7.083  0.00  0.00            
ATOM    438  CA  PHE X  32       7.273   8.044   6.566  0.00  0.00            
ATOM    439  HA  PHE X  32       6.395   7.413   6.706  0.00  0.00            
ATOM    440  CB  PHE X  32       7.833   8.043   5.056  0.00  0.00            
ATOM    441  HB2 PHE X  32       8.708   8.679   4.923  0.00  0.00            
ATOM    442  HB3 PHE X  32       8.074   6.989   4.911  0.00  0.00            
ATOM    443  CG  PHE X  32       6.958   8.691   3.956  0.00  0.00            
ATOM    444  CD1 PHE X  32       6.445   7.733   3.057  0.00  0.00            
ATOM    445  HD1 PHE X  32       6.622   6.667   3.045  0.00  0.00            
ATOM    446  CE1 PHE X  32       5.477   8.232   2.113  0.00  0.00            
ATOM    447  HE1 PHE X  32       5.051   7.588   1.358  0.00  0.00            
ATOM    448  CZ  PHE X  32       5.066   9.594   2.165  0.00  0.00            
ATOM    449  HZ  PHE X  32       4.297  10.037   1.550  0.00  0.00            
ATOM    450  CE2 PHE X  32       5.654  10.488   3.070  0.00  0.00            
ATOM    451  HE2 PHE X  32       5.372  11.530   3.113  0.00  0.00            
ATOM    452  CD2 PHE X  32       6.704  10.090   3.920  0.00  0.00            
ATOM    453  HD2 PHE X  32       7.278  10.788   4.511  0.00  0.00            
ATOM    454  C   PHE X  32       8.397   7.590   7.501  0.00  0.00            
ATOM    455  O   PHE X  32       9.373   8.277   7.729  0.00  0.00            
ATOM    456  N   ILE X  33       8.216   6.390   8.106  0.00  0.00            
ATOM    457  H   ILE X  33       7.543   5.745   7.717  0.00  0.00            
ATOM    458  CA  ILE X  33       8.935   5.894   9.293  0.00  0.00            
ATOM    459  HA  ILE X  33       9.863   6.438   9.465  0.00  0.00            
ATOM    460  CB  ILE X  33       8.095   6.199  10.543  0.00  0.00            
ATOM    461  HB  ILE X  33       8.863   6.216  11.317  0.00  0.00            
ATOM    462  CG2 ILE X  33       7.518   7.645  10.529  0.00  0.00            
ATOM    463 HG21 ILE X  33       6.800   7.790   9.722  0.00  0.00            
ATOM    464 HG22 ILE X  33       6.912   7.783  11.424  0.00  0.00            
ATOM    465 HG23 ILE X  33       8.268   8.428  10.412  0.00  0.00            
ATOM    466  CG1 ILE X  33       6.949   5.175  10.787  0.00  0.00            
ATOM    467 HG12 ILE X  33       6.151   5.452  10.098  0.00  0.00            
ATOM    468 HG13 ILE X  33       7.199   4.133  10.586  0.00  0.00            
ATOM    469  CD1 ILE X  33       6.220   5.202  12.199  0.00  0.00            
ATOM    470 HD11 ILE X  33       5.691   6.150  12.293  0.00  0.00            
ATOM    471 HD12 ILE X  33       5.519   4.367  12.202  0.00  0.00            
ATOM    472 HD13 ILE X  33       6.935   5.226  13.021  0.00  0.00            
ATOM    473  C   ILE X  33       9.369   4.318   9.141  0.00  0.00            
ATOM    474  O   ILE X  33       8.666   3.517   8.468  0.00  0.00            
ATOM    475  N   ALA X  34      10.557   3.996   9.686  0.00  0.00            
ATOM    476  H   ALA X  34      11.089   4.814   9.946  0.00  0.00            
ATOM    477  CA  ALA X  34      11.222   2.687   9.526  0.00  0.00            
ATOM    478  HA  ALA X  34      10.554   2.093   8.903  0.00  0.00            
ATOM    479  CB  ALA X  34      12.478   3.044   8.620  0.00  0.00            
ATOM    480  HB1 ALA X  34      12.952   2.128   8.266  0.00  0.00            
ATOM    481  HB2 ALA X  34      12.329   3.724   7.781  0.00  0.00            
ATOM    482  HB3 ALA X  34      13.173   3.484   9.336  0.00  0.00            
ATOM    483  C   ALA X  34      11.355   1.856  10.891  0.00  0.00            
ATOM    484  O   ALA X  34      12.005   2.273  11.880  0.00  0.00            
ATOM    485  N   ILE X  35      10.827   0.611  10.996  0.00  0.00            
ATOM    486  H   ILE X  35      10.644   0.122  10.131  0.00  0.00            
ATOM    487  CA  ILE X  35      10.885  -0.332  12.148  0.00  0.00            
ATOM    488  HA  ILE X  35      11.446   0.120  12.966  0.00  0.00            
ATOM    489  CB  ILE X  35       9.463  -0.475  12.645  0.00  0.00            
ATOM    490  HB  ILE X  35       8.826  -0.790  11.818  0.00  0.00            
ATOM    491  CG2 ILE X  35       9.506  -1.482  13.774  0.00  0.00            
ATOM    492 HG21 ILE X  35       9.583  -1.003  14.751  0.00  0.00            
ATOM    493 HG22 ILE X  35       8.715  -2.217  13.922  0.00  0.00            
ATOM    494 HG23 ILE X  35      10.271  -2.254  13.690  0.00  0.00            
ATOM    495  CG1 ILE X  35       8.752   0.774  13.247  0.00  0.00            
ATOM    496 HG12 ILE X  35       9.018   1.097  14.254  0.00  0.00            
ATOM    497 HG13 ILE X  35       8.844   1.647  12.601  0.00  0.00            
ATOM    498  CD1 ILE X  35       7.288   0.368  13.305  0.00  0.00            
ATOM    499 HD11 ILE X  35       7.108  -0.309  14.139  0.00  0.00            
ATOM    500 HD12 ILE X  35       6.719   1.267  13.538  0.00  0.00            
ATOM    501 HD13 ILE X  35       6.967  -0.085  12.366  0.00  0.00            
ATOM    502  C   ILE X  35      11.551  -1.618  11.608  0.00  0.00            
ATOM    503  O   ILE X  35      10.923  -2.233  10.720  0.00  0.00            
ATOM    504  N   ASN X  36      12.761  -2.018  12.056  0.00  0.00            
ATOM    505  H   ASN X  36      13.222  -1.313  12.613  0.00  0.00            
ATOM    506  CA  ASN X  36      13.562  -3.070  11.520  0.00  0.00            
ATOM    507  HA  ASN X  36      12.889  -3.717  10.958  0.00  0.00            
ATOM    508  CB  ASN X  36      14.540  -2.538  10.463  0.00  0.00            
ATOM    509  HB2 ASN X  36      14.136  -1.648   9.981  0.00  0.00            
ATOM    510  HB3 ASN X  36      15.376  -2.231  11.093  0.00  0.00            
ATOM    511  CG  ASN X  36      14.925  -3.647   9.492  0.00  0.00            
ATOM    512  OD1 ASN X  36      14.637  -4.843   9.708  0.00  0.00            
ATOM    513  ND2 ASN X  36      15.618  -3.226   8.457  0.00  0.00            
ATOM    514 HD21 ASN X  36      15.713  -3.850   7.670  0.00  0.00            
ATOM    515 HD22 ASN X  36      15.845  -2.244   8.389  0.00  0.00            
ATOM    516  C   ASN X  36      14.179  -3.931  12.685  0.00  0.00            
ATOM    517  O   ASN X  36      14.364  -3.424  13.785  0.00  0.00            
ATOM    518  N   THR X  37      14.396  -5.280  12.464  0.00  0.00            
ATOM    519  H   THR X  37      14.155  -5.649  11.556  0.00  0.00            
ATOM    520  CA  THR X  37      15.009  -6.289  13.354  0.00  0.00            
ATOM    521  HA  THR X  37      14.475  -6.363  14.301  0.00  0.00            
ATOM    522  CB  THR X  37      14.720  -7.640  12.674  0.00  0.00            
ATOM    523  HB  THR X  37      15.371  -8.444  13.021  0.00  0.00            
ATOM    524  CG2 THR X  37      13.346  -8.227  13.019  0.00  0.00            
ATOM    525 HG21 THR X  37      13.216  -9.059  12.325  0.00  0.00            
ATOM    526 HG22 THR X  37      13.268  -8.590  14.044  0.00  0.00            
ATOM    527 HG23 THR X  37      12.592  -7.478  12.778  0.00  0.00            
ATOM    528  OG1 THR X  37      14.719  -7.476  11.260  0.00  0.00            
ATOM    529  HG1 THR X  37      14.031  -8.035  10.892  0.00  0.00            
ATOM    530  C   THR X  37      16.501  -6.304  13.602  0.00  0.00            
ATOM    531  O   THR X  37      16.975  -6.943  14.552  0.00  0.00            
ATOM    532  N   ASP X  38      17.214  -5.441  12.991  0.00  0.00            
ATOM    533  H   ASP X  38      16.775  -4.958  12.219  0.00  0.00            
ATOM    534  CA  ASP X  38      18.715  -5.280  13.153  0.00  0.00            
ATOM    535  HA  ASP X  38      18.950  -5.604  14.167  0.00  0.00            
ATOM    536  CB  ASP X  38      19.455  -6.398  12.372  0.00  0.00            
ATOM    537  HB2 ASP X  38      18.963  -7.333  12.644  0.00  0.00            
ATOM    538  HB3 ASP X  38      19.481  -6.120  11.318  0.00  0.00            
ATOM    539  CG  ASP X  38      20.860  -6.560  12.755  0.00  0.00            
ATOM    540  OD1 ASP X  38      21.455  -7.459  12.150  0.00  0.00            
ATOM    541  OD2 ASP X  38      21.394  -5.792  13.590  0.00  0.00            
ATOM    542  C   ASP X  38      19.240  -3.939  12.806  0.00  0.00            
ATOM    543  O   ASP X  38      18.835  -3.331  11.806  0.00  0.00            
ATOM    544  N   GLY X  39      20.189  -3.430  13.624  0.00  0.00            
ATOM    545  H   GLY X  39      20.384  -4.007  14.429  0.00  0.00            
ATOM    546  CA  GLY X  39      20.939  -2.187  13.382  0.00  0.00            
ATOM    547  HA2 GLY X  39      20.311  -1.301  13.482  0.00  0.00            
ATOM    548  HA3 GLY X  39      21.793  -2.153  14.057  0.00  0.00            
ATOM    549  C   GLY X  39      21.496  -2.191  11.953  0.00  0.00            
ATOM    550  O   GLY X  39      21.053  -1.450  11.081  0.00  0.00            
ATOM    551  N   GLN X  40      22.528  -3.048  11.632  0.00  0.00            
ATOM    552  H   GLN X  40      22.916  -3.551  12.418  0.00  0.00            
ATOM    553  CA  GLN X  40      22.976  -3.523  10.323  0.00  0.00            
ATOM    554  HA  GLN X  40      23.247  -2.582   9.843  0.00  0.00            
ATOM    555  CB  GLN X  40      24.207  -4.398  10.495  0.00  0.00            
ATOM    556  HB2 GLN X  40      24.615  -4.659   9.518  0.00  0.00            
ATOM    557  HB3 GLN X  40      24.986  -3.795  10.959  0.00  0.00            
ATOM    558  CG  GLN X  40      23.930  -5.665  11.282  0.00  0.00            
ATOM    559  HG2 GLN X  40      23.569  -5.345  12.260  0.00  0.00            
ATOM    560  HG3 GLN X  40      23.119  -6.203  10.792  0.00  0.00            
ATOM    561  CD  GLN X  40      25.091  -6.695  11.394  0.00  0.00            
ATOM    562  OE1 GLN X  40      26.033  -6.528  12.203  0.00  0.00            
ATOM    563  NE2 GLN X  40      24.936  -7.797  10.644  0.00  0.00            
ATOM    564 HE21 GLN X  40      25.480  -8.648  10.632  0.00  0.00            
ATOM    565 HE22 GLN X  40      24.041  -7.883  10.185  0.00  0.00            
ATOM    566  C   GLN X  40      21.881  -4.149   9.403  0.00  0.00            
ATOM    567  O   GLN X  40      22.123  -5.181   8.675  0.00  0.00            
ATOM    568  N   ALA X  41      20.668  -3.591   9.426  0.00  0.00            
ATOM    569  H   ALA X  41      20.462  -2.928  10.160  0.00  0.00            
ATOM    570  CA  ALA X  41      19.657  -3.660   8.391  0.00  0.00            
ATOM    571  HA  ALA X  41      20.029  -3.748   7.370  0.00  0.00            
ATOM    572  CB  ALA X  41      18.863  -4.904   8.617  0.00  0.00            
ATOM    573  HB1 ALA X  41      18.155  -4.865   7.789  0.00  0.00            
ATOM    574  HB2 ALA X  41      19.495  -5.791   8.607  0.00  0.00            
ATOM    575  HB3 ALA X  41      18.365  -4.907   9.586  0.00  0.00            
ATOM    576  C   ALA X  41      18.834  -2.329   8.406  0.00  0.00            
ATOM    577  O   ALA X  41      18.392  -1.814   7.406  0.00  0.00            
ATOM    578  N   LEU X  42      18.705  -1.643   9.575  0.00  0.00            
ATOM    579  H   LEU X  42      18.835  -2.238  10.381  0.00  0.00            
ATOM    580  CA  LEU X  42      18.180  -0.341   9.834  0.00  0.00            
ATOM    581  HA  LEU X  42      17.194  -0.347   9.370  0.00  0.00            
ATOM    582  CB  LEU X  42      17.780  -0.276  11.354  0.00  0.00            
ATOM    583  HB2 LEU X  42      17.247  -1.191  11.613  0.00  0.00            
ATOM    584  HB3 LEU X  42      18.723  -0.334  11.896  0.00  0.00            
ATOM    585  CG  LEU X  42      16.921   0.972  11.797  0.00  0.00            
ATOM    586  HG  LEU X  42      17.358   1.931  11.519  0.00  0.00            
ATOM    587  CD1 LEU X  42      15.485   0.810  11.264  0.00  0.00            
ATOM    588 HD11 LEU X  42      14.810   1.643  11.461  0.00  0.00            
ATOM    589 HD12 LEU X  42      15.571   0.863  10.178  0.00  0.00            
ATOM    590 HD13 LEU X  42      15.085  -0.179  11.484  0.00  0.00            
ATOM    591  CD2 LEU X  42      16.779   0.975  13.324  0.00  0.00            
ATOM    592 HD21 LEU X  42      16.227   0.100  13.666  0.00  0.00            
ATOM    593 HD22 LEU X  42      17.765   0.864  13.776  0.00  0.00            
ATOM    594 HD23 LEU X  42      16.400   1.906  13.744  0.00  0.00            
ATOM    595  C   LEU X  42      19.049   0.878   9.327  0.00  0.00            
ATOM    596  O   LEU X  42      18.594   1.946   9.078  0.00  0.00            
ATOM    597  N   ASN X  43      20.329   0.663   9.101  0.00  0.00            
ATOM    598  H   ASN X  43      20.708  -0.246   9.329  0.00  0.00            
ATOM    599  CA  ASN X  43      21.279   1.704   8.739  0.00  0.00            
ATOM    600  HA  ASN X  43      21.224   2.521   9.458  0.00  0.00            
ATOM    601  CB  ASN X  43      22.648   1.002   8.857  0.00  0.00            
ATOM    602  HB2 ASN X  43      22.725   0.203   9.595  0.00  0.00            
ATOM    603  HB3 ASN X  43      23.055   0.715   7.887  0.00  0.00            
ATOM    604  CG  ASN X  43      23.708   1.971   9.379  0.00  0.00            
ATOM    605  OD1 ASN X  43      24.209   2.823   8.679  0.00  0.00            
ATOM    606  ND2 ASN X  43      23.996   1.919  10.675  0.00  0.00            
ATOM    607 HD21 ASN X  43      24.625   2.672  10.916  0.00  0.00            
ATOM    608 HD22 ASN X  43      23.452   1.362  11.318  0.00  0.00            
ATOM    609  C   ASN X  43      20.991   2.118   7.270  0.00  0.00            
ATOM    610  O   ASN X  43      21.332   3.227   6.841  0.00  0.00            
ATOM    611  N   LEU X  44      20.410   1.197   6.450  0.00  0.00            
ATOM    612  H   LEU X  44      20.386   0.228   6.733  0.00  0.00            
ATOM    613  CA  LEU X  44      19.797   1.563   5.146  0.00  0.00            
ATOM    614  HA  LEU X  44      20.597   1.903   4.489  0.00  0.00            
ATOM    615  CB  LEU X  44      19.172   0.280   4.630  0.00  0.00            
ATOM    616  HB2 LEU X  44      19.940  -0.487   4.722  0.00  0.00            
ATOM    617  HB3 LEU X  44      18.348  -0.031   5.274  0.00  0.00            
ATOM    618  CG  LEU X  44      18.664   0.320   3.128  0.00  0.00            
ATOM    619  HG  LEU X  44      17.794   0.955   2.963  0.00  0.00            
ATOM    620  CD1 LEU X  44      19.763   0.856   2.117  0.00  0.00            
ATOM    621 HD11 LEU X  44      19.584   0.575   1.079  0.00  0.00            
ATOM    622 HD12 LEU X  44      19.828   1.939   2.218  0.00  0.00            
ATOM    623 HD13 LEU X  44      20.741   0.476   2.415  0.00  0.00            
ATOM    624  CD2 LEU X  44      18.267  -1.040   2.591  0.00  0.00            
ATOM    625 HD21 LEU X  44      19.144  -1.688   2.598  0.00  0.00            
ATOM    626 HD22 LEU X  44      17.436  -1.476   3.144  0.00  0.00            
ATOM    627 HD23 LEU X  44      17.943  -0.990   1.551  0.00  0.00            
ATOM    628  C   LEU X  44      18.820   2.774   5.240  0.00  0.00            
ATOM    629  O   LEU X  44      18.441   3.340   4.223  0.00  0.00            
ATOM    630  N   SER X  45      18.306   3.069   6.446  0.00  0.00            
ATOM    631  H   SER X  45      18.545   2.489   7.237  0.00  0.00            
ATOM    632  CA  SER X  45      17.214   4.046   6.641  0.00  0.00            
ATOM    633  HA  SER X  45      16.500   4.044   5.818  0.00  0.00            
ATOM    634  CB  SER X  45      16.359   3.815   7.956  0.00  0.00            
ATOM    635  HB2 SER X  45      16.912   3.793   8.894  0.00  0.00            
ATOM    636  HB3 SER X  45      15.672   4.660   7.898  0.00  0.00            
ATOM    637  OG  SER X  45      15.625   2.543   7.950  0.00  0.00            
ATOM    638  HG  SER X  45      15.139   2.587   7.123  0.00  0.00            
ATOM    639  C   SER X  45      17.646   5.484   6.610  0.00  0.00            
ATOM    640  O   SER X  45      18.443   5.947   7.413  0.00  0.00            
ATOM    641  N   LYS X  46      16.966   6.249   5.781  0.00  0.00            
ATOM    642  H   LYS X  46      16.292   5.790   5.185  0.00  0.00            
ATOM    643  CA  LYS X  46      17.126   7.682   5.435  0.00  0.00            
ATOM    644  HA  LYS X  46      18.176   7.927   5.599  0.00  0.00            
ATOM    645  CB  LYS X  46      16.803   8.008   3.978  0.00  0.00            
ATOM    646  HB2 LYS X  46      15.876   7.528   3.664  0.00  0.00            
ATOM    647  HB3 LYS X  46      16.846   9.093   3.891  0.00  0.00            
ATOM    648  CG  LYS X  46      17.784   7.383   3.000  0.00  0.00            
ATOM    649  HG2 LYS X  46      17.933   6.360   3.345  0.00  0.00            
ATOM    650  HG3 LYS X  46      17.356   7.516   2.007  0.00  0.00            
ATOM    651  CD  LYS X  46      19.159   8.198   2.925  0.00  0.00            
ATOM    652  HD2 LYS X  46      18.979   9.222   2.595  0.00  0.00            
ATOM    653  HD3 LYS X  46      19.621   8.086   3.905  0.00  0.00            
ATOM    654  CE  LYS X  46      20.050   7.659   1.791  0.00  0.00            
ATOM    655  HE2 LYS X  46      20.437   6.715   2.176  0.00  0.00            
ATOM    656  HE3 LYS X  46      19.415   7.528   0.915  0.00  0.00            
ATOM    657  NZ  LYS X  46      21.163   8.670   1.510  0.00  0.00            
ATOM    658  HZ1 LYS X  46      20.836   9.344   0.832  0.00  0.00            
ATOM    659  HZ2 LYS X  46      21.503   9.222   2.285  0.00  0.00            
ATOM    660  HZ3 LYS X  46      21.963   8.141   1.196  0.00  0.00            
ATOM    661  C   LYS X  46      16.282   8.613   6.303  0.00  0.00            
ATOM    662  O   LYS X  46      16.493   9.819   6.299  0.00  0.00            
ATOM    663  N   ALA X  47      15.445   8.010   7.157  0.00  0.00            
ATOM    664  H   ALA X  47      15.325   7.007   7.136  0.00  0.00            
ATOM    665  CA  ALA X  47      14.681   8.700   8.193  0.00  0.00            
ATOM    666  HA  ALA X  47      14.470   9.732   7.910  0.00  0.00            
ATOM    667  CB  ALA X  47      13.326   8.098   8.441  0.00  0.00            
ATOM    668  HB1 ALA X  47      12.737   8.900   8.886  0.00  0.00            
ATOM    669  HB2 ALA X  47      12.735   7.799   7.576  0.00  0.00            
ATOM    670  HB3 ALA X  47      13.458   7.220   9.075  0.00  0.00            
ATOM    671  C   ALA X  47      15.429   8.728   9.514  0.00  0.00            
ATOM    672  O   ALA X  47      16.125   7.732   9.821  0.00  0.00            
ATOM    673  N   GLU X  48      15.133   9.710  10.335  0.00  0.00            
ATOM    674  H   GLU X  48      14.705  10.543   9.956  0.00  0.00            
ATOM    675  CA  GLU X  48      15.327   9.764  11.812  0.00  0.00            
ATOM    676  HA  GLU X  48      16.143   9.090  12.071  0.00  0.00            
ATOM    677  CB  GLU X  48      15.589  11.250  12.301  0.00  0.00            
ATOM    678  HB2 GLU X  48      14.681  11.795  12.042  0.00  0.00            
ATOM    679  HB3 GLU X  48      15.636  11.180  13.388  0.00  0.00            
ATOM    680  CG  GLU X  48      16.873  11.943  11.735  0.00  0.00            
ATOM    681  HG2 GLU X  48      16.790  12.086  10.658  0.00  0.00            
ATOM    682  HG3 GLU X  48      17.023  12.890  12.252  0.00  0.00            
ATOM    683  CD  GLU X  48      18.139  11.157  12.105  0.00  0.00            
ATOM    684  OE1 GLU X  48      18.851  10.761  11.154  0.00  0.00            
ATOM    685  OE2 GLU X  48      18.432  10.824  13.292  0.00  0.00            
ATOM    686  C   GLU X  48      14.104   9.190  12.511  0.00  0.00            
ATOM    687  O   GLU X  48      14.293   8.804  13.681  0.00  0.00            
ATOM    688  N   SER X  49      12.917   9.107  11.879  0.00  0.00            
ATOM    689  H   SER X  49      12.890   9.564  10.979  0.00  0.00            
ATOM    690  CA  SER X  49      11.812   8.482  12.452  0.00  0.00            
ATOM    691  HA  SER X  49      11.737   8.780  13.498  0.00  0.00            
ATOM    692  CB  SER X  49      10.438   8.895  11.903  0.00  0.00            
ATOM    693  HB2 SER X  49      10.254   8.514  10.898  0.00  0.00            
ATOM    694  HB3 SER X  49       9.565   8.581  12.476  0.00  0.00            
ATOM    695  OG  SER X  49      10.407  10.308  11.727  0.00  0.00            
ATOM    696  HG  SER X  49      10.645  10.540  10.826  0.00  0.00            
ATOM    697  C   SER X  49      11.962   6.944  12.305  0.00  0.00            
ATOM    698  O   SER X  49      11.503   6.317  11.368  0.00  0.00            
ATOM    699  N   LYS X  50      12.877   6.332  13.061  0.00  0.00            
ATOM    700  H   LYS X  50      13.338   6.987  13.677  0.00  0.00            
ATOM    701  CA  LYS X  50      13.477   5.012  12.905  0.00  0.00            
ATOM    702  HA  LYS X  50      12.771   4.498  12.254  0.00  0.00            
ATOM    703  CB  LYS X  50      14.731   5.123  11.990  0.00  0.00            
ATOM    704  HB2 LYS X  50      15.062   4.139  11.657  0.00  0.00            
ATOM    705  HB3 LYS X  50      14.403   5.611  11.072  0.00  0.00            
ATOM    706  CG  LYS X  50      16.041   5.844  12.549  0.00  0.00            
ATOM    707  HG2 LYS X  50      16.423   6.442  11.722  0.00  0.00            
ATOM    708  HG3 LYS X  50      15.787   6.470  13.405  0.00  0.00            
ATOM    709  CD  LYS X  50      17.077   4.807  12.960  0.00  0.00            
ATOM    710  HD2 LYS X  50      16.646   4.371  13.861  0.00  0.00            
ATOM    711  HD3 LYS X  50      17.377   4.093  12.194  0.00  0.00            
ATOM    712  CE  LYS X  50      18.370   5.403  13.367  0.00  0.00            
ATOM    713  HE2 LYS X  50      18.155   6.284  13.972  0.00  0.00            
ATOM    714  HE3 LYS X  50      18.886   4.623  13.925  0.00  0.00            
ATOM    715  NZ  LYS X  50      19.277   5.892  12.297  0.00  0.00            
ATOM    716  HZ1 LYS X  50      18.958   6.696  11.775  0.00  0.00            
ATOM    717  HZ2 LYS X  50      20.105   6.273  12.733  0.00  0.00            
ATOM    718  HZ3 LYS X  50      19.472   5.204  11.584  0.00  0.00            
ATOM    719  C   LYS X  50      13.683   4.297  14.239  0.00  0.00            
ATOM    720  O   LYS X  50      14.323   4.859  15.148  0.00  0.00            
ATOM    721  N   ILE X  51      13.299   2.978  14.232  0.00  0.00            
ATOM    722  H   ILE X  51      12.974   2.515  13.396  0.00  0.00            
ATOM    723  CA  ILE X  51      13.285   2.107  15.425  0.00  0.00            
ATOM    724  HA  ILE X  51      13.847   2.639  16.193  0.00  0.00            
ATOM    725  CB  ILE X  51      11.841   2.071  16.020  0.00  0.00            
ATOM    726  HB  ILE X  51      11.213   1.492  15.343  0.00  0.00            
ATOM    727  CG2 ILE X  51      11.783   1.196  17.316  0.00  0.00            
ATOM    728 HG21 ILE X  51      12.476   1.496  18.101  0.00  0.00            
ATOM    729 HG22 ILE X  51      10.754   1.182  17.680  0.00  0.00            
ATOM    730 HG23 ILE X  51      11.948   0.202  16.903  0.00  0.00            
ATOM    731  CG1 ILE X  51      11.109   3.417  16.241  0.00  0.00            
ATOM    732 HG12 ILE X  51      10.503   3.475  17.145  0.00  0.00            
ATOM    733 HG13 ILE X  51      11.904   4.145  16.398  0.00  0.00            
ATOM    734  CD1 ILE X  51      10.200   3.717  15.074  0.00  0.00            
ATOM    735 HD11 ILE X  51      10.731   3.499  14.148  0.00  0.00            
ATOM    736 HD12 ILE X  51       9.317   3.087  15.181  0.00  0.00            
ATOM    737 HD13 ILE X  51       9.928   4.770  14.997  0.00  0.00            
ATOM    738  C   ILE X  51      13.849   0.712  15.125  0.00  0.00            
ATOM    739  O   ILE X  51      13.452   0.060  14.186  0.00  0.00            
ATOM    740  N   GLN X  52      14.744   0.200  16.046  0.00  0.00            
ATOM    741  H   GLN X  52      15.121   0.841  16.729  0.00  0.00            
ATOM    742  CA  GLN X  52      15.319  -1.138  15.990  0.00  0.00            
ATOM    743  HA  GLN X  52      15.172  -1.536  14.986  0.00  0.00            
ATOM    744  CB  GLN X  52      16.818  -1.055  16.362  0.00  0.00            
ATOM    745  HB2 GLN X  52      17.374  -0.550  15.572  0.00  0.00            
ATOM    746  HB3 GLN X  52      16.995  -0.405  17.218  0.00  0.00            
ATOM    747  CG  GLN X  52      17.498  -2.412  16.613  0.00  0.00            
ATOM    748  HG2 GLN X  52      17.277  -2.691  17.643  0.00  0.00            
ATOM    749  HG3 GLN X  52      17.261  -3.199  15.895  0.00  0.00            
ATOM    750  CD  GLN X  52      19.039  -2.242  16.696  0.00  0.00            
ATOM    751  OE1 GLN X  52      19.647  -1.196  16.549  0.00  0.00            
ATOM    752  NE2 GLN X  52      19.682  -3.339  17.053  0.00  0.00            
ATOM    753 HE21 GLN X  52      20.607  -3.271  17.453  0.00  0.00            
ATOM    754 HE22 GLN X  52      19.139  -4.174  17.222  0.00  0.00            
ATOM    755  C   GLN X  52      14.672  -2.157  16.958  0.00  0.00            
ATOM    756  O   GLN X  52      14.691  -1.971  18.164  0.00  0.00            
ATOM    757  N   ILE X  53      13.894  -3.084  16.479  0.00  0.00            
ATOM    758  H   ILE X  53      13.953  -3.226  15.482  0.00  0.00            
ATOM    759  CA  ILE X  53      13.035  -3.920  17.272  0.00  0.00            
ATOM    760  HA  ILE X  53      13.032  -3.607  18.316  0.00  0.00            
ATOM    761  CB  ILE X  53      11.564  -3.831  16.747  0.00  0.00            
ATOM    762  HB  ILE X  53      11.074  -4.572  17.379  0.00  0.00            
ATOM    763  CG2 ILE X  53      10.990  -2.432  16.998  0.00  0.00            
ATOM    764 HG21 ILE X  53      11.422  -1.845  16.188  0.00  0.00            
ATOM    765 HG22 ILE X  53       9.921  -2.455  16.789  0.00  0.00            
ATOM    766 HG23 ILE X  53      11.227  -2.056  17.994  0.00  0.00            
ATOM    767  CG1 ILE X  53      11.363  -4.378  15.328  0.00  0.00            
ATOM    768 HG12 ILE X  53      11.848  -3.714  14.612  0.00  0.00            
ATOM    769 HG13 ILE X  53      11.953  -5.286  15.200  0.00  0.00            
ATOM    770  CD1 ILE X  53       9.984  -4.969  15.001  0.00  0.00            
ATOM    771 HD11 ILE X  53       9.826  -5.816  15.668  0.00  0.00            
ATOM    772 HD12 ILE X  53       9.211  -4.216  15.150  0.00  0.00            
ATOM    773 HD13 ILE X  53      10.018  -5.319  13.970  0.00  0.00            
ATOM    774  C   ILE X  53      13.510  -5.334  17.388  0.00  0.00            
ATOM    775  O   ILE X  53      13.875  -5.961  16.473  0.00  0.00            
ATOM    776  N   GLY X  54      13.575  -5.787  18.664  0.00  0.00            
ATOM    777  H   GLY X  54      13.341  -5.171  19.430  0.00  0.00            
ATOM    778  CA  GLY X  54      14.343  -6.963  18.945  0.00  0.00            
ATOM    779  HA2 GLY X  54      13.983  -7.431  19.861  0.00  0.00            
ATOM    780  HA3 GLY X  54      14.183  -7.781  18.242  0.00  0.00            
ATOM    781  C   GLY X  54      15.793  -6.688  19.145  0.00  0.00            
ATOM    782  O   GLY X  54      16.703  -7.274  18.577  0.00  0.00            
ATOM    783  N   GLU X  55      16.055  -5.658  19.953  0.00  0.00            
ATOM    784  H   GLU X  55      15.282  -5.168  20.379  0.00  0.00            
ATOM    785  CA  GLU X  55      17.273  -4.934  20.066  0.00  0.00            
ATOM    786  HA  GLU X  55      17.528  -4.569  19.071  0.00  0.00            
ATOM    787  CB  GLU X  55      17.155  -3.721  20.955  0.00  0.00            
ATOM    788  HB2 GLU X  55      16.252  -3.165  20.705  0.00  0.00            
ATOM    789  HB3 GLU X  55      17.043  -4.008  22.000  0.00  0.00            
ATOM    790  CG  GLU X  55      18.243  -2.659  20.780  0.00  0.00            
ATOM    791  HG2 GLU X  55      19.256  -3.048  20.674  0.00  0.00            
ATOM    792  HG3 GLU X  55      18.003  -2.161  19.841  0.00  0.00            
ATOM    793  CD  GLU X  55      18.192  -1.603  21.847  0.00  0.00            
ATOM    794  OE1 GLU X  55      19.156  -1.546  22.635  0.00  0.00            
ATOM    795  OE2 GLU X  55      17.304  -0.744  21.882  0.00  0.00            
ATOM    796  C   GLU X  55      18.473  -5.910  20.523  0.00  0.00            
ATOM    797  O   GLU X  55      19.657  -5.573  20.352  0.00  0.00            
ATOM    798  N   LYS X  56      18.212  -7.111  21.014  0.00  0.00            
ATOM    799  H   LYS X  56      17.298  -7.255  21.421  0.00  0.00            
ATOM    800  CA  LYS X  56      19.213  -8.128  21.312  0.00  0.00            
ATOM    801  HA  LYS X  56      20.251  -7.811  21.213  0.00  0.00            
ATOM    802  CB  LYS X  56      19.191  -8.556  22.796  0.00  0.00            
ATOM    803  HB2 LYS X  56      18.198  -8.791  23.178  0.00  0.00            
ATOM    804  HB3 LYS X  56      19.840  -9.421  22.931  0.00  0.00            
ATOM    805  CG  LYS X  56      19.667  -7.332  23.590  0.00  0.00            
ATOM    806  HG2 LYS X  56      20.577  -6.958  23.122  0.00  0.00            
ATOM    807  HG3 LYS X  56      18.956  -6.507  23.629  0.00  0.00            
ATOM    808  CD  LYS X  56      19.698  -7.749  25.123  0.00  0.00            
ATOM    809  HD2 LYS X  56      18.682  -8.006  25.423  0.00  0.00            
ATOM    810  HD3 LYS X  56      20.417  -8.529  25.369  0.00  0.00            
ATOM    811  CE  LYS X  56      20.165  -6.573  26.051  0.00  0.00            
ATOM    812  HE2 LYS X  56      20.119  -6.993  27.055  0.00  0.00            
ATOM    813  HE3 LYS X  56      21.177  -6.275  25.782  0.00  0.00            
ATOM    814  NZ  LYS X  56      19.256  -5.383  26.054  0.00  0.00            
ATOM    815  HZ1 LYS X  56      19.435  -4.840  26.886  0.00  0.00            
ATOM    816  HZ2 LYS X  56      19.387  -4.772  25.260  0.00  0.00            
ATOM    817  HZ3 LYS X  56      18.279  -5.626  26.122  0.00  0.00            
ATOM    818  C   LYS X  56      18.959  -9.361  20.431  0.00  0.00            
ATOM    819  O   LYS X  56      19.863  -9.895  19.719  0.00  0.00            
ATOM    820  N   LEU X  57      17.706  -9.798  20.465  0.00  0.00            
ATOM    821  H   LEU X  57      17.074  -9.307  21.081  0.00  0.00            
ATOM    822  CA  LEU X  57      17.236 -11.014  19.929  0.00  0.00            
ATOM    823  HA  LEU X  57      17.677 -11.749  20.601  0.00  0.00            
ATOM    824  CB  LEU X  57      15.701 -10.965  20.064  0.00  0.00            
ATOM    825  HB2 LEU X  57      15.453 -10.798  21.112  0.00  0.00            
ATOM    826  HB3 LEU X  57      15.467 -10.075  19.481  0.00  0.00            
ATOM    827  CG  LEU X  57      15.052 -12.249  19.628  0.00  0.00            
ATOM    828  HG  LEU X  57      15.411 -12.510  18.633  0.00  0.00            
ATOM    829  CD1 LEU X  57      15.276 -13.442  20.430  0.00  0.00            
ATOM    830 HD11 LEU X  57      16.338 -13.674  20.367  0.00  0.00            
ATOM    831 HD12 LEU X  57      15.069 -13.386  21.500  0.00  0.00            
ATOM    832 HD13 LEU X  57      14.806 -14.333  20.017  0.00  0.00            
ATOM    833  CD2 LEU X  57      13.512 -12.054  19.673  0.00  0.00            
ATOM    834 HD21 LEU X  57      13.030 -12.887  19.161  0.00  0.00            
ATOM    835 HD22 LEU X  57      13.040 -11.891  20.642  0.00  0.00            
ATOM    836 HD23 LEU X  57      13.310 -11.232  18.985  0.00  0.00            
ATOM    837  C   LEU X  57      17.720 -11.234  18.494  0.00  0.00            
ATOM    838  O   LEU X  57      18.322 -12.261  18.098  0.00  0.00            
ATOM    839  N   THR X  58      17.538 -10.174  17.627  0.00  0.00            
ATOM    840  H   THR X  58      17.123  -9.347  18.031  0.00  0.00            
ATOM    841  CA  THR X  58      17.765 -10.212  16.174  0.00  0.00            
ATOM    842  HA  THR X  58      17.959 -11.230  15.837  0.00  0.00            
ATOM    843  CB  THR X  58      16.345  -9.841  15.579  0.00  0.00            
ATOM    844  HB  THR X  58      16.355  -9.640  14.507  0.00  0.00            
ATOM    845  CG2 THR X  58      15.317 -10.999  15.814  0.00  0.00            
ATOM    846 HG21 THR X  58      14.857 -10.990  16.802  0.00  0.00            
ATOM    847 HG22 THR X  58      14.508 -10.776  15.116  0.00  0.00            
ATOM    848 HG23 THR X  58      15.743 -11.967  15.554  0.00  0.00            
ATOM    849  OG1 THR X  58      15.791  -8.710  16.210  0.00  0.00            
ATOM    850  HG1 THR X  58      16.285  -7.958  15.872  0.00  0.00            
ATOM    851  C   THR X  58      18.937  -9.345  15.720  0.00  0.00            
ATOM    852  O   THR X  58      19.176  -9.257  14.520  0.00  0.00            
ATOM    853  N   ARG X  59      19.525  -8.555  16.639  0.00  0.00            
ATOM    854  H   ARG X  59      19.272  -8.620  17.614  0.00  0.00            
ATOM    855  CA  ARG X  59      20.835  -7.893  16.457  0.00  0.00            
ATOM    856  HA  ARG X  59      20.853  -6.984  15.855  0.00  0.00            
ATOM    857  CB  ARG X  59      21.384  -7.486  17.889  0.00  0.00            
ATOM    858  HB2 ARG X  59      20.820  -6.703  18.398  0.00  0.00            
ATOM    859  HB3 ARG X  59      21.494  -8.366  18.522  0.00  0.00            
ATOM    860  CG  ARG X  59      22.818  -6.963  17.692  0.00  0.00            
ATOM    861  HG2 ARG X  59      23.500  -7.735  17.335  0.00  0.00            
ATOM    862  HG3 ARG X  59      22.758  -6.149  16.970  0.00  0.00            
ATOM    863  CD  ARG X  59      23.497  -6.477  19.054  0.00  0.00            
ATOM    864  HD2 ARG X  59      24.435  -5.992  18.788  0.00  0.00            
ATOM    865  HD3 ARG X  59      22.860  -5.832  19.660  0.00  0.00            
ATOM    866  NE  ARG X  59      23.956  -7.562  19.861  0.00  0.00            
ATOM    867  HE  ARG X  59      24.406  -8.230  19.251  0.00  0.00            
ATOM    868  CZ  ARG X  59      23.551  -8.043  20.979  0.00  0.00            
ATOM    869  NH1 ARG X  59      22.876  -7.382  21.807  0.00  0.00            
ATOM    870 HH11 ARG X  59      22.772  -6.407  21.562  0.00  0.00            
ATOM    871 HH12 ARG X  59      22.595  -7.825  22.670  0.00  0.00            
ATOM    872  NH2 ARG X  59      23.946  -9.205  21.325  0.00  0.00            
ATOM    873 HH21 ARG X  59      24.658  -9.736  20.845  0.00  0.00            
ATOM    874 HH22 ARG X  59      23.712  -9.564  22.240  0.00  0.00            
ATOM    875  C   ARG X  59      21.878  -8.861  15.849  0.00  0.00            
ATOM    876  O   ARG X  59      22.090  -9.940  16.399  0.00  0.00            
ATOM    877  N   GLY X  60      22.574  -8.366  14.760  0.00  0.00            
ATOM    878  H   GLY X  60      22.184  -7.553  14.304  0.00  0.00            
ATOM    879  CA  GLY X  60      23.561  -9.049  13.968  0.00  0.00            
ATOM    880  HA2 GLY X  60      23.854  -8.362  13.174  0.00  0.00            
ATOM    881  HA3 GLY X  60      24.413  -9.347  14.579  0.00  0.00            
ATOM    882  C   GLY X  60      23.067 -10.299  13.243  0.00  0.00            
ATOM    883  O   GLY X  60      23.859 -11.256  13.282  0.00  0.00            
ATOM    884  N   LEU X  61      21.785 -10.334  12.812  0.00  0.00            
ATOM    885  H   LEU X  61      21.310  -9.465  12.623  0.00  0.00            
ATOM    886  CA  LEU X  61      21.199 -11.518  12.162  0.00  0.00            
ATOM    887  HA  LEU X  61      21.926 -11.866  11.429  0.00  0.00            
ATOM    888  CB  LEU X  61      20.798 -12.603  13.263  0.00  0.00            
ATOM    889  HB2 LEU X  61      21.701 -12.837  13.825  0.00  0.00            
ATOM    890  HB3 LEU X  61      19.931 -12.273  13.835  0.00  0.00            
ATOM    891  CG  LEU X  61      20.309 -13.995  12.553  0.00  0.00            
ATOM    892  HG  LEU X  61      19.365 -13.846  12.030  0.00  0.00            
ATOM    893  CD1 LEU X  61      21.317 -14.587  11.566  0.00  0.00            
ATOM    894 HD11 LEU X  61      21.476 -13.996  10.663  0.00  0.00            
ATOM    895 HD12 LEU X  61      22.320 -14.671  11.985  0.00  0.00            
ATOM    896 HD13 LEU X  61      20.971 -15.568  11.243  0.00  0.00            
ATOM    897  CD2 LEU X  61      19.999 -14.973  13.732  0.00  0.00            
ATOM    898 HD21 LEU X  61      19.197 -14.463  14.265  0.00  0.00            
ATOM    899 HD22 LEU X  61      19.537 -15.872  13.324  0.00  0.00            
ATOM    900 HD23 LEU X  61      20.884 -15.239  14.311  0.00  0.00            
ATOM    901  C   LEU X  61      19.906 -11.141  11.405  0.00  0.00            
ATOM    902  O   LEU X  61      19.591 -11.790  10.383  0.00  0.00            
ATOM    903  N   GLY X  62      19.052 -10.276  11.961  0.00  0.00            
ATOM    904  H   GLY X  62      19.311  -9.730  12.770  0.00  0.00            
ATOM    905  CA  GLY X  62      17.592 -10.065  11.515  0.00  0.00            
ATOM    906  HA2 GLY X  62      17.260  -9.033  11.625  0.00  0.00            
ATOM    907  HA3 GLY X  62      17.529 -10.234  10.440  0.00  0.00            
ATOM    908  C   GLY X  62      16.692 -11.119  12.154  0.00  0.00            
ATOM    909  O   GLY X  62      17.013 -11.697  13.213  0.00  0.00            
ATOM    910  N   ALA X  63      15.531 -11.324  11.513  0.00  0.00            
ATOM    911  H   ALA X  63      15.462 -10.821  10.639  0.00  0.00            
ATOM    912  CA  ALA X  63      14.561 -12.401  11.947  0.00  0.00            
ATOM    913  HA  ALA X  63      14.600 -12.382  13.036  0.00  0.00            
ATOM    914  CB  ALA X  63      13.084 -12.196  11.583  0.00  0.00            
ATOM    915  HB1 ALA X  63      13.077 -12.044  10.503  0.00  0.00            
ATOM    916  HB2 ALA X  63      12.470 -13.056  11.850  0.00  0.00            
ATOM    917  HB3 ALA X  63      12.696 -11.279  12.024  0.00  0.00            
ATOM    918  C   ALA X  63      14.982 -13.804  11.520  0.00  0.00            
ATOM    919  O   ALA X  63      14.242 -14.707  11.659  0.00  0.00            
ATOM    920  N   GLY X  64      16.280 -14.036  11.227  0.00  0.00            
ATOM    921  H   GLY X  64      16.938 -13.289  11.404  0.00  0.00            
ATOM    922  CA  GLY X  64      16.798 -15.351  10.853  0.00  0.00            
ATOM    923  HA2 GLY X  64      17.811 -15.225  10.471  0.00  0.00            
ATOM    924  HA3 GLY X  64      16.887 -16.031  11.701  0.00  0.00            
ATOM    925  C   GLY X  64      16.019 -15.987   9.703  0.00  0.00            
ATOM    926  O   GLY X  64      15.950 -17.210   9.781  0.00  0.00            
ATOM    927  N   ALA X  65      15.313 -15.252   8.715  0.00  0.00            
ATOM    928  H   ALA X  65      15.505 -14.268   8.596  0.00  0.00            
ATOM    929  CA  ALA X  65      14.368 -15.783   7.739  0.00  0.00            
ATOM    930  HA  ALA X  65      14.042 -14.947   7.119  0.00  0.00            
ATOM    931  CB  ALA X  65      15.119 -16.713   6.744  0.00  0.00            
ATOM    932  HB1 ALA X  65      15.220 -17.710   7.174  0.00  0.00            
ATOM    933  HB2 ALA X  65      14.588 -16.782   5.795  0.00  0.00            
ATOM    934  HB3 ALA X  65      16.083 -16.262   6.511  0.00  0.00            
ATOM    935  C   ALA X  65      13.055 -16.381   8.246  0.00  0.00            
ATOM    936  O   ALA X  65      12.217 -16.802   7.500  0.00  0.00            
ATOM    937  N   ASN X  66      12.888 -16.447   9.560  0.00  0.00            
ATOM    938  H   ASN X  66      13.660 -16.177  10.153  0.00  0.00            
ATOM    939  CA  ASN X  66      11.766 -17.194  10.192  0.00  0.00            
ATOM    940  HA  ASN X  66      11.287 -17.869   9.483  0.00  0.00            
ATOM    941  CB  ASN X  66      12.398 -17.891  11.393  0.00  0.00            
ATOM    942  HB2 ASN X  66      13.130 -18.634  11.078  0.00  0.00            
ATOM    943  HB3 ASN X  66      12.908 -17.176  12.039  0.00  0.00            
ATOM    944  CG  ASN X  66      11.322 -18.717  12.167  0.00  0.00            
ATOM    945  OD1 ASN X  66      10.132 -18.689  11.725  0.00  0.00            
ATOM    946  ND2 ASN X  66      11.737 -19.332  13.257  0.00  0.00            
ATOM    947 HD21 ASN X  66      11.070 -19.931  13.722  0.00  0.00            
ATOM    948 HD22 ASN X  66      12.699 -19.429  13.547  0.00  0.00            
ATOM    949  C   ASN X  66      10.649 -16.195  10.675  0.00  0.00            
ATOM    950  O   ASN X  66      10.890 -15.269  11.469  0.00  0.00            
ATOM    951  N   PRO X  67       9.381 -16.328  10.227  0.00  0.00            
ATOM    952  CD  PRO X  67       9.047 -16.983   9.029  0.00  0.00            
ATOM    953  HD2 PRO X  67       8.878 -18.051   9.171  0.00  0.00            
ATOM    954  HD3 PRO X  67       9.763 -16.760   8.239  0.00  0.00            
ATOM    955  CG  PRO X  67       7.609 -16.505   8.585  0.00  0.00            
ATOM    956  HG2 PRO X  67       6.902 -17.314   8.404  0.00  0.00            
ATOM    957  HG3 PRO X  67       7.664 -15.914   7.670  0.00  0.00            
ATOM    958  CB  PRO X  67       7.052 -15.771   9.807  0.00  0.00            
ATOM    959  HB2 PRO X  67       6.333 -16.447  10.270  0.00  0.00            
ATOM    960  HB3 PRO X  67       6.649 -14.798   9.520  0.00  0.00            
ATOM    961  CA  PRO X  67       8.290 -15.484  10.673  0.00  0.00            
ATOM    962  HA  PRO X  67       8.515 -14.473  10.334  0.00  0.00            
ATOM    963  C   PRO X  67       7.910 -15.588  12.155  0.00  0.00            
ATOM    964  O   PRO X  67       7.223 -14.705  12.659  0.00  0.00            
ATOM    965  N   GLU X  68       8.367 -16.594  12.894  0.00  0.00            
ATOM    966  H   GLU X  68       8.893 -17.338  12.459  0.00  0.00            
ATOM    967  CA  GLU X  68       8.103 -16.731  14.274  0.00  0.00            
ATOM    968  HA  GLU X  68       7.101 -16.405  14.552  0.00  0.00            
ATOM    969  CB  GLU X  68       8.252 -18.225  14.752  0.00  0.00            
ATOM    970  HB2 GLU X  68       9.315 -18.463  14.763  0.00  0.00            
ATOM    971  HB3 GLU X  68       7.995 -18.131  15.807  0.00  0.00            
ATOM    972  CG  GLU X  68       7.473 -19.211  13.984  0.00  0.00            
ATOM    973  HG2 GLU X  68       6.439 -18.955  14.219  0.00  0.00            
ATOM    974  HG3 GLU X  68       7.682 -19.183  12.915  0.00  0.00            
ATOM    975  CD  GLU X  68       7.791 -20.585  14.460  0.00  0.00            
ATOM    976  OE1 GLU X  68       7.126 -20.880  15.481  0.00  0.00            
ATOM    977  OE2 GLU X  68       8.478 -21.332  13.716  0.00  0.00            
ATOM    978  C   GLU X  68       9.098 -15.886  15.083  0.00  0.00            
ATOM    979  O   GLU X  68       8.684 -15.404  16.137  0.00  0.00            
ATOM    980  N   ILE X  69      10.228 -15.511  14.523  0.00  0.00            
ATOM    981  H   ILE X  69      10.370 -15.676  13.537  0.00  0.00            
ATOM    982  CA  ILE X  69      11.337 -14.682  15.178  0.00  0.00            
ATOM    983  HA  ILE X  69      11.323 -14.792  16.263  0.00  0.00            
ATOM    984  CB  ILE X  69      12.838 -15.070  14.775  0.00  0.00            
ATOM    985  HB  ILE X  69      12.867 -14.811  13.717  0.00  0.00            
ATOM    986  CG2 ILE X  69      13.909 -14.234  15.561  0.00  0.00            
ATOM    987 HG21 ILE X  69      14.931 -14.306  15.188  0.00  0.00            
ATOM    988 HG22 ILE X  69      13.580 -13.204  15.415  0.00  0.00            
ATOM    989 HG23 ILE X  69      14.003 -14.539  16.602  0.00  0.00            
ATOM    990  CG1 ILE X  69      13.072 -16.556  15.141  0.00  0.00            
ATOM    991 HG12 ILE X  69      12.923 -16.663  16.215  0.00  0.00            
ATOM    992 HG13 ILE X  69      12.342 -17.132  14.573  0.00  0.00            
ATOM    993  CD1 ILE X  69      14.431 -17.181  14.756  0.00  0.00            
ATOM    994 HD11 ILE X  69      14.585 -18.174  15.179  0.00  0.00            
ATOM    995 HD12 ILE X  69      14.561 -17.304  13.680  0.00  0.00            
ATOM    996 HD13 ILE X  69      15.163 -16.500  15.190  0.00  0.00            
ATOM    997  C   ILE X  69      10.965 -13.236  14.907  0.00  0.00            
ATOM    998  O   ILE X  69      11.070 -12.414  15.811  0.00  0.00            
ATOM    999  N   GLY X  70      10.483 -12.913  13.695  0.00  0.00            
ATOM   1000  H   GLY X  70      10.701 -13.612  12.999  0.00  0.00            
ATOM   1001  CA  GLY X  70       9.709 -11.665  13.357  0.00  0.00            
ATOM   1002  HA2 GLY X  70      10.385 -10.815  13.449  0.00  0.00            
ATOM   1003  HA3 GLY X  70       9.254 -11.876  12.390  0.00  0.00            
ATOM   1004  C   GLY X  70       8.547 -11.406  14.312  0.00  0.00            
ATOM   1005  O   GLY X  70       8.518 -10.308  14.842  0.00  0.00            
ATOM   1006  N   LYS X  71       7.745 -12.422  14.515  0.00  0.00            
ATOM   1007  H   LYS X  71       8.132 -13.350  14.433  0.00  0.00            
ATOM   1008  CA  LYS X  71       6.672 -12.240  15.568  0.00  0.00            
ATOM   1009  HA  LYS X  71       6.091 -11.324  15.460  0.00  0.00            
ATOM   1010  CB  LYS X  71       5.688 -13.479  15.537  0.00  0.00            
ATOM   1011  HB2 LYS X  71       5.229 -13.411  14.551  0.00  0.00            
ATOM   1012  HB3 LYS X  71       6.335 -14.351  15.647  0.00  0.00            
ATOM   1013  CG  LYS X  71       4.604 -13.406  16.625  0.00  0.00            
ATOM   1014  HG2 LYS X  71       5.015 -13.546  17.624  0.00  0.00            
ATOM   1015  HG3 LYS X  71       4.118 -12.429  16.640  0.00  0.00            
ATOM   1016  CD  LYS X  71       3.518 -14.483  16.434  0.00  0.00            
ATOM   1017  HD2 LYS X  71       3.140 -14.430  15.413  0.00  0.00            
ATOM   1018  HD3 LYS X  71       4.039 -15.420  16.630  0.00  0.00            
ATOM   1019  CE  LYS X  71       2.413 -14.329  17.447  0.00  0.00            
ATOM   1020  HE2 LYS X  71       2.010 -13.329  17.288  0.00  0.00            
ATOM   1021  HE3 LYS X  71       1.677 -15.091  17.190  0.00  0.00            
ATOM   1022  NZ  LYS X  71       2.745 -14.637  18.763  0.00  0.00            
ATOM   1023  HZ1 LYS X  71       3.435 -14.036  19.190  0.00  0.00            
ATOM   1024  HZ2 LYS X  71       1.927 -14.501  19.338  0.00  0.00            
ATOM   1025  HZ3 LYS X  71       2.973 -15.620  18.730  0.00  0.00            
ATOM   1026  C   LYS X  71       7.218 -11.994  16.987  0.00  0.00            
ATOM   1027  O   LYS X  71       6.945 -10.916  17.561  0.00  0.00            
ATOM   1028  N   LYS X  72       8.077 -12.874  17.563  0.00  0.00            
ATOM   1029  H   LYS X  72       8.241 -13.742  17.075  0.00  0.00            
ATOM   1030  CA  LYS X  72       8.692 -12.697  18.925  0.00  0.00            
ATOM   1031  HA  LYS X  72       7.853 -12.749  19.618  0.00  0.00            
ATOM   1032  CB  LYS X  72       9.630 -13.881  19.165  0.00  0.00            
ATOM   1033  HB2 LYS X  72       9.041 -14.793  19.064  0.00  0.00            
ATOM   1034  HB3 LYS X  72      10.392 -13.839  18.387  0.00  0.00            
ATOM   1035  CG  LYS X  72      10.259 -14.023  20.555  0.00  0.00            
ATOM   1036  HG2 LYS X  72      10.964 -14.852  20.509  0.00  0.00            
ATOM   1037  HG3 LYS X  72      10.779 -13.084  20.748  0.00  0.00            
ATOM   1038  CD  LYS X  72       9.214 -14.244  21.642  0.00  0.00            
ATOM   1039  HD2 LYS X  72       8.547 -13.390  21.752  0.00  0.00            
ATOM   1040  HD3 LYS X  72       8.593 -15.115  21.427  0.00  0.00            
ATOM   1041  CE  LYS X  72       9.916 -14.453  23.028  0.00  0.00            
ATOM   1042  HE2 LYS X  72      10.318 -15.464  23.087  0.00  0.00            
ATOM   1043  HE3 LYS X  72      10.790 -13.801  23.039  0.00  0.00            
ATOM   1044  NZ  LYS X  72       8.930 -14.306  24.156  0.00  0.00            
ATOM   1045  HZ1 LYS X  72       8.165 -14.966  24.193  0.00  0.00            
ATOM   1046  HZ2 LYS X  72       9.366 -14.403  25.062  0.00  0.00            
ATOM   1047  HZ3 LYS X  72       8.496 -13.397  24.081  0.00  0.00            
ATOM   1048  C   LYS X  72       9.378 -11.331  19.083  0.00  0.00            
ATOM   1049  O   LYS X  72       9.233 -10.728  20.150  0.00  0.00            
ATOM   1050  N   ALA X  73      10.084 -10.825  18.057  0.00  0.00            
ATOM   1051  H   ALA X  73      10.124 -11.360  17.203  0.00  0.00            
ATOM   1052  CA  ALA X  73      10.781  -9.469  18.114  0.00  0.00            
ATOM   1053  HA  ALA X  73      11.373  -9.464  19.029  0.00  0.00            
ATOM   1054  CB  ALA X  73      11.721  -9.318  16.905  0.00  0.00            
ATOM   1055  HB1 ALA X  73      11.204  -9.484  15.961  0.00  0.00            
ATOM   1056  HB2 ALA X  73      12.041  -8.278  16.959  0.00  0.00            
ATOM   1057  HB3 ALA X  73      12.591  -9.963  17.028  0.00  0.00            
ATOM   1058  C   ALA X  73       9.775  -8.322  18.210  0.00  0.00            
ATOM   1059  O   ALA X  73      10.066  -7.317  18.887  0.00  0.00            
ATOM   1060  N   ALA X  74       8.679  -8.416  17.456  0.00  0.00            
ATOM   1061  H   ALA X  74       8.432  -9.270  16.977  0.00  0.00            
ATOM   1062  CA  ALA X  74       7.671  -7.397  17.436  0.00  0.00            
ATOM   1063  HA  ALA X  74       8.230  -6.462  17.459  0.00  0.00            
ATOM   1064  CB  ALA X  74       6.848  -7.634  16.193  0.00  0.00            
ATOM   1065  HB1 ALA X  74       6.594  -6.676  15.738  0.00  0.00            
ATOM   1066  HB2 ALA X  74       7.413  -8.176  15.436  0.00  0.00            
ATOM   1067  HB3 ALA X  74       5.963  -8.235  16.399  0.00  0.00            
ATOM   1068  C   ALA X  74       6.886  -7.417  18.747  0.00  0.00            
ATOM   1069  O   ALA X  74       6.651  -6.317  19.265  0.00  0.00            
ATOM   1070  N   GLU X  75       6.540  -8.592  19.294  0.00  0.00            
ATOM   1071  H   GLU X  75       6.926  -9.407  18.838  0.00  0.00            
ATOM   1072  CA  GLU X  75       5.843  -8.699  20.547  0.00  0.00            
ATOM   1073  HA  GLU X  75       5.087  -7.916  20.474  0.00  0.00            
ATOM   1074  CB  GLU X  75       5.014  -9.956  20.651  0.00  0.00            
ATOM   1075  HB2 GLU X  75       5.796 -10.712  20.582  0.00  0.00            
ATOM   1076  HB3 GLU X  75       4.780 -10.106  21.705  0.00  0.00            
ATOM   1077  CG  GLU X  75       4.024 -10.273  19.548  0.00  0.00            
ATOM   1078  HG2 GLU X  75       3.239  -9.547  19.763  0.00  0.00            
ATOM   1079  HG3 GLU X  75       4.331 -10.007  18.536  0.00  0.00            
ATOM   1080  CD  GLU X  75       3.437 -11.685  19.747  0.00  0.00            
ATOM   1081  OE1 GLU X  75       2.170 -11.888  19.803  0.00  0.00            
ATOM   1082  OE2 GLU X  75       4.272 -12.630  19.887  0.00  0.00            
ATOM   1083  C   GLU X  75       6.680  -8.440  21.802  0.00  0.00            
ATOM   1084  O   GLU X  75       6.160  -7.915  22.758  0.00  0.00            
ATOM   1085  N   GLU X  76       8.007  -8.685  21.846  0.00  0.00            
ATOM   1086  H   GLU X  76       8.403  -9.302  21.150  0.00  0.00            
ATOM   1087  CA  GLU X  76       8.905  -8.241  22.925  0.00  0.00            
ATOM   1088  HA  GLU X  76       8.317  -8.427  23.825  0.00  0.00            
ATOM   1089  CB  GLU X  76      10.155  -9.043  22.957  0.00  0.00            
ATOM   1090  HB2 GLU X  76      10.597  -9.172  21.969  0.00  0.00            
ATOM   1091  HB3 GLU X  76      10.848  -8.616  23.682  0.00  0.00            
ATOM   1092  CG  GLU X  76       9.869 -10.527  23.412  0.00  0.00            
ATOM   1093  HG2 GLU X  76       9.208 -11.029  22.707  0.00  0.00            
ATOM   1094  HG3 GLU X  76      10.808 -11.059  23.261  0.00  0.00            
ATOM   1095  CD  GLU X  76       9.385 -10.725  24.864  0.00  0.00            
ATOM   1096  OE1 GLU X  76       9.634  -9.838  25.741  0.00  0.00            
ATOM   1097  OE2 GLU X  76       8.747 -11.771  25.110  0.00  0.00            
ATOM   1098  C   GLU X  76       9.179  -6.672  22.897  0.00  0.00            
ATOM   1099  O   GLU X  76       9.519  -6.058  23.916  0.00  0.00            
ATOM   1100  N   SER X  77       9.018  -6.064  21.749  0.00  0.00            
ATOM   1101  H   SER X  77       8.541  -6.610  21.045  0.00  0.00            
ATOM   1102  CA  SER X  77       9.159  -4.603  21.533  0.00  0.00            
ATOM   1103  HA  SER X  77       9.742  -4.219  22.369  0.00  0.00            
ATOM   1104  CB  SER X  77      10.045  -4.274  20.295  0.00  0.00            
ATOM   1105  HB2 SER X  77       9.441  -4.387  19.394  0.00  0.00            
ATOM   1106  HB3 SER X  77      10.443  -3.291  20.545  0.00  0.00            
ATOM   1107  OG  SER X  77      11.103  -5.134  20.068  0.00  0.00            
ATOM   1108  HG  SER X  77      10.808  -5.939  19.636  0.00  0.00            
ATOM   1109  C   SER X  77       7.918  -3.769  21.481  0.00  0.00            
ATOM   1110  O   SER X  77       7.968  -2.620  20.996  0.00  0.00            
ATOM   1111  N   ARG X  78       6.808  -4.356  22.034  0.00  0.00            
ATOM   1112  H   ARG X  78       6.914  -5.296  22.385  0.00  0.00            
ATOM   1113  CA  ARG X  78       5.493  -3.860  21.883  0.00  0.00            
ATOM   1114  HA  ARG X  78       5.319  -3.741  20.814  0.00  0.00            
ATOM   1115  CB  ARG X  78       4.507  -4.840  22.485  0.00  0.00            
ATOM   1116  HB2 ARG X  78       4.695  -5.760  21.929  0.00  0.00            
ATOM   1117  HB3 ARG X  78       4.835  -5.194  23.464  0.00  0.00            
ATOM   1118  CG  ARG X  78       3.053  -4.345  22.610  0.00  0.00            
ATOM   1119  HG2 ARG X  78       2.977  -3.831  23.568  0.00  0.00            
ATOM   1120  HG3 ARG X  78       2.724  -3.712  21.786  0.00  0.00            
ATOM   1121  CD  ARG X  78       2.113  -5.521  22.591  0.00  0.00            
ATOM   1122  HD2 ARG X  78       2.331  -6.180  21.750  0.00  0.00            
ATOM   1123  HD3 ARG X  78       2.140  -6.030  23.554  0.00  0.00            
ATOM   1124  NE  ARG X  78       0.737  -4.915  22.541  0.00  0.00            
ATOM   1125  HE  ARG X  78       0.631  -4.080  23.097  0.00  0.00            
ATOM   1126  CZ  ARG X  78      -0.307  -5.468  22.071  0.00  0.00            
ATOM   1127  NH1 ARG X  78      -0.222  -6.751  21.756  0.00  0.00            
ATOM   1128 HH11 ARG X  78       0.667  -7.231  21.773  0.00  0.00            
ATOM   1129 HH12 ARG X  78      -0.966  -7.166  21.214  0.00  0.00            
ATOM   1130  NH2 ARG X  78      -1.414  -4.815  21.929  0.00  0.00            
ATOM   1131 HH21 ARG X  78      -1.433  -3.805  21.927  0.00  0.00            
ATOM   1132 HH22 ARG X  78      -2.282  -5.314  21.796  0.00  0.00            
ATOM   1133  C   ARG X  78       5.402  -2.447  22.438  0.00  0.00            
ATOM   1134  O   ARG X  78       4.838  -1.608  21.747  0.00  0.00            
ATOM   1135  N   GLU X  79       6.142  -2.098  23.554  0.00  0.00            
ATOM   1136  H   GLU X  79       6.637  -2.835  24.034  0.00  0.00            
ATOM   1137  CA  GLU X  79       6.135  -0.731  24.064  0.00  0.00            
ATOM   1138  HA  GLU X  79       5.082  -0.518  23.880  0.00  0.00            
ATOM   1139  CB  GLU X  79       6.453  -0.831  25.578  0.00  0.00            
ATOM   1140  HB2 GLU X  79       5.874  -1.637  26.030  0.00  0.00            
ATOM   1141  HB3 GLU X  79       7.471  -1.179  25.758  0.00  0.00            
ATOM   1142  CG  GLU X  79       6.168   0.339  26.508  0.00  0.00            
ATOM   1143  HG2 GLU X  79       6.658   1.240  26.134  0.00  0.00            
ATOM   1144  HG3 GLU X  79       5.103   0.566  26.446  0.00  0.00            
ATOM   1145  CD  GLU X  79       6.580   0.074  27.998  0.00  0.00            
ATOM   1146  OE1 GLU X  79       5.741   0.148  28.893  0.00  0.00            
ATOM   1147  OE2 GLU X  79       7.791  -0.068  28.318  0.00  0.00            
ATOM   1148  C   GLU X  79       6.941   0.279  23.354  0.00  0.00            
ATOM   1149  O   GLU X  79       6.829   1.488  23.508  0.00  0.00            
ATOM   1150  N   GLN X  80       7.809  -0.149  22.427  0.00  0.00            
ATOM   1151  H   GLN X  80       7.890  -1.113  22.140  0.00  0.00            
ATOM   1152  CA  GLN X  80       8.380   0.818  21.513  0.00  0.00            
ATOM   1153  HA  GLN X  80       8.508   1.771  22.026  0.00  0.00            
ATOM   1154  CB  GLN X  80       9.709   0.292  21.060  0.00  0.00            
ATOM   1155  HB2 GLN X  80       9.409  -0.652  20.605  0.00  0.00            
ATOM   1156  HB3 GLN X  80      10.123   1.050  20.395  0.00  0.00            
ATOM   1157  CG  GLN X  80      10.748  -0.050  22.180  0.00  0.00            
ATOM   1158  HG2 GLN X  80      10.956   0.829  22.791  0.00  0.00            
ATOM   1159  HG3 GLN X  80      10.356  -0.800  22.865  0.00  0.00            
ATOM   1160  CD  GLN X  80      12.105  -0.421  21.614  0.00  0.00            
ATOM   1161  OE1 GLN X  80      12.474  -1.574  21.447  0.00  0.00            
ATOM   1162  NE2 GLN X  80      12.910   0.528  21.213  0.00  0.00            
ATOM   1163 HE21 GLN X  80      13.817   0.300  20.832  0.00  0.00            
ATOM   1164 HE22 GLN X  80      12.557   1.460  21.051  0.00  0.00            
ATOM   1165  C   GLN X  80       7.492   1.053  20.311  0.00  0.00            
ATOM   1166  O   GLN X  80       7.280   2.203  19.880  0.00  0.00            
ATOM   1167  N   ILE X  81       6.871  -0.073  19.798  0.00  0.00            
ATOM   1168  H   ILE X  81       7.195  -0.973  20.122  0.00  0.00            
ATOM   1169  CA  ILE X  81       5.926   0.070  18.647  0.00  0.00            
ATOM   1170  HA  ILE X  81       6.469   0.623  17.881  0.00  0.00            
ATOM   1171  CB  ILE X  81       5.569  -1.287  18.076  0.00  0.00            
ATOM   1172  HB  ILE X  81       5.151  -1.891  18.882  0.00  0.00            
ATOM   1173  CG2 ILE X  81       4.566  -1.143  16.871  0.00  0.00            
ATOM   1174 HG21 ILE X  81       3.599  -0.776  17.216  0.00  0.00            
ATOM   1175 HG22 ILE X  81       4.934  -0.489  16.081  0.00  0.00            
ATOM   1176 HG23 ILE X  81       4.289  -2.129  16.499  0.00  0.00            
ATOM   1177  CG1 ILE X  81       6.865  -1.910  17.530  0.00  0.00            
ATOM   1178 HG12 ILE X  81       7.189  -1.500  16.574  0.00  0.00            
ATOM   1179 HG13 ILE X  81       7.731  -1.670  18.147  0.00  0.00            
ATOM   1180  CD1 ILE X  81       6.770  -3.449  17.378  0.00  0.00            
ATOM   1181 HD11 ILE X  81       6.511  -3.713  16.353  0.00  0.00            
ATOM   1182 HD12 ILE X  81       7.727  -3.917  17.609  0.00  0.00            
ATOM   1183 HD13 ILE X  81       6.069  -3.860  18.104  0.00  0.00            
ATOM   1184  C   ILE X  81       4.626   0.808  19.072  0.00  0.00            
ATOM   1185  O   ILE X  81       4.095   1.558  18.255  0.00  0.00            
ATOM   1186  N   GLU X  82       4.164   0.786  20.357  0.00  0.00            
ATOM   1187  H   GLU X  82       4.586   0.142  21.010  0.00  0.00            
ATOM   1188  CA  GLU X  82       3.010   1.527  20.858  0.00  0.00            
ATOM   1189  HA  GLU X  82       2.105   1.357  20.273  0.00  0.00            
ATOM   1190  CB  GLU X  82       2.713   1.085  22.324  0.00  0.00            
ATOM   1191  HB2 GLU X  82       2.847   0.004  22.364  0.00  0.00            
ATOM   1192  HB3 GLU X  82       3.432   1.604  22.959  0.00  0.00            
ATOM   1193  CG  GLU X  82       1.267   1.479  22.784  0.00  0.00            
ATOM   1194  HG2 GLU X  82       1.209   2.568  22.822  0.00  0.00            
ATOM   1195  HG3 GLU X  82       0.582   1.245  21.969  0.00  0.00            
ATOM   1196  CD  GLU X  82       0.929   0.897  24.145  0.00  0.00            
ATOM   1197  OE1 GLU X  82       0.142  -0.119  24.141  0.00  0.00            
ATOM   1198  OE2 GLU X  82       1.342   1.444  25.182  0.00  0.00            
ATOM   1199  C   GLU X  82       3.323   3.034  20.811  0.00  0.00            
ATOM   1200  O   GLU X  82       2.433   3.829  20.640  0.00  0.00            
ATOM   1201  N   ASP X  83       4.610   3.424  21.007  0.00  0.00            
ATOM   1202  H   ASP X  83       5.372   2.805  21.243  0.00  0.00            
ATOM   1203  CA  ASP X  83       4.952   4.827  20.998  0.00  0.00            
ATOM   1204  HA  ASP X  83       4.208   5.307  21.633  0.00  0.00            
ATOM   1205  CB  ASP X  83       6.315   5.037  21.568  0.00  0.00            
ATOM   1206  HB2 ASP X  83       6.335   4.447  22.484  0.00  0.00            
ATOM   1207  HB3 ASP X  83       7.003   4.485  20.927  0.00  0.00            
ATOM   1208  CG  ASP X  83       6.831   6.416  21.602  0.00  0.00            
ATOM   1209  OD1 ASP X  83       6.216   7.301  22.261  0.00  0.00            
ATOM   1210  OD2 ASP X  83       7.783   6.697  20.879  0.00  0.00            
ATOM   1211  C   ASP X  83       4.979   5.272  19.480  0.00  0.00            
ATOM   1212  O   ASP X  83       4.788   6.439  19.137  0.00  0.00            
ATOM   1213  N   ALA X  84       5.138   4.288  18.564  0.00  0.00            
ATOM   1214  H   ALA X  84       5.201   3.332  18.884  0.00  0.00            
ATOM   1215  CA  ALA X  84       5.569   4.436  17.156  0.00  0.00            
ATOM   1216  HA  ALA X  84       6.151   5.356  17.094  0.00  0.00            
ATOM   1217  CB  ALA X  84       6.596   3.311  16.834  0.00  0.00            
ATOM   1218  HB1 ALA X  84       6.142   2.326  16.727  0.00  0.00            
ATOM   1219  HB2 ALA X  84       7.107   3.648  15.932  0.00  0.00            
ATOM   1220  HB3 ALA X  84       7.353   3.328  17.618  0.00  0.00            
ATOM   1221  C   ALA X  84       4.422   4.523  16.143  0.00  0.00            
ATOM   1222  O   ALA X  84       4.454   5.351  15.194  0.00  0.00            
ATOM   1223  N   ILE X  85       3.320   3.767  16.470  0.00  0.00            
ATOM   1224  H   ILE X  85       3.345   3.168  17.284  0.00  0.00            
ATOM   1225  CA  ILE X  85       2.051   3.732  15.638  0.00  0.00            
ATOM   1226  HA  ILE X  85       2.273   3.963  14.596  0.00  0.00            
ATOM   1227  CB  ILE X  85       1.390   2.337  15.611  0.00  0.00            
ATOM   1228  HB  ILE X  85       0.454   2.447  15.063  0.00  0.00            
ATOM   1229  CG2 ILE X  85       2.273   1.344  14.830  0.00  0.00            
ATOM   1230 HG21 ILE X  85       1.990   0.296  14.921  0.00  0.00            
ATOM   1231 HG22 ILE X  85       2.212   1.615  13.775  0.00  0.00            
ATOM   1232 HG23 ILE X  85       3.314   1.506  15.109  0.00  0.00            
ATOM   1233  CG1 ILE X  85       1.049   1.624  16.875  0.00  0.00            
ATOM   1234 HG12 ILE X  85       0.556   0.702  16.568  0.00  0.00            
ATOM   1235 HG13 ILE X  85       1.936   1.315  17.428  0.00  0.00            
ATOM   1236  CD1 ILE X  85       0.105   2.362  17.731  0.00  0.00            
ATOM   1237 HD11 ILE X  85      -0.092   1.901  18.699  0.00  0.00            
ATOM   1238 HD12 ILE X  85       0.649   3.295  17.882  0.00  0.00            
ATOM   1239 HD13 ILE X  85      -0.810   2.609  17.193  0.00  0.00            
ATOM   1240  C   ILE X  85       1.084   4.830  16.062  0.00  0.00            
ATOM   1241  O   ILE X  85      -0.024   4.967  15.541  0.00  0.00            
ATOM   1242  N   GLN X  86       1.452   5.547  17.079  0.00  0.00            
ATOM   1243  H   GLN X  86       2.305   5.286  17.550  0.00  0.00            
ATOM   1244  CA  GLN X  86       0.725   6.724  17.607  0.00  0.00            
ATOM   1245  HA  GLN X  86      -0.284   6.704  17.195  0.00  0.00            
ATOM   1246  CB  GLN X  86       0.905   6.692  19.162  0.00  0.00            
ATOM   1247  HB2 GLN X  86       1.885   6.422  19.556  0.00  0.00            
ATOM   1248  HB3 GLN X  86       0.742   7.660  19.634  0.00  0.00            
ATOM   1249  CG  GLN X  86      -0.213   5.731  19.655  0.00  0.00            
ATOM   1250  HG2 GLN X  86      -1.128   5.818  19.068  0.00  0.00            
ATOM   1251  HG3 GLN X  86       0.157   4.723  19.471  0.00  0.00            
ATOM   1252  CD  GLN X  86      -0.521   5.989  21.114  0.00  0.00            
ATOM   1253  OE1 GLN X  86      -1.550   6.478  21.390  0.00  0.00            
ATOM   1254  NE2 GLN X  86       0.324   5.531  21.964  0.00  0.00            
ATOM   1255 HE21 GLN X  86      -0.059   5.475  22.897  0.00  0.00            
ATOM   1256 HE22 GLN X  86       1.076   4.910  21.706  0.00  0.00            
ATOM   1257  C   GLN X  86       1.364   8.007  16.997  0.00  0.00            
ATOM   1258  O   GLN X  86       2.252   7.928  16.228  0.00  0.00            
ATOM   1259  N   GLY X  87       0.850   9.191  17.312  0.00  0.00            
ATOM   1260  H   GLY X  87       0.124   9.239  18.010  0.00  0.00            
ATOM   1261  CA  GLY X  87       1.047  10.376  16.495  0.00  0.00            
ATOM   1262  HA2 GLY X  87       0.569  11.202  17.022  0.00  0.00            
ATOM   1263  HA3 GLY X  87       2.078  10.708  16.380  0.00  0.00            
ATOM   1264  C   GLY X  87       0.324  10.372  15.138  0.00  0.00            
ATOM   1265  O   GLY X  87       0.787  11.020  14.201  0.00  0.00            
ATOM   1266  N   ALA X  88      -0.750   9.600  14.952  0.00  0.00            
ATOM   1267  H   ALA X  88      -1.159   9.198  15.783  0.00  0.00            
ATOM   1268  CA  ALA X  88      -1.640   9.628  13.830  0.00  0.00            
ATOM   1269  HA  ALA X  88      -1.586  10.630  13.401  0.00  0.00            
ATOM   1270  CB  ALA X  88      -1.048   8.647  12.852  0.00  0.00            
ATOM   1271  HB1 ALA X  88      -1.678   8.676  11.963  0.00  0.00            
ATOM   1272  HB2 ALA X  88      -0.072   8.963  12.484  0.00  0.00            
ATOM   1273  HB3 ALA X  88      -1.066   7.670  13.336  0.00  0.00            
ATOM   1274  C   ALA X  88      -3.083   9.229  14.207  0.00  0.00            
ATOM   1275  O   ALA X  88      -3.221   8.627  15.279  0.00  0.00            
ATOM   1276  N   ASP X  89      -3.911   9.297  13.194  0.00  0.00            
ATOM   1277  H   ASP X  89      -3.542   9.877  12.454  0.00  0.00            
ATOM   1278  CA  ASP X  89      -5.271   8.747  13.251  0.00  0.00            
ATOM   1279  HA  ASP X  89      -5.435   8.123  14.129  0.00  0.00            
ATOM   1280  CB  ASP X  89      -6.267   9.896  13.064  0.00  0.00            
ATOM   1281  HB2 ASP X  89      -5.915  10.618  13.800  0.00  0.00            
ATOM   1282  HB3 ASP X  89      -6.215  10.323  12.062  0.00  0.00            
ATOM   1283  CG  ASP X  89      -7.730   9.408  13.409  0.00  0.00            
ATOM   1284  OD1 ASP X  89      -8.657  10.026  12.813  0.00  0.00            
ATOM   1285  OD2 ASP X  89      -8.065   8.431  14.086  0.00  0.00            
ATOM   1286  C   ASP X  89      -5.497   7.738  12.129  0.00  0.00            
ATOM   1287  O   ASP X  89      -6.462   6.937  12.185  0.00  0.00            
ATOM   1288  N   MET X  90      -4.537   7.692  11.194  0.00  0.00            
ATOM   1289  H   MET X  90      -3.676   8.218  11.254  0.00  0.00            
ATOM   1290  CA  MET X  90      -4.564   6.773  10.077  0.00  0.00            
ATOM   1291  HA  MET X  90      -5.173   5.937  10.421  0.00  0.00            
ATOM   1292  CB  MET X  90      -5.163   7.455   8.795  0.00  0.00            
ATOM   1293  HB2 MET X  90      -6.220   7.623   9.000  0.00  0.00            
ATOM   1294  HB3 MET X  90      -4.599   8.336   8.491  0.00  0.00            
ATOM   1295  CG  MET X  90      -5.123   6.475   7.643  0.00  0.00            
ATOM   1296  HG2 MET X  90      -4.141   6.000   7.635  0.00  0.00            
ATOM   1297  HG3 MET X  90      -5.771   5.659   7.963  0.00  0.00            
ATOM   1298  SD  MET X  90      -5.522   6.966   5.970  0.00  0.00            
ATOM   1299  CE  MET X  90      -5.902   5.263   5.350  0.00  0.00            
ATOM   1300  HE1 MET X  90      -6.522   4.710   6.055  0.00  0.00            
ATOM   1301  HE2 MET X  90      -6.459   5.391   4.420  0.00  0.00            
ATOM   1302  HE3 MET X  90      -4.935   4.782   5.205  0.00  0.00            
ATOM   1303  C   MET X  90      -3.149   6.125   9.892  0.00  0.00            
ATOM   1304  O   MET X  90      -2.145   6.872   9.960  0.00  0.00            
ATOM   1305  N   VAL X  91      -2.994   4.811   9.619  0.00  0.00            
ATOM   1306  H   VAL X  91      -3.765   4.183   9.443  0.00  0.00            
ATOM   1307  CA  VAL X  91      -1.710   4.161   9.361  0.00  0.00            
ATOM   1308  HA  VAL X  91      -1.018   4.951   9.067  0.00  0.00            
ATOM   1309  CB  VAL X  91      -1.001   3.620  10.627  0.00  0.00            
ATOM   1310  HB  VAL X  91       0.022   3.355  10.355  0.00  0.00            
ATOM   1311  CG1 VAL X  91      -0.912   4.762  11.668  0.00  0.00            
ATOM   1312 HG11 VAL X  91      -1.895   5.099  11.998  0.00  0.00            
ATOM   1313 HG12 VAL X  91      -0.479   4.442  12.616  0.00  0.00            
ATOM   1314 HG13 VAL X  91      -0.228   5.523  11.293  0.00  0.00            
ATOM   1315  CG2 VAL X  91      -1.699   2.407  11.320  0.00  0.00            
ATOM   1316 HG21 VAL X  91      -2.650   2.752  11.728  0.00  0.00            
ATOM   1317 HG22 VAL X  91      -1.832   1.631  10.567  0.00  0.00            
ATOM   1318 HG23 VAL X  91      -1.113   2.057  12.170  0.00  0.00            
ATOM   1319  C   VAL X  91      -1.778   3.209   8.134  0.00  0.00            
ATOM   1320  O   VAL X  91      -2.766   2.550   7.933  0.00  0.00            
ATOM   1321  N   PHE X  92      -0.703   3.280   7.422  0.00  0.00            
ATOM   1322  H   PHE X  92       0.076   3.834   7.751  0.00  0.00            
ATOM   1323  CA  PHE X  92      -0.408   2.400   6.346  0.00  0.00            
ATOM   1324  HA  PHE X  92      -1.177   1.661   6.121  0.00  0.00            
ATOM   1325  CB  PHE X  92      -0.099   3.130   4.989  0.00  0.00            
ATOM   1326  HB2 PHE X  92       0.547   4.000   5.112  0.00  0.00            
ATOM   1327  HB3 PHE X  92       0.603   2.514   4.429  0.00  0.00            
ATOM   1328  CG  PHE X  92      -1.215   3.477   4.013  0.00  0.00            
ATOM   1329  CD1 PHE X  92      -1.341   4.783   3.537  0.00  0.00            
ATOM   1330  HD1 PHE X  92      -0.827   5.607   4.010  0.00  0.00            
ATOM   1331  CE1 PHE X  92      -2.351   5.095   2.604  0.00  0.00            
ATOM   1332  HE1 PHE X  92      -2.519   6.105   2.259  0.00  0.00            
ATOM   1333  CZ  PHE X  92      -3.215   4.123   2.136  0.00  0.00            
ATOM   1334  HZ  PHE X  92      -4.011   4.499   1.510  0.00  0.00            
ATOM   1335  CE2 PHE X  92      -3.097   2.804   2.588  0.00  0.00            
ATOM   1336  HE2 PHE X  92      -3.698   1.949   2.315  0.00  0.00            
ATOM   1337  CD2 PHE X  92      -2.020   2.471   3.523  0.00  0.00            
ATOM   1338  HD2 PHE X  92      -1.867   1.427   3.755  0.00  0.00            
ATOM   1339  C   PHE X  92       0.816   1.488   6.740  0.00  0.00            
ATOM   1340  O   PHE X  92       1.897   2.011   6.829  0.00  0.00            
ATOM   1341  N   VAL X  93       0.633   0.173   6.940  0.00  0.00            
ATOM   1342  H   VAL X  93      -0.255  -0.173   6.608  0.00  0.00            
ATOM   1343  CA  VAL X  93       1.728  -0.768   7.273  0.00  0.00            
ATOM   1344  HA  VAL X  93       2.522  -0.101   7.611  0.00  0.00            
ATOM   1345  CB  VAL X  93       1.351  -1.828   8.372  0.00  0.00            
ATOM   1346  HB  VAL X  93       0.341  -2.192   8.182  0.00  0.00            
ATOM   1347  CG1 VAL X  93       2.224  -3.090   8.400  0.00  0.00            
ATOM   1348 HG11 VAL X  93       2.229  -3.603   7.438  0.00  0.00            
ATOM   1349 HG12 VAL X  93       3.244  -2.842   8.691  0.00  0.00            
ATOM   1350 HG13 VAL X  93       1.871  -3.815   9.133  0.00  0.00            
ATOM   1351  CG2 VAL X  93       1.431  -0.993   9.723  0.00  0.00            
ATOM   1352 HG21 VAL X  93       2.504  -1.023   9.911  0.00  0.00            
ATOM   1353 HG22 VAL X  93       1.103   0.043   9.647  0.00  0.00            
ATOM   1354 HG23 VAL X  93       0.911  -1.475  10.550  0.00  0.00            
ATOM   1355  C   VAL X  93       2.209  -1.389   6.027  0.00  0.00            
ATOM   1356  O   VAL X  93       1.390  -2.012   5.344  0.00  0.00            
ATOM   1357  N   THR X  94       3.483  -1.186   5.621  0.00  0.00            
ATOM   1358  H   THR X  94       4.018  -0.458   6.072  0.00  0.00            
ATOM   1359  CA  THR X  94       3.985  -1.890   4.446  0.00  0.00            
ATOM   1360  HA  THR X  94       3.191  -2.583   4.167  0.00  0.00            
ATOM   1361  CB  THR X  94       4.123  -0.895   3.289  0.00  0.00            
ATOM   1362  HB  THR X  94       3.169  -0.373   3.231  0.00  0.00            
ATOM   1363  CG2 THR X  94       5.353   0.134   3.327  0.00  0.00            
ATOM   1364 HG21 THR X  94       6.270  -0.448   3.418  0.00  0.00            
ATOM   1365 HG22 THR X  94       5.409   0.671   2.381  0.00  0.00            
ATOM   1366 HG23 THR X  94       5.344   0.859   4.141  0.00  0.00            
ATOM   1367  OG1 THR X  94       4.387  -1.571   2.054  0.00  0.00            
ATOM   1368  HG1 THR X  94       3.572  -1.993   1.771  0.00  0.00            
ATOM   1369  C   THR X  94       5.258  -2.686   4.714  0.00  0.00            
ATOM   1370  O   THR X  94       6.095  -2.243   5.457  0.00  0.00            
ATOM   1371  N   SER X  95       5.297  -3.903   4.199  0.00  0.00            
ATOM   1372  H   SER X  95       4.558  -4.240   3.600  0.00  0.00            
ATOM   1373  CA  SER X  95       6.413  -4.737   4.268  0.00  0.00            
ATOM   1374  HA  SER X  95       7.344  -4.174   4.339  0.00  0.00            
ATOM   1375  CB  SER X  95       6.404  -5.712   5.429  0.00  0.00            
ATOM   1376  HB2 SER X  95       7.290  -6.343   5.385  0.00  0.00            
ATOM   1377  HB3 SER X  95       6.437  -5.056   6.299  0.00  0.00            
ATOM   1378  OG  SER X  95       5.194  -6.458   5.535  0.00  0.00            
ATOM   1379  HG  SER X  95       5.095  -7.409   5.454  0.00  0.00            
ATOM   1380  C   SER X  95       6.424  -5.649   3.037  0.00  0.00            
ATOM   1381  O   SER X  95       5.407  -5.809   2.379  0.00  0.00            
ATOM   1382  N   GLY X  96       7.559  -6.295   2.734  0.00  0.00            
ATOM   1383  H   GLY X  96       8.410  -5.923   3.132  0.00  0.00            
ATOM   1384  CA  GLY X  96       7.552  -7.431   1.713  0.00  0.00            
ATOM   1385  HA2 GLY X  96       6.695  -7.537   1.048  0.00  0.00            
ATOM   1386  HA3 GLY X  96       8.341  -7.414   0.962  0.00  0.00            
ATOM   1387  C   GLY X  96       7.697  -8.781   2.424  0.00  0.00            
ATOM   1388  O   GLY X  96       8.553  -8.997   3.278  0.00  0.00            
ATOM   1389  N   MET X  97       6.858  -9.793   2.097  0.00  0.00            
ATOM   1390  H   MET X  97       6.170  -9.491   1.421  0.00  0.00            
ATOM   1391  CA  MET X  97       6.681 -11.080   2.890  0.00  0.00            
ATOM   1392  HA  MET X  97       7.214 -10.940   3.830  0.00  0.00            
ATOM   1393  CB  MET X  97       5.193 -11.419   3.099  0.00  0.00            
ATOM   1394  HB2 MET X  97       4.563 -11.334   2.214  0.00  0.00            
ATOM   1395  HB3 MET X  97       5.027 -12.389   3.568  0.00  0.00            
ATOM   1396  CG  MET X  97       4.645 -10.411   4.055  0.00  0.00            
ATOM   1397  HG2 MET X  97       5.451 -10.204   4.758  0.00  0.00            
ATOM   1398  HG3 MET X  97       4.413  -9.555   3.422  0.00  0.00            
ATOM   1399  SD  MET X  97       3.229 -11.029   4.854  0.00  0.00            
ATOM   1400  CE  MET X  97       2.905  -9.511   5.785  0.00  0.00            
ATOM   1401  HE1 MET X  97       3.500  -9.569   6.697  0.00  0.00            
ATOM   1402  HE2 MET X  97       3.067  -8.637   5.154  0.00  0.00            
ATOM   1403  HE3 MET X  97       1.851  -9.515   6.061  0.00  0.00            
ATOM   1404  C   MET X  97       7.297 -12.199   2.192  0.00  0.00            
ATOM   1405  O   MET X  97       7.647 -12.078   1.021  0.00  0.00            
ATOM   1406  N   GLY X  98       7.486 -13.263   2.943  0.00  0.00            
ATOM   1407  H   GLY X  98       7.241 -13.203   3.921  0.00  0.00            
ATOM   1408  CA  GLY X  98       8.040 -14.567   2.412  0.00  0.00            
ATOM   1409  HA2 GLY X  98       7.382 -15.425   2.547  0.00  0.00            
ATOM   1410  HA3 GLY X  98       8.258 -14.557   1.343  0.00  0.00            
ATOM   1411  C   GLY X  98       9.282 -14.977   3.130  0.00  0.00            
ATOM   1412  O   GLY X  98       9.419 -16.116   3.544  0.00  0.00            
ATOM   1413  N   GLY X  99      10.046 -14.021   3.690  0.00  0.00            
ATOM   1414  H   GLY X  99       9.968 -13.079   3.334  0.00  0.00            
ATOM   1415  CA  GLY X  99      11.193 -14.268   4.539  0.00  0.00            
ATOM   1416  HA2 GLY X  99      11.895 -15.056   4.268  0.00  0.00            
ATOM   1417  HA3 GLY X  99      11.986 -13.522   4.484  0.00  0.00            
ATOM   1418  C   GLY X  99      10.777 -14.310   6.013  0.00  0.00            
ATOM   1419  O   GLY X  99       9.711 -14.826   6.348  0.00  0.00            
ATOM   1420  N   GLY X 100      11.573 -13.677   6.889  0.00  0.00            
ATOM   1421  H   GLY X 100      12.418 -13.218   6.580  0.00  0.00            
ATOM   1422  CA  GLY X 100      11.294 -13.713   8.335  0.00  0.00            
ATOM   1423  HA2 GLY X 100      10.569 -14.489   8.581  0.00  0.00            
ATOM   1424  HA3 GLY X 100      12.160 -13.949   8.953  0.00  0.00            
ATOM   1425  C   GLY X 100      10.751 -12.402   8.933  0.00  0.00            
ATOM   1426  O   GLY X 100       9.803 -12.470   9.693  0.00  0.00            
ATOM   1427  N   THR X 101      11.216 -11.253   8.517  0.00  0.00            
ATOM   1428  H   THR X 101      11.989 -11.302   7.869  0.00  0.00            
ATOM   1429  CA  THR X 101      10.904  -9.988   9.243  0.00  0.00            
ATOM   1430  HA  THR X 101      10.622 -10.202  10.274  0.00  0.00            
ATOM   1431  CB  THR X 101      12.150  -9.020   9.124  0.00  0.00            
ATOM   1432  HB  THR X 101      12.391  -8.910   8.066  0.00  0.00            
ATOM   1433  CG2 THR X 101      11.830  -7.597   9.653  0.00  0.00            
ATOM   1434 HG21 THR X 101      11.293  -7.698  10.597  0.00  0.00            
ATOM   1435 HG22 THR X 101      12.717  -6.964   9.689  0.00  0.00            
ATOM   1436 HG23 THR X 101      11.226  -7.104   8.892  0.00  0.00            
ATOM   1437  OG1 THR X 101      13.320  -9.503   9.802  0.00  0.00            
ATOM   1438  HG1 THR X 101      13.796  -9.980   9.119  0.00  0.00            
ATOM   1439  C   THR X 101       9.671  -9.234   8.662  0.00  0.00            
ATOM   1440  O   THR X 101       8.819  -8.720   9.394  0.00  0.00            
ATOM   1441  N   GLY X 102       9.604  -9.065   7.336  0.00  0.00            
ATOM   1442  H   GLY X 102      10.301  -9.498   6.746  0.00  0.00            
ATOM   1443  CA  GLY X 102       8.408  -8.518   6.699  0.00  0.00            
ATOM   1444  HA2 GLY X 102       8.250  -7.483   6.999  0.00  0.00            
ATOM   1445  HA3 GLY X 102       8.674  -8.494   5.642  0.00  0.00            
ATOM   1446  C   GLY X 102       7.173  -9.354   6.864  0.00  0.00            
ATOM   1447  O   GLY X 102       6.136  -8.864   7.185  0.00  0.00            
ATOM   1448  N   THR X 103       7.266 -10.694   6.706  0.00  0.00            
ATOM   1449  H   THR X 103       8.146 -10.994   6.313  0.00  0.00            
ATOM   1450  CA  THR X 103       6.304 -11.686   7.123  0.00  0.00            
ATOM   1451  HA  THR X 103       5.439 -11.443   6.504  0.00  0.00            
ATOM   1452  CB  THR X 103       6.714 -13.110   6.785  0.00  0.00            
ATOM   1453  HB  THR X 103       7.153 -13.489   7.708  0.00  0.00            
ATOM   1454  CG2 THR X 103       5.635 -14.274   6.364  0.00  0.00            
ATOM   1455 HG21 THR X 103       5.933 -15.047   5.657  0.00  0.00            
ATOM   1456 HG22 THR X 103       5.167 -14.706   7.249  0.00  0.00            
ATOM   1457 HG23 THR X 103       4.816 -13.718   5.907  0.00  0.00            
ATOM   1458  OG1 THR X 103       7.712 -13.171   5.784  0.00  0.00            
ATOM   1459  HG1 THR X 103       8.272 -13.901   6.055  0.00  0.00            
ATOM   1460  C   THR X 103       5.827 -11.519   8.620  0.00  0.00            
ATOM   1461  O   THR X 103       4.614 -11.401   8.995  0.00  0.00            
ATOM   1462  N   GLY X 104       6.816 -11.539   9.591  0.00  0.00            
ATOM   1463  H   GLY X 104       7.767 -11.600   9.258  0.00  0.00            
ATOM   1464  CA  GLY X 104       6.483 -11.857  10.988  0.00  0.00            
ATOM   1465  HA2 GLY X 104       5.650 -12.560  10.993  0.00  0.00            
ATOM   1466  HA3 GLY X 104       7.332 -12.330  11.482  0.00  0.00            
ATOM   1467  C   GLY X 104       6.070 -10.705  11.834  0.00  0.00            
ATOM   1468  O   GLY X 104       5.284 -10.794  12.802  0.00  0.00            
ATOM   1469  N   ALA X 105       6.518  -9.489  11.504  0.00  0.00            
ATOM   1470  H   ALA X 105       7.081  -9.417  10.668  0.00  0.00            
ATOM   1471  CA  ALA X 105       6.516  -8.181  12.243  0.00  0.00            
ATOM   1472  HA  ALA X 105       6.222  -8.518  13.237  0.00  0.00            
ATOM   1473  CB  ALA X 105       7.912  -7.629  12.283  0.00  0.00            
ATOM   1474  HB1 ALA X 105       8.000  -6.722  12.882  0.00  0.00            
ATOM   1475  HB2 ALA X 105       8.574  -8.418  12.643  0.00  0.00            
ATOM   1476  HB3 ALA X 105       8.279  -7.476  11.269  0.00  0.00            
ATOM   1477  C   ALA X 105       5.464  -7.237  11.709  0.00  0.00            
ATOM   1478  O   ALA X 105       4.852  -6.641  12.531  0.00  0.00            
ATOM   1479  N   ALA X 106       5.223  -7.130  10.385  0.00  0.00            
ATOM   1480  H   ALA X 106       5.828  -7.619   9.740  0.00  0.00            
ATOM   1481  CA  ALA X 106       4.087  -6.320   9.955  0.00  0.00            
ATOM   1482  HA  ALA X 106       4.261  -5.318  10.349  0.00  0.00            
ATOM   1483  CB  ALA X 106       4.111  -6.294   8.450  0.00  0.00            
ATOM   1484  HB1 ALA X 106       5.039  -5.803   8.161  0.00  0.00            
ATOM   1485  HB2 ALA X 106       3.820  -7.258   8.030  0.00  0.00            
ATOM   1486  HB3 ALA X 106       3.476  -5.536   7.995  0.00  0.00            
ATOM   1487  C   ALA X 106       2.710  -6.647  10.541  0.00  0.00            
ATOM   1488  O   ALA X 106       2.035  -5.696  11.073  0.00  0.00            
ATOM   1489  N   PRO X 107       2.226  -7.925  10.466  0.00  0.00            
ATOM   1490  CD  PRO X 107       2.738  -9.202   9.987  0.00  0.00            
ATOM   1491  HD2 PRO X 107       3.452  -9.655  10.674  0.00  0.00            
ATOM   1492  HD3 PRO X 107       3.229  -9.116   9.018  0.00  0.00            
ATOM   1493  CG  PRO X 107       1.526 -10.053   9.865  0.00  0.00            
ATOM   1494  HG2 PRO X 107       1.723 -11.121   9.783  0.00  0.00            
ATOM   1495  HG3 PRO X 107       0.861  -9.697   9.077  0.00  0.00            
ATOM   1496  CB  PRO X 107       0.838  -9.746  11.187  0.00  0.00            
ATOM   1497  HB2 PRO X 107       1.309 -10.320  11.985  0.00  0.00            
ATOM   1498  HB3 PRO X 107      -0.183 -10.105  11.058  0.00  0.00            
ATOM   1499  CA  PRO X 107       0.970  -8.184  11.279  0.00  0.00            
ATOM   1500  HA  PRO X 107       0.152  -7.763  10.694  0.00  0.00            
ATOM   1501  C   PRO X 107       0.813  -7.685  12.737  0.00  0.00            
ATOM   1502  O   PRO X 107      -0.259  -7.385  13.192  0.00  0.00            
ATOM   1503  N   VAL X 108       1.935  -7.728  13.502  0.00  0.00            
ATOM   1504  H   VAL X 108       2.753  -8.032  12.994  0.00  0.00            
ATOM   1505  CA  VAL X 108       2.127  -7.172  14.848  0.00  0.00            
ATOM   1506  HA  VAL X 108       1.283  -7.537  15.433  0.00  0.00            
ATOM   1507  CB  VAL X 108       3.258  -7.923  15.578  0.00  0.00            
ATOM   1508  HB  VAL X 108       4.136  -7.680  14.980  0.00  0.00            
ATOM   1509  CG1 VAL X 108       3.344  -7.388  17.051  0.00  0.00            
ATOM   1510 HG11 VAL X 108       2.407  -7.614  17.560  0.00  0.00            
ATOM   1511 HG12 VAL X 108       4.088  -7.896  17.664  0.00  0.00            
ATOM   1512 HG13 VAL X 108       3.555  -6.319  17.027  0.00  0.00            
ATOM   1513  CG2 VAL X 108       3.152  -9.492  15.625  0.00  0.00            
ATOM   1514 HG21 VAL X 108       4.065 -10.012  15.915  0.00  0.00            
ATOM   1515 HG22 VAL X 108       2.359  -9.754  16.325  0.00  0.00            
ATOM   1516 HG23 VAL X 108       2.928  -9.808  14.606  0.00  0.00            
ATOM   1517  C   VAL X 108       2.192  -5.682  14.959  0.00  0.00            
ATOM   1518  O   VAL X 108       1.642  -5.127  15.883  0.00  0.00            
ATOM   1519  N   VAL X 109       2.724  -5.042  13.976  0.00  0.00            
ATOM   1520  H   VAL X 109       3.181  -5.526  13.215  0.00  0.00            
ATOM   1521  CA  VAL X 109       2.706  -3.580  13.896  0.00  0.00            
ATOM   1522  HA  VAL X 109       2.987  -3.147  14.857  0.00  0.00            
ATOM   1523  CB  VAL X 109       3.814  -3.152  12.930  0.00  0.00            
ATOM   1524  HB  VAL X 109       3.720  -3.650  11.964  0.00  0.00            
ATOM   1525  CG1 VAL X 109       3.518  -1.667  12.536  0.00  0.00            
ATOM   1526 HG11 VAL X 109       2.517  -1.504  12.133  0.00  0.00            
ATOM   1527 HG12 VAL X 109       3.548  -1.034  13.423  0.00  0.00            
ATOM   1528 HG13 VAL X 109       4.291  -1.388  11.819  0.00  0.00            
ATOM   1529  CG2 VAL X 109       5.207  -3.198  13.547  0.00  0.00            
ATOM   1530 HG21 VAL X 109       5.449  -4.179  13.956  0.00  0.00            
ATOM   1531 HG22 VAL X 109       5.938  -2.890  12.799  0.00  0.00            
ATOM   1532 HG23 VAL X 109       5.229  -2.415  14.305  0.00  0.00            
ATOM   1533  C   VAL X 109       1.301  -3.123  13.698  0.00  0.00            
ATOM   1534  O   VAL X 109       0.909  -2.168  14.341  0.00  0.00            
ATOM   1535  N   ALA X 110       0.592  -3.793  12.800  0.00  0.00            
ATOM   1536  H   ALA X 110       0.897  -4.669  12.402  0.00  0.00            
ATOM   1537  CA  ALA X 110      -0.796  -3.545  12.412  0.00  0.00            
ATOM   1538  HA  ALA X 110      -0.862  -2.491  12.141  0.00  0.00            
ATOM   1539  CB  ALA X 110      -1.051  -4.442  11.252  0.00  0.00            
ATOM   1540  HB1 ALA X 110      -0.553  -4.126  10.335  0.00  0.00            
ATOM   1541  HB2 ALA X 110      -0.785  -5.489  11.399  0.00  0.00            
ATOM   1542  HB3 ALA X 110      -2.083  -4.275  10.944  0.00  0.00            
ATOM   1543  C   ALA X 110      -1.720  -3.786  13.674  0.00  0.00            
ATOM   1544  O   ALA X 110      -2.557  -2.961  14.060  0.00  0.00            
ATOM   1545  N   LYS X 111      -1.582  -4.966  14.172  0.00  0.00            
ATOM   1546  H   LYS X 111      -0.972  -5.611  13.690  0.00  0.00            
ATOM   1547  CA  LYS X 111      -2.332  -5.395  15.424  0.00  0.00            
ATOM   1548  HA  LYS X 111      -3.402  -5.464  15.221  0.00  0.00            
ATOM   1549  CB  LYS X 111      -1.932  -6.814  15.712  0.00  0.00            
ATOM   1550  HB2 LYS X 111      -2.444  -7.330  14.898  0.00  0.00            
ATOM   1551  HB3 LYS X 111      -0.844  -6.880  15.721  0.00  0.00            
ATOM   1552  CG  LYS X 111      -2.511  -7.402  16.987  0.00  0.00            
ATOM   1553  HG2 LYS X 111      -2.277  -6.749  17.829  0.00  0.00            
ATOM   1554  HG3 LYS X 111      -3.595  -7.322  16.900  0.00  0.00            
ATOM   1555  CD  LYS X 111      -2.069  -8.838  17.159  0.00  0.00            
ATOM   1556  HD2 LYS X 111      -2.431  -9.517  16.387  0.00  0.00            
ATOM   1557  HD3 LYS X 111      -0.993  -9.014  17.149  0.00  0.00            
ATOM   1558  CE  LYS X 111      -2.506  -9.293  18.546  0.00  0.00            
ATOM   1559  HE2 LYS X 111      -2.023  -8.653  19.285  0.00  0.00            
ATOM   1560  HE3 LYS X 111      -3.590  -9.200  18.609  0.00  0.00            
ATOM   1561  NZ  LYS X 111      -2.244 -10.735  18.782  0.00  0.00            
ATOM   1562  HZ1 LYS X 111      -2.555 -11.285  17.994  0.00  0.00            
ATOM   1563  HZ2 LYS X 111      -1.257 -10.923  18.888  0.00  0.00            
ATOM   1564  HZ3 LYS X 111      -2.644 -11.032  19.661  0.00  0.00            
ATOM   1565  C   LYS X 111      -2.250  -4.483  16.695  0.00  0.00            
ATOM   1566  O   LYS X 111      -3.280  -4.274  17.291  0.00  0.00            
ATOM   1567  N   ILE X 112      -1.149  -3.818  16.949  0.00  0.00            
ATOM   1568  H   ILE X 112      -0.277  -4.029  16.484  0.00  0.00            
ATOM   1569  CA  ILE X 112      -1.080  -2.804  17.995  0.00  0.00            
ATOM   1570  HA  ILE X 112      -1.386  -3.290  18.922  0.00  0.00            
ATOM   1571  CB  ILE X 112       0.456  -2.520  18.269  0.00  0.00            
ATOM   1572  HB  ILE X 112       0.888  -2.432  17.273  0.00  0.00            
ATOM   1573  CG2 ILE X 112       0.679  -1.323  19.161  0.00  0.00            
ATOM   1574 HG21 ILE X 112       1.744  -1.147  19.312  0.00  0.00            
ATOM   1575 HG22 ILE X 112       0.315  -0.407  18.696  0.00  0.00            
ATOM   1576 HG23 ILE X 112       0.147  -1.451  20.104  0.00  0.00            
ATOM   1577  CG1 ILE X 112       1.119  -3.737  18.899  0.00  0.00            
ATOM   1578 HG12 ILE X 112       0.942  -3.771  19.974  0.00  0.00            
ATOM   1579 HG13 ILE X 112       0.685  -4.630  18.447  0.00  0.00            
ATOM   1580  CD1 ILE X 112       2.630  -3.786  18.754  0.00  0.00            
ATOM   1581 HD11 ILE X 112       2.749  -3.585  17.689  0.00  0.00            
ATOM   1582 HD12 ILE X 112       3.071  -3.010  19.380  0.00  0.00            
ATOM   1583 HD13 ILE X 112       3.024  -4.764  19.028  0.00  0.00            
ATOM   1584  C   ILE X 112      -1.880  -1.532  17.616  0.00  0.00            
ATOM   1585  O   ILE X 112      -2.694  -1.024  18.380  0.00  0.00            
ATOM   1586  N   ALA X 113      -1.692  -0.995  16.387  0.00  0.00            
ATOM   1587  H   ALA X 113      -1.039  -1.484  15.794  0.00  0.00            
ATOM   1588  CA  ALA X 113      -2.496   0.183  15.897  0.00  0.00            
ATOM   1589  HA  ALA X 113      -2.218   1.041  16.511  0.00  0.00            
ATOM   1590  CB  ALA X 113      -2.085   0.489  14.488  0.00  0.00            
ATOM   1591  HB1 ALA X 113      -2.457  -0.289  13.822  0.00  0.00            
ATOM   1592  HB2 ALA X 113      -2.388   1.479  14.146  0.00  0.00            
ATOM   1593  HB3 ALA X 113      -0.996   0.535  14.493  0.00  0.00            
ATOM   1594  C   ALA X 113      -4.020   0.029  15.853  0.00  0.00            
ATOM   1595  O   ALA X 113      -4.674   1.029  16.146  0.00  0.00            
ATOM   1596  N   LYS X 114      -4.476  -1.151  15.414  0.00  0.00            
ATOM   1597  H   LYS X 114      -3.776  -1.763  15.020  0.00  0.00            
ATOM   1598  CA  LYS X 114      -5.854  -1.591  15.451  0.00  0.00            
ATOM   1599  HA  LYS X 114      -6.413  -1.049  14.688  0.00  0.00            
ATOM   1600  CB  LYS X 114      -5.969  -3.062  15.022  0.00  0.00            
ATOM   1601  HB2 LYS X 114      -5.662  -3.224  13.988  0.00  0.00            
ATOM   1602  HB3 LYS X 114      -5.365  -3.642  15.719  0.00  0.00            
ATOM   1603  CG  LYS X 114      -7.415  -3.498  15.197  0.00  0.00            
ATOM   1604  HG2 LYS X 114      -7.651  -3.523  16.260  0.00  0.00            
ATOM   1605  HG3 LYS X 114      -8.052  -2.801  14.651  0.00  0.00            
ATOM   1606  CD  LYS X 114      -7.616  -4.849  14.444  0.00  0.00            
ATOM   1607  HD2 LYS X 114      -7.340  -4.652  13.408  0.00  0.00            
ATOM   1608  HD3 LYS X 114      -6.979  -5.638  14.844  0.00  0.00            
ATOM   1609  CE  LYS X 114      -9.005  -5.257  14.651  0.00  0.00            
ATOM   1610  HE2 LYS X 114      -9.224  -5.516  15.686  0.00  0.00            
ATOM   1611  HE3 LYS X 114      -9.686  -4.470  14.330  0.00  0.00            
ATOM   1612  NZ  LYS X 114      -9.492  -6.353  13.808  0.00  0.00            
ATOM   1613  HZ1 LYS X 114     -10.106  -7.055  14.195  0.00  0.00            
ATOM   1614  HZ2 LYS X 114     -10.036  -5.832  13.136  0.00  0.00            
ATOM   1615  HZ3 LYS X 114      -8.720  -6.842  13.377  0.00  0.00            
ATOM   1616  C   LYS X 114      -6.485  -1.284  16.816  0.00  0.00            
ATOM   1617  O   LYS X 114      -7.419  -0.499  16.979  0.00  0.00            
ATOM   1618  N   GLU X 115      -5.984  -1.996  17.803  0.00  0.00            
ATOM   1619  H   GLU X 115      -5.246  -2.669  17.653  0.00  0.00            
ATOM   1620  CA  GLU X 115      -6.627  -2.008  19.165  0.00  0.00            
ATOM   1621  HA  GLU X 115      -7.692  -2.004  18.932  0.00  0.00            
ATOM   1622  CB  GLU X 115      -6.317  -3.236  19.901  0.00  0.00            
ATOM   1623  HB2 GLU X 115      -6.944  -3.359  20.784  0.00  0.00            
ATOM   1624  HB3 GLU X 115      -6.513  -4.137  19.319  0.00  0.00            
ATOM   1625  CG  GLU X 115      -4.883  -3.331  20.383  0.00  0.00            
ATOM   1626  HG2 GLU X 115      -4.210  -3.654  19.587  0.00  0.00            
ATOM   1627  HG3 GLU X 115      -4.435  -2.476  20.889  0.00  0.00            
ATOM   1628  CD  GLU X 115      -4.692  -4.389  21.419  0.00  0.00            
ATOM   1629  OE1 GLU X 115      -5.044  -4.074  22.568  0.00  0.00            
ATOM   1630  OE2 GLU X 115      -3.980  -5.370  21.185  0.00  0.00            
ATOM   1631  C   GLU X 115      -6.408  -0.696  19.948  0.00  0.00            
ATOM   1632  O   GLU X 115      -7.253  -0.400  20.770  0.00  0.00            
ATOM   1633  N   MET X 116      -5.418   0.029  19.578  0.00  0.00            
ATOM   1634  H   MET X 116      -4.686  -0.386  19.018  0.00  0.00            
ATOM   1635  CA  MET X 116      -5.144   1.430  19.910  0.00  0.00            
ATOM   1636  HA  MET X 116      -5.319   1.543  20.980  0.00  0.00            
ATOM   1637  CB  MET X 116      -3.640   1.821  19.659  0.00  0.00            
ATOM   1638  HB2 MET X 116      -3.078   1.182  20.339  0.00  0.00            
ATOM   1639  HB3 MET X 116      -3.333   1.633  18.630  0.00  0.00            
ATOM   1640  CG  MET X 116      -3.294   3.220  19.957  0.00  0.00            
ATOM   1641  HG2 MET X 116      -2.287   3.279  19.543  0.00  0.00            
ATOM   1642  HG3 MET X 116      -3.915   3.940  19.425  0.00  0.00            
ATOM   1643  SD  MET X 116      -3.254   3.647  21.656  0.00  0.00            
ATOM   1644  CE  MET X 116      -1.731   2.731  22.192  0.00  0.00            
ATOM   1645  HE1 MET X 116      -0.979   2.935  21.429  0.00  0.00            
ATOM   1646  HE2 MET X 116      -1.430   3.060  23.186  0.00  0.00            
ATOM   1647  HE3 MET X 116      -1.804   1.647  22.287  0.00  0.00            
ATOM   1648  C   MET X 116      -6.128   2.330  19.258  0.00  0.00            
ATOM   1649  O   MET X 116      -6.464   3.295  19.870  0.00  0.00            
ATOM   1650  N   GLY X 117      -6.652   2.094  18.075  0.00  0.00            
ATOM   1651  H   GLY X 117      -6.252   1.342  17.531  0.00  0.00            
ATOM   1652  CA  GLY X 117      -7.772   2.877  17.456  0.00  0.00            
ATOM   1653  HA2 GLY X 117      -8.525   2.110  17.272  0.00  0.00            
ATOM   1654  HA3 GLY X 117      -8.146   3.590  18.191  0.00  0.00            
ATOM   1655  C   GLY X 117      -7.522   3.666  16.196  0.00  0.00            
ATOM   1656  O   GLY X 117      -8.509   4.320  15.835  0.00  0.00            
ATOM   1657  N   ALA X 118      -6.383   3.593  15.461  0.00  0.00            
ATOM   1658  H   ALA X 118      -5.628   2.988  15.749  0.00  0.00            
ATOM   1659  CA  ALA X 118      -6.268   4.177  14.105  0.00  0.00            
ATOM   1660  HA  ALA X 118      -6.710   5.172  14.162  0.00  0.00            
ATOM   1661  CB  ALA X 118      -4.733   4.374  13.704  0.00  0.00            
ATOM   1662  HB1 ALA X 118      -4.636   4.777  12.695  0.00  0.00            
ATOM   1663  HB2 ALA X 118      -4.229   5.055  14.389  0.00  0.00            
ATOM   1664  HB3 ALA X 118      -4.225   3.411  13.752  0.00  0.00            
ATOM   1665  C   ALA X 118      -6.997   3.420  12.992  0.00  0.00            
ATOM   1666  O   ALA X 118      -7.135   2.167  12.916  0.00  0.00            
ATOM   1667  N   LEU X 119      -7.286   4.127  11.869  0.00  0.00            
ATOM   1668  H   LEU X 119      -7.225   5.135  11.881  0.00  0.00            
ATOM   1669  CA  LEU X 119      -7.671   3.624  10.568  0.00  0.00            
ATOM   1670  HA  LEU X 119      -8.316   2.786  10.830  0.00  0.00            
ATOM   1671  CB  LEU X 119      -8.245   4.787   9.715  0.00  0.00            
ATOM   1672  HB2 LEU X 119      -9.233   5.089  10.063  0.00  0.00            
ATOM   1673  HB3 LEU X 119      -7.562   5.631   9.620  0.00  0.00            
ATOM   1674  CG  LEU X 119      -8.625   4.297   8.331  0.00  0.00            
ATOM   1675  HG  LEU X 119      -7.765   3.805   7.876  0.00  0.00            
ATOM   1676  CD1 LEU X 119      -9.727   3.206   8.374  0.00  0.00            
ATOM   1677 HD11 LEU X 119      -9.330   2.368   8.946  0.00  0.00            
ATOM   1678 HD12 LEU X 119     -10.697   3.470   8.796  0.00  0.00            
ATOM   1679 HD13 LEU X 119      -9.825   2.782   7.376  0.00  0.00            
ATOM   1680  CD2 LEU X 119      -9.062   5.461   7.429  0.00  0.00            
ATOM   1681 HD21 LEU X 119      -9.549   5.112   6.519  0.00  0.00            
ATOM   1682 HD22 LEU X 119      -9.893   5.932   7.954  0.00  0.00            
ATOM   1683 HD23 LEU X 119      -8.227   6.143   7.267  0.00  0.00            
ATOM   1684  C   LEU X 119      -6.485   2.825   9.945  0.00  0.00            
ATOM   1685  O   LEU X 119      -5.615   3.410   9.284  0.00  0.00            
ATOM   1686  N   THR X 120      -6.447   1.491  10.128  0.00  0.00            
ATOM   1687  H   THR X 120      -7.291   1.048  10.463  0.00  0.00            
ATOM   1688  CA  THR X 120      -5.255   0.610  10.039  0.00  0.00            
ATOM   1689  HA  THR X 120      -4.351   1.217   9.996  0.00  0.00            
ATOM   1690  CB  THR X 120      -5.108  -0.256  11.279  0.00  0.00            
ATOM   1691  HB  THR X 120      -5.995  -0.883  11.360  0.00  0.00            
ATOM   1692  CG2 THR X 120      -3.768  -1.012  11.249  0.00  0.00            
ATOM   1693 HG21 THR X 120      -2.964  -0.279  11.327  0.00  0.00            
ATOM   1694 HG22 THR X 120      -3.710  -1.659  12.124  0.00  0.00            
ATOM   1695 HG23 THR X 120      -3.617  -1.547  10.311  0.00  0.00            
ATOM   1696  OG1 THR X 120      -5.003   0.591  12.407  0.00  0.00            
ATOM   1697  HG1 THR X 120      -5.875   0.976  12.522  0.00  0.00            
ATOM   1698  C   THR X 120      -5.297  -0.243   8.724  0.00  0.00            
ATOM   1699  O   THR X 120      -6.154  -1.123   8.663  0.00  0.00            
ATOM   1700  N   VAL X 121      -4.437   0.036   7.773  0.00  0.00            
ATOM   1701  H   VAL X 121      -3.750   0.744   7.989  0.00  0.00            
ATOM   1702  CA  VAL X 121      -4.376  -0.480   6.412  0.00  0.00            
ATOM   1703  HA  VAL X 121      -5.198  -1.188   6.304  0.00  0.00            
ATOM   1704  CB  VAL X 121      -4.572   0.593   5.310  0.00  0.00            
ATOM   1705  HB  VAL X 121      -3.656   1.140   5.088  0.00  0.00            
ATOM   1706  CG1 VAL X 121      -4.974  -0.081   4.019  0.00  0.00            
ATOM   1707 HG11 VAL X 121      -4.180  -0.733   3.651  0.00  0.00            
ATOM   1708 HG12 VAL X 121      -5.825  -0.743   4.181  0.00  0.00            
ATOM   1709 HG13 VAL X 121      -5.144   0.721   3.301  0.00  0.00            
ATOM   1710  CG2 VAL X 121      -5.708   1.436   5.778  0.00  0.00            
ATOM   1711 HG21 VAL X 121      -5.454   2.194   6.518  0.00  0.00            
ATOM   1712 HG22 VAL X 121      -6.144   2.039   4.982  0.00  0.00            
ATOM   1713 HG23 VAL X 121      -6.530   0.963   6.315  0.00  0.00            
ATOM   1714  C   VAL X 121      -3.062  -1.187   6.225  0.00  0.00            
ATOM   1715  O   VAL X 121      -1.983  -0.631   6.447  0.00  0.00            
ATOM   1716  N   GLY X 122      -3.028  -2.390   5.725  0.00  0.00            
ATOM   1717  H   GLY X 122      -3.925  -2.707   5.386  0.00  0.00            
ATOM   1718  CA  GLY X 122      -1.851  -3.059   5.274  0.00  0.00            
ATOM   1719  HA2 GLY X 122      -0.923  -2.704   5.724  0.00  0.00            
ATOM   1720  HA3 GLY X 122      -1.907  -4.109   5.561  0.00  0.00            
ATOM   1721  C   GLY X 122      -1.622  -2.983   3.717  0.00  0.00            
ATOM   1722  O   GLY X 122      -2.612  -2.953   2.943  0.00  0.00            
ATOM   1723  N   VAL X 123      -0.367  -2.859   3.276  0.00  0.00            
ATOM   1724  H   VAL X 123       0.427  -2.653   3.865  0.00  0.00            
ATOM   1725  CA  VAL X 123       0.082  -2.903   1.861  0.00  0.00            
ATOM   1726  HA  VAL X 123      -0.733  -3.361   1.301  0.00  0.00            
ATOM   1727  CB  VAL X 123       0.232  -1.419   1.307  0.00  0.00            
ATOM   1728  HB  VAL X 123       1.044  -0.912   1.830  0.00  0.00            
ATOM   1729  CG1 VAL X 123       0.493  -1.330  -0.181  0.00  0.00            
ATOM   1730 HG11 VAL X 123       1.319  -1.992  -0.447  0.00  0.00            
ATOM   1731 HG12 VAL X 123      -0.280  -1.725  -0.840  0.00  0.00            
ATOM   1732 HG13 VAL X 123       0.685  -0.302  -0.486  0.00  0.00            
ATOM   1733  CG2 VAL X 123      -1.044  -0.464   1.481  0.00  0.00            
ATOM   1734 HG21 VAL X 123      -1.816  -0.723   0.756  0.00  0.00            
ATOM   1735 HG22 VAL X 123      -1.446  -0.605   2.484  0.00  0.00            
ATOM   1736 HG23 VAL X 123      -0.778   0.551   1.187  0.00  0.00            
ATOM   1737  C   VAL X 123       1.326  -3.782   1.791  0.00  0.00            
ATOM   1738  O   VAL X 123       2.435  -3.422   2.099  0.00  0.00            
ATOM   1739  N   VAL X 124       1.265  -5.011   1.333  0.00  0.00            
ATOM   1740  H   VAL X 124       0.369  -5.246   0.931  0.00  0.00            
ATOM   1741  CA  VAL X 124       2.255  -6.123   1.501  0.00  0.00            
ATOM   1742  HA  VAL X 124       3.214  -5.662   1.733  0.00  0.00            
ATOM   1743  CB  VAL X 124       1.963  -7.183   2.592  0.00  0.00            
ATOM   1744  HB  VAL X 124       2.751  -7.936   2.587  0.00  0.00            
ATOM   1745  CG1 VAL X 124       1.975  -6.401   3.923  0.00  0.00            
ATOM   1746 HG11 VAL X 124       1.156  -5.683   3.860  0.00  0.00            
ATOM   1747 HG12 VAL X 124       1.762  -7.049   4.773  0.00  0.00            
ATOM   1748 HG13 VAL X 124       2.886  -5.832   4.108  0.00  0.00            
ATOM   1749  CG2 VAL X 124       0.562  -7.907   2.465  0.00  0.00            
ATOM   1750 HG21 VAL X 124       0.234  -8.510   3.313  0.00  0.00            
ATOM   1751 HG22 VAL X 124      -0.118  -7.069   2.320  0.00  0.00            
ATOM   1752 HG23 VAL X 124       0.574  -8.462   1.527  0.00  0.00            
ATOM   1753  C   VAL X 124       2.444  -6.672   0.086  0.00  0.00            
ATOM   1754  O   VAL X 124       1.562  -7.023  -0.750  0.00  0.00            
ATOM   1755  N   THR X 125       3.686  -6.995  -0.212  0.00  0.00            
ATOM   1756  H   THR X 125       4.393  -6.791   0.481  0.00  0.00            
ATOM   1757  CA  THR X 125       4.199  -7.637  -1.440  0.00  0.00            
ATOM   1758  HA  THR X 125       3.482  -7.566  -2.257  0.00  0.00            
ATOM   1759  CB  THR X 125       5.399  -6.864  -2.018  0.00  0.00            
ATOM   1760  HB  THR X 125       6.017  -7.511  -2.641  0.00  0.00            
ATOM   1761  CG2 THR X 125       4.907  -5.725  -3.024  0.00  0.00            
ATOM   1762 HG21 THR X 125       5.705  -5.070  -3.372  0.00  0.00            
ATOM   1763 HG22 THR X 125       4.470  -6.249  -3.874  0.00  0.00            
ATOM   1764 HG23 THR X 125       4.220  -5.152  -2.400  0.00  0.00            
ATOM   1765  OG1 THR X 125       6.288  -6.256  -1.102  0.00  0.00            
ATOM   1766  HG1 THR X 125       6.810  -6.985  -0.758  0.00  0.00            
ATOM   1767  C   THR X 125       4.485  -9.082  -1.128  0.00  0.00            
ATOM   1768  O   THR X 125       4.871  -9.332  -0.026  0.00  0.00            
ATOM   1769  N   ARG X 126       4.288  -9.998  -2.048  0.00  0.00            
ATOM   1770  H   ARG X 126       3.945  -9.657  -2.935  0.00  0.00            
ATOM   1771  CA  ARG X 126       4.498 -11.437  -1.887  0.00  0.00            
ATOM   1772  HA  ARG X 126       5.278 -11.493  -1.128  0.00  0.00            
ATOM   1773  CB  ARG X 126       3.261 -12.281  -1.449  0.00  0.00            
ATOM   1774  HB2 ARG X 126       3.462 -13.330  -1.663  0.00  0.00            
ATOM   1775  HB3 ARG X 126       3.090 -12.059  -0.396  0.00  0.00            
ATOM   1776  CG  ARG X 126       1.963 -11.953  -2.197  0.00  0.00            
ATOM   1777  HG2 ARG X 126       1.600 -10.985  -1.852  0.00  0.00            
ATOM   1778  HG3 ARG X 126       2.150 -11.994  -3.269  0.00  0.00            
ATOM   1779  CD  ARG X 126       1.001 -13.049  -1.746  0.00  0.00            
ATOM   1780  HD2 ARG X 126       1.425 -14.036  -1.930  0.00  0.00            
ATOM   1781  HD3 ARG X 126       0.888 -12.911  -0.672  0.00  0.00            
ATOM   1782  NE  ARG X 126      -0.370 -12.902  -2.250  0.00  0.00            
ATOM   1783  HE  ARG X 126      -1.050 -12.402  -1.695  0.00  0.00            
ATOM   1784  CZ  ARG X 126      -0.724 -13.339  -3.465  0.00  0.00            
ATOM   1785  NH1 ARG X 126       0.044 -14.012  -4.245  0.00  0.00            
ATOM   1786 HH11 ARG X 126       0.967 -14.210  -3.885  0.00  0.00            
ATOM   1787 HH12 ARG X 126      -0.279 -14.280  -5.163  0.00  0.00            
ATOM   1788  NH2 ARG X 126      -1.936 -13.124  -3.785  0.00  0.00            
ATOM   1789 HH21 ARG X 126      -2.562 -12.834  -3.047  0.00  0.00            
ATOM   1790 HH22 ARG X 126      -2.377 -13.619  -4.547  0.00  0.00            
ATOM   1791  C   ARG X 126       5.189 -12.183  -3.029  0.00  0.00            
ATOM   1792  O   ARG X 126       5.112 -11.780  -4.139  0.00  0.00            
ATOM   1793  N   PRO X 127       6.001 -13.246  -2.742  0.00  0.00            
ATOM   1794  CD  PRO X 127       6.180 -13.919  -1.469  0.00  0.00            
ATOM   1795  HD2 PRO X 127       5.458 -14.734  -1.422  0.00  0.00            
ATOM   1796  HD3 PRO X 127       6.135 -13.183  -0.666  0.00  0.00            
ATOM   1797  CG  PRO X 127       7.566 -14.514  -1.394  0.00  0.00            
ATOM   1798  HG2 PRO X 127       7.541 -15.400  -0.760  0.00  0.00            
ATOM   1799  HG3 PRO X 127       8.277 -13.766  -1.044  0.00  0.00            
ATOM   1800  CB  PRO X 127       7.850 -14.794  -2.862  0.00  0.00            
ATOM   1801  HB2 PRO X 127       7.487 -15.755  -3.228  0.00  0.00            
ATOM   1802  HB3 PRO X 127       8.928 -14.764  -3.022  0.00  0.00            
ATOM   1803  CA  PRO X 127       7.106 -13.655  -3.591  0.00  0.00            
ATOM   1804  HA  PRO X 127       7.889 -12.901  -3.655  0.00  0.00            
ATOM   1805  C   PRO X 127       6.726 -14.127  -4.986  0.00  0.00            
ATOM   1806  O   PRO X 127       5.600 -14.714  -5.181  0.00  0.00            
ATOM   1807  N   PHE X 128       7.751 -14.013  -5.805  0.00  0.00            
ATOM   1808  H   PHE X 128       8.590 -13.543  -5.496  0.00  0.00            
ATOM   1809  CA  PHE X 128       7.937 -14.747  -7.125  0.00  0.00            
ATOM   1810  HA  PHE X 128       7.019 -14.803  -7.710  0.00  0.00            
ATOM   1811  CB  PHE X 128       8.871 -13.839  -7.937  0.00  0.00            
ATOM   1812  HB2 PHE X 128       8.413 -12.858  -8.061  0.00  0.00            
ATOM   1813  HB3 PHE X 128       9.790 -13.761  -7.356  0.00  0.00            
ATOM   1814  CG  PHE X 128       9.193 -14.319  -9.356  0.00  0.00            
ATOM   1815  CD1 PHE X 128       8.274 -14.288 -10.402  0.00  0.00            
ATOM   1816  HD1 PHE X 128       7.297 -13.875 -10.201  0.00  0.00            
ATOM   1817  CE1 PHE X 128       8.678 -14.735 -11.651  0.00  0.00            
ATOM   1818  HE1 PHE X 128       7.935 -14.743 -12.434  0.00  0.00            
ATOM   1819  CZ  PHE X 128      10.006 -15.105 -11.851  0.00  0.00            
ATOM   1820  HZ  PHE X 128      10.356 -15.412 -12.824  0.00  0.00            
ATOM   1821  CE2 PHE X 128      10.948 -15.178 -10.857  0.00  0.00            
ATOM   1822  HE2 PHE X 128      11.970 -15.320 -11.179  0.00  0.00            
ATOM   1823  CD2 PHE X 128      10.550 -14.748  -9.565  0.00  0.00            
ATOM   1824  HD2 PHE X 128      11.360 -14.703  -8.852  0.00  0.00            
ATOM   1825  C   PHE X 128       8.450 -16.212  -6.949  0.00  0.00            
ATOM   1826  O   PHE X 128       8.972 -16.629  -5.908  0.00  0.00            
ATOM   1827  N   SER X 129       8.287 -16.935  -8.061  0.00  0.00            
ATOM   1828  H   SER X 129       7.632 -16.560  -8.732  0.00  0.00            
ATOM   1829  CA  SER X 129       8.656 -18.353  -8.113  0.00  0.00            
ATOM   1830  HA  SER X 129       8.002 -18.926  -7.455  0.00  0.00            
ATOM   1831  CB  SER X 129       8.344 -18.922  -9.532  0.00  0.00            
ATOM   1832  HB2 SER X 129       8.814 -19.864  -9.815  0.00  0.00            
ATOM   1833  HB3 SER X 129       7.281 -18.976  -9.767  0.00  0.00            
ATOM   1834  OG  SER X 129       8.663 -17.915 -10.525  0.00  0.00            
ATOM   1835  HG  SER X 129       8.311 -18.170 -11.381  0.00  0.00            
ATOM   1836  C   SER X 129      10.139 -18.769  -7.846  0.00  0.00            
ATOM   1837  O   SER X 129      10.405 -19.893  -7.475  0.00  0.00            
ATOM   1838  N   PHE X 130      11.064 -17.769  -8.120  0.00  0.00            
ATOM   1839  H   PHE X 130      10.729 -17.063  -8.759  0.00  0.00            
ATOM   1840  CA  PHE X 130      12.488 -17.931  -7.763  0.00  0.00            
ATOM   1841  HA  PHE X 130      12.912 -18.719  -8.385  0.00  0.00            
ATOM   1842  CB  PHE X 130      13.179 -16.613  -8.061  0.00  0.00            
ATOM   1843  HB2 PHE X 130      12.950 -16.385  -9.102  0.00  0.00            
ATOM   1844  HB3 PHE X 130      12.667 -15.828  -7.504  0.00  0.00            
ATOM   1845  CG  PHE X 130      14.681 -16.581  -8.060  0.00  0.00            
ATOM   1846  CD1 PHE X 130      15.331 -16.007  -6.986  0.00  0.00            
ATOM   1847  HD1 PHE X 130      14.816 -15.613  -6.122  0.00  0.00            
ATOM   1848  CE1 PHE X 130      16.735 -16.032  -6.937  0.00  0.00            
ATOM   1849  HE1 PHE X 130      17.243 -15.638  -6.069  0.00  0.00            
ATOM   1850  CZ  PHE X 130      17.519 -16.484  -7.981  0.00  0.00            
ATOM   1851  HZ  PHE X 130      18.595 -16.496  -8.074  0.00  0.00            
ATOM   1852  CE2 PHE X 130      16.827 -16.979  -9.114  0.00  0.00            
ATOM   1853  HE2 PHE X 130      17.393 -17.360  -9.952  0.00  0.00            
ATOM   1854  CD2 PHE X 130      15.473 -17.036  -9.168  0.00  0.00            
ATOM   1855  HD2 PHE X 130      14.941 -17.432 -10.019  0.00  0.00            
ATOM   1856  C   PHE X 130      12.709 -18.195  -6.270  0.00  0.00            
ATOM   1857  O   PHE X 130      13.773 -18.735  -5.898  0.00  0.00            
ATOM   1858  N   GLU X 131      11.811 -17.796  -5.345  0.00  0.00            
ATOM   1859  H   GLU X 131      10.967 -17.406  -5.742  0.00  0.00            
ATOM   1860  CA  GLU X 131      11.917 -18.078  -3.934  0.00  0.00            
ATOM   1861  HA  GLU X 131      12.947 -18.179  -3.588  0.00  0.00            
ATOM   1862  CB  GLU X 131      11.250 -16.949  -3.116  0.00  0.00            
ATOM   1863  HB2 GLU X 131      10.263 -16.671  -3.487  0.00  0.00            
ATOM   1864  HB3 GLU X 131      11.144 -17.284  -2.085  0.00  0.00            
ATOM   1865  CG  GLU X 131      12.208 -15.772  -3.223  0.00  0.00            
ATOM   1866  HG2 GLU X 131      13.212 -15.986  -2.856  0.00  0.00            
ATOM   1867  HG3 GLU X 131      12.249 -15.355  -4.229  0.00  0.00            
ATOM   1868  CD  GLU X 131      11.794 -14.547  -2.469  0.00  0.00            
ATOM   1869  OE1 GLU X 131      11.625 -14.707  -1.225  0.00  0.00            
ATOM   1870  OE2 GLU X 131      11.743 -13.443  -3.095  0.00  0.00            
ATOM   1871  C   GLU X 131      11.111 -19.323  -3.483  0.00  0.00            
ATOM   1872  O   GLU X 131      11.240 -19.819  -2.343  0.00  0.00            
ATOM   1873  N   GLY X 132      10.340 -19.956  -4.336  0.00  0.00            
ATOM   1874  H   GLY X 132      10.108 -19.550  -5.232  0.00  0.00            
ATOM   1875  CA  GLY X 132       9.839 -21.279  -4.259  0.00  0.00            
ATOM   1876  HA2 GLY X 132       9.606 -21.695  -5.238  0.00  0.00            
ATOM   1877  HA3 GLY X 132      10.665 -21.846  -3.832  0.00  0.00            
ATOM   1878  C   GLY X 132       8.624 -21.543  -3.318  0.00  0.00            
ATOM   1879  O   GLY X 132       8.127 -20.570  -2.690  0.00  0.00            
ATOM   1880  N   ARG X 133       8.117 -22.831  -3.335  0.00  0.00            
ATOM   1881  H   ARG X 133       8.600 -23.546  -3.860  0.00  0.00            
ATOM   1882  CA  ARG X 133       6.823 -23.177  -2.718  0.00  0.00            
ATOM   1883  HA  ARG X 133       5.993 -22.821  -3.331  0.00  0.00            
ATOM   1884  CB  ARG X 133       6.617 -24.695  -2.834  0.00  0.00            
ATOM   1885  HB2 ARG X 133       6.830 -24.909  -3.881  0.00  0.00            
ATOM   1886  HB3 ARG X 133       7.365 -25.242  -2.260  0.00  0.00            
ATOM   1887  CG  ARG X 133       5.198 -25.269  -2.417  0.00  0.00            
ATOM   1888  HG2 ARG X 133       5.178 -26.343  -2.597  0.00  0.00            
ATOM   1889  HG3 ARG X 133       5.135 -25.095  -1.342  0.00  0.00            
ATOM   1890  CD  ARG X 133       3.932 -24.763  -3.084  0.00  0.00            
ATOM   1891  HD2 ARG X 133       3.821 -23.683  -2.987  0.00  0.00            
ATOM   1892  HD3 ARG X 133       3.947 -24.852  -4.170  0.00  0.00            
ATOM   1893  NE  ARG X 133       2.672 -25.316  -2.560  0.00  0.00            
ATOM   1894  HE  ARG X 133       2.147 -24.801  -1.868  0.00  0.00            
ATOM   1895  CZ  ARG X 133       2.159 -26.482  -2.998  0.00  0.00            
ATOM   1896  NH1 ARG X 133       2.644 -27.053  -4.044  0.00  0.00            
ATOM   1897 HH11 ARG X 133       3.513 -26.722  -4.440  0.00  0.00            
ATOM   1898 HH12 ARG X 133       2.179 -27.832  -4.487  0.00  0.00            
ATOM   1899  NH2 ARG X 133       1.124 -27.003  -2.373  0.00  0.00            
ATOM   1900 HH21 ARG X 133       0.595 -26.463  -1.704  0.00  0.00            
ATOM   1901 HH22 ARG X 133       0.814 -27.955  -2.504  0.00  0.00            
ATOM   1902  C   ARG X 133       6.659 -22.733  -1.232  0.00  0.00            
ATOM   1903  O   ARG X 133       5.633 -22.186  -0.839  0.00  0.00            
ATOM   1904  N   LYS X 134       7.732 -22.841  -0.421  0.00  0.00            
ATOM   1905  H   LYS X 134       8.653 -23.082  -0.760  0.00  0.00            
ATOM   1906  CA  LYS X 134       7.525 -22.608   1.002  0.00  0.00            
ATOM   1907  HA  LYS X 134       6.559 -22.971   1.354  0.00  0.00            
ATOM   1908  CB  LYS X 134       8.603 -23.243   1.859  0.00  0.00            
ATOM   1909  HB2 LYS X 134       8.376 -24.292   1.670  0.00  0.00            
ATOM   1910  HB3 LYS X 134       9.589 -23.098   1.417  0.00  0.00            
ATOM   1911  CG  LYS X 134       8.569 -22.863   3.449  0.00  0.00            
ATOM   1912  HG2 LYS X 134       8.582 -21.774   3.450  0.00  0.00            
ATOM   1913  HG3 LYS X 134       7.730 -23.315   3.978  0.00  0.00            
ATOM   1914  CD  LYS X 134       9.885 -23.333   4.017  0.00  0.00            
ATOM   1915  HD2 LYS X 134      10.002 -24.360   3.672  0.00  0.00            
ATOM   1916  HD3 LYS X 134      10.650 -22.790   3.462  0.00  0.00            
ATOM   1917  CE  LYS X 134      10.239 -23.167   5.503  0.00  0.00            
ATOM   1918  HE2 LYS X 134       9.574 -23.739   6.151  0.00  0.00            
ATOM   1919  HE3 LYS X 134      11.229 -23.588   5.672  0.00  0.00            
ATOM   1920  NZ  LYS X 134      10.360 -21.756   5.927  0.00  0.00            
ATOM   1921  HZ1 LYS X 134       9.609 -21.143   5.641  0.00  0.00            
ATOM   1922  HZ2 LYS X 134      10.327 -21.792   6.936  0.00  0.00            
ATOM   1923  HZ3 LYS X 134      11.254 -21.355   5.681  0.00  0.00            
ATOM   1924  C   LYS X 134       7.384 -21.122   1.231  0.00  0.00            
ATOM   1925  O   LYS X 134       6.444 -20.681   1.908  0.00  0.00            
ATOM   1926  N   ARG X 135       8.322 -20.349   0.696  0.00  0.00            
ATOM   1927  H   ARG X 135       9.006 -20.776   0.087  0.00  0.00            
ATOM   1928  CA  ARG X 135       8.301 -18.821   0.906  0.00  0.00            
ATOM   1929  HA  ARG X 135       8.354 -18.611   1.975  0.00  0.00            
ATOM   1930  CB  ARG X 135       9.575 -18.165   0.308  0.00  0.00            
ATOM   1931  HB2 ARG X 135       9.786 -18.390  -0.738  0.00  0.00            
ATOM   1932  HB3 ARG X 135       9.466 -17.098   0.499  0.00  0.00            
ATOM   1933  CG  ARG X 135      10.815 -18.536   1.232  0.00  0.00            
ATOM   1934  HG2 ARG X 135      10.656 -18.052   2.196  0.00  0.00            
ATOM   1935  HG3 ARG X 135      10.912 -19.617   1.339  0.00  0.00            
ATOM   1936  CD  ARG X 135      12.125 -18.047   0.711  0.00  0.00            
ATOM   1937  HD2 ARG X 135      12.833 -18.400   1.462  0.00  0.00            
ATOM   1938  HD3 ARG X 135      12.254 -18.459  -0.290  0.00  0.00            
ATOM   1939  NE  ARG X 135      12.097 -16.575   0.772  0.00  0.00            
ATOM   1940  HE  ARG X 135      11.532 -16.079   0.098  0.00  0.00            
ATOM   1941  CZ  ARG X 135      12.724 -15.794   1.561  0.00  0.00            
ATOM   1942  NH1 ARG X 135      13.397 -16.231   2.613  0.00  0.00            
ATOM   1943 HH11 ARG X 135      13.155 -17.142   2.975  0.00  0.00            
ATOM   1944 HH12 ARG X 135      13.907 -15.553   3.162  0.00  0.00            
ATOM   1945  NH2 ARG X 135      12.704 -14.504   1.351  0.00  0.00            
ATOM   1946 HH21 ARG X 135      12.299 -14.285   0.452  0.00  0.00            
ATOM   1947 HH22 ARG X 135      13.290 -13.869   1.873  0.00  0.00            
ATOM   1948  C   ARG X 135       7.045 -18.203   0.344  0.00  0.00            
ATOM   1949  O   ARG X 135       6.423 -17.360   0.974  0.00  0.00            
ATOM   1950  N   GLN X 136       6.567 -18.679  -0.753  0.00  0.00            
ATOM   1951  H   GLN X 136       7.195 -19.298  -1.246  0.00  0.00            
ATOM   1952  CA  GLN X 136       5.236 -18.324  -1.352  0.00  0.00            
ATOM   1953  HA  GLN X 136       5.144 -17.238  -1.372  0.00  0.00            
ATOM   1954  CB  GLN X 136       5.202 -18.880  -2.866  0.00  0.00            
ATOM   1955  HB2 GLN X 136       5.486 -19.932  -2.864  0.00  0.00            
ATOM   1956  HB3 GLN X 136       4.180 -18.657  -3.174  0.00  0.00            
ATOM   1957  CG  GLN X 136       6.127 -18.205  -3.805  0.00  0.00            
ATOM   1958  HG2 GLN X 136       5.867 -17.151  -3.717  0.00  0.00            
ATOM   1959  HG3 GLN X 136       7.172 -18.342  -3.531  0.00  0.00            
ATOM   1960  CD  GLN X 136       5.854 -18.642  -5.207  0.00  0.00            
ATOM   1961  OE1 GLN X 136       5.915 -19.776  -5.595  0.00  0.00            
ATOM   1962  NE2 GLN X 136       5.522 -17.658  -6.033  0.00  0.00            
ATOM   1963 HE21 GLN X 136       5.612 -17.848  -7.020  0.00  0.00            
ATOM   1964 HE22 GLN X 136       5.362 -16.715  -5.705  0.00  0.00            
ATOM   1965  C   GLN X 136       4.085 -18.750  -0.549  0.00  0.00            
ATOM   1966  O   GLN X 136       3.230 -17.888  -0.243  0.00  0.00            
ATOM   1967  N   THR X 137       3.945 -19.991  -0.109  0.00  0.00            
ATOM   1968  H   THR X 137       4.569 -20.693  -0.482  0.00  0.00            
ATOM   1969  CA  THR X 137       2.847 -20.399   0.852  0.00  0.00            
ATOM   1970  HA  THR X 137       1.863 -20.126   0.472  0.00  0.00            
ATOM   1971  CB  THR X 137       2.848 -21.920   1.114  0.00  0.00            
ATOM   1972  HB  THR X 137       2.155 -22.108   1.935  0.00  0.00            
ATOM   1973  CG2 THR X 137       2.393 -22.722  -0.062  0.00  0.00            
ATOM   1974 HG21 THR X 137       1.501 -22.230  -0.447  0.00  0.00            
ATOM   1975 HG22 THR X 137       3.206 -22.746  -0.788  0.00  0.00            
ATOM   1976 HG23 THR X 137       2.128 -23.743   0.213  0.00  0.00            
ATOM   1977  OG1 THR X 137       4.153 -22.369   1.371  0.00  0.00            
ATOM   1978  HG1 THR X 137       4.624 -22.453   0.538  0.00  0.00            
ATOM   1979  C   THR X 137       3.013 -19.618   2.156  0.00  0.00            
ATOM   1980  O   THR X 137       2.014 -19.199   2.707  0.00  0.00            
ATOM   1981  N   GLN X 138       4.227 -19.351   2.677  0.00  0.00            
ATOM   1982  H   GLN X 138       5.040 -19.828   2.315  0.00  0.00            
ATOM   1983  CA  GLN X 138       4.588 -18.655   4.011  0.00  0.00            
ATOM   1984  HA  GLN X 138       3.970 -19.081   4.802  0.00  0.00            
ATOM   1985  CB  GLN X 138       6.072 -18.865   4.268  0.00  0.00            
ATOM   1986  HB2 GLN X 138       6.383 -19.891   4.076  0.00  0.00            
ATOM   1987  HB3 GLN X 138       6.632 -18.403   3.455  0.00  0.00            
ATOM   1988  CG  GLN X 138       6.635 -18.279   5.590  0.00  0.00            
ATOM   1989  HG2 GLN X 138       6.727 -17.194   5.533  0.00  0.00            
ATOM   1990  HG3 GLN X 138       5.921 -18.534   6.374  0.00  0.00            
ATOM   1991  CD  GLN X 138       8.039 -18.842   5.899  0.00  0.00            
ATOM   1992  OE1 GLN X 138       8.301 -19.900   6.491  0.00  0.00            
ATOM   1993  NE2 GLN X 138       8.982 -18.141   5.378  0.00  0.00            
ATOM   1994 HE21 GLN X 138       9.906 -18.438   5.659  0.00  0.00            
ATOM   1995 HE22 GLN X 138       8.846 -17.190   5.063  0.00  0.00            
ATOM   1996  C   GLN X 138       4.286 -17.154   3.972  0.00  0.00            
ATOM   1997  O   GLN X 138       3.881 -16.546   4.999  0.00  0.00            
ATOM   1998  N   ALA X 139       4.442 -16.450   2.815  0.00  0.00            
ATOM   1999  H   ALA X 139       5.138 -16.872   2.216  0.00  0.00            
ATOM   2000  CA  ALA X 139       3.950 -15.121   2.497  0.00  0.00            
ATOM   2001  HA  ALA X 139       4.289 -14.423   3.262  0.00  0.00            
ATOM   2002  CB  ALA X 139       4.501 -14.654   1.171  0.00  0.00            
ATOM   2003  HB1 ALA X 139       4.426 -15.302   0.297  0.00  0.00            
ATOM   2004  HB2 ALA X 139       4.038 -13.694   0.945  0.00  0.00            
ATOM   2005  HB3 ALA X 139       5.580 -14.564   1.289  0.00  0.00            
ATOM   2006  C   ALA X 139       2.389 -15.060   2.497  0.00  0.00            
ATOM   2007  O   ALA X 139       1.794 -14.156   3.106  0.00  0.00            
ATOM   2008  N   ALA X 140       1.649 -16.021   1.834  0.00  0.00            
ATOM   2009  H   ALA X 140       2.160 -16.690   1.276  0.00  0.00            
ATOM   2010  CA  ALA X 140       0.171 -16.031   1.727  0.00  0.00            
ATOM   2011  HA  ALA X 140      -0.149 -15.052   1.368  0.00  0.00            
ATOM   2012  CB  ALA X 140      -0.177 -16.997   0.585  0.00  0.00            
ATOM   2013  HB1 ALA X 140       0.207 -17.954   0.938  0.00  0.00            
ATOM   2014  HB2 ALA X 140      -1.248 -17.013   0.382  0.00  0.00            
ATOM   2015  HB3 ALA X 140       0.438 -16.618  -0.232  0.00  0.00            
ATOM   2016  C   ALA X 140      -0.456 -16.310   3.083  0.00  0.00            
ATOM   2017  O   ALA X 140      -1.309 -15.610   3.607  0.00  0.00            
ATOM   2018  N   ALA X 141       0.120 -17.301   3.777  0.00  0.00            
ATOM   2019  H   ALA X 141       0.782 -17.895   3.300  0.00  0.00            
ATOM   2020  CA  ALA X 141      -0.052 -17.500   5.254  0.00  0.00            
ATOM   2021  HA  ALA X 141      -1.114 -17.648   5.452  0.00  0.00            
ATOM   2022  CB  ALA X 141       0.427 -18.865   5.661  0.00  0.00            
ATOM   2023  HB1 ALA X 141       0.042 -19.037   6.665  0.00  0.00            
ATOM   2024  HB2 ALA X 141      -0.104 -19.639   5.108  0.00  0.00            
ATOM   2025  HB3 ALA X 141       1.485 -18.999   5.436  0.00  0.00            
ATOM   2026  C   ALA X 141       0.473 -16.431   6.268  0.00  0.00            
ATOM   2027  O   ALA X 141       0.021 -16.355   7.442  0.00  0.00            
ATOM   2028  N   GLY X 142       1.289 -15.485   5.814  0.00  0.00            
ATOM   2029  H   GLY X 142       1.704 -15.683   4.915  0.00  0.00            
ATOM   2030  CA  GLY X 142       1.465 -14.104   6.395  0.00  0.00            
ATOM   2031  HA2 GLY X 142       1.713 -14.250   7.446  0.00  0.00            
ATOM   2032  HA3 GLY X 142       2.221 -13.511   5.880  0.00  0.00            
ATOM   2033  C   GLY X 142       0.194 -13.222   6.335  0.00  0.00            
ATOM   2034  O   GLY X 142      -0.303 -12.786   7.437  0.00  0.00            
ATOM   2035  N   VAL X 143      -0.297 -13.021   5.168  0.00  0.00            
ATOM   2036  H   VAL X 143       0.146 -13.485   4.387  0.00  0.00            
ATOM   2037  CA  VAL X 143      -1.545 -12.194   4.830  0.00  0.00            
ATOM   2038  HA  VAL X 143      -1.331 -11.173   5.143  0.00  0.00            
ATOM   2039  CB  VAL X 143      -1.823 -12.236   3.305  0.00  0.00            
ATOM   2040  HB  VAL X 143      -1.850 -13.257   2.923  0.00  0.00            
ATOM   2041  CG1 VAL X 143      -3.119 -11.494   2.826  0.00  0.00            
ATOM   2042 HG11 VAL X 143      -3.867 -11.432   3.616  0.00  0.00            
ATOM   2043 HG12 VAL X 143      -2.905 -10.507   2.417  0.00  0.00            
ATOM   2044 HG13 VAL X 143      -3.614 -12.109   2.075  0.00  0.00            
ATOM   2045  CG2 VAL X 143      -0.685 -11.545   2.474  0.00  0.00            
ATOM   2046 HG21 VAL X 143      -0.613 -11.854   1.430  0.00  0.00            
ATOM   2047 HG22 VAL X 143      -0.731 -10.459   2.549  0.00  0.00            
ATOM   2048 HG23 VAL X 143       0.314 -11.651   2.896  0.00  0.00            
ATOM   2049  C   VAL X 143      -2.762 -12.728   5.578  0.00  0.00            
ATOM   2050  O   VAL X 143      -3.555 -11.944   6.130  0.00  0.00            
ATOM   2051  N   GLU X 144      -3.029 -14.039   5.746  0.00  0.00            
ATOM   2052  H   GLU X 144      -2.378 -14.621   5.241  0.00  0.00            
ATOM   2053  CA  GLU X 144      -4.213 -14.538   6.468  0.00  0.00            
ATOM   2054  HA  GLU X 144      -5.054 -13.872   6.278  0.00  0.00            
ATOM   2055  CB  GLU X 144      -4.488 -15.959   6.119  0.00  0.00            
ATOM   2056  HB2 GLU X 144      -3.599 -16.589   6.100  0.00  0.00            
ATOM   2057  HB3 GLU X 144      -5.141 -16.367   6.890  0.00  0.00            
ATOM   2058  CG  GLU X 144      -5.120 -16.034   4.670  0.00  0.00            
ATOM   2059  HG2 GLU X 144      -6.025 -15.439   4.781  0.00  0.00            
ATOM   2060  HG3 GLU X 144      -4.418 -15.606   3.953  0.00  0.00            
ATOM   2061  CD  GLU X 144      -5.600 -17.445   4.357  0.00  0.00            
ATOM   2062  OE1 GLU X 144      -5.045 -18.170   3.491  0.00  0.00            
ATOM   2063  OE2 GLU X 144      -6.496 -17.918   5.105  0.00  0.00            
ATOM   2064  C   GLU X 144      -3.872 -14.404   7.939  0.00  0.00            
ATOM   2065  O   GLU X 144      -4.823 -14.426   8.770  0.00  0.00            
ATOM   2066  N   ALA X 145      -2.628 -14.267   8.401  0.00  0.00            
ATOM   2067  H   ALA X 145      -1.891 -14.680   7.847  0.00  0.00            
ATOM   2068  CA  ALA X 145      -2.275 -13.824   9.744  0.00  0.00            
ATOM   2069  HA  ALA X 145      -3.005 -14.216  10.453  0.00  0.00            
ATOM   2070  CB  ALA X 145      -0.883 -14.300  10.161  0.00  0.00            
ATOM   2071  HB1 ALA X 145      -0.719 -14.129  11.224  0.00  0.00            
ATOM   2072  HB2 ALA X 145      -0.739 -15.372  10.017  0.00  0.00            
ATOM   2073  HB3 ALA X 145      -0.086 -13.807   9.604  0.00  0.00            
ATOM   2074  C   ALA X 145      -2.435 -12.286   9.918  0.00  0.00            
ATOM   2075  O   ALA X 145      -2.772 -11.807  10.982  0.00  0.00            
ATOM   2076  N   MET X 146      -2.165 -11.538   8.872  0.00  0.00            
ATOM   2077  H   MET X 146      -1.671 -11.977   8.109  0.00  0.00            
ATOM   2078  CA  MET X 146      -2.363 -10.066   8.830  0.00  0.00            
ATOM   2079  HA  MET X 146      -2.051  -9.654   9.790  0.00  0.00            
ATOM   2080  CB  MET X 146      -1.481  -9.478   7.756  0.00  0.00            
ATOM   2081  HB2 MET X 146      -0.458  -9.843   7.660  0.00  0.00            
ATOM   2082  HB3 MET X 146      -2.092  -9.705   6.883  0.00  0.00            
ATOM   2083  CG  MET X 146      -1.263  -7.947   7.909  0.00  0.00            
ATOM   2084  HG2 MET X 146      -2.195  -7.409   7.737  0.00  0.00            
ATOM   2085  HG3 MET X 146      -1.006  -7.782   8.954  0.00  0.00            
ATOM   2086  SD  MET X 146       0.222  -7.472   6.981  0.00  0.00            
ATOM   2087  CE  MET X 146       0.390  -5.748   7.356  0.00  0.00            
ATOM   2088  HE1 MET X 146      -0.485  -5.178   7.041  0.00  0.00            
ATOM   2089  HE2 MET X 146       0.549  -5.702   8.433  0.00  0.00            
ATOM   2090  HE3 MET X 146       1.175  -5.263   6.777  0.00  0.00            
ATOM   2091  C   MET X 146      -3.837  -9.676   8.577  0.00  0.00            
ATOM   2092  O   MET X 146      -4.265  -8.576   8.968  0.00  0.00            
ATOM   2093  N   LYS X 147      -4.717 -10.598   8.183  0.00  0.00            
ATOM   2094  H   LYS X 147      -4.418 -11.496   7.832  0.00  0.00            
ATOM   2095  CA  LYS X 147      -6.120 -10.256   7.782  0.00  0.00            
ATOM   2096  HA  LYS X 147      -6.126  -9.608   6.905  0.00  0.00            
ATOM   2097  CB  LYS X 147      -6.847 -11.521   7.225  0.00  0.00            
ATOM   2098  HB2 LYS X 147      -6.316 -11.706   6.292  0.00  0.00            
ATOM   2099  HB3 LYS X 147      -6.700 -12.361   7.905  0.00  0.00            
ATOM   2100  CG  LYS X 147      -8.344 -11.390   7.049  0.00  0.00            
ATOM   2101  HG2 LYS X 147      -8.786 -11.417   8.046  0.00  0.00            
ATOM   2102  HG3 LYS X 147      -8.508 -10.502   6.439  0.00  0.00            
ATOM   2103  CD  LYS X 147      -8.819 -12.589   6.292  0.00  0.00            
ATOM   2104  HD2 LYS X 147      -8.474 -12.472   5.264  0.00  0.00            
ATOM   2105  HD3 LYS X 147      -8.500 -13.501   6.795  0.00  0.00            
ATOM   2106  CE  LYS X 147     -10.356 -12.632   6.225  0.00  0.00            
ATOM   2107  HE2 LYS X 147     -10.710 -12.339   7.213  0.00  0.00            
ATOM   2108  HE3 LYS X 147     -10.714 -11.874   5.527  0.00  0.00            
ATOM   2109  NZ  LYS X 147     -10.852 -13.954   5.787  0.00  0.00            
ATOM   2110  HZ1 LYS X 147     -11.822 -13.836   5.530  0.00  0.00            
ATOM   2111  HZ2 LYS X 147     -10.313 -14.313   5.013  0.00  0.00            
ATOM   2112  HZ3 LYS X 147     -10.771 -14.702   6.462  0.00  0.00            
ATOM   2113  C   LYS X 147      -6.914  -9.630   8.964  0.00  0.00            
ATOM   2114  O   LYS X 147      -7.413  -8.545   8.854  0.00  0.00            
ATOM   2115  N   ALA X 148      -6.938 -10.263  10.149  0.00  0.00            
ATOM   2116  H   ALA X 148      -6.435 -11.138  10.095  0.00  0.00            
ATOM   2117  CA  ALA X 148      -7.605  -9.735  11.390  0.00  0.00            
ATOM   2118  HA  ALA X 148      -8.603  -9.410  11.098  0.00  0.00            
ATOM   2119  CB  ALA X 148      -7.774 -10.827  12.483  0.00  0.00            
ATOM   2120  HB1 ALA X 148      -8.095 -10.425  13.444  0.00  0.00            
ATOM   2121  HB2 ALA X 148      -8.477 -11.615  12.210  0.00  0.00            
ATOM   2122  HB3 ALA X 148      -6.764 -11.207  12.639  0.00  0.00            
ATOM   2123  C   ALA X 148      -6.821  -8.538  11.980  0.00  0.00            
ATOM   2124  O   ALA X 148      -7.395  -7.843  12.860  0.00  0.00            
ATOM   2125  N   ALA X 149      -5.571  -8.302  11.555  0.00  0.00            
ATOM   2126  H   ALA X 149      -5.190  -8.755  10.736  0.00  0.00            
ATOM   2127  CA  ALA X 149      -4.836  -7.169  12.141  0.00  0.00            
ATOM   2128  HA  ALA X 149      -5.126  -7.107  13.189  0.00  0.00            
ATOM   2129  CB  ALA X 149      -3.338  -7.405  11.997  0.00  0.00            
ATOM   2130  HB1 ALA X 149      -2.947  -8.271  12.530  0.00  0.00            
ATOM   2131  HB2 ALA X 149      -3.076  -7.569  10.952  0.00  0.00            
ATOM   2132  HB3 ALA X 149      -2.730  -6.556  12.312  0.00  0.00            
ATOM   2133  C   ALA X 149      -5.180  -5.792  11.564  0.00  0.00            
ATOM   2134  O   ALA X 149      -4.678  -4.798  12.092  0.00  0.00            
ATOM   2135  N   VAL X 150      -5.955  -5.760  10.455  0.00  0.00            
ATOM   2136  H   VAL X 150      -6.096  -6.638   9.976  0.00  0.00            
ATOM   2137  CA  VAL X 150      -6.331  -4.526   9.813  0.00  0.00            
ATOM   2138  HA  VAL X 150      -6.077  -3.662  10.426  0.00  0.00            
ATOM   2139  CB  VAL X 150      -5.486  -4.476   8.563  0.00  0.00            
ATOM   2140  HB  VAL X 150      -5.799  -3.605   7.986  0.00  0.00            
ATOM   2141  CG1 VAL X 150      -4.005  -4.375   8.826  0.00  0.00            
ATOM   2142 HG11 VAL X 150      -3.888  -3.755   9.716  0.00  0.00            
ATOM   2143 HG12 VAL X 150      -3.660  -5.360   9.140  0.00  0.00            
ATOM   2144 HG13 VAL X 150      -3.524  -3.984   7.931  0.00  0.00            
ATOM   2145  CG2 VAL X 150      -5.605  -5.686   7.654  0.00  0.00            
ATOM   2146 HG21 VAL X 150      -4.959  -5.487   6.799  0.00  0.00            
ATOM   2147 HG22 VAL X 150      -5.347  -6.658   8.076  0.00  0.00            
ATOM   2148 HG23 VAL X 150      -6.653  -5.919   7.462  0.00  0.00            
ATOM   2149  C   VAL X 150      -7.824  -4.278   9.432  0.00  0.00            
ATOM   2150  O   VAL X 150      -8.665  -5.198   9.417  0.00  0.00            
ATOM   2151  N   ASP X 151      -8.128  -3.054   9.036  0.00  0.00            
ATOM   2152  H   ASP X 151      -7.442  -2.347   9.257  0.00  0.00            
ATOM   2153  CA  ASP X 151      -9.345  -2.646   8.295  0.00  0.00            
ATOM   2154  HA  ASP X 151     -10.252  -3.022   8.769  0.00  0.00            
ATOM   2155  CB  ASP X 151      -9.526  -1.052   8.213  0.00  0.00            
ATOM   2156  HB2 ASP X 151      -8.697  -0.578   7.685  0.00  0.00            
ATOM   2157  HB3 ASP X 151     -10.414  -0.741   7.663  0.00  0.00            
ATOM   2158  CG  ASP X 151      -9.741  -0.462   9.633  0.00  0.00            
ATOM   2159  OD1 ASP X 151     -10.890  -0.102   9.988  0.00  0.00            
ATOM   2160  OD2 ASP X 151      -8.793  -0.211  10.400  0.00  0.00            
ATOM   2161  C   ASP X 151      -9.465  -3.251   6.896  0.00  0.00            
ATOM   2162  O   ASP X 151     -10.582  -3.558   6.464  0.00  0.00            
ATOM   2163  N   THR X 152      -8.313  -3.306   6.210  0.00  0.00            
ATOM   2164  H   THR X 152      -7.484  -2.883   6.601  0.00  0.00            
ATOM   2165  CA  THR X 152      -8.139  -3.723   4.824  0.00  0.00            
ATOM   2166  HA  THR X 152      -8.705  -4.627   4.597  0.00  0.00            
ATOM   2167  CB  THR X 152      -8.591  -2.573   3.931  0.00  0.00            
ATOM   2168  HB  THR X 152      -8.273  -1.632   4.382  0.00  0.00            
ATOM   2169  CG2 THR X 152      -8.124  -2.393   2.474  0.00  0.00            
ATOM   2170 HG21 THR X 152      -8.305  -3.331   1.950  0.00  0.00            
ATOM   2171 HG22 THR X 152      -8.594  -1.509   2.043  0.00  0.00            
ATOM   2172 HG23 THR X 152      -7.057  -2.170   2.502  0.00  0.00            
ATOM   2173  OG1 THR X 152      -9.941  -2.733   3.898  0.00  0.00            
ATOM   2174  HG1 THR X 152     -10.203  -2.888   4.807  0.00  0.00            
ATOM   2175  C   THR X 152      -6.739  -4.065   4.532  0.00  0.00            
ATOM   2176  O   THR X 152      -5.868  -3.372   5.068  0.00  0.00            
ATOM   2177  N   LEU X 153      -6.560  -5.043   3.662  0.00  0.00            
ATOM   2178  H   LEU X 153      -7.365  -5.513   3.276  0.00  0.00            
ATOM   2179  CA  LEU X 153      -5.267  -5.594   3.181  0.00  0.00            
ATOM   2180  HA  LEU X 153      -4.552  -4.946   3.688  0.00  0.00            
ATOM   2181  CB  LEU X 153      -5.071  -6.994   3.754  0.00  0.00            
ATOM   2182  HB2 LEU X 153      -5.459  -7.059   4.772  0.00  0.00            
ATOM   2183  HB3 LEU X 153      -5.737  -7.672   3.222  0.00  0.00            
ATOM   2184  CG  LEU X 153      -3.618  -7.528   3.817  0.00  0.00            
ATOM   2185  HG  LEU X 153      -3.245  -7.947   2.882  0.00  0.00            
ATOM   2186  CD1 LEU X 153      -2.569  -6.480   4.310  0.00  0.00            
ATOM   2187 HD11 LEU X 153      -2.854  -5.948   5.217  0.00  0.00            
ATOM   2188 HD12 LEU X 153      -1.661  -7.033   4.550  0.00  0.00            
ATOM   2189 HD13 LEU X 153      -2.234  -5.695   3.632  0.00  0.00            
ATOM   2190  CD2 LEU X 153      -3.489  -8.668   4.857  0.00  0.00            
ATOM   2191 HD21 LEU X 153      -4.237  -9.371   4.490  0.00  0.00            
ATOM   2192 HD22 LEU X 153      -2.500  -9.123   4.831  0.00  0.00            
ATOM   2193 HD23 LEU X 153      -3.715  -8.334   5.869  0.00  0.00            
ATOM   2194  C   LEU X 153      -5.021  -5.578   1.728  0.00  0.00            
ATOM   2195  O   LEU X 153      -5.501  -6.462   0.992  0.00  0.00            
ATOM   2196  N   ILE X 154      -4.256  -4.592   1.315  0.00  0.00            
ATOM   2197  H   ILE X 154      -3.858  -3.869   1.897  0.00  0.00            
ATOM   2198  CA  ILE X 154      -3.839  -4.550  -0.060  0.00  0.00            
ATOM   2199  HA  ILE X 154      -4.658  -4.989  -0.631  0.00  0.00            
ATOM   2200  CB  ILE X 154      -3.455  -3.176  -0.530  0.00  0.00            
ATOM   2201  HB  ILE X 154      -2.394  -3.011  -0.341  0.00  0.00            
ATOM   2202  CG2 ILE X 154      -3.447  -3.136  -2.042  0.00  0.00            
ATOM   2203 HG21 ILE X 154      -4.419  -3.184  -2.532  0.00  0.00            
ATOM   2204 HG22 ILE X 154      -2.889  -2.279  -2.420  0.00  0.00            
ATOM   2205 HG23 ILE X 154      -2.897  -4.024  -2.355  0.00  0.00            
ATOM   2206  CG1 ILE X 154      -4.228  -1.858  -0.088  0.00  0.00            
ATOM   2207 HG12 ILE X 154      -4.138  -1.743   0.992  0.00  0.00            
ATOM   2208 HG13 ILE X 154      -3.788  -1.001  -0.598  0.00  0.00            
ATOM   2209  CD1 ILE X 154      -5.737  -1.968  -0.457  0.00  0.00            
ATOM   2210 HD11 ILE X 154      -5.884  -2.036  -1.535  0.00  0.00            
ATOM   2211 HD12 ILE X 154      -6.208  -2.877  -0.082  0.00  0.00            
ATOM   2212 HD13 ILE X 154      -6.324  -1.129  -0.083  0.00  0.00            
ATOM   2213  C   ILE X 154      -2.630  -5.492  -0.249  0.00  0.00            
ATOM   2214  O   ILE X 154      -1.609  -5.303   0.403  0.00  0.00            
ATOM   2215  N   VAL X 155      -2.619  -6.469  -1.215  0.00  0.00            
ATOM   2216  H   VAL X 155      -3.397  -6.580  -1.851  0.00  0.00            
ATOM   2217  CA  VAL X 155      -1.569  -7.479  -1.398  0.00  0.00            
ATOM   2218  HA  VAL X 155      -0.665  -7.348  -0.804  0.00  0.00            
ATOM   2219  CB  VAL X 155      -2.168  -8.907  -1.262  0.00  0.00            
ATOM   2220  HB  VAL X 155      -2.852  -9.152  -2.075  0.00  0.00            
ATOM   2221  CG1 VAL X 155      -1.015  -9.877  -1.179  0.00  0.00            
ATOM   2222 HG11 VAL X 155      -0.243  -9.830  -0.411  0.00  0.00            
ATOM   2223 HG12 VAL X 155      -1.311 -10.922  -1.093  0.00  0.00            
ATOM   2224 HG13 VAL X 155      -0.480  -9.804  -2.125  0.00  0.00            
ATOM   2225  CG2 VAL X 155      -2.914  -9.112  -0.057  0.00  0.00            
ATOM   2226 HG21 VAL X 155      -2.454  -8.632   0.808  0.00  0.00            
ATOM   2227 HG22 VAL X 155      -3.897  -8.657  -0.178  0.00  0.00            
ATOM   2228 HG23 VAL X 155      -3.154 -10.170   0.057  0.00  0.00            
ATOM   2229  C   VAL X 155      -1.175  -7.293  -2.870  0.00  0.00            
ATOM   2230  O   VAL X 155      -1.972  -7.469  -3.795  0.00  0.00            
ATOM   2231  N   ILE X 156       0.123  -7.227  -3.170  0.00  0.00            
ATOM   2232  H   ILE X 156       0.763  -7.104  -2.398  0.00  0.00            
ATOM   2233  CA  ILE X 156       0.735  -7.235  -4.478  0.00  0.00            
ATOM   2234  HA  ILE X 156       0.007  -7.170  -5.287  0.00  0.00            
ATOM   2235  CB  ILE X 156       1.562  -5.872  -4.619  0.00  0.00            
ATOM   2236  HB  ILE X 156       2.290  -5.821  -3.810  0.00  0.00            
ATOM   2237  CG2 ILE X 156       2.167  -5.810  -5.998  0.00  0.00            
ATOM   2238 HG21 ILE X 156       1.389  -5.736  -6.758  0.00  0.00            
ATOM   2239 HG22 ILE X 156       2.679  -4.850  -6.060  0.00  0.00            
ATOM   2240 HG23 ILE X 156       2.773  -6.667  -6.294  0.00  0.00            
ATOM   2241  CG1 ILE X 156       0.761  -4.565  -4.479  0.00  0.00            
ATOM   2242 HG12 ILE X 156       0.713  -3.917  -5.354  0.00  0.00            
ATOM   2243 HG13 ILE X 156      -0.265  -4.906  -4.344  0.00  0.00            
ATOM   2244  CD1 ILE X 156       1.004  -3.746  -3.264  0.00  0.00            
ATOM   2245 HD11 ILE X 156       1.032  -4.384  -2.381  0.00  0.00            
ATOM   2246 HD12 ILE X 156       1.933  -3.201  -3.434  0.00  0.00            
ATOM   2247 HD13 ILE X 156       0.254  -2.966  -3.130  0.00  0.00            
ATOM   2248  C   ILE X 156       1.613  -8.488  -4.722  0.00  0.00            
ATOM   2249  O   ILE X 156       2.574  -8.790  -3.990  0.00  0.00            
ATOM   2250  N   PRO X 157       1.433  -9.273  -5.793  0.00  0.00            
ATOM   2251  CD  PRO X 157       0.314  -9.388  -6.667  0.00  0.00            
ATOM   2252  HD2 PRO X 157       0.475  -8.808  -7.576  0.00  0.00            
ATOM   2253  HD3 PRO X 157      -0.608  -9.043  -6.198  0.00  0.00            
ATOM   2254  CG  PRO X 157       0.228 -10.876  -7.136  0.00  0.00            
ATOM   2255  HG2 PRO X 157      -0.230 -11.025  -8.114  0.00  0.00            
ATOM   2256  HG3 PRO X 157      -0.393 -11.438  -6.439  0.00  0.00            
ATOM   2257  CB  PRO X 157       1.621 -11.411  -6.876  0.00  0.00            
ATOM   2258  HB2 PRO X 157       2.107 -11.684  -7.812  0.00  0.00            
ATOM   2259  HB3 PRO X 157       1.534 -12.310  -6.266  0.00  0.00            
ATOM   2260  CA  PRO X 157       2.388 -10.337  -6.173  0.00  0.00            
ATOM   2261  HA  PRO X 157       2.767 -10.888  -5.312  0.00  0.00            
ATOM   2262  C   PRO X 157       3.534  -9.755  -6.965  0.00  0.00            
ATOM   2263  O   PRO X 157       3.454  -8.954  -7.870  0.00  0.00            
ATOM   2264  N   ASN X 158       4.707 -10.266  -6.671  0.00  0.00            
ATOM   2265  H   ASN X 158       4.805 -11.080  -6.081  0.00  0.00            
ATOM   2266  CA  ASN X 158       5.959  -9.771  -7.278  0.00  0.00            
ATOM   2267  HA  ASN X 158       5.960  -8.692  -7.121  0.00  0.00            
ATOM   2268  CB  ASN X 158       7.120 -10.300  -6.414  0.00  0.00            
ATOM   2269  HB2 ASN X 158       7.054 -11.371  -6.223  0.00  0.00            
ATOM   2270  HB3 ASN X 158       8.102 -10.118  -6.852  0.00  0.00            
ATOM   2271  CG  ASN X 158       7.104  -9.466  -5.095  0.00  0.00            
ATOM   2272  OD1 ASN X 158       6.319  -8.556  -4.832  0.00  0.00            
ATOM   2273  ND2 ASN X 158       8.022  -9.716  -4.280  0.00  0.00            
ATOM   2274 HD21 ASN X 158       8.023  -9.172  -3.428  0.00  0.00            
ATOM   2275 HD22 ASN X 158       8.565 -10.554  -4.430  0.00  0.00            
ATOM   2276  C   ASN X 158       6.086 -10.068  -8.752  0.00  0.00            
ATOM   2277  O   ASN X 158       6.818  -9.326  -9.409  0.00  0.00            
ATOM   2278  N   ASP X 159       5.369 -11.066  -9.280  0.00  0.00            
ATOM   2279  H   ASP X 159       4.765 -11.593  -8.665  0.00  0.00            
ATOM   2280  CA  ASP X 159       5.370 -11.388 -10.659  0.00  0.00            
ATOM   2281  HA  ASP X 159       6.422 -11.503 -10.925  0.00  0.00            
ATOM   2282  CB  ASP X 159       4.639 -12.727 -10.957  0.00  0.00            
ATOM   2283  HB2 ASP X 159       5.212 -13.513 -10.465  0.00  0.00            
ATOM   2284  HB3 ASP X 159       3.642 -12.723 -10.514  0.00  0.00            
ATOM   2285  CG  ASP X 159       4.605 -13.107 -12.463  0.00  0.00            
ATOM   2286  OD1 ASP X 159       5.586 -13.426 -13.121  0.00  0.00            
ATOM   2287  OD2 ASP X 159       3.466 -13.085 -13.016  0.00  0.00            
ATOM   2288  C   ASP X 159       4.840 -10.234 -11.499  0.00  0.00            
ATOM   2289  O   ASP X 159       5.347  -9.970 -12.561  0.00  0.00            
ATOM   2290  N   ARG X 160       4.010  -9.380 -10.915  0.00  0.00            
ATOM   2291  H   ARG X 160       3.729  -9.582  -9.967  0.00  0.00            
ATOM   2292  CA  ARG X 160       3.402  -8.195 -11.545  0.00  0.00            
ATOM   2293  HA  ARG X 160       3.203  -8.465 -12.582  0.00  0.00            
ATOM   2294  CB  ARG X 160       1.966  -7.930 -10.930  0.00  0.00            
ATOM   2295  HB2 ARG X 160       2.012  -7.588  -9.897  0.00  0.00            
ATOM   2296  HB3 ARG X 160       1.500  -7.019 -11.310  0.00  0.00            
ATOM   2297  CG  ARG X 160       1.038  -9.147 -11.039  0.00  0.00            
ATOM   2298  HG2 ARG X 160       1.018  -9.513 -12.065  0.00  0.00            
ATOM   2299  HG3 ARG X 160       1.380 -10.015 -10.475  0.00  0.00            
ATOM   2300  CD  ARG X 160      -0.437  -8.817 -10.557  0.00  0.00            
ATOM   2301  HD2 ARG X 160      -0.355  -8.827  -9.470  0.00  0.00            
ATOM   2302  HD3 ARG X 160      -0.775  -7.794 -10.726  0.00  0.00            
ATOM   2303  NE  ARG X 160      -1.468  -9.786 -11.020  0.00  0.00            
ATOM   2304  HE  ARG X 160      -1.674 -10.595 -10.453  0.00  0.00            
ATOM   2305  CZ  ARG X 160      -2.243  -9.698 -12.099  0.00  0.00            
ATOM   2306  NH1 ARG X 160      -2.159  -8.711 -12.976  0.00  0.00            
ATOM   2307 HH11 ARG X 160      -1.658  -7.914 -12.612  0.00  0.00            
ATOM   2308 HH12 ARG X 160      -2.762  -8.849 -13.774  0.00  0.00            
ATOM   2309  NH2 ARG X 160      -3.090 -10.550 -12.375  0.00  0.00            
ATOM   2310 HH21 ARG X 160      -3.327 -11.258 -11.695  0.00  0.00            
ATOM   2311 HH22 ARG X 160      -3.632 -10.381 -13.211  0.00  0.00            
ATOM   2312  C   ARG X 160       4.304  -6.990 -11.655  0.00  0.00            
ATOM   2313  O   ARG X 160       4.220  -6.369 -12.691  0.00  0.00            
ATOM   2314  N   LEU X 161       5.222  -6.749 -10.778  0.00  0.00            
ATOM   2315  H   LEU X 161       5.311  -7.433 -10.040  0.00  0.00            
ATOM   2316  CA  LEU X 161       6.205  -5.733 -10.821  0.00  0.00            
ATOM   2317  HA  LEU X 161       5.681  -4.836 -11.152  0.00  0.00            
ATOM   2318  CB  LEU X 161       6.913  -5.675  -9.440  0.00  0.00            
ATOM   2319  HB2 LEU X 161       7.623  -6.488  -9.283  0.00  0.00            
ATOM   2320  HB3 LEU X 161       7.539  -4.783  -9.475  0.00  0.00            
ATOM   2321  CG  LEU X 161       6.051  -5.371  -8.192  0.00  0.00            
ATOM   2322  HG  LEU X 161       5.371  -6.211  -8.048  0.00  0.00            
ATOM   2323  CD1 LEU X 161       6.731  -5.432  -6.800  0.00  0.00            
ATOM   2324 HD11 LEU X 161       5.915  -5.603  -6.097  0.00  0.00            
ATOM   2325 HD12 LEU X 161       7.516  -6.187  -6.764  0.00  0.00            
ATOM   2326 HD13 LEU X 161       7.243  -4.514  -6.512  0.00  0.00            
ATOM   2327  CD2 LEU X 161       5.229  -4.163  -8.357  0.00  0.00            
ATOM   2328 HD21 LEU X 161       4.779  -3.801  -7.433  0.00  0.00            
ATOM   2329 HD22 LEU X 161       5.775  -3.392  -8.900  0.00  0.00            
ATOM   2330 HD23 LEU X 161       4.405  -4.388  -9.035  0.00  0.00            
ATOM   2331  C   LEU X 161       7.235  -6.106 -11.893  0.00  0.00            
ATOM   2332  O   LEU X 161       7.524  -5.375 -12.762  0.00  0.00            
ATOM   2333  N   LEU X 162       7.674  -7.375 -11.973  0.00  0.00            
ATOM   2334  H   LEU X 162       7.367  -8.035 -11.272  0.00  0.00            
ATOM   2335  CA  LEU X 162       8.592  -7.919 -12.971  0.00  0.00            
ATOM   2336  HA  LEU X 162       9.533  -7.370 -13.007  0.00  0.00            
ATOM   2337  CB  LEU X 162       8.957  -9.268 -12.583  0.00  0.00            
ATOM   2338  HB2 LEU X 162       9.270  -9.255 -11.540  0.00  0.00            
ATOM   2339  HB3 LEU X 162       8.007  -9.802 -12.620  0.00  0.00            
ATOM   2340  CG  LEU X 162      10.075 -10.045 -13.304  0.00  0.00            
ATOM   2341  HG  LEU X 162       9.907 -10.060 -14.382  0.00  0.00            
ATOM   2342  CD1 LEU X 162      11.446  -9.452 -13.014  0.00  0.00            
ATOM   2343 HD11 LEU X 162      11.398  -8.412 -13.338  0.00  0.00            
ATOM   2344 HD12 LEU X 162      11.720  -9.606 -11.971  0.00  0.00            
ATOM   2345 HD13 LEU X 162      12.185 -10.023 -13.573  0.00  0.00            
ATOM   2346  CD2 LEU X 162      10.135 -11.471 -12.743  0.00  0.00            
ATOM   2347 HD21 LEU X 162      10.418 -11.527 -11.692  0.00  0.00            
ATOM   2348 HD22 LEU X 162       9.303 -12.148 -12.936  0.00  0.00            
ATOM   2349 HD23 LEU X 162      10.940 -11.972 -13.281  0.00  0.00            
ATOM   2350  C   LEU X 162       8.047  -7.911 -14.433  0.00  0.00            
ATOM   2351  O   LEU X 162       8.851  -7.811 -15.372  0.00  0.00            
ATOM   2352  N   ASP X 163       6.712  -7.942 -14.562  0.00  0.00            
ATOM   2353  H   ASP X 163       6.045  -8.232 -13.860  0.00  0.00            
ATOM   2354  CA  ASP X 163       6.082  -7.835 -15.900  0.00  0.00            
ATOM   2355  HA  ASP X 163       6.805  -8.238 -16.609  0.00  0.00            
ATOM   2356  CB  ASP X 163       4.747  -8.629 -15.879  0.00  0.00            
ATOM   2357  HB2 ASP X 163       4.916  -9.668 -15.595  0.00  0.00            
ATOM   2358  HB3 ASP X 163       4.031  -8.127 -15.228  0.00  0.00            
ATOM   2359  CG  ASP X 163       4.172  -8.626 -17.268  0.00  0.00            
ATOM   2360  OD1 ASP X 163       3.487  -7.702 -17.698  0.00  0.00            
ATOM   2361  OD2 ASP X 163       4.442  -9.671 -17.904  0.00  0.00            
ATOM   2362  C   ASP X 163       5.775  -6.343 -16.359  0.00  0.00            
ATOM   2363  O   ASP X 163       5.896  -6.044 -17.553  0.00  0.00            
ATOM   2364  N   ILE X 164       5.444  -5.382 -15.492  0.00  0.00            
ATOM   2365  H   ILE X 164       5.412  -5.584 -14.503  0.00  0.00            
ATOM   2366  CA  ILE X 164       5.360  -3.991 -15.788  0.00  0.00            
ATOM   2367  HA  ILE X 164       4.774  -3.873 -16.699  0.00  0.00            
ATOM   2368  CB  ILE X 164       4.638  -3.305 -14.583  0.00  0.00            
ATOM   2369  HB  ILE X 164       4.078  -4.118 -14.121  0.00  0.00            
ATOM   2370  CG2 ILE X 164       5.507  -2.672 -13.512  0.00  0.00            
ATOM   2371 HG21 ILE X 164       6.108  -3.326 -12.880  0.00  0.00            
ATOM   2372 HG22 ILE X 164       6.210  -1.954 -13.936  0.00  0.00            
ATOM   2373 HG23 ILE X 164       4.870  -2.082 -12.852  0.00  0.00            
ATOM   2374  CG1 ILE X 164       3.649  -2.305 -15.216  0.00  0.00            
ATOM   2375 HG12 ILE X 164       4.202  -1.476 -15.658  0.00  0.00            
ATOM   2376 HG13 ILE X 164       3.145  -2.804 -16.043  0.00  0.00            
ATOM   2377  CD1 ILE X 164       2.584  -1.668 -14.201  0.00  0.00            
ATOM   2378 HD11 ILE X 164       2.984  -0.894 -13.546  0.00  0.00            
ATOM   2379 HD12 ILE X 164       1.724  -1.356 -14.795  0.00  0.00            
ATOM   2380 HD13 ILE X 164       2.160  -2.365 -13.478  0.00  0.00            
ATOM   2381  C   ILE X 164       6.724  -3.268 -16.095  0.00  0.00            
ATOM   2382  O   ILE X 164       6.715  -2.265 -16.822  0.00  0.00            
ATOM   2383  N   VAL X 165       7.861  -3.718 -15.547  0.00  0.00            
ATOM   2384  H   VAL X 165       7.755  -4.509 -14.928  0.00  0.00            
ATOM   2385  CA  VAL X 165       9.186  -2.966 -15.793  0.00  0.00            
ATOM   2386  HA  VAL X 165       8.931  -1.909 -15.708  0.00  0.00            
ATOM   2387  CB  VAL X 165      10.224  -3.262 -14.568  0.00  0.00            
ATOM   2388  HB  VAL X 165      11.170  -2.781 -14.816  0.00  0.00            
ATOM   2389  CG1 VAL X 165       9.823  -2.774 -13.162  0.00  0.00            
ATOM   2390 HG11 VAL X 165       9.704  -1.692 -13.195  0.00  0.00            
ATOM   2391 HG12 VAL X 165       8.805  -3.101 -12.948  0.00  0.00            
ATOM   2392 HG13 VAL X 165      10.527  -3.008 -12.363  0.00  0.00            
ATOM   2393  CG2 VAL X 165      10.480  -4.754 -14.503  0.00  0.00            
ATOM   2394 HG21 VAL X 165       9.489  -5.192 -14.380  0.00  0.00            
ATOM   2395 HG22 VAL X 165      11.006  -5.015 -15.421  0.00  0.00            
ATOM   2396 HG23 VAL X 165      11.221  -5.043 -13.759  0.00  0.00            
ATOM   2397  C   VAL X 165       9.789  -3.347 -17.155  0.00  0.00            
ATOM   2398  O   VAL X 165       9.228  -4.201 -17.867  0.00  0.00            
ATOM   2399  N   ASP X 166      10.798  -2.761 -17.615  0.00  0.00            
ATOM   2400  H   ASP X 166      11.363  -2.168 -17.024  0.00  0.00            
ATOM   2401  CA  ASP X 166      11.368  -3.043 -18.911  0.00  0.00            
ATOM   2402  HA  ASP X 166      10.576  -3.049 -19.659  0.00  0.00            
ATOM   2403  CB  ASP X 166      12.441  -1.980 -19.111  0.00  0.00            
ATOM   2404  HB2 ASP X 166      11.955  -1.008 -19.026  0.00  0.00            
ATOM   2405  HB3 ASP X 166      13.149  -1.947 -18.283  0.00  0.00            
ATOM   2406  CG  ASP X 166      13.094  -1.735 -20.505  0.00  0.00            
ATOM   2407  OD1 ASP X 166      12.983  -0.662 -21.140  0.00  0.00            
ATOM   2408  OD2 ASP X 166      13.787  -2.667 -21.006  0.00  0.00            
ATOM   2409  C   ASP X 166      11.937  -4.494 -18.931  0.00  0.00            
ATOM   2410  O   ASP X 166      12.379  -5.078 -17.908  0.00  0.00            
ATOM   2411  N   LYS X 167      12.221  -5.031 -20.100  0.00  0.00            
ATOM   2412  H   LYS X 167      12.034  -4.487 -20.930  0.00  0.00            
ATOM   2413  CA  LYS X 167      12.665  -6.388 -20.274  0.00  0.00            
ATOM   2414  HA  LYS X 167      12.138  -7.020 -19.560  0.00  0.00            
ATOM   2415  CB  LYS X 167      12.268  -6.807 -21.709  0.00  0.00            
ATOM   2416  HB2 LYS X 167      11.194  -6.681 -21.844  0.00  0.00            
ATOM   2417  HB3 LYS X 167      12.796  -6.151 -22.401  0.00  0.00            
ATOM   2418  CG  LYS X 167      12.352  -8.289 -22.072  0.00  0.00            
ATOM   2419  HG2 LYS X 167      11.686  -8.422 -22.924  0.00  0.00            
ATOM   2420  HG3 LYS X 167      13.388  -8.450 -22.372  0.00  0.00            
ATOM   2421  CD  LYS X 167      11.972  -9.420 -21.114  0.00  0.00            
ATOM   2422  HD2 LYS X 167      12.794  -9.699 -20.456  0.00  0.00            
ATOM   2423  HD3 LYS X 167      11.142  -9.080 -20.494  0.00  0.00            
ATOM   2424  CE  LYS X 167      11.538 -10.731 -21.800  0.00  0.00            
ATOM   2425  HE2 LYS X 167      10.882 -10.514 -22.643  0.00  0.00            
ATOM   2426  HE3 LYS X 167      12.456 -11.142 -22.219  0.00  0.00            
ATOM   2427  NZ  LYS X 167      10.806 -11.560 -20.785  0.00  0.00            
ATOM   2428  HZ1 LYS X 167       9.921 -11.152 -20.524  0.00  0.00            
ATOM   2429  HZ2 LYS X 167      10.537 -12.370 -21.324  0.00  0.00            
ATOM   2430  HZ3 LYS X 167      11.402 -11.797 -20.005  0.00  0.00            
ATOM   2431  C   LYS X 167      14.153  -6.536 -20.008  0.00  0.00            
ATOM   2432  O   LYS X 167      14.782  -7.458 -20.510  0.00  0.00            
ATOM   2433  N   SER X 168      14.705  -5.610 -19.233  0.00  0.00            
ATOM   2434  H   SER X 168      14.152  -5.079 -18.576  0.00  0.00            
ATOM   2435  CA  SER X 168      16.207  -5.501 -18.952  0.00  0.00            
ATOM   2436  HA  SER X 168      16.717  -6.401 -19.292  0.00  0.00            
ATOM   2437  CB  SER X 168      16.780  -4.290 -19.799  0.00  0.00            
ATOM   2438  HB2 SER X 168      17.865  -4.211 -19.753  0.00  0.00            
ATOM   2439  HB3 SER X 168      16.634  -4.565 -20.844  0.00  0.00            
ATOM   2440  OG  SER X 168      16.094  -3.086 -19.496  0.00  0.00            
ATOM   2441  HG  SER X 168      15.358  -3.098 -20.112  0.00  0.00            
ATOM   2442  C   SER X 168      16.621  -5.298 -17.466  0.00  0.00            
ATOM   2443  O   SER X 168      17.711  -5.782 -17.036  0.00  0.00            
ATOM   2444  N   THR X 169      15.752  -4.696 -16.714  0.00  0.00            
ATOM   2445  H   THR X 169      14.902  -4.268 -17.053  0.00  0.00            
ATOM   2446  CA  THR X 169      15.909  -4.421 -15.289  0.00  0.00            
ATOM   2447  HA  THR X 169      16.735  -3.715 -15.198  0.00  0.00            
ATOM   2448  CB  THR X 169      14.515  -3.961 -14.683  0.00  0.00            
ATOM   2449  HB  THR X 169      13.720  -4.700 -14.781  0.00  0.00            
ATOM   2450  CG2 THR X 169      14.657  -3.243 -13.354  0.00  0.00            
ATOM   2451 HG21 THR X 169      13.822  -2.582 -13.127  0.00  0.00            
ATOM   2452 HG22 THR X 169      14.755  -3.931 -12.514  0.00  0.00            
ATOM   2453 HG23 THR X 169      15.551  -2.622 -13.396  0.00  0.00            
ATOM   2454  OG1 THR X 169      14.143  -2.804 -15.426  0.00  0.00            
ATOM   2455  HG1 THR X 169      13.880  -2.062 -14.876  0.00  0.00            
ATOM   2456  C   THR X 169      16.279  -5.741 -14.517  0.00  0.00            
ATOM   2457  O   THR X 169      15.578  -6.718 -14.624  0.00  0.00            
ATOM   2458  N   PRO X 170      17.226  -5.635 -13.544  0.00  0.00            
ATOM   2459  CD  PRO X 170      18.243  -4.639 -13.218  0.00  0.00            
ATOM   2460  HD2 PRO X 170      17.739  -3.894 -12.604  0.00  0.00            
ATOM   2461  HD3 PRO X 170      18.537  -4.301 -14.212  0.00  0.00            
ATOM   2462  CG  PRO X 170      19.370  -5.361 -12.507  0.00  0.00            
ATOM   2463  HG2 PRO X 170      20.066  -4.712 -11.976  0.00  0.00            
ATOM   2464  HG3 PRO X 170      19.977  -5.819 -13.288  0.00  0.00            
ATOM   2465  CB  PRO X 170      18.656  -6.397 -11.703  0.00  0.00            
ATOM   2466  HB2 PRO X 170      18.495  -5.840 -10.779  0.00  0.00            
ATOM   2467  HB3 PRO X 170      19.292  -7.250 -11.465  0.00  0.00            
ATOM   2468  CA  PRO X 170      17.414  -6.713 -12.600  0.00  0.00            
ATOM   2469  HA  PRO X 170      17.704  -7.599 -13.166  0.00  0.00            
ATOM   2470  C   PRO X 170      16.274  -7.099 -11.745  0.00  0.00            
ATOM   2471  O   PRO X 170      15.274  -6.431 -11.605  0.00  0.00            
ATOM   2472  N   MET X 171      16.309  -8.315 -11.158  0.00  0.00            
ATOM   2473  H   MET X 171      17.137  -8.888 -11.254  0.00  0.00            
ATOM   2474  CA  MET X 171      15.111  -8.798 -10.270  0.00  0.00            
ATOM   2475  HA  MET X 171      14.148  -8.609 -10.745  0.00  0.00            
ATOM   2476  CB  MET X 171      15.117 -10.293  -9.938  0.00  0.00            
ATOM   2477  HB2 MET X 171      15.981 -10.518  -9.312  0.00  0.00            
ATOM   2478  HB3 MET X 171      14.241 -10.455  -9.310  0.00  0.00            
ATOM   2479  CG  MET X 171      15.077 -11.221 -11.101  0.00  0.00            
ATOM   2480  HG2 MET X 171      14.212 -10.867 -11.660  0.00  0.00            
ATOM   2481  HG3 MET X 171      15.893 -11.066 -11.806  0.00  0.00            
ATOM   2482  SD  MET X 171      14.877 -13.038 -10.721  0.00  0.00            
ATOM   2483  CE  MET X 171      16.229 -13.486  -9.619  0.00  0.00            
ATOM   2484  HE1 MET X 171      16.442 -14.541  -9.793  0.00  0.00            
ATOM   2485  HE2 MET X 171      17.153 -12.911  -9.679  0.00  0.00            
ATOM   2486  HE3 MET X 171      15.876 -13.338  -8.599  0.00  0.00            
ATOM   2487  C   MET X 171      15.022  -8.083  -8.942  0.00  0.00            
ATOM   2488  O   MET X 171      13.887  -7.711  -8.564  0.00  0.00            
ATOM   2489  N   MET X 172      16.172  -7.867  -8.333  0.00  0.00            
ATOM   2490  H   MET X 172      16.961  -8.228  -8.849  0.00  0.00            
ATOM   2491  CA  MET X 172      16.242  -7.164  -7.048  0.00  0.00            
ATOM   2492  HA  MET X 172      15.380  -7.560  -6.511  0.00  0.00            
ATOM   2493  CB  MET X 172      17.548  -7.598  -6.279  0.00  0.00            
ATOM   2494  HB2 MET X 172      18.436  -7.805  -6.876  0.00  0.00            
ATOM   2495  HB3 MET X 172      17.813  -6.817  -5.567  0.00  0.00            
ATOM   2496  CG  MET X 172      17.300  -8.866  -5.419  0.00  0.00            
ATOM   2497  HG2 MET X 172      16.748  -9.566  -6.047  0.00  0.00            
ATOM   2498  HG3 MET X 172      18.297  -9.239  -5.180  0.00  0.00            
ATOM   2499  SD  MET X 172      16.178  -8.702  -3.987  0.00  0.00            
ATOM   2500  CE  MET X 172      16.495 -10.271  -3.044  0.00  0.00            
ATOM   2501  HE1 MET X 172      16.195 -11.141  -3.628  0.00  0.00            
ATOM   2502  HE2 MET X 172      17.468 -10.342  -2.557  0.00  0.00            
ATOM   2503  HE3 MET X 172      15.880 -10.453  -2.163  0.00  0.00            
ATOM   2504  C   MET X 172      16.042  -5.661  -7.215  0.00  0.00            
ATOM   2505  O   MET X 172      15.931  -4.993  -6.201  0.00  0.00            
ATOM   2506  N   GLU X 173      15.976  -5.064  -8.416  0.00  0.00            
ATOM   2507  H   GLU X 173      16.091  -5.653  -9.228  0.00  0.00            
ATOM   2508  CA  GLU X 173      15.590  -3.683  -8.692  0.00  0.00            
ATOM   2509  HA  GLU X 173      15.710  -2.992  -7.857  0.00  0.00            
ATOM   2510  CB  GLU X 173      16.380  -3.063  -9.891  0.00  0.00            
ATOM   2511  HB2 GLU X 173      16.285  -3.669 -10.791  0.00  0.00            
ATOM   2512  HB3 GLU X 173      15.993  -2.066 -10.106  0.00  0.00            
ATOM   2513  CG  GLU X 173      17.863  -2.852  -9.615  0.00  0.00            
ATOM   2514  HG2 GLU X 173      18.269  -3.801  -9.263  0.00  0.00            
ATOM   2515  HG3 GLU X 173      18.196  -2.521 -10.598  0.00  0.00            
ATOM   2516  CD  GLU X 173      18.148  -1.824  -8.524  0.00  0.00            
ATOM   2517  OE1 GLU X 173      18.411  -0.687  -8.877  0.00  0.00            
ATOM   2518  OE2 GLU X 173      17.958  -2.277  -7.383  0.00  0.00            
ATOM   2519  C   GLU X 173      14.115  -3.612  -9.052  0.00  0.00            
ATOM   2520  O   GLU X 173      13.470  -2.650  -8.745  0.00  0.00            
ATOM   2521  N   ALA X 174      13.522  -4.597  -9.618  0.00  0.00            
ATOM   2522  H   ALA X 174      13.988  -5.426  -9.960  0.00  0.00            
ATOM   2523  CA  ALA X 174      12.158  -4.630  -9.975  0.00  0.00            
ATOM   2524  HA  ALA X 174      11.772  -3.749 -10.490  0.00  0.00            
ATOM   2525  CB  ALA X 174      11.904  -5.830 -10.887  0.00  0.00            
ATOM   2526  HB1 ALA X 174      10.844  -5.902 -11.127  0.00  0.00            
ATOM   2527  HB2 ALA X 174      12.506  -5.761 -11.793  0.00  0.00            
ATOM   2528  HB3 ALA X 174      12.262  -6.758 -10.440  0.00  0.00            
ATOM   2529  C   ALA X 174      11.231  -4.689  -8.745  0.00  0.00            
ATOM   2530  O   ALA X 174      10.183  -4.049  -8.778  0.00  0.00            
ATOM   2531  N   PHE X 175      11.627  -5.486  -7.739  0.00  0.00            
ATOM   2532  H   PHE X 175      12.420  -6.108  -7.805  0.00  0.00            
ATOM   2533  CA  PHE X 175      10.790  -5.604  -6.508  0.00  0.00            
ATOM   2534  HA  PHE X 175       9.743  -5.764  -6.766  0.00  0.00            
ATOM   2535  CB  PHE X 175      11.127  -6.873  -5.696  0.00  0.00            
ATOM   2536  HB2 PHE X 175      12.081  -6.821  -5.171  0.00  0.00            
ATOM   2537  HB3 PHE X 175      10.374  -7.048  -4.926  0.00  0.00            
ATOM   2538  CG  PHE X 175      11.096  -8.153  -6.453  0.00  0.00            
ATOM   2539  CD1 PHE X 175      10.076  -8.456  -7.419  0.00  0.00            
ATOM   2540  HD1 PHE X 175       9.235  -7.801  -7.592  0.00  0.00            
ATOM   2541  CE1 PHE X 175      10.070  -9.684  -8.095  0.00  0.00            
ATOM   2542  HE1 PHE X 175       9.221  -9.872  -8.735  0.00  0.00            
ATOM   2543  CZ  PHE X 175      11.122 -10.590  -8.006  0.00  0.00            
ATOM   2544  HZ  PHE X 175      11.192 -11.513  -8.563  0.00  0.00            
ATOM   2545  CE2 PHE X 175      12.113 -10.295  -7.038  0.00  0.00            
ATOM   2546  HE2 PHE X 175      12.906 -11.003  -6.843  0.00  0.00            
ATOM   2547  CD2 PHE X 175      12.171  -9.101  -6.274  0.00  0.00            
ATOM   2548  HD2 PHE X 175      13.050  -8.964  -5.663  0.00  0.00            
ATOM   2549  C   PHE X 175      10.751  -4.210  -5.746  0.00  0.00            
ATOM   2550  O   PHE X 175       9.906  -3.985  -4.841  0.00  0.00            
ATOM   2551  N   LYS X 176      11.449  -3.166  -6.201  0.00  0.00            
ATOM   2552  H   LYS X 176      11.983  -3.249  -7.054  0.00  0.00            
ATOM   2553  CA  LYS X 176      11.327  -1.769  -5.595  0.00  0.00            
ATOM   2554  HA  LYS X 176      11.277  -1.889  -4.513  0.00  0.00            
ATOM   2555  CB  LYS X 176      12.677  -1.035  -5.890  0.00  0.00            
ATOM   2556  HB2 LYS X 176      12.886  -1.010  -6.959  0.00  0.00            
ATOM   2557  HB3 LYS X 176      12.602  -0.010  -5.525  0.00  0.00            
ATOM   2558  CG  LYS X 176      13.906  -1.600  -5.170  0.00  0.00            
ATOM   2559  HG2 LYS X 176      13.850  -1.636  -4.082  0.00  0.00            
ATOM   2560  HG3 LYS X 176      14.056  -2.632  -5.488  0.00  0.00            
ATOM   2561  CD  LYS X 176      15.195  -0.787  -5.393  0.00  0.00            
ATOM   2562  HD2 LYS X 176      15.437  -0.832  -6.455  0.00  0.00            
ATOM   2563  HD3 LYS X 176      14.879   0.232  -5.167  0.00  0.00            
ATOM   2564  CE  LYS X 176      16.335  -1.206  -4.430  0.00  0.00            
ATOM   2565  HE2 LYS X 176      17.117  -0.463  -4.279  0.00  0.00            
ATOM   2566  HE3 LYS X 176      15.937  -1.338  -3.424  0.00  0.00            
ATOM   2567  NZ  LYS X 176      16.949  -2.476  -4.964  0.00  0.00            
ATOM   2568  HZ1 LYS X 176      16.251  -3.164  -5.206  0.00  0.00            
ATOM   2569  HZ2 LYS X 176      17.512  -2.238  -5.767  0.00  0.00            
ATOM   2570  HZ3 LYS X 176      17.587  -2.888  -4.298  0.00  0.00            
ATOM   2571  C   LYS X 176      10.092  -0.958  -6.059  0.00  0.00            
ATOM   2572  O   LYS X 176       9.516  -0.092  -5.345  0.00  0.00            
ATOM   2573  N   GLU X 177       9.502  -1.425  -7.142  0.00  0.00            
ATOM   2574  H   GLU X 177       9.801  -2.295  -7.562  0.00  0.00            
ATOM   2575  CA  GLU X 177       8.232  -0.849  -7.592  0.00  0.00            
ATOM   2576  HA  GLU X 177       8.291   0.222  -7.403  0.00  0.00            
ATOM   2577  CB  GLU X 177       8.115  -1.216  -9.145  0.00  0.00            
ATOM   2578  HB2 GLU X 177       8.078  -2.302  -9.227  0.00  0.00            
ATOM   2579  HB3 GLU X 177       7.181  -0.759  -9.473  0.00  0.00            
ATOM   2580  CG  GLU X 177       9.312  -0.823  -9.984  0.00  0.00            
ATOM   2581  HG2 GLU X 177      10.181  -1.459  -9.814  0.00  0.00            
ATOM   2582  HG3 GLU X 177       8.900  -1.060 -10.966  0.00  0.00            
ATOM   2583  CD  GLU X 177       9.792   0.600  -9.850  0.00  0.00            
ATOM   2584  OE1 GLU X 177       9.003   1.553  -9.822  0.00  0.00            
ATOM   2585  OE2 GLU X 177      11.020   0.812  -9.803  0.00  0.00            
ATOM   2586  C   GLU X 177       7.017  -1.259  -6.838  0.00  0.00            
ATOM   2587  O   GLU X 177       5.912  -0.874  -7.186  0.00  0.00            
ATOM   2588  N   ALA X 178       7.220  -1.937  -5.719  0.00  0.00            
ATOM   2589  H   ALA X 178       8.184  -2.226  -5.627  0.00  0.00            
ATOM   2590  CA  ALA X 178       6.348  -2.041  -4.520  0.00  0.00            
ATOM   2591  HA  ALA X 178       5.578  -2.738  -4.851  0.00  0.00            
ATOM   2592  CB  ALA X 178       7.171  -2.803  -3.441  0.00  0.00            
ATOM   2593  HB1 ALA X 178       6.497  -3.185  -2.675  0.00  0.00            
ATOM   2594  HB2 ALA X 178       7.616  -3.683  -3.905  0.00  0.00            
ATOM   2595  HB3 ALA X 178       7.838  -2.124  -2.910  0.00  0.00            
ATOM   2596  C   ALA X 178       5.784  -0.726  -3.959  0.00  0.00            
ATOM   2597  O   ALA X 178       4.760  -0.756  -3.249  0.00  0.00            
ATOM   2598  N   ASP X 179       6.308   0.429  -4.307  0.00  0.00            
ATOM   2599  H   ASP X 179       6.947   0.480  -5.087  0.00  0.00            
ATOM   2600  CA  ASP X 179       5.694   1.713  -4.019  0.00  0.00            
ATOM   2601  HA  ASP X 179       5.286   1.679  -3.008  0.00  0.00            
ATOM   2602  CB  ASP X 179       6.798   2.761  -3.920  0.00  0.00            
ATOM   2603  HB2 ASP X 179       6.312   3.617  -3.451  0.00  0.00            
ATOM   2604  HB3 ASP X 179       7.547   2.525  -3.164  0.00  0.00            
ATOM   2605  CG  ASP X 179       7.446   3.310  -5.201  0.00  0.00            
ATOM   2606  OD1 ASP X 179       7.663   2.570  -6.174  0.00  0.00            
ATOM   2607  OD2 ASP X 179       7.844   4.501  -5.304  0.00  0.00            
ATOM   2608  C   ASP X 179       4.674   2.166  -5.020  0.00  0.00            
ATOM   2609  O   ASP X 179       3.929   3.081  -4.667  0.00  0.00            
ATOM   2610  N   ASN X 180       4.447   1.552  -6.139  0.00  0.00            
ATOM   2611  H   ASN X 180       5.142   0.856  -6.365  0.00  0.00            
ATOM   2612  CA  ASN X 180       3.634   2.030  -7.229  0.00  0.00            
ATOM   2613  HA  ASN X 180       4.126   2.935  -7.582  0.00  0.00            
ATOM   2614  CB  ASN X 180       3.625   1.090  -8.466  0.00  0.00            
ATOM   2615  HB2 ASN X 180       4.604   0.700  -8.744  0.00  0.00            
ATOM   2616  HB3 ASN X 180       2.862   0.360  -8.195  0.00  0.00            
ATOM   2617  CG  ASN X 180       3.158   1.786  -9.781  0.00  0.00            
ATOM   2618  OD1 ASN X 180       2.037   1.958 -10.105  0.00  0.00            
ATOM   2619  ND2 ASN X 180       4.180   2.316 -10.491  0.00  0.00            
ATOM   2620 HD21 ASN X 180       3.969   2.636 -11.425  0.00  0.00            
ATOM   2621 HD22 ASN X 180       5.110   2.274 -10.097  0.00  0.00            
ATOM   2622  C   ASN X 180       2.140   2.344  -6.865  0.00  0.00            
ATOM   2623  O   ASN X 180       1.602   3.390  -7.222  0.00  0.00            
ATOM   2624  N   VAL X 181       1.485   1.454  -6.091  0.00  0.00            
ATOM   2625  H   VAL X 181       1.965   0.674  -5.664  0.00  0.00            
ATOM   2626  CA  VAL X 181       0.044   1.658  -5.753  0.00  0.00            
ATOM   2627  HA  VAL X 181      -0.434   2.325  -6.469  0.00  0.00            
ATOM   2628  CB  VAL X 181      -0.654   0.268  -5.776  0.00  0.00            
ATOM   2629  HB  VAL X 181      -0.146  -0.444  -5.124  0.00  0.00            
ATOM   2630  CG1 VAL X 181      -2.153   0.291  -5.435  0.00  0.00            
ATOM   2631 HG11 VAL X 181      -2.612   0.787  -6.290  0.00  0.00            
ATOM   2632 HG12 VAL X 181      -2.526  -0.705  -5.195  0.00  0.00            
ATOM   2633 HG13 VAL X 181      -2.347   0.839  -4.513  0.00  0.00            
ATOM   2634  CG2 VAL X 181      -0.492  -0.297  -7.206  0.00  0.00            
ATOM   2635 HG21 VAL X 181       0.507  -0.666  -7.440  0.00  0.00            
ATOM   2636 HG22 VAL X 181      -1.283  -1.040  -7.305  0.00  0.00            
ATOM   2637 HG23 VAL X 181      -0.862   0.392  -7.965  0.00  0.00            
ATOM   2638  C   VAL X 181      -0.060   2.358  -4.314  0.00  0.00            
ATOM   2639  O   VAL X 181      -1.016   3.080  -4.040  0.00  0.00            
ATOM   2640  N   LEU X 182       0.971   2.231  -3.430  0.00  0.00            
ATOM   2641  H   LEU X 182       1.714   1.596  -3.687  0.00  0.00            
ATOM   2642  CA  LEU X 182       1.150   2.970  -2.143  0.00  0.00            
ATOM   2643  HA  LEU X 182       0.182   2.879  -1.650  0.00  0.00            
ATOM   2644  CB  LEU X 182       2.335   2.384  -1.309  0.00  0.00            
ATOM   2645  HB2 LEU X 182       2.136   1.322  -1.170  0.00  0.00            
ATOM   2646  HB3 LEU X 182       3.298   2.474  -1.815  0.00  0.00            
ATOM   2647  CG  LEU X 182       2.481   2.886   0.169  0.00  0.00            
ATOM   2648  HG  LEU X 182       2.230   3.941   0.062  0.00  0.00            
ATOM   2649  CD1 LEU X 182       1.423   2.417   1.155  0.00  0.00            
ATOM   2650 HD11 LEU X 182       1.560   2.954   2.093  0.00  0.00            
ATOM   2651 HD12 LEU X 182       0.522   2.757   0.643  0.00  0.00            
ATOM   2652 HD13 LEU X 182       1.536   1.351   1.350  0.00  0.00            
ATOM   2653  CD2 LEU X 182       3.868   2.637   0.833  0.00  0.00            
ATOM   2654 HD21 LEU X 182       3.716   2.269   1.848  0.00  0.00            
ATOM   2655 HD22 LEU X 182       4.488   2.006   0.196  0.00  0.00            
ATOM   2656 HD23 LEU X 182       4.498   3.523   0.756  0.00  0.00            
ATOM   2657  C   LEU X 182       1.350   4.515  -2.337  0.00  0.00            
ATOM   2658  O   LEU X 182       0.674   5.275  -1.600  0.00  0.00            
ATOM   2659  N   ARG X 183       2.086   4.800  -3.411  0.00  0.00            
ATOM   2660  H   ARG X 183       2.606   4.066  -3.870  0.00  0.00            
ATOM   2661  CA  ARG X 183       2.140   6.066  -4.046  0.00  0.00            
ATOM   2662  HA  ARG X 183       2.514   6.766  -3.299  0.00  0.00            
ATOM   2663  CB  ARG X 183       3.145   6.099  -5.246  0.00  0.00            
ATOM   2664  HB2 ARG X 183       4.068   5.562  -5.026  0.00  0.00            
ATOM   2665  HB3 ARG X 183       2.690   5.629  -6.117  0.00  0.00            
ATOM   2666  CG  ARG X 183       3.591   7.527  -5.632  0.00  0.00            
ATOM   2667  HG2 ARG X 183       2.698   7.997  -6.045  0.00  0.00            
ATOM   2668  HG3 ARG X 183       3.837   8.081  -4.727  0.00  0.00            
ATOM   2669  CD  ARG X 183       4.723   7.752  -6.689  0.00  0.00            
ATOM   2670  HD2 ARG X 183       4.429   7.199  -7.581  0.00  0.00            
ATOM   2671  HD3 ARG X 183       4.828   8.806  -6.945  0.00  0.00            
ATOM   2672  NE  ARG X 183       6.064   7.135  -6.249  0.00  0.00            
ATOM   2673  HE  ARG X 183       6.227   6.141  -6.320  0.00  0.00            
ATOM   2674  CZ  ARG X 183       7.033   7.873  -5.775  0.00  0.00            
ATOM   2675  NH1 ARG X 183       6.966   9.146  -5.737  0.00  0.00            
ATOM   2676 HH11 ARG X 183       6.131   9.687  -5.912  0.00  0.00            
ATOM   2677 HH12 ARG X 183       7.634   9.707  -5.229  0.00  0.00            
ATOM   2678  NH2 ARG X 183       8.163   7.373  -5.470  0.00  0.00            
ATOM   2679 HH21 ARG X 183       8.212   6.366  -5.402  0.00  0.00            
ATOM   2680 HH22 ARG X 183       8.911   8.001  -5.213  0.00  0.00            
ATOM   2681  C   ARG X 183       0.751   6.588  -4.515  0.00  0.00            
ATOM   2682  O   ARG X 183       0.340   7.735  -4.209  0.00  0.00            
ATOM   2683  N   GLN X 184      -0.007   5.747  -5.208  0.00  0.00            
ATOM   2684  H   GLN X 184       0.334   4.820  -5.416  0.00  0.00            
ATOM   2685  CA  GLN X 184      -1.397   6.182  -5.615  0.00  0.00            
ATOM   2686  HA  GLN X 184      -1.395   7.195  -6.017  0.00  0.00            
ATOM   2687  CB  GLN X 184      -2.067   5.170  -6.624  0.00  0.00            
ATOM   2688  HB2 GLN X 184      -1.779   4.221  -6.171  0.00  0.00            
ATOM   2689  HB3 GLN X 184      -3.147   5.299  -6.576  0.00  0.00            
ATOM   2690  CG  GLN X 184      -1.467   5.125  -7.994  0.00  0.00            
ATOM   2691  HG2 GLN X 184      -1.563   6.101  -8.469  0.00  0.00            
ATOM   2692  HG3 GLN X 184      -0.402   4.939  -7.855  0.00  0.00            
ATOM   2693  CD  GLN X 184      -2.051   4.067  -8.973  0.00  0.00            
ATOM   2694  OE1 GLN X 184      -3.225   3.787  -8.914  0.00  0.00            
ATOM   2695  NE2 GLN X 184      -1.349   3.583 -10.030  0.00  0.00            
ATOM   2696 HE21 GLN X 184      -1.783   2.947 -10.683  0.00  0.00            
ATOM   2697 HE22 GLN X 184      -0.437   3.965 -10.235  0.00  0.00            
ATOM   2698  C   GLN X 184      -2.358   6.391  -4.384  0.00  0.00            
ATOM   2699  O   GLN X 184      -3.190   7.291  -4.374  0.00  0.00            
ATOM   2700  N   GLY X 185      -2.179   5.566  -3.370  0.00  0.00            
ATOM   2701  H   GLY X 185      -1.592   4.757  -3.507  0.00  0.00            
ATOM   2702  CA  GLY X 185      -2.947   5.689  -2.132  0.00  0.00            
ATOM   2703  HA2 GLY X 185      -3.975   5.332  -2.186  0.00  0.00            
ATOM   2704  HA3 GLY X 185      -2.567   4.905  -1.478  0.00  0.00            
ATOM   2705  C   GLY X 185      -2.788   7.046  -1.428  0.00  0.00            
ATOM   2706  O   GLY X 185      -3.742   7.785  -1.203  0.00  0.00            
ATOM   2707  N   VAL X 186      -1.556   7.376  -1.071  0.00  0.00            
ATOM   2708  H   VAL X 186      -0.791   6.746  -1.263  0.00  0.00            
ATOM   2709  CA  VAL X 186      -1.108   8.514  -0.279  0.00  0.00            
ATOM   2710  HA  VAL X 186      -1.808   8.660   0.545  0.00  0.00            
ATOM   2711  CB  VAL X 186       0.282   8.278   0.435  0.00  0.00            
ATOM   2712  HB  VAL X 186       0.260   7.301   0.918  0.00  0.00            
ATOM   2713  CG1 VAL X 186       1.469   8.481  -0.575  0.00  0.00            
ATOM   2714 HG11 VAL X 186       1.522   7.681  -1.313  0.00  0.00            
ATOM   2715 HG12 VAL X 186       1.553   9.477  -1.010  0.00  0.00            
ATOM   2716 HG13 VAL X 186       2.381   8.197  -0.048  0.00  0.00            
ATOM   2717  CG2 VAL X 186       0.468   9.402   1.517  0.00  0.00            
ATOM   2718 HG21 VAL X 186       0.959   8.868   2.330  0.00  0.00            
ATOM   2719 HG22 VAL X 186       1.117  10.192   1.135  0.00  0.00            
ATOM   2720 HG23 VAL X 186      -0.490   9.842   1.793  0.00  0.00            
ATOM   2721  C   VAL X 186      -1.292   9.853  -1.046  0.00  0.00            
ATOM   2722  O   VAL X 186      -1.857  10.803  -0.532  0.00  0.00            
ATOM   2723  N   GLN X 187      -1.003   9.877  -2.346  0.00  0.00            
ATOM   2724  H   GLN X 187      -0.578   9.124  -2.869  0.00  0.00            
ATOM   2725  CA  GLN X 187      -1.433  11.017  -3.186  0.00  0.00            
ATOM   2726  HA  GLN X 187      -1.031  11.904  -2.697  0.00  0.00            
ATOM   2727  CB  GLN X 187      -0.756  10.822  -4.508  0.00  0.00            
ATOM   2728  HB2 GLN X 187       0.279  10.490  -4.407  0.00  0.00            
ATOM   2729  HB3 GLN X 187      -1.259  10.161  -5.213  0.00  0.00            
ATOM   2730  CG  GLN X 187      -0.549  12.179  -5.238  0.00  0.00            
ATOM   2731  HG2 GLN X 187      -1.326  12.942  -5.170  0.00  0.00            
ATOM   2732  HG3 GLN X 187       0.306  12.706  -4.812  0.00  0.00            
ATOM   2733  CD  GLN X 187      -0.352  11.913  -6.702  0.00  0.00            
ATOM   2734  OE1 GLN X 187       0.698  11.677  -7.234  0.00  0.00            
ATOM   2735  NE2 GLN X 187      -1.354  11.922  -7.569  0.00  0.00            
ATOM   2736 HE21 GLN X 187      -1.083  11.935  -8.542  0.00  0.00            
ATOM   2737 HE22 GLN X 187      -2.246  12.293  -7.276  0.00  0.00            
ATOM   2738  C   GLN X 187      -2.924  11.314  -3.308  0.00  0.00            
ATOM   2739  O   GLN X 187      -3.382  12.496  -3.250  0.00  0.00            
ATOM   2740  N   GLY X 188      -3.716  10.223  -3.296  0.00  0.00            
ATOM   2741  H   GLY X 188      -3.335   9.296  -3.161  0.00  0.00            
ATOM   2742  CA  GLY X 188      -5.127  10.328  -3.294  0.00  0.00            
ATOM   2743  HA2 GLY X 188      -5.514  10.911  -4.130  0.00  0.00            
ATOM   2744  HA3 GLY X 188      -5.449   9.290  -3.380  0.00  0.00            
ATOM   2745  C   GLY X 188      -5.700  10.692  -1.916  0.00  0.00            
ATOM   2746  O   GLY X 188      -6.496  11.654  -1.742  0.00  0.00            
ATOM   2747  N   ILE X 189      -5.232  10.033  -0.826  0.00  0.00            
ATOM   2748  H   ILE X 189      -4.726   9.180  -1.019  0.00  0.00            
ATOM   2749  CA  ILE X 189      -5.474  10.402   0.566  0.00  0.00            
ATOM   2750  HA  ILE X 189      -6.539  10.217   0.709  0.00  0.00            
ATOM   2751  CB  ILE X 189      -4.820   9.504   1.640  0.00  0.00            
ATOM   2752  HB  ILE X 189      -3.763   9.373   1.408  0.00  0.00            
ATOM   2753  CG2 ILE X 189      -4.912  10.082   3.070  0.00  0.00            
ATOM   2754 HG21 ILE X 189      -4.655   9.218   3.683  0.00  0.00            
ATOM   2755 HG22 ILE X 189      -4.154  10.844   3.253  0.00  0.00            
ATOM   2756 HG23 ILE X 189      -5.896  10.505   3.272  0.00  0.00            
ATOM   2757  CG1 ILE X 189      -5.336   8.058   1.684  0.00  0.00            
ATOM   2758 HG12 ILE X 189      -5.138   7.618   0.707  0.00  0.00            
ATOM   2759 HG13 ILE X 189      -4.732   7.398   2.308  0.00  0.00            
ATOM   2760  CD1 ILE X 189      -6.816   7.959   2.180  0.00  0.00            
ATOM   2761 HD11 ILE X 189      -6.991   8.667   2.989  0.00  0.00            
ATOM   2762 HD12 ILE X 189      -7.536   8.220   1.404  0.00  0.00            
ATOM   2763 HD13 ILE X 189      -7.127   6.983   2.549  0.00  0.00            
ATOM   2764  C   ILE X 189      -5.151  11.907   0.798  0.00  0.00            
ATOM   2765  O   ILE X 189      -5.945  12.608   1.405  0.00  0.00            
ATOM   2766  N   SER X 190      -4.185  12.514   0.187  0.00  0.00            
ATOM   2767  H   SER X 190      -3.555  12.027  -0.434  0.00  0.00            
ATOM   2768  CA  SER X 190      -3.842  13.898   0.368  0.00  0.00            
ATOM   2769  HA  SER X 190      -3.658  14.120   1.419  0.00  0.00            
ATOM   2770  CB  SER X 190      -2.543  14.072  -0.321  0.00  0.00            
ATOM   2771  HB2 SER X 190      -2.662  13.659  -1.323  0.00  0.00            
ATOM   2772  HB3 SER X 190      -2.268  15.125  -0.387  0.00  0.00            
ATOM   2773  OG  SER X 190      -1.500  13.380   0.337  0.00  0.00            
ATOM   2774  HG  SER X 190      -1.313  12.579  -0.158  0.00  0.00            
ATOM   2775  C   SER X 190      -4.892  14.876  -0.112  0.00  0.00            
ATOM   2776  O   SER X 190      -4.984  15.923   0.494  0.00  0.00            
ATOM   2777  N   ASP X 191      -5.725  14.505  -1.079  0.00  0.00            
ATOM   2778  H   ASP X 191      -5.488  13.585  -1.422  0.00  0.00            
ATOM   2779  CA  ASP X 191      -6.993  15.138  -1.508  0.00  0.00            
ATOM   2780  HA  ASP X 191      -6.807  16.210  -1.438  0.00  0.00            
ATOM   2781  CB  ASP X 191      -7.391  14.698  -2.943  0.00  0.00            
ATOM   2782  HB2 ASP X 191      -7.511  13.632  -3.134  0.00  0.00            
ATOM   2783  HB3 ASP X 191      -8.358  15.094  -3.256  0.00  0.00            
ATOM   2784  CG  ASP X 191      -6.468  15.311  -4.023  0.00  0.00            
ATOM   2785  OD1 ASP X 191      -6.563  14.915  -5.176  0.00  0.00            
ATOM   2786  OD2 ASP X 191      -5.602  16.137  -3.692  0.00  0.00            
ATOM   2787  C   ASP X 191      -8.215  14.803  -0.604  0.00  0.00            
ATOM   2788  O   ASP X 191      -9.138  15.626  -0.481  0.00  0.00            
ATOM   2789  N   LEU X 192      -8.209  13.711   0.129  0.00  0.00            
ATOM   2790  H   LEU X 192      -7.537  12.987  -0.080  0.00  0.00            
ATOM   2791  CA  LEU X 192      -9.244  13.405   1.099  0.00  0.00            
ATOM   2792  HA  LEU X 192     -10.219  13.331   0.618  0.00  0.00            
ATOM   2793  CB  LEU X 192      -8.944  12.010   1.743  0.00  0.00            
ATOM   2794  HB2 LEU X 192      -8.853  11.253   0.964  0.00  0.00            
ATOM   2795  HB3 LEU X 192      -8.076  11.955   2.400  0.00  0.00            
ATOM   2796  CG  LEU X 192     -10.195  11.397   2.503  0.00  0.00            
ATOM   2797  HG  LEU X 192     -10.626  12.069   3.246  0.00  0.00            
ATOM   2798  CD1 LEU X 192     -11.289  11.087   1.485  0.00  0.00            
ATOM   2799 HD11 LEU X 192     -11.620  12.043   1.079  0.00  0.00            
ATOM   2800 HD12 LEU X 192     -10.902  10.450   0.690  0.00  0.00            
ATOM   2801 HD13 LEU X 192     -12.148  10.591   1.935  0.00  0.00            
ATOM   2802  CD2 LEU X 192      -9.673  10.138   3.214  0.00  0.00            
ATOM   2803 HD21 LEU X 192     -10.409   9.876   3.974  0.00  0.00            
ATOM   2804 HD22 LEU X 192      -9.458   9.285   2.569  0.00  0.00            
ATOM   2805 HD23 LEU X 192      -8.701  10.299   3.680  0.00  0.00            
ATOM   2806  C   LEU X 192      -9.384  14.422   2.268  0.00  0.00            
ATOM   2807  O   LEU X 192     -10.503  14.736   2.737  0.00  0.00            
ATOM   2808  N   ILE X 193      -8.240  14.862   2.795  0.00  0.00            
ATOM   2809  H   ILE X 193      -7.383  14.507   2.395  0.00  0.00            
ATOM   2810  CA  ILE X 193      -8.163  15.754   3.957  0.00  0.00            
ATOM   2811  HA  ILE X 193      -9.009  15.625   4.632  0.00  0.00            
ATOM   2812  CB  ILE X 193      -6.898  15.399   4.795  0.00  0.00            
ATOM   2813  HB  ILE X 193      -6.930  16.050   5.668  0.00  0.00            
ATOM   2814  CG2 ILE X 193      -6.961  13.892   5.293  0.00  0.00            
ATOM   2815 HG21 ILE X 193      -7.824  13.813   5.955  0.00  0.00            
ATOM   2816 HG22 ILE X 193      -7.079  13.304   4.382  0.00  0.00            
ATOM   2817 HG23 ILE X 193      -6.004  13.588   5.718  0.00  0.00            
ATOM   2818  CG1 ILE X 193      -5.501  15.536   4.142  0.00  0.00            
ATOM   2819 HG12 ILE X 193      -4.697  14.936   4.568  0.00  0.00            
ATOM   2820 HG13 ILE X 193      -5.565  15.091   3.148  0.00  0.00            
ATOM   2821  CD1 ILE X 193      -4.952  16.948   4.033  0.00  0.00            
ATOM   2822 HD11 ILE X 193      -5.077  17.536   4.942  0.00  0.00            
ATOM   2823 HD12 ILE X 193      -3.900  16.985   3.754  0.00  0.00            
ATOM   2824 HD13 ILE X 193      -5.361  17.493   3.182  0.00  0.00            
ATOM   2825  C   ILE X 193      -8.141  17.221   3.510  0.00  0.00            
ATOM   2826  O   ILE X 193      -8.297  18.175   4.326  0.00  0.00            
ATOM   2827  N   ALA X 194      -7.961  17.530   2.175  0.00  0.00            
ATOM   2828  H   ALA X 194      -7.973  16.806   1.471  0.00  0.00            
ATOM   2829  CA  ALA X 194      -7.895  18.943   1.737  0.00  0.00            
ATOM   2830  HA  ALA X 194      -7.146  19.513   2.289  0.00  0.00            
ATOM   2831  CB  ALA X 194      -7.342  18.905   0.236  0.00  0.00            
ATOM   2832  HB1 ALA X 194      -7.249  19.902  -0.195  0.00  0.00            
ATOM   2833  HB2 ALA X 194      -6.378  18.445   0.015  0.00  0.00            
ATOM   2834  HB3 ALA X 194      -8.030  18.367  -0.416  0.00  0.00            
ATOM   2835  C   ALA X 194      -9.230  19.720   1.860  0.00  0.00            
ATOM   2836  O   ALA X 194     -10.277  19.128   2.202  0.00  0.00            
ATOM   2837  N   VAL X 195      -9.227  20.924   1.494  0.00  0.00            
ATOM   2838  H   VAL X 195      -8.344  21.380   1.314  0.00  0.00            
ATOM   2839  CA  VAL X 195     -10.428  21.782   1.391  0.00  0.00            
ATOM   2840  HA  VAL X 195     -10.853  21.704   2.392  0.00  0.00            
ATOM   2841  CB  VAL X 195     -10.122  23.267   1.125  0.00  0.00            
ATOM   2842  HB  VAL X 195      -9.775  23.427   0.103  0.00  0.00            
ATOM   2843  CG1 VAL X 195     -11.413  24.130   1.225  0.00  0.00            
ATOM   2844 HG11 VAL X 195     -12.229  23.780   0.591  0.00  0.00            
ATOM   2845 HG12 VAL X 195     -11.635  24.126   2.291  0.00  0.00            
ATOM   2846 HG13 VAL X 195     -11.025  25.112   0.953  0.00  0.00            
ATOM   2847  CG2 VAL X 195      -9.121  23.865   2.083  0.00  0.00            
ATOM   2848 HG21 VAL X 195      -8.802  24.899   1.956  0.00  0.00            
ATOM   2849 HG22 VAL X 195      -9.468  23.848   3.116  0.00  0.00            
ATOM   2850 HG23 VAL X 195      -8.232  23.235   2.047  0.00  0.00            
ATOM   2851  C   VAL X 195     -11.417  21.216   0.268  0.00  0.00            
ATOM   2852  O   VAL X 195     -11.013  21.073  -0.916  0.00  0.00            
ATOM   2853  N   SER X 196     -12.670  20.964   0.708  0.00  0.00            
ATOM   2854  H   SER X 196     -12.861  21.156   1.681  0.00  0.00            
ATOM   2855  CA  SER X 196     -13.747  20.254  -0.033  0.00  0.00            
ATOM   2856  HA  SER X 196     -13.349  19.428  -0.622  0.00  0.00            
ATOM   2857  CB  SER X 196     -14.744  19.444   0.865  0.00  0.00            
ATOM   2858  HB2 SER X 196     -15.433  20.161   1.309  0.00  0.00            
ATOM   2859  HB3 SER X 196     -15.302  18.790   0.196  0.00  0.00            
ATOM   2860  OG  SER X 196     -14.084  18.672   1.842  0.00  0.00            
ATOM   2861  HG  SER X 196     -13.537  19.253   2.376  0.00  0.00            
ATOM   2862  C   SER X 196     -14.399  21.247  -1.003  0.00  0.00            
ATOM   2863  O   SER X 196     -14.431  22.460  -0.788  0.00  0.00            
ATOM   2864  N   GLY X 197     -14.817  20.724  -2.188  0.00  0.00            
ATOM   2865  H   GLY X 197     -14.645  19.734  -2.296  0.00  0.00            
ATOM   2866  CA  GLY X 197     -15.803  21.253  -3.100  0.00  0.00            
ATOM   2867  HA2 GLY X 197     -15.605  22.282  -3.401  0.00  0.00            
ATOM   2868  HA3 GLY X 197     -15.768  20.610  -3.980  0.00  0.00            
ATOM   2869  C   GLY X 197     -17.213  21.154  -2.365  0.00  0.00            
ATOM   2870  O   GLY X 197     -17.281  21.378  -1.163  0.00  0.00            
ATOM   2871  N   GLU X 198     -18.278  20.892  -3.116  0.00  0.00            
ATOM   2872  H   GLU X 198     -18.157  20.585  -4.070  0.00  0.00            
ATOM   2873  CA  GLU X 198     -19.665  20.983  -2.557  0.00  0.00            
ATOM   2874  HA  GLU X 198     -19.724  21.980  -2.119  0.00  0.00            
ATOM   2875  CB  GLU X 198     -20.749  20.850  -3.744  0.00  0.00            
ATOM   2876  HB2 GLU X 198     -20.491  20.085  -4.476  0.00  0.00            
ATOM   2877  HB3 GLU X 198     -21.698  20.503  -3.334  0.00  0.00            
ATOM   2878  CG  GLU X 198     -20.994  22.266  -4.337  0.00  0.00            
ATOM   2879  HG2 GLU X 198     -21.202  22.817  -3.420  0.00  0.00            
ATOM   2880  HG3 GLU X 198     -20.013  22.589  -4.684  0.00  0.00            
ATOM   2881  CD  GLU X 198     -22.092  22.415  -5.430  0.00  0.00            
ATOM   2882  OE1 GLU X 198     -21.871  23.163  -6.444  0.00  0.00            
ATOM   2883  OE2 GLU X 198     -23.255  22.151  -5.114  0.00  0.00            
ATOM   2884  C   GLU X 198     -19.907  19.885  -1.436  0.00  0.00            
ATOM   2885  O   GLU X 198     -20.844  19.960  -0.592  0.00  0.00            
ATOM   2886  N   VAL X 199     -19.009  18.882  -1.338  0.00  0.00            
ATOM   2887  H   VAL X 199     -18.308  18.836  -2.063  0.00  0.00            
ATOM   2888  CA  VAL X 199     -19.158  17.771  -0.445  0.00  0.00            
ATOM   2889  HA  VAL X 199     -19.713  18.060   0.447  0.00  0.00            
ATOM   2890  CB  VAL X 199     -19.910  16.556  -0.980  0.00  0.00            
ATOM   2891  HB  VAL X 199     -19.708  15.701  -0.334  0.00  0.00            
ATOM   2892  CG1 VAL X 199     -21.406  16.766  -1.260  0.00  0.00            
ATOM   2893 HG11 VAL X 199     -21.490  17.576  -1.984  0.00  0.00            
ATOM   2894 HG12 VAL X 199     -21.838  15.804  -1.536  0.00  0.00            
ATOM   2895 HG13 VAL X 199     -21.835  17.062  -0.302  0.00  0.00            
ATOM   2896  CG2 VAL X 199     -19.440  15.999  -2.384  0.00  0.00            
ATOM   2897 HG21 VAL X 199     -18.364  15.828  -2.395  0.00  0.00            
ATOM   2898 HG22 VAL X 199     -19.914  15.080  -2.726  0.00  0.00            
ATOM   2899 HG23 VAL X 199     -19.660  16.690  -3.198  0.00  0.00            
ATOM   2900  C   VAL X 199     -17.781  17.250   0.112  0.00  0.00            
ATOM   2901  O   VAL X 199     -16.819  17.020  -0.650  0.00  0.00            
ATOM   2902  N   ASN X 200     -17.707  17.009   1.361  0.00  0.00            
ATOM   2903  H   ASN X 200     -18.489  17.272   1.943  0.00  0.00            
ATOM   2904  CA  ASN X 200     -16.615  16.374   2.050  0.00  0.00            
ATOM   2905  HA  ASN X 200     -15.728  16.486   1.429  0.00  0.00            
ATOM   2906  CB  ASN X 200     -16.445  17.034   3.499  0.00  0.00            
ATOM   2907  HB2 ASN X 200     -16.563  18.118   3.475  0.00  0.00            
ATOM   2908  HB3 ASN X 200     -17.274  16.754   4.150  0.00  0.00            
ATOM   2909  CG  ASN X 200     -15.243  16.589   4.263  0.00  0.00            
ATOM   2910  OD1 ASN X 200     -14.287  16.048   3.745  0.00  0.00            
ATOM   2911  ND2 ASN X 200     -15.211  16.663   5.538  0.00  0.00            
ATOM   2912 HD21 ASN X 200     -14.380  16.342   6.016  0.00  0.00            
ATOM   2913 HD22 ASN X 200     -16.019  17.048   6.004  0.00  0.00            
ATOM   2914  C   ASN X 200     -16.613  14.818   2.279  0.00  0.00            
ATOM   2915  O   ASN X 200     -17.501  14.300   2.958  0.00  0.00            
ATOM   2916  N   LEU X 201     -15.492  14.170   1.863  0.00  0.00            
ATOM   2917  H   LEU X 201     -14.945  14.538   1.099  0.00  0.00            
ATOM   2918  CA  LEU X 201     -15.108  12.843   2.351  0.00  0.00            
ATOM   2919  HA  LEU X 201     -15.938  12.458   2.944  0.00  0.00            
ATOM   2920  CB  LEU X 201     -14.859  11.812   1.222  0.00  0.00            
ATOM   2921  HB2 LEU X 201     -13.955  12.060   0.666  0.00  0.00            
ATOM   2922  HB3 LEU X 201     -14.604  10.920   1.795  0.00  0.00            
ATOM   2923  CG  LEU X 201     -16.099  11.466   0.310  0.00  0.00            
ATOM   2924  HG  LEU X 201     -16.326  12.317  -0.334  0.00  0.00            
ATOM   2925  CD1 LEU X 201     -15.883  10.227  -0.572  0.00  0.00            
ATOM   2926 HD11 LEU X 201     -16.164  10.468  -1.597  0.00  0.00            
ATOM   2927 HD12 LEU X 201     -14.820   9.988  -0.605  0.00  0.00            
ATOM   2928 HD13 LEU X 201     -16.512   9.376  -0.315  0.00  0.00            
ATOM   2929  CD2 LEU X 201     -17.392  11.266   1.132  0.00  0.00            
ATOM   2930 HD21 LEU X 201     -18.238  10.914   0.542  0.00  0.00            
ATOM   2931 HD22 LEU X 201     -17.204  10.585   1.962  0.00  0.00            
ATOM   2932 HD23 LEU X 201     -17.727  12.228   1.520  0.00  0.00            
ATOM   2933  C   LEU X 201     -13.878  12.896   3.262  0.00  0.00            
ATOM   2934  O   LEU X 201     -12.976  13.678   2.999  0.00  0.00            
ATOM   2935  N   ASP X 202     -13.888  12.081   4.322  0.00  0.00            
ATOM   2936  H   ASP X 202     -14.679  11.468   4.465  0.00  0.00            
ATOM   2937  CA  ASP X 202     -12.858  12.024   5.404  0.00  0.00            
ATOM   2938  HA  ASP X 202     -11.894  12.248   4.945  0.00  0.00            
ATOM   2939  CB  ASP X 202     -13.255  13.101   6.443  0.00  0.00            
ATOM   2940  HB2 ASP X 202     -14.341  13.195   6.414  0.00  0.00            
ATOM   2941  HB3 ASP X 202     -12.932  12.780   7.433  0.00  0.00            
ATOM   2942  CG  ASP X 202     -12.740  14.497   6.234  0.00  0.00            
ATOM   2943  OD1 ASP X 202     -12.053  14.864   5.235  0.00  0.00            
ATOM   2944  OD2 ASP X 202     -13.142  15.307   7.086  0.00  0.00            
ATOM   2945  C   ASP X 202     -12.583  10.621   6.027  0.00  0.00            
ATOM   2946  O   ASP X 202     -13.443   9.694   5.773  0.00  0.00            
ATOM   2947  N   PHE X 203     -11.600  10.416   6.971  0.00  0.00            
ATOM   2948  H   PHE X 203     -10.935  11.166   7.088  0.00  0.00            
ATOM   2949  CA  PHE X 203     -11.254   9.122   7.664  0.00  0.00            
ATOM   2950  HA  PHE X 203     -10.856   8.457   6.897  0.00  0.00            
ATOM   2951  CB  PHE X 203     -10.126   9.391   8.728  0.00  0.00            
ATOM   2952  HB2 PHE X 203     -10.364  10.025   9.583  0.00  0.00            
ATOM   2953  HB3 PHE X 203     -10.004   8.528   9.382  0.00  0.00            
ATOM   2954  CG  PHE X 203      -8.694   9.790   8.280  0.00  0.00            
ATOM   2955  CD1 PHE X 203      -8.244   9.937   6.961  0.00  0.00            
ATOM   2956  HD1 PHE X 203      -9.011   9.734   6.229  0.00  0.00            
ATOM   2957  CE1 PHE X 203      -7.041  10.619   6.659  0.00  0.00            
ATOM   2958  HE1 PHE X 203      -6.660  10.756   5.657  0.00  0.00            
ATOM   2959  CZ  PHE X 203      -6.135  10.855   7.723  0.00  0.00            
ATOM   2960  HZ  PHE X 203      -5.178  11.261   7.432  0.00  0.00            
ATOM   2961  CE2 PHE X 203      -6.482  10.559   9.041  0.00  0.00            
ATOM   2962  HE2 PHE X 203      -5.761  10.695   9.833  0.00  0.00            
ATOM   2963  CD2 PHE X 203      -7.729  10.042   9.266  0.00  0.00            
ATOM   2964  HD2 PHE X 203      -7.996  10.022  10.312  0.00  0.00            
ATOM   2965  C   PHE X 203     -12.414   8.400   8.316  0.00  0.00            
ATOM   2966  O   PHE X 203     -12.478   7.182   8.341  0.00  0.00            
ATOM   2967  N   ALA X 204     -13.270   9.149   8.900  0.00  0.00            
ATOM   2968  H   ALA X 204     -13.116  10.139   8.773  0.00  0.00            
ATOM   2969  CA  ALA X 204     -14.556   8.864   9.542  0.00  0.00            
ATOM   2970  HA  ALA X 204     -14.296   8.123  10.298  0.00  0.00            
ATOM   2971  CB  ALA X 204     -15.020  10.233  10.025  0.00  0.00            
ATOM   2972  HB1 ALA X 204     -15.182  10.935   9.207  0.00  0.00            
ATOM   2973  HB2 ALA X 204     -15.982  10.154  10.533  0.00  0.00            
ATOM   2974  HB3 ALA X 204     -14.295  10.624  10.739  0.00  0.00            
ATOM   2975  C   ALA X 204     -15.622   8.273   8.588  0.00  0.00            
ATOM   2976  O   ALA X 204     -16.210   7.274   8.905  0.00  0.00            
ATOM   2977  N   ASP X 205     -15.700   8.677   7.344  0.00  0.00            
ATOM   2978  H   ASP X 205     -15.142   9.489   7.122  0.00  0.00            
ATOM   2979  CA  ASP X 205     -16.433   8.052   6.212  0.00  0.00            
ATOM   2980  HA  ASP X 205     -17.389   7.779   6.659  0.00  0.00            
ATOM   2981  CB  ASP X 205     -16.661   9.060   5.105  0.00  0.00            
ATOM   2982  HB2 ASP X 205     -15.735   9.342   4.603  0.00  0.00            
ATOM   2983  HB3 ASP X 205     -17.319   8.531   4.416  0.00  0.00            
ATOM   2984  CG  ASP X 205     -17.353  10.377   5.585  0.00  0.00            
ATOM   2985  OD1 ASP X 205     -16.645  11.427   5.885  0.00  0.00            
ATOM   2986  OD2 ASP X 205     -18.629  10.457   5.458  0.00  0.00            
ATOM   2987  C   ASP X 205     -15.763   6.795   5.789  0.00  0.00            
ATOM   2988  O   ASP X 205     -16.416   5.699   5.644  0.00  0.00            
ATOM   2989  N   VAL X 206     -14.390   6.853   5.748  0.00  0.00            
ATOM   2990  H   VAL X 206     -13.970   7.748   5.956  0.00  0.00            
ATOM   2991  CA  VAL X 206     -13.594   5.769   5.167  0.00  0.00            
ATOM   2992  HA  VAL X 206     -13.972   5.448   4.196  0.00  0.00            
ATOM   2993  CB  VAL X 206     -12.143   6.124   4.914  0.00  0.00            
ATOM   2994  HB  VAL X 206     -11.841   6.707   5.784  0.00  0.00            
ATOM   2995  CG1 VAL X 206     -11.241   4.893   4.657  0.00  0.00            
ATOM   2996 HG11 VAL X 206     -11.674   4.220   3.917  0.00  0.00            
ATOM   2997 HG12 VAL X 206     -10.224   5.197   4.408  0.00  0.00            
ATOM   2998 HG13 VAL X 206     -11.215   4.305   5.574  0.00  0.00            
ATOM   2999  CG2 VAL X 206     -12.033   7.018   3.697  0.00  0.00            
ATOM   3000 HG21 VAL X 206     -12.586   7.922   3.956  0.00  0.00            
ATOM   3001 HG22 VAL X 206     -11.032   7.421   3.543  0.00  0.00            
ATOM   3002 HG23 VAL X 206     -12.389   6.450   2.838  0.00  0.00            
ATOM   3003  C   VAL X 206     -13.755   4.539   6.059  0.00  0.00            
ATOM   3004  O   VAL X 206     -13.903   3.435   5.449  0.00  0.00            
ATOM   3005  N   LYS X 207     -13.832   4.648   7.402  0.00  0.00            
ATOM   3006  H   LYS X 207     -13.570   5.476   7.917  0.00  0.00            
ATOM   3007  CA  LYS X 207     -14.027   3.538   8.284  0.00  0.00            
ATOM   3008  HA  LYS X 207     -13.226   2.806   8.177  0.00  0.00            
ATOM   3009  CB  LYS X 207     -14.201   3.964   9.774  0.00  0.00            
ATOM   3010  HB2 LYS X 207     -13.387   4.634  10.051  0.00  0.00            
ATOM   3011  HB3 LYS X 207     -15.089   4.579   9.923  0.00  0.00            
ATOM   3012  CG  LYS X 207     -14.225   2.745  10.712  0.00  0.00            
ATOM   3013  HG2 LYS X 207     -14.813   2.931  11.610  0.00  0.00            
ATOM   3014  HG3 LYS X 207     -14.619   1.837  10.255  0.00  0.00            
ATOM   3015  CD  LYS X 207     -12.817   2.411  11.100  0.00  0.00            
ATOM   3016  HD2 LYS X 207     -12.319   2.050  10.201  0.00  0.00            
ATOM   3017  HD3 LYS X 207     -12.285   3.326  11.355  0.00  0.00            
ATOM   3018  CE  LYS X 207     -12.607   1.375  12.269  0.00  0.00            
ATOM   3019  HE2 LYS X 207     -13.214   1.667  13.128  0.00  0.00            
ATOM   3020  HE3 LYS X 207     -13.073   0.455  11.915  0.00  0.00            
ATOM   3021  NZ  LYS X 207     -11.160   1.131  12.529  0.00  0.00            
ATOM   3022  HZ1 LYS X 207     -10.748   0.797  11.669  0.00  0.00            
ATOM   3023  HZ2 LYS X 207     -10.643   1.923  12.881  0.00  0.00            
ATOM   3024  HZ3 LYS X 207     -11.106   0.400  13.224  0.00  0.00            
ATOM   3025  C   LYS X 207     -15.239   2.676   7.908  0.00  0.00            
ATOM   3026  O   LYS X 207     -15.161   1.412   7.950  0.00  0.00            
ATOM   3027  N   THR X 208     -16.321   3.311   7.390  0.00  0.00            
ATOM   3028  H   THR X 208     -16.359   4.318   7.313  0.00  0.00            
ATOM   3029  CA  THR X 208     -17.480   2.411   6.934  0.00  0.00            
ATOM   3030  HA  THR X 208     -17.532   1.599   7.658  0.00  0.00            
ATOM   3031  CB  THR X 208     -18.799   3.153   6.907  0.00  0.00            
ATOM   3032  HB  THR X 208     -19.437   2.826   6.085  0.00  0.00            
ATOM   3033  CG2 THR X 208     -19.497   3.143   8.291  0.00  0.00            
ATOM   3034 HG21 THR X 208     -19.899   2.146   8.470  0.00  0.00            
ATOM   3035 HG22 THR X 208     -18.784   3.287   9.101  0.00  0.00            
ATOM   3036 HG23 THR X 208     -20.336   3.825   8.435  0.00  0.00            
ATOM   3037  OG1 THR X 208     -18.653   4.490   6.719  0.00  0.00            
ATOM   3038  HG1 THR X 208     -17.895   4.713   6.174  0.00  0.00            
ATOM   3039  C   THR X 208     -17.195   1.661   5.620  0.00  0.00            
ATOM   3040  O   THR X 208     -17.831   0.665   5.380  0.00  0.00            
ATOM   3041  N   ILE X 209     -16.207   2.049   4.751  0.00  0.00            
ATOM   3042  H   ILE X 209     -15.663   2.857   5.019  0.00  0.00            
ATOM   3043  CA  ILE X 209     -16.061   1.463   3.387  0.00  0.00            
ATOM   3044  HA  ILE X 209     -16.876   0.745   3.308  0.00  0.00            
ATOM   3045  CB  ILE X 209     -16.317   2.472   2.141  0.00  0.00            
ATOM   3046  HB  ILE X 209     -16.172   1.890   1.232  0.00  0.00            
ATOM   3047  CG2 ILE X 209     -17.836   2.988   2.262  0.00  0.00            
ATOM   3048 HG21 ILE X 209     -17.884   3.722   3.067  0.00  0.00            
ATOM   3049 HG22 ILE X 209     -18.111   3.450   1.314  0.00  0.00            
ATOM   3050 HG23 ILE X 209     -18.502   2.173   2.545  0.00  0.00            
ATOM   3051  CG1 ILE X 209     -15.459   3.716   2.175  0.00  0.00            
ATOM   3052 HG12 ILE X 209     -15.714   4.415   1.379  0.00  0.00            
ATOM   3053 HG13 ILE X 209     -15.537   4.204   3.146  0.00  0.00            
ATOM   3054  CD1 ILE X 209     -13.989   3.343   1.828  0.00  0.00            
ATOM   3055 HD11 ILE X 209     -13.545   2.858   2.698  0.00  0.00            
ATOM   3056 HD12 ILE X 209     -13.829   2.847   0.871  0.00  0.00            
ATOM   3057 HD13 ILE X 209     -13.416   4.258   1.680  0.00  0.00            
ATOM   3058  C   ILE X 209     -14.869   0.484   3.189  0.00  0.00            
ATOM   3059  O   ILE X 209     -14.660  -0.066   2.125  0.00  0.00            
ATOM   3060  N   MET X 210     -14.111   0.245   4.245  0.00  0.00            
ATOM   3061  H   MET X 210     -14.230   0.786   5.090  0.00  0.00            
ATOM   3062  CA  MET X 210     -13.084  -0.752   4.296  0.00  0.00            
ATOM   3063  HA  MET X 210     -12.579  -0.971   3.356  0.00  0.00            
ATOM   3064  CB  MET X 210     -11.803  -0.167   5.001  0.00  0.00            
ATOM   3065  HB2 MET X 210     -12.049   0.369   5.918  0.00  0.00            
ATOM   3066  HB3 MET X 210     -11.211  -0.996   5.389  0.00  0.00            
ATOM   3067  CG  MET X 210     -11.044   0.785   4.033  0.00  0.00            
ATOM   3068  HG2 MET X 210     -10.812   0.339   3.065  0.00  0.00            
ATOM   3069  HG3 MET X 210     -11.671   1.637   3.772  0.00  0.00            
ATOM   3070  SD  MET X 210      -9.519   1.416   4.803  0.00  0.00            
ATOM   3071  CE  MET X 210      -8.912   2.392   3.490  0.00  0.00            
ATOM   3072  HE1 MET X 210      -9.780   2.660   2.889  0.00  0.00            
ATOM   3073  HE2 MET X 210      -8.550   3.341   3.885  0.00  0.00            
ATOM   3074  HE3 MET X 210      -8.158   1.976   2.821  0.00  0.00            
ATOM   3075  C   MET X 210     -13.581  -2.107   4.858  0.00  0.00            
ATOM   3076  O   MET X 210     -14.410  -2.082   5.841  0.00  0.00            
ATOM   3077  N   SER X 211     -13.148  -3.240   4.291  0.00  0.00            
ATOM   3078  H   SER X 211     -12.543  -3.215   3.485  0.00  0.00            
ATOM   3079  CA  SER X 211     -13.500  -4.566   4.877  0.00  0.00            
ATOM   3080  HA  SER X 211     -13.897  -4.564   5.892  0.00  0.00            
ATOM   3081  CB  SER X 211     -14.663  -5.178   4.112  0.00  0.00            
ATOM   3082  HB2 SER X 211     -15.520  -4.507   4.149  0.00  0.00            
ATOM   3083  HB3 SER X 211     -14.540  -5.473   3.069  0.00  0.00            
ATOM   3084  OG  SER X 211     -15.066  -6.328   4.748  0.00  0.00            
ATOM   3085  HG  SER X 211     -15.923  -6.562   4.384  0.00  0.00            
ATOM   3086  C   SER X 211     -12.313  -5.456   4.776  0.00  0.00            
ATOM   3087  O   SER X 211     -11.703  -5.564   3.733  0.00  0.00            
ATOM   3088  N   ASN X 212     -12.077  -6.209   5.834  0.00  0.00            
ATOM   3089  H   ASN X 212     -12.630  -6.056   6.665  0.00  0.00            
ATOM   3090  CA  ASN X 212     -11.005  -7.293   5.787  0.00  0.00            
ATOM   3091  HA  ASN X 212     -10.288  -7.149   4.979  0.00  0.00            
ATOM   3092  CB  ASN X 212     -10.157  -7.244   7.072  0.00  0.00            
ATOM   3093  HB2 ASN X 212      -9.214  -7.775   6.939  0.00  0.00            
ATOM   3094  HB3 ASN X 212      -9.832  -6.236   7.327  0.00  0.00            
ATOM   3095  CG  ASN X 212     -10.835  -7.763   8.347  0.00  0.00            
ATOM   3096  OD1 ASN X 212     -11.793  -8.475   8.338  0.00  0.00            
ATOM   3097  ND2 ASN X 212     -10.224  -7.532   9.439  0.00  0.00            
ATOM   3098 HD21 ASN X 212     -10.607  -7.761  10.345  0.00  0.00            
ATOM   3099 HD22 ASN X 212      -9.342  -7.040   9.429  0.00  0.00            
ATOM   3100  C   ASN X 212     -11.603  -8.635   5.405  0.00  0.00            
ATOM   3101  O   ASN X 212     -10.877  -9.626   5.222  0.00  0.00            
ATOM   3102  N   GLN X 213     -12.928  -8.679   5.094  0.00  0.00            
ATOM   3103  H   GLN X 213     -13.477  -7.843   5.228  0.00  0.00            
ATOM   3104  CA  GLN X 213     -13.623  -9.908   4.631  0.00  0.00            
ATOM   3105  HA  GLN X 213     -13.195 -10.835   5.011  0.00  0.00            
ATOM   3106  CB  GLN X 213     -15.057  -9.958   5.265  0.00  0.00            
ATOM   3107  HB2 GLN X 213     -15.597  -9.116   4.830  0.00  0.00            
ATOM   3108  HB3 GLN X 213     -15.481 -10.954   5.141  0.00  0.00            
ATOM   3109  CG  GLN X 213     -14.902  -9.735   6.846  0.00  0.00            
ATOM   3110  HG2 GLN X 213     -14.377  -8.865   7.241  0.00  0.00            
ATOM   3111  HG3 GLN X 213     -15.914  -9.660   7.245  0.00  0.00            
ATOM   3112  CD  GLN X 213     -14.312 -10.980   7.523  0.00  0.00            
ATOM   3113  OE1 GLN X 213     -15.000 -11.973   7.601  0.00  0.00            
ATOM   3114  NE2 GLN X 213     -13.067 -11.003   7.949  0.00  0.00            
ATOM   3115 HE21 GLN X 213     -12.832 -11.862   8.426  0.00  0.00            
ATOM   3116 HE22 GLN X 213     -12.524 -10.151   7.950  0.00  0.00            
ATOM   3117  C   GLN X 213     -13.638  -9.984   3.128  0.00  0.00            
ATOM   3118  O   GLN X 213     -14.586 -10.347   2.475  0.00  0.00            
ATOM   3119  N   GLY X 214     -12.441  -9.722   2.623  0.00  0.00            
ATOM   3120  H   GLY X 214     -11.714  -9.512   3.291  0.00  0.00            
ATOM   3121  CA  GLY X 214     -12.049  -9.916   1.260  0.00  0.00            
ATOM   3122  HA2 GLY X 214     -11.924 -10.990   1.123  0.00  0.00            
ATOM   3123  HA3 GLY X 214     -12.918  -9.697   0.641  0.00  0.00            
ATOM   3124  C   GLY X 214     -10.799  -9.071   0.759  0.00  0.00            
ATOM   3125  O   GLY X 214     -10.099  -8.461   1.560  0.00  0.00            
ATOM   3126  N   SER X 215     -10.629  -9.222  -0.554  0.00  0.00            
ATOM   3127  H   SER X 215     -11.228  -9.846  -1.075  0.00  0.00            
ATOM   3128  CA  SER X 215      -9.641  -8.434  -1.344  0.00  0.00            
ATOM   3129  HA  SER X 215      -8.754  -8.510  -0.715  0.00  0.00            
ATOM   3130  CB  SER X 215      -9.266  -9.013  -2.671  0.00  0.00            
ATOM   3131  HB2 SER X 215     -10.202  -9.018  -3.230  0.00  0.00            
ATOM   3132  HB3 SER X 215      -8.537  -8.424  -3.228  0.00  0.00            
ATOM   3133  OG  SER X 215      -8.797 -10.314  -2.535  0.00  0.00            
ATOM   3134  HG  SER X 215      -9.578 -10.857  -2.400  0.00  0.00            
ATOM   3135  C   SER X 215      -9.961  -6.954  -1.531  0.00  0.00            
ATOM   3136  O   SER X 215     -11.124  -6.541  -1.318  0.00  0.00            
ATOM   3137  N   ALA X 216      -9.016  -6.096  -1.850  0.00  0.00            
ATOM   3138  H   ALA X 216      -8.089  -6.467  -1.998  0.00  0.00            
ATOM   3139  CA  ALA X 216      -9.203  -4.676  -1.916  0.00  0.00            
ATOM   3140  HA  ALA X 216     -10.259  -4.485  -2.106  0.00  0.00            
ATOM   3141  CB  ALA X 216      -8.969  -4.180  -0.440  0.00  0.00            
ATOM   3142  HB1 ALA X 216      -9.899  -4.185   0.128  0.00  0.00            
ATOM   3143  HB2 ALA X 216      -8.209  -4.702   0.141  0.00  0.00            
ATOM   3144  HB3 ALA X 216      -8.609  -3.160  -0.576  0.00  0.00            
ATOM   3145  C   ALA X 216      -8.353  -3.891  -2.915  0.00  0.00            
ATOM   3146  O   ALA X 216      -7.243  -4.384  -3.239  0.00  0.00            
ATOM   3147  N   LEU X 217      -8.834  -2.784  -3.366  0.00  0.00            
ATOM   3148  H   LEU X 217      -9.745  -2.452  -3.082  0.00  0.00            
ATOM   3149  CA  LEU X 217      -8.059  -1.825  -4.095  0.00  0.00            
ATOM   3150  HA  LEU X 217      -7.010  -2.118  -4.148  0.00  0.00            
ATOM   3151  CB  LEU X 217      -8.737  -1.949  -5.554  0.00  0.00            
ATOM   3152  HB2 LEU X 217      -8.430  -2.908  -5.974  0.00  0.00            
ATOM   3153  HB3 LEU X 217      -9.826  -1.937  -5.512  0.00  0.00            
ATOM   3154  CG  LEU X 217      -8.208  -1.014  -6.672  0.00  0.00            
ATOM   3155  HG  LEU X 217      -7.223  -0.666  -6.360  0.00  0.00            
ATOM   3156  CD1 LEU X 217      -7.977  -1.638  -8.041  0.00  0.00            
ATOM   3157 HD11 LEU X 217      -7.242  -2.444  -8.065  0.00  0.00            
ATOM   3158 HD12 LEU X 217      -8.974  -1.973  -8.324  0.00  0.00            
ATOM   3159 HD13 LEU X 217      -7.720  -0.904  -8.805  0.00  0.00            
ATOM   3160  CD2 LEU X 217      -9.083   0.197  -6.821  0.00  0.00            
ATOM   3161 HD21 LEU X 217      -9.271   0.714  -5.881  0.00  0.00            
ATOM   3162 HD22 LEU X 217      -8.546   0.866  -7.492  0.00  0.00            
ATOM   3163 HD23 LEU X 217     -10.002  -0.094  -7.331  0.00  0.00            
ATOM   3164  C   LEU X 217      -8.169  -0.369  -3.593  0.00  0.00            
ATOM   3165  O   LEU X 217      -9.059   0.129  -2.917  0.00  0.00            
ATOM   3166  N   MET X 218      -7.144   0.321  -3.961  0.00  0.00            
ATOM   3167  H   MET X 218      -6.453  -0.240  -4.438  0.00  0.00            
ATOM   3168  CA  MET X 218      -7.077   1.790  -3.925  0.00  0.00            
ATOM   3169  HA  MET X 218      -8.059   2.263  -3.907  0.00  0.00            
ATOM   3170  CB  MET X 218      -6.452   2.350  -2.546  0.00  0.00            
ATOM   3171  HB2 MET X 218      -6.307   3.423  -2.672  0.00  0.00            
ATOM   3172  HB3 MET X 218      -7.090   2.094  -1.700  0.00  0.00            
ATOM   3173  CG  MET X 218      -5.007   1.822  -2.463  0.00  0.00            
ATOM   3174  HG2 MET X 218      -4.825   0.764  -2.646  0.00  0.00            
ATOM   3175  HG3 MET X 218      -4.347   2.325  -3.170  0.00  0.00            
ATOM   3176  SD  MET X 218      -4.346   2.130  -0.873  0.00  0.00            
ATOM   3177  CE  MET X 218      -2.659   1.663  -1.233  0.00  0.00            
ATOM   3178  HE1 MET X 218      -2.007   1.669  -0.361  0.00  0.00            
ATOM   3179  HE2 MET X 218      -2.617   0.714  -1.769  0.00  0.00            
ATOM   3180  HE3 MET X 218      -2.218   2.501  -1.772  0.00  0.00            
ATOM   3181  C   MET X 218      -6.321   2.361  -5.136  0.00  0.00            
ATOM   3182  O   MET X 218      -5.329   1.752  -5.465  0.00  0.00            
ATOM   3183  N   GLY X 219      -6.648   3.495  -5.685  0.00  0.00            
ATOM   3184  H   GLY X 219      -7.500   3.979  -5.440  0.00  0.00            
ATOM   3185  CA  GLY X 219      -5.877   4.043  -6.800  0.00  0.00            
ATOM   3186  HA2 GLY X 219      -4.824   4.093  -6.521  0.00  0.00            
ATOM   3187  HA3 GLY X 219      -6.039   3.476  -7.717  0.00  0.00            
ATOM   3188  C   GLY X 219      -6.458   5.486  -7.160  0.00  0.00            
ATOM   3189  O   GLY X 219      -7.420   6.072  -6.494  0.00  0.00            
ATOM   3190  N   ILE X 220      -5.894   6.054  -8.178  0.00  0.00            
ATOM   3191  H   ILE X 220      -5.290   5.490  -8.759  0.00  0.00            
ATOM   3192  CA  ILE X 220      -6.047   7.405  -8.605  0.00  0.00            
ATOM   3193  HA  ILE X 220      -7.046   7.729  -8.312  0.00  0.00            
ATOM   3194  CB  ILE X 220      -5.132   8.449  -7.945  0.00  0.00            
ATOM   3195  HB  ILE X 220      -5.363   9.431  -8.357  0.00  0.00            
ATOM   3196  CG2 ILE X 220      -5.425   8.608  -6.394  0.00  0.00            
ATOM   3197 HG21 ILE X 220      -6.479   8.865  -6.295  0.00  0.00            
ATOM   3198 HG22 ILE X 220      -5.203   7.661  -5.902  0.00  0.00            
ATOM   3199 HG23 ILE X 220      -4.876   9.480  -6.036  0.00  0.00            
ATOM   3200  CG1 ILE X 220      -3.647   8.189  -8.274  0.00  0.00            
ATOM   3201 HG12 ILE X 220      -3.377   7.313  -7.684  0.00  0.00            
ATOM   3202 HG13 ILE X 220      -3.460   7.993  -9.330  0.00  0.00            
ATOM   3203  CD1 ILE X 220      -2.728   9.380  -8.019  0.00  0.00            
ATOM   3204 HD11 ILE X 220      -3.079   9.859  -7.105  0.00  0.00            
ATOM   3205 HD12 ILE X 220      -1.661   9.176  -7.922  0.00  0.00            
ATOM   3206 HD13 ILE X 220      -2.840  10.138  -8.795  0.00  0.00            
ATOM   3207  C   ILE X 220      -5.908   7.479 -10.142  0.00  0.00            
ATOM   3208  O   ILE X 220      -5.006   6.763 -10.631  0.00  0.00            
ATOM   3209  N   GLY X 221      -6.736   8.219 -10.840  0.00  0.00            
ATOM   3210  H   GLY X 221      -7.384   8.837 -10.371  0.00  0.00            
ATOM   3211  CA  GLY X 221      -6.642   8.414 -12.346  0.00  0.00            
ATOM   3212  HA2 GLY X 221      -5.738   7.973 -12.767  0.00  0.00            
ATOM   3213  HA3 GLY X 221      -7.406   7.809 -12.833  0.00  0.00            
ATOM   3214  C   GLY X 221      -6.887   9.866 -12.654  0.00  0.00            
ATOM   3215  O   GLY X 221      -7.552  10.597 -11.901  0.00  0.00            
ATOM   3216  N   VAL X 222      -6.479  10.338 -13.826  0.00  0.00            
ATOM   3217  H   VAL X 222      -5.857   9.693 -14.291  0.00  0.00            
ATOM   3218  CA  VAL X 222      -6.398  11.699 -14.324  0.00  0.00            
ATOM   3219  HA  VAL X 222      -6.918  12.396 -13.668  0.00  0.00            
ATOM   3220  CB  VAL X 222      -4.917  12.065 -14.447  0.00  0.00            
ATOM   3221  HB  VAL X 222      -4.459  11.416 -15.193  0.00  0.00            
ATOM   3222  CG1 VAL X 222      -4.556  13.576 -14.740  0.00  0.00            
ATOM   3223 HG11 VAL X 222      -3.472  13.687 -14.771  0.00  0.00            
ATOM   3224 HG12 VAL X 222      -4.976  14.002 -15.652  0.00  0.00            
ATOM   3225 HG13 VAL X 222      -4.883  14.195 -13.905  0.00  0.00            
ATOM   3226  CG2 VAL X 222      -4.192  11.881 -13.088  0.00  0.00            
ATOM   3227 HG21 VAL X 222      -3.140  12.164 -13.128  0.00  0.00            
ATOM   3228 HG22 VAL X 222      -4.709  12.373 -12.264  0.00  0.00            
ATOM   3229 HG23 VAL X 222      -4.183  10.828 -12.805  0.00  0.00            
ATOM   3230  C   VAL X 222      -6.917  11.781 -15.760  0.00  0.00            
ATOM   3231  O   VAL X 222      -6.795  10.852 -16.564  0.00  0.00            
ATOM   3232  N   SER X 223      -7.535  12.924 -16.230  0.00  0.00            
ATOM   3233  H   SER X 223      -7.633  13.780 -15.705  0.00  0.00            
ATOM   3234  CA  SER X 223      -7.964  13.124 -17.657  0.00  0.00            
ATOM   3235  HA  SER X 223      -7.099  12.808 -18.239  0.00  0.00            
ATOM   3236  CB  SER X 223      -9.082  12.204 -17.988  0.00  0.00            
ATOM   3237  HB2 SER X 223      -8.811  11.175 -17.753  0.00  0.00            
ATOM   3238  HB3 SER X 223     -10.008  12.511 -17.502  0.00  0.00            
ATOM   3239  OG  SER X 223      -9.475  12.328 -19.340  0.00  0.00            
ATOM   3240  HG  SER X 223      -9.240  11.503 -19.772  0.00  0.00            
ATOM   3241  C   SER X 223      -8.418  14.569 -17.878  0.00  0.00            
ATOM   3242  O   SER X 223      -8.797  15.259 -16.973  0.00  0.00            
ATOM   3243  N   SER X 224      -8.319  15.103 -19.083  0.00  0.00            
ATOM   3244  H   SER X 224      -7.800  14.587 -19.779  0.00  0.00            
ATOM   3245  CA  SER X 224      -8.856  16.439 -19.529  0.00  0.00            
ATOM   3246  HA  SER X 224      -9.287  16.866 -18.624  0.00  0.00            
ATOM   3247  CB  SER X 224      -7.746  17.377 -20.051  0.00  0.00            
ATOM   3248  HB2 SER X 224      -8.228  18.346 -20.182  0.00  0.00            
ATOM   3249  HB3 SER X 224      -6.982  17.545 -19.291  0.00  0.00            
ATOM   3250  OG  SER X 224      -7.159  16.962 -21.242  0.00  0.00            
ATOM   3251  HG  SER X 224      -6.306  17.395 -21.153  0.00  0.00            
ATOM   3252  C   SER X 224      -9.920  16.324 -20.640  0.00  0.00            
ATOM   3253  O   SER X 224     -10.579  17.333 -20.914  0.00  0.00            
ATOM   3254  N   GLY X 225     -10.132  15.133 -21.283  0.00  0.00            
ATOM   3255  H   GLY X 225      -9.680  14.285 -20.974  0.00  0.00            
ATOM   3256  CA  GLY X 225     -11.036  15.126 -22.463  0.00  0.00            
ATOM   3257  HA2 GLY X 225     -10.716  16.001 -23.028  0.00  0.00            
ATOM   3258  HA3 GLY X 225     -10.791  14.195 -22.975  0.00  0.00            
ATOM   3259  C   GLY X 225     -12.543  15.214 -22.198  0.00  0.00            
ATOM   3260  O   GLY X 225     -13.043  15.378 -21.099  0.00  0.00            
ATOM   3261  N   GLU X 226     -13.350  15.081 -23.268  0.00  0.00            
ATOM   3262  H   GLU X 226     -13.034  14.791 -24.183  0.00  0.00            
ATOM   3263  CA  GLU X 226     -14.773  15.303 -23.204  0.00  0.00            
ATOM   3264  HA  GLU X 226     -14.980  16.221 -22.655  0.00  0.00            
ATOM   3265  CB  GLU X 226     -15.309  15.468 -24.667  0.00  0.00            
ATOM   3266  HB2 GLU X 226     -14.678  16.183 -25.196  0.00  0.00            
ATOM   3267  HB3 GLU X 226     -15.242  14.473 -25.107  0.00  0.00            
ATOM   3268  CG  GLU X 226     -16.718  15.990 -24.693  0.00  0.00            
ATOM   3269  HG2 GLU X 226     -17.430  15.205 -24.440  0.00  0.00            
ATOM   3270  HG3 GLU X 226     -16.817  16.856 -24.039  0.00  0.00            
ATOM   3271  CD  GLU X 226     -17.006  16.353 -26.094  0.00  0.00            
ATOM   3272  OE1 GLU X 226     -16.840  17.549 -26.457  0.00  0.00            
ATOM   3273  OE2 GLU X 226     -17.646  15.605 -26.874  0.00  0.00            
ATOM   3274  C   GLU X 226     -15.462  14.147 -22.490  0.00  0.00            
ATOM   3275  O   GLU X 226     -16.639  14.319 -22.067  0.00  0.00            
ATOM   3276  N   ASN X 227     -14.802  12.977 -22.279  0.00  0.00            
ATOM   3277  H   ASN X 227     -13.832  12.873 -22.541  0.00  0.00            
ATOM   3278  CA  ASN X 227     -15.400  11.927 -21.474  0.00  0.00            
ATOM   3279  HA  ASN X 227     -16.403  12.295 -21.256  0.00  0.00            
ATOM   3280  CB  ASN X 227     -15.385  10.605 -22.235  0.00  0.00            
ATOM   3281  HB2 ASN X 227     -14.317  10.404 -22.325  0.00  0.00            
ATOM   3282  HB3 ASN X 227     -15.889   9.871 -21.606  0.00  0.00            
ATOM   3283  CG  ASN X 227     -16.145  10.654 -23.544  0.00  0.00            
ATOM   3284  OD1 ASN X 227     -17.277  10.190 -23.635  0.00  0.00            
ATOM   3285  ND2 ASN X 227     -15.428  11.132 -24.629  0.00  0.00            
ATOM   3286 HD21 ASN X 227     -15.783  11.031 -25.568  0.00  0.00            
ATOM   3287 HD22 ASN X 227     -14.596  11.683 -24.467  0.00  0.00            
ATOM   3288  C   ASN X 227     -14.642  11.879 -20.112  0.00  0.00            
ATOM   3289  O   ASN X 227     -14.642  10.796 -19.536  0.00  0.00            
ATOM   3290  N   ARG X 228     -13.990  12.945 -19.616  0.00  0.00            
ATOM   3291  H   ARG X 228     -13.966  13.765 -20.206  0.00  0.00            
ATOM   3292  CA  ARG X 228     -13.010  12.918 -18.488  0.00  0.00            
ATOM   3293  HA  ARG X 228     -12.155  12.310 -18.783  0.00  0.00            
ATOM   3294  CB  ARG X 228     -12.487  14.303 -18.261  0.00  0.00            
ATOM   3295  HB2 ARG X 228     -11.846  14.221 -17.383  0.00  0.00            
ATOM   3296  HB3 ARG X 228     -11.882  14.555 -19.132  0.00  0.00            
ATOM   3297  CG  ARG X 228     -13.481  15.407 -17.925  0.00  0.00            
ATOM   3298  HG2 ARG X 228     -14.292  15.280 -18.643  0.00  0.00            
ATOM   3299  HG3 ARG X 228     -13.792  15.100 -16.927  0.00  0.00            
ATOM   3300  CD  ARG X 228     -12.966  16.846 -18.035  0.00  0.00            
ATOM   3301  HD2 ARG X 228     -12.150  16.884 -17.313  0.00  0.00            
ATOM   3302  HD3 ARG X 228     -12.560  16.999 -19.035  0.00  0.00            
ATOM   3303  NE  ARG X 228     -14.028  17.794 -17.690  0.00  0.00            
ATOM   3304  HE  ARG X 228     -14.907  17.522 -17.274  0.00  0.00            
ATOM   3305  CZ  ARG X 228     -14.014  19.095 -17.901  0.00  0.00            
ATOM   3306  NH1 ARG X 228     -13.017  19.747 -18.402  0.00  0.00            
ATOM   3307 HH11 ARG X 228     -12.078  19.378 -18.434  0.00  0.00            
ATOM   3308 HH12 ARG X 228     -13.321  20.705 -18.295  0.00  0.00            
ATOM   3309  NH2 ARG X 228     -15.091  19.750 -17.589  0.00  0.00            
ATOM   3310 HH21 ARG X 228     -15.836  19.203 -17.181  0.00  0.00            
ATOM   3311 HH22 ARG X 228     -15.167  20.745 -17.750  0.00  0.00            
ATOM   3312  C   ARG X 228     -13.647  12.373 -17.156  0.00  0.00            
ATOM   3313  O   ARG X 228     -12.952  11.691 -16.407  0.00  0.00            
ATOM   3314  N   ALA X 229     -14.955  12.594 -16.865  0.00  0.00            
ATOM   3315  H   ALA X 229     -15.470  13.205 -17.483  0.00  0.00            
ATOM   3316  CA  ALA X 229     -15.671  11.963 -15.778  0.00  0.00            
ATOM   3317  HA  ALA X 229     -15.214  12.267 -14.836  0.00  0.00            
ATOM   3318  CB  ALA X 229     -17.075  12.545 -15.768  0.00  0.00            
ATOM   3319  HB1 ALA X 229     -17.505  12.021 -16.621  0.00  0.00            
ATOM   3320  HB2 ALA X 229     -17.544  12.290 -14.817  0.00  0.00            
ATOM   3321  HB3 ALA X 229     -17.059  13.633 -15.838  0.00  0.00            
ATOM   3322  C   ALA X 229     -15.600  10.453 -15.654  0.00  0.00            
ATOM   3323  O   ALA X 229     -15.273   9.905 -14.572  0.00  0.00            
ATOM   3324  N   VAL X 230     -15.724   9.684 -16.734  0.00  0.00            
ATOM   3325  H   VAL X 230     -15.818  10.111 -17.643  0.00  0.00            
ATOM   3326  CA  VAL X 230     -15.720   8.249 -16.811  0.00  0.00            
ATOM   3327  HA  VAL X 230     -15.942   7.891 -15.806  0.00  0.00            
ATOM   3328  CB  VAL X 230     -16.883   7.693 -17.644  0.00  0.00            
ATOM   3329  HB  VAL X 230     -16.790   6.608 -17.671  0.00  0.00            
ATOM   3330  CG1 VAL X 230     -18.248   7.986 -17.070  0.00  0.00            
ATOM   3331 HG11 VAL X 230     -18.500   7.379 -16.200  0.00  0.00            
ATOM   3332 HG12 VAL X 230     -18.394   9.055 -16.917  0.00  0.00            
ATOM   3333 HG13 VAL X 230     -19.043   7.618 -17.720  0.00  0.00            
ATOM   3334  CG2 VAL X 230     -16.735   8.041 -19.108  0.00  0.00            
ATOM   3335 HG21 VAL X 230     -15.907   7.484 -19.544  0.00  0.00            
ATOM   3336 HG22 VAL X 230     -17.656   7.786 -19.633  0.00  0.00            
ATOM   3337 HG23 VAL X 230     -16.512   9.099 -19.242  0.00  0.00            
ATOM   3338  C   VAL X 230     -14.327   7.749 -17.252  0.00  0.00            
ATOM   3339  O   VAL X 230     -13.961   6.684 -16.838  0.00  0.00            
ATOM   3340  N   GLU X 231     -13.525   8.588 -17.915  0.00  0.00            
ATOM   3341  H   GLU X 231     -13.988   9.344 -18.401  0.00  0.00            
ATOM   3342  CA  GLU X 231     -12.088   8.175 -18.213  0.00  0.00            
ATOM   3343  HA  GLU X 231     -12.165   7.124 -18.490  0.00  0.00            
ATOM   3344  CB  GLU X 231     -11.619   9.075 -19.346  0.00  0.00            
ATOM   3345  HB2 GLU X 231     -12.448   9.223 -20.039  0.00  0.00            
ATOM   3346  HB3 GLU X 231     -11.205  10.031 -19.025  0.00  0.00            
ATOM   3347  CG  GLU X 231     -10.520   8.243 -20.063  0.00  0.00            
ATOM   3348  HG2 GLU X 231      -9.997   7.613 -19.341  0.00  0.00            
ATOM   3349  HG3 GLU X 231     -11.065   7.652 -20.797  0.00  0.00            
ATOM   3350  CD  GLU X 231      -9.658   9.249 -20.864  0.00  0.00            
ATOM   3351  OE1 GLU X 231      -9.894   9.361 -22.110  0.00  0.00            
ATOM   3352  OE2 GLU X 231      -8.793   9.933 -20.274  0.00  0.00            
ATOM   3353  C   GLU X 231     -11.230   8.231 -16.965  0.00  0.00            
ATOM   3354  O   GLU X 231     -10.709   7.183 -16.706  0.00  0.00            
ATOM   3355  N   ALA X 232     -11.043   9.317 -16.271  0.00  0.00            
ATOM   3356  H   ALA X 232     -11.479  10.105 -16.728  0.00  0.00            
ATOM   3357  CA  ALA X 232     -10.331   9.459 -14.993  0.00  0.00            
ATOM   3358  HA  ALA X 232      -9.303   9.159 -15.195  0.00  0.00            
ATOM   3359  CB  ALA X 232     -10.325  10.914 -14.471  0.00  0.00            
ATOM   3360  HB1 ALA X 232      -9.656  11.091 -13.629  0.00  0.00            
ATOM   3361  HB2 ALA X 232     -10.097  11.588 -15.298  0.00  0.00            
ATOM   3362  HB3 ALA X 232     -11.324  11.202 -14.148  0.00  0.00            
ATOM   3363  C   ALA X 232     -10.992   8.456 -13.982  0.00  0.00            
ATOM   3364  O   ALA X 232     -10.307   7.885 -13.144  0.00  0.00            
ATOM   3365  N   ALA X 233     -12.316   8.036 -14.094  0.00  0.00            
ATOM   3366  H   ALA X 233     -12.861   8.530 -14.785  0.00  0.00            
ATOM   3367  CA  ALA X 233     -12.944   7.137 -13.101  0.00  0.00            
ATOM   3368  HA  ALA X 233     -12.747   7.533 -12.104  0.00  0.00            
ATOM   3369  CB  ALA X 233     -14.436   7.211 -13.231  0.00  0.00            
ATOM   3370  HB1 ALA X 233     -14.871   6.484 -12.545  0.00  0.00            
ATOM   3371  HB2 ALA X 233     -14.746   8.193 -12.874  0.00  0.00            
ATOM   3372  HB3 ALA X 233     -14.805   7.017 -14.238  0.00  0.00            
ATOM   3373  C   ALA X 233     -12.504   5.662 -13.323  0.00  0.00            
ATOM   3374  O   ALA X 233     -12.136   4.940 -12.394  0.00  0.00            
ATOM   3375  N   LYS X 234     -12.453   5.277 -14.620  0.00  0.00            
ATOM   3376  H   LYS X 234     -12.954   5.898 -15.239  0.00  0.00            
ATOM   3377  CA  LYS X 234     -11.979   3.950 -15.182  0.00  0.00            
ATOM   3378  HA  LYS X 234     -12.362   3.086 -14.639  0.00  0.00            
ATOM   3379  CB  LYS X 234     -12.431   3.753 -16.592  0.00  0.00            
ATOM   3380  HB2 LYS X 234     -12.240   4.676 -17.140  0.00  0.00            
ATOM   3381  HB3 LYS X 234     -11.870   3.059 -17.219  0.00  0.00            
ATOM   3382  CG  LYS X 234     -13.875   3.351 -16.571  0.00  0.00            
ATOM   3383  HG2 LYS X 234     -13.981   2.294 -16.326  0.00  0.00            
ATOM   3384  HG3 LYS X 234     -14.400   3.963 -15.839  0.00  0.00            
ATOM   3385  CD  LYS X 234     -14.616   3.633 -17.872  0.00  0.00            
ATOM   3386  HD2 LYS X 234     -15.669   3.513 -17.614  0.00  0.00            
ATOM   3387  HD3 LYS X 234     -14.467   4.647 -18.243  0.00  0.00            
ATOM   3388  CE  LYS X 234     -14.263   2.490 -18.895  0.00  0.00            
ATOM   3389  HE2 LYS X 234     -13.213   2.471 -19.185  0.00  0.00            
ATOM   3390  HE3 LYS X 234     -14.606   1.600 -18.366  0.00  0.00            
ATOM   3391  NZ  LYS X 234     -15.059   2.669 -20.100  0.00  0.00            
ATOM   3392  HZ1 LYS X 234     -16.033   2.535 -19.867  0.00  0.00            
ATOM   3393  HZ2 LYS X 234     -14.964   3.593 -20.497  0.00  0.00            
ATOM   3394  HZ3 LYS X 234     -14.708   1.975 -20.745  0.00  0.00            
ATOM   3395  C   LYS X 234     -10.465   3.855 -15.108  0.00  0.00            
ATOM   3396  O   LYS X 234      -9.983   2.786 -14.817  0.00  0.00            
ATOM   3397  N   LYS X 235      -9.773   4.994 -15.136  0.00  0.00            
ATOM   3398  H   LYS X 235     -10.265   5.847 -15.358  0.00  0.00            
ATOM   3399  CA  LYS X 235      -8.347   5.054 -14.873  0.00  0.00            
ATOM   3400  HA  LYS X 235      -7.782   4.278 -15.387  0.00  0.00            
ATOM   3401  CB  LYS X 235      -7.709   6.420 -15.272  0.00  0.00            
ATOM   3402  HB2 LYS X 235      -8.395   7.177 -14.891  0.00  0.00            
ATOM   3403  HB3 LYS X 235      -6.799   6.613 -14.703  0.00  0.00            
ATOM   3404  CG  LYS X 235      -7.357   6.497 -16.771  0.00  0.00            
ATOM   3405  HG2 LYS X 235      -6.493   5.879 -17.013  0.00  0.00            
ATOM   3406  HG3 LYS X 235      -8.193   6.118 -17.359  0.00  0.00            
ATOM   3407  CD  LYS X 235      -7.085   7.885 -17.185  0.00  0.00            
ATOM   3408  HD2 LYS X 235      -7.992   8.456 -16.986  0.00  0.00            
ATOM   3409  HD3 LYS X 235      -6.263   8.366 -16.654  0.00  0.00            
ATOM   3410  CE  LYS X 235      -6.810   7.813 -18.689  0.00  0.00            
ATOM   3411  HE2 LYS X 235      -5.983   7.123 -18.858  0.00  0.00            
ATOM   3412  HE3 LYS X 235      -7.575   7.322 -19.291  0.00  0.00            
ATOM   3413  NZ  LYS X 235      -6.446   9.140 -19.171  0.00  0.00            
ATOM   3414  HZ1 LYS X 235      -5.880   9.566 -18.451  0.00  0.00            
ATOM   3415  HZ2 LYS X 235      -5.977   8.992 -20.054  0.00  0.00            
ATOM   3416  HZ3 LYS X 235      -7.321   9.609 -19.358  0.00  0.00            
ATOM   3417  C   LYS X 235      -8.127   4.741 -13.395  0.00  0.00            
ATOM   3418  O   LYS X 235      -7.096   4.190 -13.130  0.00  0.00            
ATOM   3419  N   ALA X 236      -8.890   5.189 -12.417  0.00  0.00            
ATOM   3420  H   ALA X 236      -9.660   5.795 -12.663  0.00  0.00            
ATOM   3421  CA  ALA X 236      -8.516   5.045 -10.969  0.00  0.00            
ATOM   3422  HA  ALA X 236      -7.565   5.550 -10.798  0.00  0.00            
ATOM   3423  CB  ALA X 236      -9.386   5.813 -10.034  0.00  0.00            
ATOM   3424  HB1 ALA X 236     -10.393   5.394 -10.042  0.00  0.00            
ATOM   3425  HB2 ALA X 236      -9.016   5.721  -9.013  0.00  0.00            
ATOM   3426  HB3 ALA X 236      -9.554   6.879 -10.190  0.00  0.00            
ATOM   3427  C   ALA X 236      -8.444   3.601 -10.448  0.00  0.00            
ATOM   3428  O   ALA X 236      -7.642   3.307  -9.473  0.00  0.00            
ATOM   3429  N   ILE X 237      -9.174   2.689 -11.079  0.00  0.00            
ATOM   3430  H   ILE X 237      -9.858   3.072 -11.717  0.00  0.00            
ATOM   3431  CA  ILE X 237      -9.280   1.268 -10.727  0.00  0.00            
ATOM   3432  HA  ILE X 237      -8.773   1.180  -9.765  0.00  0.00            
ATOM   3433  CB  ILE X 237     -10.807   0.861 -10.579  0.00  0.00            
ATOM   3434  HB  ILE X 237     -10.870  -0.168 -10.224  0.00  0.00            
ATOM   3435  CG2 ILE X 237     -11.525   1.775  -9.597  0.00  0.00            
ATOM   3436 HG21 ILE X 237     -12.513   1.451  -9.269  0.00  0.00            
ATOM   3437 HG22 ILE X 237     -10.875   1.973  -8.746  0.00  0.00            
ATOM   3438 HG23 ILE X 237     -11.700   2.710 -10.128  0.00  0.00            
ATOM   3439  CG1 ILE X 237     -11.542   1.010 -11.941  0.00  0.00            
ATOM   3440 HG12 ILE X 237     -11.417   2.024 -12.321  0.00  0.00            
ATOM   3441 HG13 ILE X 237     -10.998   0.415 -12.673  0.00  0.00            
ATOM   3442  CD1 ILE X 237     -12.979   0.475 -11.955  0.00  0.00            
ATOM   3443 HD11 ILE X 237     -13.684   1.098 -11.406  0.00  0.00            
ATOM   3444 HD12 ILE X 237     -13.332   0.557 -12.982  0.00  0.00            
ATOM   3445 HD13 ILE X 237     -12.991  -0.534 -11.542  0.00  0.00            
ATOM   3446  C   ILE X 237      -8.478   0.268 -11.616  0.00  0.00            
ATOM   3447  O   ILE X 237      -8.510  -0.918 -11.460  0.00  0.00            
ATOM   3448  N   SER X 238      -7.728   0.763 -12.596  0.00  0.00            
ATOM   3449  H   SER X 238      -7.676   1.772 -12.631  0.00  0.00            
ATOM   3450  CA  SER X 238      -7.105   0.023 -13.753  0.00  0.00            
ATOM   3451  HA  SER X 238      -7.573  -0.954 -13.876  0.00  0.00            
ATOM   3452  CB  SER X 238      -7.394   0.704 -15.016  0.00  0.00            
ATOM   3453  HB2 SER X 238      -7.187   1.770 -14.920  0.00  0.00            
ATOM   3454  HB3 SER X 238      -6.827   0.261 -15.835  0.00  0.00            
ATOM   3455  OG  SER X 238      -8.773   0.563 -15.469  0.00  0.00            
ATOM   3456  HG  SER X 238      -9.183   1.414 -15.302  0.00  0.00            
ATOM   3457  C   SER X 238      -5.593  -0.174 -13.599  0.00  0.00            
ATOM   3458  O   SER X 238      -4.813  -0.267 -14.582  0.00  0.00            
ATOM   3459  N   SER X 239      -5.068  -0.310 -12.366  0.00  0.00            
ATOM   3460  H   SER X 239      -5.590  -0.095 -11.528  0.00  0.00            
ATOM   3461  CA  SER X 239      -3.715  -0.777 -12.119  0.00  0.00            
ATOM   3462  HA  SER X 239      -2.942  -0.267 -12.693  0.00  0.00            
ATOM   3463  CB  SER X 239      -3.312  -0.452 -10.641  0.00  0.00            
ATOM   3464  HB2 SER X 239      -3.016   0.591 -10.525  0.00  0.00            
ATOM   3465  HB3 SER X 239      -4.100  -0.682  -9.924  0.00  0.00            
ATOM   3466  OG  SER X 239      -2.238  -1.220 -10.307  0.00  0.00            
ATOM   3467  HG  SER X 239      -1.472  -0.677 -10.506  0.00  0.00            
ATOM   3468  C   SER X 239      -3.717  -2.359 -12.396  0.00  0.00            
ATOM   3469  O   SER X 239      -4.619  -3.080 -11.987  0.00  0.00            
ATOM   3470  N   PRO X 240      -2.696  -2.939 -13.024  0.00  0.00            
ATOM   3471  CD  PRO X 240      -1.667  -2.252 -13.801  0.00  0.00            
ATOM   3472  HD2 PRO X 240      -1.067  -1.658 -13.112  0.00  0.00            
ATOM   3473  HD3 PRO X 240      -2.209  -1.638 -14.520  0.00  0.00            
ATOM   3474  CG  PRO X 240      -0.817  -3.345 -14.435  0.00  0.00            
ATOM   3475  HG2 PRO X 240       0.078  -3.672 -13.906  0.00  0.00            
ATOM   3476  HG3 PRO X 240      -0.491  -3.104 -15.448  0.00  0.00            
ATOM   3477  CB  PRO X 240      -1.740  -4.481 -14.513  0.00  0.00            
ATOM   3478  HB2 PRO X 240      -1.089  -5.354 -14.481  0.00  0.00            
ATOM   3479  HB3 PRO X 240      -2.317  -4.497 -15.438  0.00  0.00            
ATOM   3480  CA  PRO X 240      -2.525  -4.328 -13.192  0.00  0.00            
ATOM   3481  HA  PRO X 240      -3.507  -4.801 -13.233  0.00  0.00            
ATOM   3482  C   PRO X 240      -1.792  -4.975 -12.044  0.00  0.00            
ATOM   3483  O   PRO X 240      -1.529  -6.154 -12.208  0.00  0.00            
ATOM   3484  N   LEU X 241      -1.514  -4.323 -10.927  0.00  0.00            
ATOM   3485  H   LEU X 241      -1.914  -3.406 -10.785  0.00  0.00            
ATOM   3486  CA  LEU X 241      -0.614  -4.954  -9.889  0.00  0.00            
ATOM   3487  HA  LEU X 241       0.058  -5.703 -10.307  0.00  0.00            
ATOM   3488  CB  LEU X 241       0.226  -3.872  -9.182  0.00  0.00            
ATOM   3489  HB2 LEU X 241      -0.389  -3.008  -8.929  0.00  0.00            
ATOM   3490  HB3 LEU X 241       0.703  -4.273  -8.288  0.00  0.00            
ATOM   3491  CG  LEU X 241       1.309  -3.312 -10.112  0.00  0.00            
ATOM   3492  HG  LEU X 241       0.901  -2.725 -10.935  0.00  0.00            
ATOM   3493  CD1 LEU X 241       2.212  -2.325  -9.463  0.00  0.00            
ATOM   3494 HD11 LEU X 241       2.464  -2.760  -8.495  0.00  0.00            
ATOM   3495 HD12 LEU X 241       3.074  -2.074 -10.082  0.00  0.00            
ATOM   3496 HD13 LEU X 241       1.591  -1.452  -9.268  0.00  0.00            
ATOM   3497  CD2 LEU X 241       2.197  -4.394 -10.723  0.00  0.00            
ATOM   3498 HD21 LEU X 241       3.039  -4.008 -11.298  0.00  0.00            
ATOM   3499 HD22 LEU X 241       2.562  -5.100  -9.976  0.00  0.00            
ATOM   3500 HD23 LEU X 241       1.602  -5.024 -11.385  0.00  0.00            
ATOM   3501  C   LEU X 241      -1.497  -5.757  -8.825  0.00  0.00            
ATOM   3502  O   LEU X 241      -1.002  -6.505  -7.957  0.00  0.00            
ATOM   3503  N   LEU X 242      -2.847  -5.561  -8.891  0.00  0.00            
ATOM   3504  H   LEU X 242      -3.205  -5.041  -9.678  0.00  0.00            
ATOM   3505  CA  LEU X 242      -3.809  -6.285  -8.086  0.00  0.00            
ATOM   3506  HA  LEU X 242      -3.381  -6.821  -7.239  0.00  0.00            
ATOM   3507  CB  LEU X 242      -4.812  -5.222  -7.485  0.00  0.00            
ATOM   3508  HB2 LEU X 242      -5.347  -4.781  -8.326  0.00  0.00            
ATOM   3509  HB3 LEU X 242      -5.493  -5.785  -6.846  0.00  0.00            
ATOM   3510  CG  LEU X 242      -4.118  -4.039  -6.738  0.00  0.00            
ATOM   3511  HG  LEU X 242      -3.543  -3.483  -7.479  0.00  0.00            
ATOM   3512  CD1 LEU X 242      -5.127  -3.053  -6.078  0.00  0.00            
ATOM   3513 HD11 LEU X 242      -5.871  -3.672  -5.578  0.00  0.00            
ATOM   3514 HD12 LEU X 242      -4.589  -2.445  -5.350  0.00  0.00            
ATOM   3515 HD13 LEU X 242      -5.485  -2.420  -6.890  0.00  0.00            
ATOM   3516  CD2 LEU X 242      -3.125  -4.490  -5.680  0.00  0.00            
ATOM   3517 HD21 LEU X 242      -3.629  -5.303  -5.157  0.00  0.00            
ATOM   3518 HD22 LEU X 242      -2.261  -4.856  -6.235  0.00  0.00            
ATOM   3519 HD23 LEU X 242      -2.777  -3.660  -5.065  0.00  0.00            
ATOM   3520  C   LEU X 242      -4.555  -7.310  -8.934  0.00  0.00            
ATOM   3521  O   LEU X 242      -4.971  -7.059 -10.035  0.00  0.00            
ATOM   3522  N   GLU X 243      -4.584  -8.551  -8.351  0.00  0.00            
ATOM   3523  H   GLU X 243      -4.228  -8.733  -7.423  0.00  0.00            
ATOM   3524  CA  GLU X 243      -4.851  -9.774  -9.046  0.00  0.00            
ATOM   3525  HA  GLU X 243      -3.974  -9.955  -9.667  0.00  0.00            
ATOM   3526  CB  GLU X 243      -5.017 -10.873  -7.924  0.00  0.00            
ATOM   3527  HB2 GLU X 243      -4.304 -10.774  -7.105  0.00  0.00            
ATOM   3528  HB3 GLU X 243      -6.037 -10.854  -7.541  0.00  0.00            
ATOM   3529  CG  GLU X 243      -4.742 -12.261  -8.618  0.00  0.00            
ATOM   3530  HG2 GLU X 243      -5.049 -13.074  -7.960  0.00  0.00            
ATOM   3531  HG3 GLU X 243      -5.162 -12.352  -9.619  0.00  0.00            
ATOM   3532  CD  GLU X 243      -3.241 -12.549  -8.804  0.00  0.00            
ATOM   3533  OE1 GLU X 243      -2.768 -12.037  -9.843  0.00  0.00            
ATOM   3534  OE2 GLU X 243      -2.552 -13.158  -7.963  0.00  0.00            
ATOM   3535  C   GLU X 243      -6.087  -9.750  -9.960  0.00  0.00            
ATOM   3536  O   GLU X 243      -6.045 -10.424 -10.973  0.00  0.00            
ATOM   3537  N   THR X 244      -7.125  -9.080  -9.513  0.00  0.00            
ATOM   3538  H   THR X 244      -7.044  -8.501  -8.689  0.00  0.00            
ATOM   3539  CA  THR X 244      -8.488  -9.122 -10.194  0.00  0.00            
ATOM   3540  HA  THR X 244      -8.381  -9.335 -11.257  0.00  0.00            
ATOM   3541  CB  THR X 244      -9.258 -10.316  -9.517  0.00  0.00            
ATOM   3542  HB  THR X 244      -8.537 -11.128  -9.423  0.00  0.00            
ATOM   3543  CG2 THR X 244      -9.909 -10.048  -8.108  0.00  0.00            
ATOM   3544 HG21 THR X 244     -10.558 -10.798  -7.655  0.00  0.00            
ATOM   3545 HG22 THR X 244      -9.032  -9.841  -7.495  0.00  0.00            
ATOM   3546 HG23 THR X 244     -10.483  -9.122  -8.152  0.00  0.00            
ATOM   3547  OG1 THR X 244     -10.194 -10.804 -10.349  0.00  0.00            
ATOM   3548  HG1 THR X 244      -9.776 -11.594 -10.698  0.00  0.00            
ATOM   3549  C   THR X 244      -9.269  -7.789 -10.094  0.00  0.00            
ATOM   3550  O   THR X 244      -8.779  -6.715  -9.691  0.00  0.00            
ATOM   3551  N   SER X 245     -10.469  -7.853 -10.661  0.00  0.00            
ATOM   3552  H   SER X 245     -10.676  -8.738 -11.101  0.00  0.00            
ATOM   3553  CA  SER X 245     -11.414  -6.763 -10.786  0.00  0.00            
ATOM   3554  HA  SER X 245     -10.810  -5.874 -10.962  0.00  0.00            
ATOM   3555  CB  SER X 245     -12.344  -6.984 -12.040  0.00  0.00            
ATOM   3556  HB2 SER X 245     -13.212  -6.326 -12.085  0.00  0.00            
ATOM   3557  HB3 SER X 245     -11.725  -6.874 -12.930  0.00  0.00            
ATOM   3558  OG  SER X 245     -12.866  -8.264 -12.032  0.00  0.00            
ATOM   3559  HG  SER X 245     -13.492  -8.214 -12.758  0.00  0.00            
ATOM   3560  C   SER X 245     -12.136  -6.532  -9.431  0.00  0.00            
ATOM   3561  O   SER X 245     -12.275  -7.480  -8.605  0.00  0.00            
ATOM   3562  N   ILE X 246     -12.794  -5.325  -9.328  0.00  0.00            
ATOM   3563  H   ILE X 246     -12.684  -4.635 -10.058  0.00  0.00            
ATOM   3564  CA  ILE X 246     -13.441  -4.958  -8.014  0.00  0.00            
ATOM   3565  HA  ILE X 246     -12.824  -5.292  -7.180  0.00  0.00            
ATOM   3566  CB  ILE X 246     -13.419  -3.369  -7.841  0.00  0.00            
ATOM   3567  HB  ILE X 246     -13.923  -3.130  -6.905  0.00  0.00            
ATOM   3568  CG2 ILE X 246     -11.961  -2.840  -7.685  0.00  0.00            
ATOM   3569 HG21 ILE X 246     -11.991  -1.864  -7.202  0.00  0.00            
ATOM   3570 HG22 ILE X 246     -11.448  -3.547  -7.033  0.00  0.00            
ATOM   3571 HG23 ILE X 246     -11.549  -2.880  -8.693  0.00  0.00            
ATOM   3572  CG1 ILE X 246     -14.040  -2.662  -9.035  0.00  0.00            
ATOM   3573 HG12 ILE X 246     -13.408  -2.639  -9.922  0.00  0.00            
ATOM   3574 HG13 ILE X 246     -14.898  -3.295  -9.263  0.00  0.00            
ATOM   3575  CD1 ILE X 246     -14.492  -1.289  -8.661  0.00  0.00            
ATOM   3576 HD11 ILE X 246     -15.354  -1.127  -9.309  0.00  0.00            
ATOM   3577 HD12 ILE X 246     -14.776  -1.124  -7.622  0.00  0.00            
ATOM   3578 HD13 ILE X 246     -13.812  -0.552  -9.087  0.00  0.00            
ATOM   3579  C   ILE X 246     -14.794  -5.656  -7.856  0.00  0.00            
ATOM   3580  O   ILE X 246     -15.664  -5.171  -7.058  0.00  0.00            
ATOM   3581  N   VAL X 247     -15.148  -6.697  -8.633  0.00  0.00            
ATOM   3582  H   VAL X 247     -14.462  -7.002  -9.308  0.00  0.00            
ATOM   3583  CA  VAL X 247     -16.504  -7.205  -8.693  0.00  0.00            
ATOM   3584  HA  VAL X 247     -17.233  -6.405  -8.572  0.00  0.00            
ATOM   3585  CB  VAL X 247     -16.767  -8.003  -9.995  0.00  0.00            
ATOM   3586  HB  VAL X 247     -17.783  -8.374  -9.860  0.00  0.00            
ATOM   3587  CG1 VAL X 247     -16.578  -7.011 -11.214  0.00  0.00            
ATOM   3588 HG11 VAL X 247     -17.141  -7.509 -12.003  0.00  0.00            
ATOM   3589 HG12 VAL X 247     -17.218  -6.134 -11.114  0.00  0.00            
ATOM   3590 HG13 VAL X 247     -15.568  -6.659 -11.424  0.00  0.00            
ATOM   3591  CG2 VAL X 247     -15.879  -9.243 -10.241  0.00  0.00            
ATOM   3592 HG21 VAL X 247     -16.054  -9.602 -11.255  0.00  0.00            
ATOM   3593 HG22 VAL X 247     -14.838  -8.941 -10.133  0.00  0.00            
ATOM   3594 HG23 VAL X 247     -16.101  -9.982  -9.470  0.00  0.00            
ATOM   3595  C   VAL X 247     -16.765  -8.067  -7.492  0.00  0.00            
ATOM   3596  O   VAL X 247     -16.033  -8.946  -7.170  0.00  0.00            
ATOM   3597  N   GLY X 248     -17.907  -7.719  -6.940  0.00  0.00            
ATOM   3598  H   GLY X 248     -18.441  -6.974  -7.365  0.00  0.00            
ATOM   3599  CA  GLY X 248     -18.313  -8.274  -5.657  0.00  0.00            
ATOM   3600  HA2 GLY X 248     -19.364  -8.562  -5.648  0.00  0.00            
ATOM   3601  HA3 GLY X 248     -17.849  -9.237  -5.444  0.00  0.00            
ATOM   3602  C   GLY X 248     -17.913  -7.521  -4.423  0.00  0.00            
ATOM   3603  O   GLY X 248     -17.777  -8.110  -3.342  0.00  0.00            
ATOM   3604  N   ALA X 249     -17.609  -6.243  -4.524  0.00  0.00            
ATOM   3605  H   ALA X 249     -17.699  -5.862  -5.455  0.00  0.00            
ATOM   3606  CA  ALA X 249     -17.236  -5.340  -3.366  0.00  0.00            
ATOM   3607  HA  ALA X 249     -16.374  -5.867  -2.959  0.00  0.00            
ATOM   3608  CB  ALA X 249     -16.588  -3.986  -3.894  0.00  0.00            
ATOM   3609  HB1 ALA X 249     -16.103  -3.342  -3.159  0.00  0.00            
ATOM   3610  HB2 ALA X 249     -15.719  -4.285  -4.481  0.00  0.00            
ATOM   3611  HB3 ALA X 249     -17.202  -3.411  -4.587  0.00  0.00            
ATOM   3612  C   ALA X 249     -18.260  -5.220  -2.249  0.00  0.00            
ATOM   3613  O   ALA X 249     -19.424  -5.468  -2.463  0.00  0.00            
ATOM   3614  N   GLN X 250     -17.914  -4.735  -1.082  0.00  0.00            
ATOM   3615  H   GLN X 250     -16.934  -4.566  -0.903  0.00  0.00            
ATOM   3616  CA  GLN X 250     -18.830  -4.510  -0.042  0.00  0.00            
ATOM   3617  HA  GLN X 250     -19.831  -4.743  -0.407  0.00  0.00            
ATOM   3618  CB  GLN X 250     -18.331  -5.388   1.170  0.00  0.00            
ATOM   3619  HB2 GLN X 250     -18.034  -6.359   0.771  0.00  0.00            
ATOM   3620  HB3 GLN X 250     -17.463  -4.888   1.601  0.00  0.00            
ATOM   3621  CG  GLN X 250     -19.387  -5.675   2.225  0.00  0.00            
ATOM   3622  HG2 GLN X 250     -19.876  -4.762   2.567  0.00  0.00            
ATOM   3623  HG3 GLN X 250     -20.117  -6.358   1.791  0.00  0.00            
ATOM   3624  CD  GLN X 250     -18.619  -6.341   3.383  0.00  0.00            
ATOM   3625  OE1 GLN X 250     -17.452  -6.598   3.416  0.00  0.00            
ATOM   3626  NE2 GLN X 250     -19.387  -6.697   4.355  0.00  0.00            
ATOM   3627 HE21 GLN X 250     -18.962  -7.175   5.138  0.00  0.00            
ATOM   3628 HE22 GLN X 250     -20.377  -6.506   4.301  0.00  0.00            
ATOM   3629  C   GLN X 250     -18.993  -3.010   0.321  0.00  0.00            
ATOM   3630  O   GLN X 250     -20.100  -2.538   0.625  0.00  0.00            
ATOM   3631  N   GLY X 251     -17.914  -2.256   0.159  0.00  0.00            
ATOM   3632  H   GLY X 251     -16.997  -2.648   0.000  0.00  0.00            
ATOM   3633  CA  GLY X 251     -17.944  -0.805   0.241  0.00  0.00            
ATOM   3634  HA2 GLY X 251     -18.910  -0.614  -0.226  0.00  0.00            
ATOM   3635  HA3 GLY X 251     -17.882  -0.301   1.205  0.00  0.00            
ATOM   3636  C   GLY X 251     -16.948  -0.024  -0.647  0.00  0.00            
ATOM   3637  O   GLY X 251     -15.883  -0.542  -1.084  0.00  0.00            
ATOM   3638  N   VAL X 252     -17.336   1.130  -1.068  0.00  0.00            
ATOM   3639  H   VAL X 252     -18.228   1.438  -0.709  0.00  0.00            
ATOM   3640  CA  VAL X 252     -16.668   1.856  -2.227  0.00  0.00            
ATOM   3641  HA  VAL X 252     -15.656   1.464  -2.329  0.00  0.00            
ATOM   3642  CB  VAL X 252     -17.383   1.532  -3.558  0.00  0.00            
ATOM   3643  HB  VAL X 252     -18.333   2.039  -3.391  0.00  0.00            
ATOM   3644  CG1 VAL X 252     -16.664   2.096  -4.824  0.00  0.00            
ATOM   3645 HG11 VAL X 252     -15.615   1.809  -4.751  0.00  0.00            
ATOM   3646 HG12 VAL X 252     -17.089   1.514  -5.642  0.00  0.00            
ATOM   3647 HG13 VAL X 252     -16.855   3.168  -4.888  0.00  0.00            
ATOM   3648  CG2 VAL X 252     -17.579   0.069  -3.764  0.00  0.00            
ATOM   3649 HG21 VAL X 252     -18.295  -0.198  -4.541  0.00  0.00            
ATOM   3650 HG22 VAL X 252     -16.627  -0.456  -3.696  0.00  0.00            
ATOM   3651 HG23 VAL X 252     -18.147  -0.288  -2.904  0.00  0.00            
ATOM   3652  C   VAL X 252     -16.660   3.377  -2.075  0.00  0.00            
ATOM   3653  O   VAL X 252     -17.623   3.905  -1.532  0.00  0.00            
ATOM   3654  N   LEU X 253     -15.612   4.062  -2.532  0.00  0.00            
ATOM   3655  H   LEU X 253     -14.870   3.498  -2.922  0.00  0.00            
ATOM   3656  CA  LEU X 253     -15.360   5.544  -2.568  0.00  0.00            
ATOM   3657  HA  LEU X 253     -16.230   6.123  -2.261  0.00  0.00            
ATOM   3658  CB  LEU X 253     -14.161   5.710  -1.601  0.00  0.00            
ATOM   3659  HB2 LEU X 253     -14.612   5.402  -0.658  0.00  0.00            
ATOM   3660  HB3 LEU X 253     -13.397   4.963  -1.815  0.00  0.00            
ATOM   3661  CG  LEU X 253     -13.569   7.098  -1.504  0.00  0.00            
ATOM   3662  HG  LEU X 253     -14.340   7.868  -1.495  0.00  0.00            
ATOM   3663  CD1 LEU X 253     -12.764   7.240  -0.224  0.00  0.00            
ATOM   3664 HD11 LEU X 253     -12.362   8.254  -0.209  0.00  0.00            
ATOM   3665 HD12 LEU X 253     -13.339   6.867   0.622  0.00  0.00            
ATOM   3666 HD13 LEU X 253     -11.962   6.501  -0.255  0.00  0.00            
ATOM   3667  CD2 LEU X 253     -12.544   7.458  -2.584  0.00  0.00            
ATOM   3668 HD21 LEU X 253     -12.268   8.511  -2.528  0.00  0.00            
ATOM   3669 HD22 LEU X 253     -11.602   6.914  -2.510  0.00  0.00            
ATOM   3670 HD23 LEU X 253     -12.932   7.229  -3.577  0.00  0.00            
ATOM   3671  C   LEU X 253     -15.147   6.071  -3.923  0.00  0.00            
ATOM   3672  O   LEU X 253     -14.447   5.412  -4.730  0.00  0.00            
ATOM   3673  N   MET X 254     -15.689   7.282  -4.240  0.00  0.00            
ATOM   3674  H   MET X 254     -16.249   7.720  -3.522  0.00  0.00            
ATOM   3675  CA  MET X 254     -15.187   8.092  -5.336  0.00  0.00            
ATOM   3676  HA  MET X 254     -14.179   7.838  -5.662  0.00  0.00            
ATOM   3677  CB  MET X 254     -16.017   7.890  -6.616  0.00  0.00            
ATOM   3678  HB2 MET X 254     -16.126   6.808  -6.707  0.00  0.00            
ATOM   3679  HB3 MET X 254     -16.966   8.358  -6.356  0.00  0.00            
ATOM   3680  CG  MET X 254     -15.369   8.463  -7.858  0.00  0.00            
ATOM   3681  HG2 MET X 254     -14.440   7.939  -8.084  0.00  0.00            
ATOM   3682  HG3 MET X 254     -16.019   8.163  -8.680  0.00  0.00            
ATOM   3683  SD  MET X 254     -15.140  10.271  -7.880  0.00  0.00            
ATOM   3684  CE  MET X 254     -16.788  10.957  -7.665  0.00  0.00            
ATOM   3685  HE1 MET X 254     -17.451  10.582  -8.445  0.00  0.00            
ATOM   3686  HE2 MET X 254     -17.259  10.615  -6.746  0.00  0.00            
ATOM   3687  HE3 MET X 254     -16.747  12.047  -7.675  0.00  0.00            
ATOM   3688  C   MET X 254     -15.163   9.546  -4.795  0.00  0.00            
ATOM   3689  O   MET X 254     -16.200  10.125  -4.428  0.00  0.00            
ATOM   3690  N   ASN X 255     -13.959  10.118  -4.728  0.00  0.00            
ATOM   3691  H   ASN X 255     -13.155   9.583  -5.023  0.00  0.00            
ATOM   3692  CA  ASN X 255     -13.815  11.484  -4.253  0.00  0.00            
ATOM   3693  HA  ASN X 255     -14.802  11.935  -4.148  0.00  0.00            
ATOM   3694  CB  ASN X 255     -13.178  11.559  -2.839  0.00  0.00            
ATOM   3695  HB2 ASN X 255     -13.660  10.865  -2.151  0.00  0.00            
ATOM   3696  HB3 ASN X 255     -12.178  11.133  -2.914  0.00  0.00            
ATOM   3697  CG  ASN X 255     -12.955  12.967  -2.265  0.00  0.00            
ATOM   3698  OD1 ASN X 255     -13.645  13.914  -2.398  0.00  0.00            
ATOM   3699  ND2 ASN X 255     -11.833  13.244  -1.629  0.00  0.00            
ATOM   3700 HD21 ASN X 255     -11.624  14.165  -1.270  0.00  0.00            
ATOM   3701 HD22 ASN X 255     -11.196  12.463  -1.561  0.00  0.00            
ATOM   3702  C   ASN X 255     -13.073  12.296  -5.338  0.00  0.00            
ATOM   3703  O   ASN X 255     -11.868  11.914  -5.451  0.00  0.00            
ATOM   3704  N   ILE X 256     -13.598  13.315  -6.072  0.00  0.00            
ATOM   3705  H   ILE X 256     -14.525  13.584  -5.774  0.00  0.00            
ATOM   3706  CA  ILE X 256     -13.048  13.930  -7.287  0.00  0.00            
ATOM   3707  HA  ILE X 256     -12.266  13.267  -7.656  0.00  0.00            
ATOM   3708  CB  ILE X 256     -14.108  14.060  -8.426  0.00  0.00            
ATOM   3709  HB  ILE X 256     -14.440  13.064  -8.720  0.00  0.00            
ATOM   3710  CG2 ILE X 256     -15.493  14.695  -8.055  0.00  0.00            
ATOM   3711 HG21 ILE X 256     -16.261  14.685  -8.827  0.00  0.00            
ATOM   3712 HG22 ILE X 256     -16.031  14.069  -7.343  0.00  0.00            
ATOM   3713 HG23 ILE X 256     -15.361  15.696  -7.645  0.00  0.00            
ATOM   3714  CG1 ILE X 256     -13.481  14.626  -9.709  0.00  0.00            
ATOM   3715 HG12 ILE X 256     -13.202  15.650  -9.463  0.00  0.00            
ATOM   3716 HG13 ILE X 256     -12.598  14.023  -9.928  0.00  0.00            
ATOM   3717  CD1 ILE X 256     -14.325  14.606 -10.942  0.00  0.00            
ATOM   3718 HD11 ILE X 256     -15.200  15.236 -10.785  0.00  0.00            
ATOM   3719 HD12 ILE X 256     -13.704  14.930 -11.778  0.00  0.00            
ATOM   3720 HD13 ILE X 256     -14.595  13.577 -11.185  0.00  0.00            
ATOM   3721  C   ILE X 256     -12.373  15.265  -6.896  0.00  0.00            
ATOM   3722  O   ILE X 256     -12.915  16.058  -6.182  0.00  0.00            
ATOM   3723  N   THR X 257     -11.196  15.574  -7.434  0.00  0.00            
ATOM   3724  H   THR X 257     -10.789  14.861  -8.023  0.00  0.00            
ATOM   3725  CA  THR X 257     -10.477  16.837  -7.360  0.00  0.00            
ATOM   3726  HA  THR X 257     -10.936  17.464  -6.597  0.00  0.00            
ATOM   3727  CB  THR X 257      -8.976  16.683  -7.024  0.00  0.00            
ATOM   3728  HB  THR X 257      -8.467  16.017  -7.722  0.00  0.00            
ATOM   3729  CG2 THR X 257      -8.095  17.991  -6.961  0.00  0.00            
ATOM   3730 HG21 THR X 257      -7.126  17.718  -7.377  0.00  0.00            
ATOM   3731 HG22 THR X 257      -8.560  18.804  -7.518  0.00  0.00            
ATOM   3732 HG23 THR X 257      -7.837  18.345  -5.963  0.00  0.00            
ATOM   3733  OG1 THR X 257      -8.988  15.931  -5.876  0.00  0.00            
ATOM   3734  HG1 THR X 257      -8.180  15.417  -5.808  0.00  0.00            
ATOM   3735  C   THR X 257     -10.540  17.644  -8.656  0.00  0.00            
ATOM   3736  O   THR X 257     -10.302  17.055  -9.671  0.00  0.00            
ATOM   3737  N   GLY X 258     -10.915  18.914  -8.716  0.00  0.00            
ATOM   3738  H   GLY X 258     -11.120  19.434  -7.874  0.00  0.00            
ATOM   3739  CA  GLY X 258     -10.683  19.754  -9.849  0.00  0.00            
ATOM   3740  HA2 GLY X 258      -9.673  19.598 -10.227  0.00  0.00            
ATOM   3741  HA3 GLY X 258     -11.366  19.542 -10.672  0.00  0.00            
ATOM   3742  C   GLY X 258     -10.843  21.272  -9.627  0.00  0.00            
ATOM   3743  O   GLY X 258     -11.037  21.744  -8.530  0.00  0.00            
ATOM   3744  N   GLY X 259     -10.844  22.098 -10.679  0.00  0.00            
ATOM   3745  H   GLY X 259     -10.711  21.719 -11.605  0.00  0.00            
ATOM   3746  CA  GLY X 259     -11.069  23.573 -10.613  0.00  0.00            
ATOM   3747  HA2 GLY X 259     -11.148  23.937  -9.589  0.00  0.00            
ATOM   3748  HA3 GLY X 259     -10.225  24.015 -11.142  0.00  0.00            
ATOM   3749  C   GLY X 259     -12.290  23.995 -11.315  0.00  0.00            
ATOM   3750  O   GLY X 259     -13.370  23.446 -11.153  0.00  0.00            
ATOM   3751  N   GLU X 260     -12.212  25.037 -12.141  0.00  0.00            
ATOM   3752  H   GLU X 260     -11.361  25.582 -12.131  0.00  0.00            
ATOM   3753  CA  GLU X 260     -13.175  25.440 -13.179  0.00  0.00            
ATOM   3754  HA  GLU X 260     -14.096  25.634 -12.631  0.00  0.00            
ATOM   3755  CB  GLU X 260     -12.559  26.733 -13.721  0.00  0.00            
ATOM   3756  HB2 GLU X 260     -12.022  27.237 -12.917  0.00  0.00            
ATOM   3757  HB3 GLU X 260     -11.934  26.388 -14.546  0.00  0.00            
ATOM   3758  CG  GLU X 260     -13.605  27.642 -14.297  0.00  0.00            
ATOM   3759  HG2 GLU X 260     -14.019  27.141 -15.172  0.00  0.00            
ATOM   3760  HG3 GLU X 260     -14.451  27.796 -13.627  0.00  0.00            
ATOM   3761  CD  GLU X 260     -13.043  29.027 -14.763  0.00  0.00            
ATOM   3762  OE1 GLU X 260     -12.641  29.119 -15.958  0.00  0.00            
ATOM   3763  OE2 GLU X 260     -13.159  30.025 -14.001  0.00  0.00            
ATOM   3764  C   GLU X 260     -13.530  24.293 -14.190  0.00  0.00            
ATOM   3765  O   GLU X 260     -14.515  24.417 -14.862  0.00  0.00            
ATOM   3766  N   SER X 261     -12.676  23.271 -14.209  0.00  0.00            
ATOM   3767  H   SER X 261     -11.818  23.336 -13.681  0.00  0.00            
ATOM   3768  CA  SER X 261     -12.966  21.963 -14.784  0.00  0.00            
ATOM   3769  HA  SER X 261     -13.250  22.193 -15.810  0.00  0.00            
ATOM   3770  CB  SER X 261     -11.654  21.164 -14.814  0.00  0.00            
ATOM   3771  HB2 SER X 261     -11.910  20.252 -15.352  0.00  0.00            
ATOM   3772  HB3 SER X 261     -10.911  21.706 -15.401  0.00  0.00            
ATOM   3773  OG  SER X 261     -11.205  20.793 -13.492  0.00  0.00            
ATOM   3774  HG  SER X 261     -10.354  20.407 -13.711  0.00  0.00            
ATOM   3775  C   SER X 261     -14.072  21.052 -14.201  0.00  0.00            
ATOM   3776  O   SER X 261     -14.435  20.034 -14.717  0.00  0.00            
ATOM   3777  N   LEU X 262     -14.567  21.459 -13.028  0.00  0.00            
ATOM   3778  H   LEU X 262     -14.219  22.272 -12.541  0.00  0.00            
ATOM   3779  CA  LEU X 262     -15.364  20.494 -12.183  0.00  0.00            
ATOM   3780  HA  LEU X 262     -15.531  19.510 -12.621  0.00  0.00            
ATOM   3781  CB  LEU X 262     -14.512  20.227 -10.896  0.00  0.00            
ATOM   3782  HB2 LEU X 262     -13.564  19.742 -11.130  0.00  0.00            
ATOM   3783  HB3 LEU X 262     -14.316  21.123 -10.308  0.00  0.00            
ATOM   3784  CG  LEU X 262     -15.330  19.398  -9.953  0.00  0.00            
ATOM   3785  HG  LEU X 262     -16.246  19.887  -9.622  0.00  0.00            
ATOM   3786  CD1 LEU X 262     -15.770  18.030 -10.474  0.00  0.00            
ATOM   3787 HD11 LEU X 262     -14.970  17.387 -10.842  0.00  0.00            
ATOM   3788 HD12 LEU X 262     -16.412  17.671  -9.671  0.00  0.00            
ATOM   3789 HD13 LEU X 262     -16.476  18.158 -11.294  0.00  0.00            
ATOM   3790  CD2 LEU X 262     -14.464  19.059  -8.774  0.00  0.00            
ATOM   3791 HD21 LEU X 262     -13.693  18.309  -8.955  0.00  0.00            
ATOM   3792 HD22 LEU X 262     -14.010  20.004  -8.477  0.00  0.00            
ATOM   3793 HD23 LEU X 262     -15.169  18.666  -8.041  0.00  0.00            
ATOM   3794  C   LEU X 262     -16.745  21.131 -11.880  0.00  0.00            
ATOM   3795  O   LEU X 262     -16.914  22.335 -11.474  0.00  0.00            
ATOM   3796  N   SER X 263     -17.805  20.283 -12.043  0.00  0.00            
ATOM   3797  H   SER X 263     -17.536  19.368 -12.376  0.00  0.00            
ATOM   3798  CA  SER X 263     -19.179  20.466 -11.608  0.00  0.00            
ATOM   3799  HA  SER X 263     -19.185  21.149 -10.759  0.00  0.00            
ATOM   3800  CB  SER X 263     -19.851  21.227 -12.818  0.00  0.00            
ATOM   3801  HB2 SER X 263     -20.870  21.449 -12.501  0.00  0.00            
ATOM   3802  HB3 SER X 263     -19.391  22.200 -12.987  0.00  0.00            
ATOM   3803  OG  SER X 263     -19.841  20.503 -13.955  0.00  0.00            
ATOM   3804  HG  SER X 263     -18.971  20.549 -14.360  0.00  0.00            
ATOM   3805  C   SER X 263     -19.899  19.111 -11.179  0.00  0.00            
ATOM   3806  O   SER X 263     -19.430  18.007 -11.548  0.00  0.00            
ATOM   3807  N   LEU X 264     -21.014  19.270 -10.435  0.00  0.00            
ATOM   3808  H   LEU X 264     -21.339  20.202 -10.220  0.00  0.00            
ATOM   3809  CA  LEU X 264     -21.772  18.121 -10.011  0.00  0.00            
ATOM   3810  HA  LEU X 264     -21.047  17.513  -9.470  0.00  0.00            
ATOM   3811  CB  LEU X 264     -22.927  18.430  -9.086  0.00  0.00            
ATOM   3812  HB2 LEU X 264     -23.455  19.252  -9.569  0.00  0.00            
ATOM   3813  HB3 LEU X 264     -23.581  17.559  -9.107  0.00  0.00            
ATOM   3814  CG  LEU X 264     -22.531  18.708  -7.605  0.00  0.00            
ATOM   3815  HG  LEU X 264     -22.169  19.734  -7.555  0.00  0.00            
ATOM   3816  CD1 LEU X 264     -23.873  18.482  -6.768  0.00  0.00            
ATOM   3817 HD11 LEU X 264     -24.140  17.429  -6.672  0.00  0.00            
ATOM   3818 HD12 LEU X 264     -23.771  18.977  -5.802  0.00  0.00            
ATOM   3819 HD13 LEU X 264     -24.701  18.996  -7.256  0.00  0.00            
ATOM   3820  CD2 LEU X 264     -21.429  17.825  -6.986  0.00  0.00            
ATOM   3821 HD21 LEU X 264     -21.489  17.988  -5.910  0.00  0.00            
ATOM   3822 HD22 LEU X 264     -21.700  16.786  -7.170  0.00  0.00            
ATOM   3823 HD23 LEU X 264     -20.474  18.006  -7.480  0.00  0.00            
ATOM   3824  C   LEU X 264     -22.396  17.264 -11.143  0.00  0.00            
ATOM   3825  O   LEU X 264     -22.504  16.067 -11.023  0.00  0.00            
ATOM   3826  N   PHE X 265     -22.591  17.942 -12.334  0.00  0.00            
ATOM   3827  H   PHE X 265     -22.497  18.947 -12.364  0.00  0.00            
ATOM   3828  CA  PHE X 265     -22.892  17.329 -13.590  0.00  0.00            
ATOM   3829  HA  PHE X 265     -23.884  16.886 -13.677  0.00  0.00            
ATOM   3830  CB  PHE X 265     -22.805  18.537 -14.603  0.00  0.00            
ATOM   3831  HB2 PHE X 265     -23.547  19.278 -14.309  0.00  0.00            
ATOM   3832  HB3 PHE X 265     -21.794  18.931 -14.504  0.00  0.00            
ATOM   3833  CG  PHE X 265     -23.049  18.198 -16.065  0.00  0.00            
ATOM   3834  CD1 PHE X 265     -24.093  17.241 -16.455  0.00  0.00            
ATOM   3835  HD1 PHE X 265     -24.696  16.738 -15.712  0.00  0.00            
ATOM   3836  CE1 PHE X 265     -24.261  16.977 -17.823  0.00  0.00            
ATOM   3837  HE1 PHE X 265     -24.958  16.227 -18.168  0.00  0.00            
ATOM   3838  CZ  PHE X 265     -23.588  17.755 -18.744  0.00  0.00            
ATOM   3839  HZ  PHE X 265     -23.938  17.721 -19.765  0.00  0.00            
ATOM   3840  CE2 PHE X 265     -22.696  18.746 -18.368  0.00  0.00            
ATOM   3841  HE2 PHE X 265     -22.230  19.415 -19.077  0.00  0.00            
ATOM   3842  CD2 PHE X 265     -22.336  18.898 -17.014  0.00  0.00            
ATOM   3843  HD2 PHE X 265     -21.557  19.551 -16.647  0.00  0.00            
ATOM   3844  C   PHE X 265     -21.904  16.212 -13.940  0.00  0.00            
ATOM   3845  O   PHE X 265     -22.308  15.186 -14.498  0.00  0.00            
ATOM   3846  N   GLU X 266     -20.612  16.345 -13.645  0.00  0.00            
ATOM   3847  H   GLU X 266     -20.338  17.125 -13.064  0.00  0.00            
ATOM   3848  CA  GLU X 266     -19.570  15.349 -13.998  0.00  0.00            
ATOM   3849  HA  GLU X 266     -19.898  14.633 -14.750  0.00  0.00            
ATOM   3850  CB  GLU X 266     -18.337  16.061 -14.594  0.00  0.00            
ATOM   3851  HB2 GLU X 266     -18.086  16.990 -14.083  0.00  0.00            
ATOM   3852  HB3 GLU X 266     -17.508  15.368 -14.446  0.00  0.00            
ATOM   3853  CG  GLU X 266     -18.537  16.306 -16.067  0.00  0.00            
ATOM   3854  HG2 GLU X 266     -18.620  15.326 -16.537  0.00  0.00            
ATOM   3855  HG3 GLU X 266     -19.425  16.914 -16.235  0.00  0.00            
ATOM   3856  CD  GLU X 266     -17.420  17.124 -16.697  0.00  0.00            
ATOM   3857  OE1 GLU X 266     -16.357  16.583 -17.168  0.00  0.00            
ATOM   3858  OE2 GLU X 266     -17.539  18.412 -16.708  0.00  0.00            
ATOM   3859  C   GLU X 266     -19.183  14.478 -12.828  0.00  0.00            
ATOM   3860  O   GLU X 266     -18.935  13.323 -13.028  0.00  0.00            
ATOM   3861  N   ALA X 267     -19.134  15.040 -11.582  0.00  0.00            
ATOM   3862  H   ALA X 267     -19.111  16.047 -11.502  0.00  0.00            
ATOM   3863  CA  ALA X 267     -18.885  14.289 -10.310  0.00  0.00            
ATOM   3864  HA  ALA X 267     -17.876  13.879 -10.284  0.00  0.00            
ATOM   3865  CB  ALA X 267     -19.035  15.326  -9.256  0.00  0.00            
ATOM   3866  HB1 ALA X 267     -20.036  15.752  -9.201  0.00  0.00            
ATOM   3867  HB2 ALA X 267     -18.679  15.000  -8.278  0.00  0.00            
ATOM   3868  HB3 ALA X 267     -18.335  16.122  -9.511  0.00  0.00            
ATOM   3869  C   ALA X 267     -19.921  13.180 -10.155  0.00  0.00            
ATOM   3870  O   ALA X 267     -19.480  12.015  -9.878  0.00  0.00            
ATOM   3871  N   GLN X 268     -21.180  13.503 -10.373  0.00  0.00            
ATOM   3872  H   GLN X 268     -21.514  14.439 -10.550  0.00  0.00            
ATOM   3873  CA  GLN X 268     -22.154  12.428 -10.231  0.00  0.00            
ATOM   3874  HA  GLN X 268     -21.981  11.894  -9.297  0.00  0.00            
ATOM   3875  CB  GLN X 268     -23.609  13.064 -10.336  0.00  0.00            
ATOM   3876  HB2 GLN X 268     -23.692  13.614 -11.273  0.00  0.00            
ATOM   3877  HB3 GLN X 268     -24.325  12.244 -10.277  0.00  0.00            
ATOM   3878  CG  GLN X 268     -23.987  13.854  -9.024  0.00  0.00            
ATOM   3879  HG2 GLN X 268     -23.816  13.120  -8.236  0.00  0.00            
ATOM   3880  HG3 GLN X 268     -23.434  14.757  -8.760  0.00  0.00            
ATOM   3881  CD  GLN X 268     -25.423  14.232  -8.980  0.00  0.00            
ATOM   3882  OE1 GLN X 268     -26.007  14.615  -9.952  0.00  0.00            
ATOM   3883  NE2 GLN X 268     -26.031  14.201  -7.792  0.00  0.00            
ATOM   3884 HE21 GLN X 268     -27.040  14.223  -7.756  0.00  0.00            
ATOM   3885 HE22 GLN X 268     -25.596  13.777  -6.984  0.00  0.00            
ATOM   3886  C   GLN X 268     -21.994  11.317 -11.305  0.00  0.00            
ATOM   3887  O   GLN X 268     -22.453  10.161 -11.044  0.00  0.00            
ATOM   3888  N   GLU X 269     -21.527  11.563 -12.536  0.00  0.00            
ATOM   3889  H   GLU X 269     -21.090  12.466 -12.652  0.00  0.00            
ATOM   3890  CA  GLU X 269     -21.363  10.557 -13.565  0.00  0.00            
ATOM   3891  HA  GLU X 269     -22.238   9.914 -13.659  0.00  0.00            
ATOM   3892  CB  GLU X 269     -21.256  11.328 -14.857  0.00  0.00            
ATOM   3893  HB2 GLU X 269     -22.003  12.097 -15.056  0.00  0.00            
ATOM   3894  HB3 GLU X 269     -20.371  11.964 -14.894  0.00  0.00            
ATOM   3895  CG  GLU X 269     -21.148  10.326 -16.048  0.00  0.00            
ATOM   3896  HG2 GLU X 269     -20.087  10.093 -16.135  0.00  0.00            
ATOM   3897  HG3 GLU X 269     -21.718   9.418 -15.860  0.00  0.00            
ATOM   3898  CD  GLU X 269     -21.614  10.959 -17.395  0.00  0.00            
ATOM   3899  OE1 GLU X 269     -22.815  11.077 -17.581  0.00  0.00            
ATOM   3900  OE2 GLU X 269     -20.771  11.229 -18.286  0.00  0.00            
ATOM   3901  C   GLU X 269     -20.151   9.597 -13.267  0.00  0.00            
ATOM   3902  O   GLU X 269     -20.179   8.387 -13.533  0.00  0.00            
ATOM   3903  N   ALA X 270     -19.064  10.182 -12.706  0.00  0.00            
ATOM   3904  H   ALA X 270     -19.107  11.188 -12.633  0.00  0.00            
ATOM   3905  CA  ALA X 270     -17.821   9.488 -12.185  0.00  0.00            
ATOM   3906  HA  ALA X 270     -17.368   8.879 -12.969  0.00  0.00            
ATOM   3907  CB  ALA X 270     -16.725  10.524 -11.850  0.00  0.00            
ATOM   3908  HB1 ALA X 270     -17.056  11.100 -10.987  0.00  0.00            
ATOM   3909  HB2 ALA X 270     -15.750  10.080 -11.645  0.00  0.00            
ATOM   3910  HB3 ALA X 270     -16.579  11.257 -12.643  0.00  0.00            
ATOM   3911  C   ALA X 270     -18.051   8.666 -10.986  0.00  0.00            
ATOM   3912  O   ALA X 270     -17.379   7.707 -10.693  0.00  0.00            
ATOM   3913  N   ALA X 271     -19.074   8.999 -10.244  0.00  0.00            
ATOM   3914  H   ALA X 271     -19.555   9.847 -10.509  0.00  0.00            
ATOM   3915  CA  ALA X 271     -19.650   8.277  -9.152  0.00  0.00            
ATOM   3916  HA  ALA X 271     -18.853   7.882  -8.523  0.00  0.00            
ATOM   3917  CB  ALA X 271     -20.495   9.262  -8.332  0.00  0.00            
ATOM   3918  HB1 ALA X 271     -21.392   9.551  -8.880  0.00  0.00            
ATOM   3919  HB2 ALA X 271     -20.802   8.810  -7.389  0.00  0.00            
ATOM   3920  HB3 ALA X 271     -19.864  10.121  -8.105  0.00  0.00            
ATOM   3921  C   ALA X 271     -20.544   7.081  -9.597  0.00  0.00            
ATOM   3922  O   ALA X 271     -20.370   5.965  -9.101  0.00  0.00            
ATOM   3923  N   ASP X 272     -21.523   7.197 -10.546  0.00  0.00            
ATOM   3924  H   ASP X 272     -21.682   8.107 -10.955  0.00  0.00            
ATOM   3925  CA  ASP X 272     -22.388   6.080 -11.023  0.00  0.00            
ATOM   3926  HA  ASP X 272     -22.918   5.611 -10.194  0.00  0.00            
ATOM   3927  CB  ASP X 272     -23.467   6.762 -11.903  0.00  0.00            
ATOM   3928  HB2 ASP X 272     -24.005   7.542 -11.363  0.00  0.00            
ATOM   3929  HB3 ASP X 272     -23.001   7.269 -12.748  0.00  0.00            
ATOM   3930  CG  ASP X 272     -24.422   5.678 -12.407  0.00  0.00            
ATOM   3931  OD1 ASP X 272     -25.432   5.404 -11.701  0.00  0.00            
ATOM   3932  OD2 ASP X 272     -24.262   5.217 -13.562  0.00  0.00            
ATOM   3933  C   ASP X 272     -21.707   4.910 -11.751  0.00  0.00            
ATOM   3934  O   ASP X 272     -22.295   3.842 -11.741  0.00  0.00            
ATOM   3935  N   ILE X 273     -20.611   5.261 -12.406  0.00  0.00            
ATOM   3936  H   ILE X 273     -20.399   6.247 -12.336  0.00  0.00            
ATOM   3937  CA  ILE X 273     -19.824   4.432 -13.356  0.00  0.00            
ATOM   3938  HA  ILE X 273     -20.477   3.828 -13.987  0.00  0.00            
ATOM   3939  CB  ILE X 273     -18.933   5.180 -14.331  0.00  0.00            
ATOM   3940  HB  ILE X 273     -19.440   5.999 -14.842  0.00  0.00            
ATOM   3941  CG2 ILE X 273     -17.700   5.865 -13.607  0.00  0.00            
ATOM   3942 HG21 ILE X 273     -16.956   5.096 -13.395  0.00  0.00            
ATOM   3943 HG22 ILE X 273     -17.158   6.500 -14.308  0.00  0.00            
ATOM   3944 HG23 ILE X 273     -18.091   6.467 -12.787  0.00  0.00            
ATOM   3945  CG1 ILE X 273     -18.262   4.215 -15.351  0.00  0.00            
ATOM   3946 HG12 ILE X 273     -17.301   4.623 -15.663  0.00  0.00            
ATOM   3947 HG13 ILE X 273     -18.225   3.196 -14.968  0.00  0.00            
ATOM   3948  CD1 ILE X 273     -19.069   4.201 -16.662  0.00  0.00            
ATOM   3949 HD11 ILE X 273     -18.536   3.541 -17.346  0.00  0.00            
ATOM   3950 HD12 ILE X 273     -20.078   3.840 -16.461  0.00  0.00            
ATOM   3951 HD13 ILE X 273     -19.108   5.164 -17.172  0.00  0.00            
ATOM   3952  C   ILE X 273     -19.097   3.367 -12.458  0.00  0.00            
ATOM   3953  O   ILE X 273     -19.061   2.216 -12.813  0.00  0.00            
ATOM   3954  N   VAL X 274     -18.585   3.763 -11.302  0.00  0.00            
ATOM   3955  H   VAL X 274     -18.511   4.756 -11.134  0.00  0.00            
ATOM   3956  CA  VAL X 274     -17.876   2.941 -10.234  0.00  0.00            
ATOM   3957  HA  VAL X 274     -17.258   2.225 -10.777  0.00  0.00            
ATOM   3958  CB  VAL X 274     -16.970   3.876  -9.413  0.00  0.00            
ATOM   3959  HB  VAL X 274     -17.595   4.683  -9.030  0.00  0.00            
ATOM   3960  CG1 VAL X 274     -16.192   3.220  -8.319  0.00  0.00            
ATOM   3961 HG11 VAL X 274     -15.499   2.469  -8.699  0.00  0.00            
ATOM   3962 HG12 VAL X 274     -15.506   3.821  -7.722  0.00  0.00            
ATOM   3963 HG13 VAL X 274     -16.966   2.855  -7.645  0.00  0.00            
ATOM   3964  CG2 VAL X 274     -16.026   4.677 -10.311  0.00  0.00            
ATOM   3965 HG21 VAL X 274     -15.132   4.983  -9.770  0.00  0.00            
ATOM   3966 HG22 VAL X 274     -15.482   3.995 -10.965  0.00  0.00            
ATOM   3967 HG23 VAL X 274     -16.542   5.451 -10.879  0.00  0.00            
ATOM   3968  C   VAL X 274     -18.884   2.170  -9.409  0.00  0.00            
ATOM   3969  O   VAL X 274     -18.653   0.960  -9.151  0.00  0.00            
ATOM   3970  N   GLN X 275     -20.020   2.830  -9.015  0.00  0.00            
ATOM   3971  H   GLN X 275     -20.033   3.818  -9.223  0.00  0.00            
ATOM   3972  CA  GLN X 275     -21.154   2.067  -8.487  0.00  0.00            
ATOM   3973  HA  GLN X 275     -20.808   1.643  -7.544  0.00  0.00            
ATOM   3974  CB  GLN X 275     -22.279   3.092  -8.146  0.00  0.00            
ATOM   3975  HB2 GLN X 275     -21.779   3.823  -7.512  0.00  0.00            
ATOM   3976  HB3 GLN X 275     -22.591   3.374  -9.152  0.00  0.00            
ATOM   3977  CG  GLN X 275     -23.515   2.432  -7.533  0.00  0.00            
ATOM   3978  HG2 GLN X 275     -23.782   1.546  -8.110  0.00  0.00            
ATOM   3979  HG3 GLN X 275     -23.297   2.139  -6.507  0.00  0.00            
ATOM   3980  CD  GLN X 275     -24.772   3.355  -7.605  0.00  0.00            
ATOM   3981  OE1 GLN X 275     -24.668   4.565  -7.555  0.00  0.00            
ATOM   3982  NE2 GLN X 275     -25.985   2.765  -7.695  0.00  0.00            
ATOM   3983 HE21 GLN X 275     -26.765   3.361  -7.931  0.00  0.00            
ATOM   3984 HE22 GLN X 275     -26.107   1.763  -7.661  0.00  0.00            
ATOM   3985  C   GLN X 275     -21.596   0.956  -9.409  0.00  0.00            
ATOM   3986  O   GLN X 275     -21.855  -0.143  -8.934  0.00  0.00            
ATOM   3987  N   ASP X 276     -21.586   1.061 -10.720  0.00  0.00            
ATOM   3988  H   ASP X 276     -21.373   1.960 -11.129  0.00  0.00            
ATOM   3989  CA  ASP X 276     -21.834  -0.007 -11.679  0.00  0.00            
ATOM   3990  HA  ASP X 276     -22.745  -0.477 -11.308  0.00  0.00            
ATOM   3991  CB  ASP X 276     -22.043   0.629 -13.023  0.00  0.00            
ATOM   3992  HB2 ASP X 276     -22.936   1.252 -12.990  0.00  0.00            
ATOM   3993  HB3 ASP X 276     -21.201   1.244 -13.340  0.00  0.00            
ATOM   3994  CG  ASP X 276     -22.224  -0.420 -14.131  0.00  0.00            
ATOM   3995  OD1 ASP X 276     -21.389  -0.724 -14.984  0.00  0.00            
ATOM   3996  OD2 ASP X 276     -23.265  -1.084 -14.098  0.00  0.00            
ATOM   3997  C   ASP X 276     -20.721  -0.991 -11.766  0.00  0.00            
ATOM   3998  O   ASP X 276     -21.031  -2.130 -12.059  0.00  0.00            
ATOM   3999  N   ALA X 277     -19.516  -0.605 -11.398  0.00  0.00            
ATOM   4000  H   ALA X 277     -19.347   0.359 -11.146  0.00  0.00            
ATOM   4001  CA  ALA X 277     -18.371  -1.493 -11.704  0.00  0.00            
ATOM   4002  HA  ALA X 277     -18.582  -2.151 -12.546  0.00  0.00            
ATOM   4003  CB  ALA X 277     -17.255  -0.524 -12.104  0.00  0.00            
ATOM   4004  HB1 ALA X 277     -16.331  -1.050 -12.345  0.00  0.00            
ATOM   4005  HB2 ALA X 277     -17.695   0.195 -12.796  0.00  0.00            
ATOM   4006  HB3 ALA X 277     -16.952   0.157 -11.309  0.00  0.00            
ATOM   4007  C   ALA X 277     -17.894  -2.284 -10.465  0.00  0.00            
ATOM   4008  O   ALA X 277     -17.150  -3.240 -10.585  0.00  0.00            
ATOM   4009  N   ALA X 278     -18.505  -2.049  -9.337  0.00  0.00            
ATOM   4010  H   ALA X 278     -19.107  -1.242  -9.250  0.00  0.00            
ATOM   4011  CA  ALA X 278     -18.445  -2.894  -8.137  0.00  0.00            
ATOM   4012  HA  ALA X 278     -17.430  -3.280  -8.042  0.00  0.00            
ATOM   4013  CB  ALA X 278     -18.821  -2.106  -6.891  0.00  0.00            
ATOM   4014  HB1 ALA X 278     -18.544  -2.644  -5.984  0.00  0.00            
ATOM   4015  HB2 ALA X 278     -18.212  -1.203  -6.934  0.00  0.00            
ATOM   4016  HB3 ALA X 278     -19.872  -1.819  -6.858  0.00  0.00            
ATOM   4017  C   ALA X 278     -19.327  -4.157  -8.304  0.00  0.00            
ATOM   4018  O   ALA X 278     -19.155  -5.121  -7.525  0.00  0.00            
ATOM   4019  N   ASP X 279     -20.245  -4.170  -9.317  0.00  0.00            
ATOM   4020  H   ASP X 279     -20.294  -3.277  -9.787  0.00  0.00            
ATOM   4021  CA  ASP X 279     -21.183  -5.240  -9.738  0.00  0.00            
ATOM   4022  HA  ASP X 279     -21.811  -4.773 -10.497  0.00  0.00            
ATOM   4023  CB  ASP X 279     -20.356  -6.295 -10.439  0.00  0.00            
ATOM   4024  HB2 ASP X 279     -19.714  -5.783 -11.156  0.00  0.00            
ATOM   4025  HB3 ASP X 279     -19.729  -6.744  -9.668  0.00  0.00            
ATOM   4026  CG  ASP X 279     -21.249  -7.158 -11.298  0.00  0.00            
ATOM   4027  OD1 ASP X 279     -22.245  -6.688 -11.907  0.00  0.00            
ATOM   4028  OD2 ASP X 279     -20.906  -8.350 -11.510  0.00  0.00            
ATOM   4029  C   ASP X 279     -22.223  -5.773  -8.749  0.00  0.00            
ATOM   4030  O   ASP X 279     -22.866  -6.804  -8.906  0.00  0.00            
ATOM   4031  N   GLU X 280     -22.197  -5.157  -7.590  0.00  0.00            
ATOM   4032  H   GLU X 280     -21.496  -4.447  -7.432  0.00  0.00            
ATOM   4033  CA  GLU X 280     -22.831  -5.654  -6.392  0.00  0.00            
ATOM   4034  HA  GLU X 280     -23.559  -6.403  -6.702  0.00  0.00            
ATOM   4035  CB  GLU X 280     -21.744  -6.315  -5.460  0.00  0.00            
ATOM   4036  HB2 GLU X 280     -21.152  -6.990  -6.077  0.00  0.00            
ATOM   4037  HB3 GLU X 280     -20.929  -5.607  -5.304  0.00  0.00            
ATOM   4038  CG  GLU X 280     -22.105  -6.899  -4.063  0.00  0.00            
ATOM   4039  HG2 GLU X 280     -21.250  -7.186  -3.452  0.00  0.00            
ATOM   4040  HG3 GLU X 280     -22.650  -6.128  -3.519  0.00  0.00            
ATOM   4041  CD  GLU X 280     -23.070  -8.048  -4.322  0.00  0.00            
ATOM   4042  OE1 GLU X 280     -24.259  -7.737  -4.597  0.00  0.00            
ATOM   4043  OE2 GLU X 280     -22.720  -9.217  -4.209  0.00  0.00            
ATOM   4044  C   GLU X 280     -23.568  -4.500  -5.627  0.00  0.00            
ATOM   4045  O   GLU X 280     -23.205  -3.362  -5.818  0.00  0.00            
ATOM   4046  N   ASP X 281     -24.482  -4.813  -4.803  0.00  0.00            
ATOM   4047  H   ASP X 281     -24.755  -5.783  -4.738  0.00  0.00            
ATOM   4048  CA  ASP X 281     -24.998  -3.852  -3.814  0.00  0.00            
ATOM   4049  HA  ASP X 281     -25.390  -3.088  -4.484  0.00  0.00            
ATOM   4050  CB  ASP X 281     -26.294  -4.383  -3.100  0.00  0.00            
ATOM   4051  HB2 ASP X 281     -27.007  -4.702  -3.860  0.00  0.00            
ATOM   4052  HB3 ASP X 281     -25.960  -5.209  -2.472  0.00  0.00            
ATOM   4053  CG  ASP X 281     -26.828  -3.263  -2.233  0.00  0.00            
ATOM   4054  OD1 ASP X 281     -26.911  -3.470  -1.027  0.00  0.00            
ATOM   4055  OD2 ASP X 281     -27.024  -2.138  -2.743  0.00  0.00            
ATOM   4056  C   ASP X 281     -23.907  -3.301  -2.911  0.00  0.00            
ATOM   4057  O   ASP X 281     -23.449  -4.046  -2.052  0.00  0.00            
ATOM   4058  N   VAL X 282     -23.292  -2.095  -3.089  0.00  0.00            
ATOM   4059  H   VAL X 282     -23.720  -1.446  -3.733  0.00  0.00            
ATOM   4060  CA  VAL X 282     -22.222  -1.623  -2.293  0.00  0.00            
ATOM   4061  HA  VAL X 282     -21.864  -2.366  -1.581  0.00  0.00            
ATOM   4062  CB  VAL X 282     -21.014  -1.160  -3.113  0.00  0.00            
ATOM   4063  HB  VAL X 282     -20.418  -0.516  -2.468  0.00  0.00            
ATOM   4064  CG1 VAL X 282     -20.285  -2.472  -3.429  0.00  0.00            
ATOM   4065 HG11 VAL X 282     -20.170  -3.054  -2.514  0.00  0.00            
ATOM   4066 HG12 VAL X 282     -20.908  -3.089  -4.076  0.00  0.00            
ATOM   4067 HG13 VAL X 282     -19.305  -2.264  -3.858  0.00  0.00            
ATOM   4068  CG2 VAL X 282     -21.318  -0.349  -4.415  0.00  0.00            
ATOM   4069 HG21 VAL X 282     -20.407  -0.155  -4.983  0.00  0.00            
ATOM   4070 HG22 VAL X 282     -21.941  -0.843  -5.162  0.00  0.00            
ATOM   4071 HG23 VAL X 282     -21.842   0.595  -4.268  0.00  0.00            
ATOM   4072  C   VAL X 282     -22.764  -0.499  -1.371  0.00  0.00            
ATOM   4073  O   VAL X 282     -23.609   0.347  -1.736  0.00  0.00            
ATOM   4074  N   ASN X 283     -22.133  -0.314  -0.246  0.00  0.00            
ATOM   4075  H   ASN X 283     -21.411  -1.002  -0.086  0.00  0.00            
ATOM   4076  CA  ASN X 283     -22.156   0.986   0.409  0.00  0.00            
ATOM   4077  HA  ASN X 283     -23.134   1.462   0.476  0.00  0.00            
ATOM   4078  CB  ASN X 283     -21.806   0.877   1.904  0.00  0.00            
ATOM   4079  HB2 ASN X 283     -22.553   0.319   2.467  0.00  0.00            
ATOM   4080  HB3 ASN X 283     -20.858   0.356   2.040  0.00  0.00            
ATOM   4081  CG  ASN X 283     -21.894   2.218   2.560  0.00  0.00            
ATOM   4082  OD1 ASN X 283     -22.415   3.187   2.040  0.00  0.00            
ATOM   4083  ND2 ASN X 283     -21.395   2.291   3.755  0.00  0.00            
ATOM   4084 HD21 ASN X 283     -21.393   3.101   4.360  0.00  0.00            
ATOM   4085 HD22 ASN X 283     -21.144   1.421   4.203  0.00  0.00            
ATOM   4086  C   ASN X 283     -21.165   1.912  -0.315  0.00  0.00            
ATOM   4087  O   ASN X 283     -19.947   1.748  -0.295  0.00  0.00            
ATOM   4088  N   MET X 284     -21.690   2.910  -1.043  0.00  0.00            
ATOM   4089  H   MET X 284     -22.687   3.068  -1.017  0.00  0.00            
ATOM   4090  CA  MET X 284     -21.046   3.893  -1.960  0.00  0.00            
ATOM   4091  HA  MET X 284     -20.036   3.544  -2.175  0.00  0.00            
ATOM   4092  CB  MET X 284     -21.760   3.754  -3.377  0.00  0.00            
ATOM   4093  HB2 MET X 284     -21.728   2.695  -3.635  0.00  0.00            
ATOM   4094  HB3 MET X 284     -22.813   3.986  -3.213  0.00  0.00            
ATOM   4095  CG  MET X 284     -21.200   4.681  -4.451  0.00  0.00            
ATOM   4096  HG2 MET X 284     -21.966   4.926  -5.187  0.00  0.00            
ATOM   4097  HG3 MET X 284     -20.898   5.631  -4.010  0.00  0.00            
ATOM   4098  SD  MET X 284     -19.757   3.963  -5.234  0.00  0.00            
ATOM   4099  CE  MET X 284     -19.364   5.286  -6.332  0.00  0.00            
ATOM   4100  HE1 MET X 284     -18.560   5.838  -5.846  0.00  0.00            
ATOM   4101  HE2 MET X 284     -18.987   4.760  -7.209  0.00  0.00            
ATOM   4102  HE3 MET X 284     -20.243   5.896  -6.538  0.00  0.00            
ATOM   4103  C   MET X 284     -21.094   5.306  -1.449  0.00  0.00            
ATOM   4104  O   MET X 284     -22.198   5.820  -1.243  0.00  0.00            
ATOM   4105  N   ILE X 285     -19.886   5.893  -1.332  0.00  0.00            
ATOM   4106  H   ILE X 285     -19.048   5.340  -1.447  0.00  0.00            
ATOM   4107  CA  ILE X 285     -19.764   7.307  -0.892  0.00  0.00            
ATOM   4108  HA  ILE X 285     -20.707   7.808  -0.670  0.00  0.00            
ATOM   4109  CB  ILE X 285     -18.925   7.335   0.456  0.00  0.00            
ATOM   4110  HB  ILE X 285     -18.811   8.381   0.738  0.00  0.00            
ATOM   4111  CG2 ILE X 285     -19.763   6.735   1.577  0.00  0.00            
ATOM   4112 HG21 ILE X 285     -19.946   5.662   1.529  0.00  0.00            
ATOM   4113 HG22 ILE X 285     -19.331   6.933   2.557  0.00  0.00            
ATOM   4114 HG23 ILE X 285     -20.698   7.295   1.610  0.00  0.00            
ATOM   4115  CG1 ILE X 285     -17.463   6.796   0.441  0.00  0.00            
ATOM   4116 HG12 ILE X 285     -17.538   5.710   0.381  0.00  0.00            
ATOM   4117 HG13 ILE X 285     -16.979   7.088  -0.492  0.00  0.00            
ATOM   4118  CD1 ILE X 285     -16.419   7.135   1.586  0.00  0.00            
ATOM   4119 HD11 ILE X 285     -16.126   8.173   1.428  0.00  0.00            
ATOM   4120 HD12 ILE X 285     -16.801   7.150   2.607  0.00  0.00            
ATOM   4121 HD13 ILE X 285     -15.541   6.500   1.472  0.00  0.00            
ATOM   4122  C   ILE X 285     -19.169   8.279  -1.883  0.00  0.00            
ATOM   4123  O   ILE X 285     -18.412   7.886  -2.788  0.00  0.00            
ATOM   4124  N   PHE X 286     -19.455   9.595  -1.742  0.00  0.00            
ATOM   4125  H   PHE X 286     -20.074   9.850  -0.986  0.00  0.00            
ATOM   4126  CA  PHE X 286     -19.250  10.580  -2.840  0.00  0.00            
ATOM   4127  HA  PHE X 286     -18.528  10.132  -3.522  0.00  0.00            
ATOM   4128  CB  PHE X 286     -20.509  10.669  -3.627  0.00  0.00            
ATOM   4129  HB2 PHE X 286     -20.808   9.716  -4.064  0.00  0.00            
ATOM   4130  HB3 PHE X 286     -21.291  10.828  -2.884  0.00  0.00            
ATOM   4131  CG  PHE X 286     -20.618  11.766  -4.661  0.00  0.00            
ATOM   4132  CD1 PHE X 286     -21.784  12.535  -4.726  0.00  0.00            
ATOM   4133  HD1 PHE X 286     -22.565  12.442  -3.986  0.00  0.00            
ATOM   4134  CE1 PHE X 286     -21.924  13.583  -5.765  0.00  0.00            
ATOM   4135  HE1 PHE X 286     -22.765  14.252  -5.872  0.00  0.00            
ATOM   4136  CZ  PHE X 286     -20.838  13.754  -6.656  0.00  0.00            
ATOM   4137  HZ  PHE X 286     -20.929  14.572  -7.356  0.00  0.00            
ATOM   4138  CE2 PHE X 286     -19.766  12.859  -6.647  0.00  0.00            
ATOM   4139  HE2 PHE X 286     -18.910  12.923  -7.302  0.00  0.00            
ATOM   4140  CD2 PHE X 286     -19.714  11.847  -5.691  0.00  0.00            
ATOM   4141  HD2 PHE X 286     -18.877  11.171  -5.777  0.00  0.00            
ATOM   4142  C   PHE X 286     -18.582  11.838  -2.398  0.00  0.00            
ATOM   4143  O   PHE X 286     -19.040  12.378  -1.384  0.00  0.00            
ATOM   4144  N   GLY X 287     -17.474  12.277  -3.113  0.00  0.00            
ATOM   4145  H   GLY X 287     -17.196  11.712  -3.902  0.00  0.00            
ATOM   4146  CA  GLY X 287     -16.615  13.348  -2.647  0.00  0.00            
ATOM   4147  HA2 GLY X 287     -17.086  13.892  -1.828  0.00  0.00            
ATOM   4148  HA3 GLY X 287     -15.746  12.834  -2.239  0.00  0.00            
ATOM   4149  C   GLY X 287     -16.215  14.406  -3.683  0.00  0.00            
ATOM   4150  O   GLY X 287     -15.958  13.944  -4.757  0.00  0.00            
ATOM   4151  N   THR X 288     -15.925  15.603  -3.247  0.00  0.00            
ATOM   4152  H   THR X 288     -16.202  15.882  -2.316  0.00  0.00            
ATOM   4153  CA  THR X 288     -15.405  16.689  -4.110  0.00  0.00            
ATOM   4154  HA  THR X 288     -14.981  16.320  -5.044  0.00  0.00            
ATOM   4155  CB  THR X 288     -16.526  17.756  -4.382  0.00  0.00            
ATOM   4156  HB  THR X 288     -15.925  18.463  -4.955  0.00  0.00            
ATOM   4157  CG2 THR X 288     -17.555  17.251  -5.424  0.00  0.00            
ATOM   4158 HG21 THR X 288     -18.056  18.058  -5.957  0.00  0.00            
ATOM   4159 HG22 THR X 288     -16.966  16.643  -6.111  0.00  0.00            
ATOM   4160 HG23 THR X 288     -18.358  16.688  -4.948  0.00  0.00            
ATOM   4161  OG1 THR X 288     -17.138  18.214  -3.279  0.00  0.00            
ATOM   4162  HG1 THR X 288     -16.833  17.724  -2.511  0.00  0.00            
ATOM   4163  C   THR X 288     -14.320  17.486  -3.503  0.00  0.00            
ATOM   4164  O   THR X 288     -14.478  17.882  -2.367  0.00  0.00            
ATOM   4165  N   VAL X 289     -13.233  17.907  -4.196  0.00  0.00            
ATOM   4166  H   VAL X 289     -13.185  17.758  -5.195  0.00  0.00            
ATOM   4167  CA  VAL X 289     -12.211  18.769  -3.712  0.00  0.00            
ATOM   4168  HA  VAL X 289     -12.591  19.293  -2.836  0.00  0.00            
ATOM   4169  CB  VAL X 289     -10.882  17.946  -3.532  0.00  0.00            
ATOM   4170  HB  VAL X 289     -10.402  17.819  -4.503  0.00  0.00            
ATOM   4171  CG1 VAL X 289      -9.812  18.665  -2.739  0.00  0.00            
ATOM   4172 HG11 VAL X 289      -8.863  18.136  -2.656  0.00  0.00            
ATOM   4173 HG12 VAL X 289      -9.618  19.644  -3.176  0.00  0.00            
ATOM   4174 HG13 VAL X 289     -10.209  18.752  -1.728  0.00  0.00            
ATOM   4175  CG2 VAL X 289     -11.031  16.554  -2.896  0.00  0.00            
ATOM   4176 HG21 VAL X 289     -10.020  16.169  -2.762  0.00  0.00            
ATOM   4177 HG22 VAL X 289     -11.671  16.526  -2.014  0.00  0.00            
ATOM   4178 HG23 VAL X 289     -11.456  15.874  -3.633  0.00  0.00            
ATOM   4179  C   VAL X 289     -11.858  19.833  -4.799  0.00  0.00            
ATOM   4180  O   VAL X 289     -11.823  19.586  -6.027  0.00  0.00            
ATOM   4181  N   ILE X 290     -11.540  21.124  -4.430  0.00  0.00            
ATOM   4182  H   ILE X 290     -11.578  21.239  -3.428  0.00  0.00            
ATOM   4183  CA  ILE X 290     -10.981  22.269  -5.158  0.00  0.00            
ATOM   4184  HA  ILE X 290     -11.390  22.239  -6.167  0.00  0.00            
ATOM   4185  CB  ILE X 290     -11.473  23.618  -4.497  0.00  0.00            
ATOM   4186  HB  ILE X 290     -12.560  23.634  -4.584  0.00  0.00            
ATOM   4187  CG2 ILE X 290     -11.258  23.767  -2.974  0.00  0.00            
ATOM   4188 HG21 ILE X 290     -10.232  24.108  -2.842  0.00  0.00            
ATOM   4189 HG22 ILE X 290     -11.913  24.541  -2.573  0.00  0.00            
ATOM   4190 HG23 ILE X 290     -11.374  22.812  -2.461  0.00  0.00            
ATOM   4191  CG1 ILE X 290     -10.993  24.866  -5.328  0.00  0.00            
ATOM   4192 HG12 ILE X 290     -11.213  25.799  -4.806  0.00  0.00            
ATOM   4193 HG13 ILE X 290      -9.917  24.694  -5.356  0.00  0.00            
ATOM   4194  CD1 ILE X 290     -11.656  24.739  -6.723  0.00  0.00            
ATOM   4195 HD11 ILE X 290     -11.208  23.927  -7.295  0.00  0.00            
ATOM   4196 HD12 ILE X 290     -12.736  24.607  -6.666  0.00  0.00            
ATOM   4197 HD13 ILE X 290     -11.433  25.627  -7.315  0.00  0.00            
ATOM   4198  C   ILE X 290      -9.426  22.139  -5.266  0.00  0.00            
ATOM   4199  O   ILE X 290      -8.749  22.123  -4.213  0.00  0.00            
ATOM   4200  N   ASN X 291      -8.918  22.016  -6.500  0.00  0.00            
ATOM   4201  H   ASN X 291      -9.529  22.016  -7.303  0.00  0.00            
ATOM   4202  CA  ASN X 291      -7.518  22.543  -6.714  0.00  0.00            
ATOM   4203  HA  ASN X 291      -7.090  23.068  -5.860  0.00  0.00            
ATOM   4204  CB  ASN X 291      -6.578  21.280  -6.968  0.00  0.00            
ATOM   4205  HB2 ASN X 291      -6.745  20.699  -6.060  0.00  0.00            
ATOM   4206  HB3 ASN X 291      -6.944  20.791  -7.871  0.00  0.00            
ATOM   4207  CG  ASN X 291      -5.117  21.743  -7.267  0.00  0.00            
ATOM   4208  OD1 ASN X 291      -4.743  22.954  -7.185  0.00  0.00            
ATOM   4209  ND2 ASN X 291      -4.277  20.830  -7.650  0.00  0.00            
ATOM   4210 HD21 ASN X 291      -3.302  21.085  -7.716  0.00  0.00            
ATOM   4211 HD22 ASN X 291      -4.618  19.964  -8.039  0.00  0.00            
ATOM   4212  C   ASN X 291      -7.505  23.466  -7.988  0.00  0.00            
ATOM   4213  O   ASN X 291      -7.510  22.991  -9.148  0.00  0.00            
ATOM   4214  N   PRO X 292      -7.431  24.757  -7.771  0.00  0.00            
ATOM   4215  CD  PRO X 292      -7.352  25.420  -6.574  0.00  0.00            
ATOM   4216  HD2 PRO X 292      -6.277  25.443  -6.395  0.00  0.00            
ATOM   4217  HD3 PRO X 292      -7.930  24.857  -5.841  0.00  0.00            
ATOM   4218  CG  PRO X 292      -7.913  26.752  -6.820  0.00  0.00            
ATOM   4219  HG2 PRO X 292      -7.386  27.462  -6.184  0.00  0.00            
ATOM   4220  HG3 PRO X 292      -8.982  26.838  -6.621  0.00  0.00            
ATOM   4221  CB  PRO X 292      -7.595  27.082  -8.278  0.00  0.00            
ATOM   4222  HB2 PRO X 292      -6.622  27.570  -8.211  0.00  0.00            
ATOM   4223  HB3 PRO X 292      -8.305  27.731  -8.790  0.00  0.00            
ATOM   4224  CA  PRO X 292      -7.463  25.705  -8.953  0.00  0.00            
ATOM   4225  HA  PRO X 292      -8.376  25.512  -9.518  0.00  0.00            
ATOM   4226  C   PRO X 292      -6.288  25.727  -9.922  0.00  0.00            
ATOM   4227  O   PRO X 292      -6.485  26.511 -10.898  0.00  0.00            
ATOM   4228  N   GLU X 293      -5.236  24.941  -9.823  0.00  0.00            
ATOM   4229  H   GLU X 293      -5.211  24.308  -9.036  0.00  0.00            
ATOM   4230  CA  GLU X 293      -4.254  24.741 -10.927  0.00  0.00            
ATOM   4231  HA  GLU X 293      -3.788  25.654 -11.296  0.00  0.00            
ATOM   4232  CB  GLU X 293      -3.127  23.843 -10.487  0.00  0.00            
ATOM   4233  HB2 GLU X 293      -3.591  22.994  -9.985  0.00  0.00            
ATOM   4234  HB3 GLU X 293      -2.515  23.460 -11.303  0.00  0.00            
ATOM   4235  CG  GLU X 293      -2.189  24.522  -9.441  0.00  0.00            
ATOM   4236  HG2 GLU X 293      -1.798  25.439  -9.881  0.00  0.00            
ATOM   4237  HG3 GLU X 293      -2.917  24.640  -8.638  0.00  0.00            
ATOM   4238  CD  GLU X 293      -1.007  23.560  -8.975  0.00  0.00            
ATOM   4239  OE1 GLU X 293      -0.450  22.746  -9.734  0.00  0.00            
ATOM   4240  OE2 GLU X 293      -0.612  23.534  -7.785  0.00  0.00            
ATOM   4241  C   GLU X 293      -5.025  24.088 -12.127  0.00  0.00            
ATOM   4242  O   GLU X 293      -4.337  23.912 -13.118  0.00  0.00            
ATOM   4243  N   LEU X 294      -6.276  23.602 -11.987  0.00  0.00            
ATOM   4244  H   LEU X 294      -6.605  23.601 -11.032  0.00  0.00            
ATOM   4245  CA  LEU X 294      -6.857  22.852 -13.118  0.00  0.00            
ATOM   4246  HA  LEU X 294      -6.114  22.672 -13.895  0.00  0.00            
ATOM   4247  CB  LEU X 294      -7.151  21.428 -12.633  0.00  0.00            
ATOM   4248  HB2 LEU X 294      -8.069  21.581 -12.065  0.00  0.00            
ATOM   4249  HB3 LEU X 294      -7.411  20.811 -13.492  0.00  0.00            
ATOM   4250  CG  LEU X 294      -6.170  20.680 -11.735  0.00  0.00            
ATOM   4251  HG  LEU X 294      -5.872  21.282 -10.876  0.00  0.00            
ATOM   4252  CD1 LEU X 294      -6.672  19.311 -11.298  0.00  0.00            
ATOM   4253 HD11 LEU X 294      -5.961  18.735 -10.705  0.00  0.00            
ATOM   4254 HD12 LEU X 294      -7.633  19.458 -10.806  0.00  0.00            
ATOM   4255 HD13 LEU X 294      -6.862  18.773 -12.226  0.00  0.00            
ATOM   4256  CD2 LEU X 294      -4.962  20.556 -12.665  0.00  0.00            
ATOM   4257 HD21 LEU X 294      -4.359  19.661 -12.509  0.00  0.00            
ATOM   4258 HD22 LEU X 294      -5.241  20.298 -13.688  0.00  0.00            
ATOM   4259 HD23 LEU X 294      -4.408  21.494 -12.702  0.00  0.00            
ATOM   4260  C   LEU X 294      -7.984  23.591 -13.859  0.00  0.00            
ATOM   4261  O   LEU X 294      -8.930  24.156 -13.307  0.00  0.00            
ATOM   4262  N   GLN X 295      -7.958  23.620 -15.217  0.00  0.00            
ATOM   4263  H   GLN X 295      -7.253  23.061 -15.678  0.00  0.00            
ATOM   4264  CA  GLN X 295      -8.866  24.440 -16.119  0.00  0.00            
ATOM   4265  HA  GLN X 295      -9.592  25.033 -15.563  0.00  0.00            
ATOM   4266  CB  GLN X 295      -8.079  25.537 -16.851  0.00  0.00            
ATOM   4267  HB2 GLN X 295      -7.297  25.033 -17.420  0.00  0.00            
ATOM   4268  HB3 GLN X 295      -8.756  26.019 -17.556  0.00  0.00            
ATOM   4269  CG  GLN X 295      -7.534  26.539 -15.816  0.00  0.00            
ATOM   4270  HG2 GLN X 295      -8.409  26.873 -15.258  0.00  0.00            
ATOM   4271  HG3 GLN X 295      -6.778  26.047 -15.203  0.00  0.00            
ATOM   4272  CD  GLN X 295      -6.923  27.705 -16.593  0.00  0.00            
ATOM   4273  OE1 GLN X 295      -5.699  27.879 -16.718  0.00  0.00            
ATOM   4274  NE2 GLN X 295      -7.796  28.569 -17.107  0.00  0.00            
ATOM   4275 HE21 GLN X 295      -7.480  29.443 -17.500  0.00  0.00            
ATOM   4276 HE22 GLN X 295      -8.805  28.554 -17.069  0.00  0.00            
ATOM   4277  C   GLN X 295      -9.725  23.545 -17.120  0.00  0.00            
ATOM   4278  O   GLN X 295     -10.870  23.813 -17.306  0.00  0.00            
ATOM   4279  N   ASP X 296      -9.145  22.399 -17.500  0.00  0.00            
ATOM   4280  H   ASP X 296      -8.142  22.366 -17.388  0.00  0.00            
ATOM   4281  CA  ASP X 296      -9.790  21.315 -18.273  0.00  0.00            
ATOM   4282  HA  ASP X 296     -10.860  21.515 -18.332  0.00  0.00            
ATOM   4283  CB  ASP X 296      -9.188  21.397 -19.747  0.00  0.00            
ATOM   4284  HB2 ASP X 296      -8.167  21.773 -19.675  0.00  0.00            
ATOM   4285  HB3 ASP X 296      -9.092  20.378 -20.123  0.00  0.00            
ATOM   4286  CG  ASP X 296      -9.961  22.289 -20.616  0.00  0.00            
ATOM   4287  OD1 ASP X 296     -11.194  22.135 -20.739  0.00  0.00            
ATOM   4288  OD2 ASP X 296      -9.334  23.209 -21.138  0.00  0.00            
ATOM   4289  C   ASP X 296      -9.633  19.957 -17.622  0.00  0.00            
ATOM   4290  O   ASP X 296     -10.456  19.057 -17.812  0.00  0.00            
ATOM   4291  N   GLU X 297      -8.569  19.771 -16.844  0.00  0.00            
ATOM   4292  H   GLU X 297      -7.904  20.495 -16.611  0.00  0.00            
ATOM   4293  CA  GLU X 297      -8.208  18.510 -16.157  0.00  0.00            
ATOM   4294  HA  GLU X 297      -8.508  17.654 -16.763  0.00  0.00            
ATOM   4295  CB  GLU X 297      -6.650  18.544 -16.153  0.00  0.00            
ATOM   4296  HB2 GLU X 297      -6.304  18.455 -17.182  0.00  0.00            
ATOM   4297  HB3 GLU X 297      -6.186  19.414 -15.688  0.00  0.00            
ATOM   4298  CG  GLU X 297      -5.907  17.436 -15.414  0.00  0.00            
ATOM   4299  HG2 GLU X 297      -6.210  17.612 -14.381  0.00  0.00            
ATOM   4300  HG3 GLU X 297      -6.232  16.437 -15.703  0.00  0.00            
ATOM   4301  CD  GLU X 297      -4.366  17.514 -15.540  0.00  0.00            
ATOM   4302  OE1 GLU X 297      -3.792  17.113 -16.610  0.00  0.00            
ATOM   4303  OE2 GLU X 297      -3.748  17.843 -14.489  0.00  0.00            
ATOM   4304  C   GLU X 297      -8.864  18.297 -14.729  0.00  0.00            
ATOM   4305  O   GLU X 297      -9.147  19.279 -14.009  0.00  0.00            
ATOM   4306  N   ILE X 298      -9.106  17.066 -14.362  0.00  0.00            
ATOM   4307  H   ILE X 298      -8.810  16.352 -15.012  0.00  0.00            
ATOM   4308  CA  ILE X 298      -9.569  16.536 -13.116  0.00  0.00            
ATOM   4309  HA  ILE X 298      -9.592  17.341 -12.380  0.00  0.00            
ATOM   4310  CB  ILE X 298     -11.029  16.034 -13.156  0.00  0.00            
ATOM   4311  HB  ILE X 298     -11.170  15.542 -12.193  0.00  0.00            
ATOM   4312  CG2 ILE X 298     -12.041  17.203 -13.137  0.00  0.00            
ATOM   4313 HG21 ILE X 298     -12.945  16.875 -12.624  0.00  0.00            
ATOM   4314 HG22 ILE X 298     -11.769  18.088 -12.562  0.00  0.00            
ATOM   4315 HG23 ILE X 298     -12.314  17.606 -14.112  0.00  0.00            
ATOM   4316  CG1 ILE X 298     -11.435  15.187 -14.280  0.00  0.00            
ATOM   4317 HG12 ILE X 298     -11.457  15.807 -15.176  0.00  0.00            
ATOM   4318 HG13 ILE X 298     -10.700  14.405 -14.471  0.00  0.00            
ATOM   4319  CD1 ILE X 298     -12.805  14.564 -14.113  0.00  0.00            
ATOM   4320 HD11 ILE X 298     -13.574  15.334 -14.052  0.00  0.00            
ATOM   4321 HD12 ILE X 298     -12.913  13.883 -14.958  0.00  0.00            
ATOM   4322 HD13 ILE X 298     -12.729  13.857 -13.286  0.00  0.00            
ATOM   4323  C   ILE X 298      -8.595  15.416 -12.610  0.00  0.00            
ATOM   4324  O   ILE X 298      -7.750  14.840 -13.291  0.00  0.00            
ATOM   4325  N   VAL X 299      -8.779  15.062 -11.362  0.00  0.00            
ATOM   4326  H   VAL X 299      -9.510  15.489 -10.812  0.00  0.00            
ATOM   4327  CA  VAL X 299      -8.223  13.785 -10.793  0.00  0.00            
ATOM   4328  HA  VAL X 299      -7.826  13.152 -11.587  0.00  0.00            
ATOM   4329  CB  VAL X 299      -7.006  14.123  -9.895  0.00  0.00            
ATOM   4330  HB  VAL X 299      -7.392  14.630  -9.011  0.00  0.00            
ATOM   4331  CG1 VAL X 299      -6.288  12.909  -9.374  0.00  0.00            
ATOM   4332 HG11 VAL X 299      -5.955  12.296 -10.212  0.00  0.00            
ATOM   4333 HG12 VAL X 299      -5.352  13.196  -8.895  0.00  0.00            
ATOM   4334 HG13 VAL X 299      -6.959  12.343  -8.730  0.00  0.00            
ATOM   4335  CG2 VAL X 299      -6.022  14.982 -10.719  0.00  0.00            
ATOM   4336 HG21 VAL X 299      -5.892  14.563 -11.718  0.00  0.00            
ATOM   4337 HG22 VAL X 299      -6.436  15.970 -10.921  0.00  0.00            
ATOM   4338 HG23 VAL X 299      -5.028  14.982 -10.269  0.00  0.00            
ATOM   4339  C   VAL X 299      -9.294  13.048 -10.021  0.00  0.00            
ATOM   4340  O   VAL X 299     -10.041  13.756  -9.292  0.00  0.00            
ATOM   4341  N   VAL X 300      -9.474  11.758 -10.180  0.00  0.00            
ATOM   4342  H   VAL X 300      -8.824  11.230 -10.745  0.00  0.00            
ATOM   4343  CA  VAL X 300     -10.393  10.871  -9.338  0.00  0.00            
ATOM   4344  HA  VAL X 300     -11.155  11.494  -8.872  0.00  0.00            
ATOM   4345  CB  VAL X 300     -11.254   9.999 -10.254  0.00  0.00            
ATOM   4346  HB  VAL X 300     -10.551   9.389 -10.821  0.00  0.00            
ATOM   4347  CG1 VAL X 300     -12.214   9.101  -9.418  0.00  0.00            
ATOM   4348 HG11 VAL X 300     -13.014   8.623  -9.986  0.00  0.00            
ATOM   4349 HG12 VAL X 300     -11.645   8.335  -8.891  0.00  0.00            
ATOM   4350 HG13 VAL X 300     -12.748   9.758  -8.732  0.00  0.00            
ATOM   4351  CG2 VAL X 300     -12.038  10.924 -11.204  0.00  0.00            
ATOM   4352 HG21 VAL X 300     -12.538  11.719 -10.649  0.00  0.00            
ATOM   4353 HG22 VAL X 300     -11.304  11.312 -11.910  0.00  0.00            
ATOM   4354 HG23 VAL X 300     -12.787  10.354 -11.752  0.00  0.00            
ATOM   4355  C   VAL X 300      -9.621  10.049  -8.348  0.00  0.00            
ATOM   4356  O   VAL X 300      -8.669   9.380  -8.795  0.00  0.00            
ATOM   4357  N   THR X 301     -10.032   9.985  -7.051  0.00  0.00            
ATOM   4358  H   THR X 301     -10.663  10.668  -6.656  0.00  0.00            
ATOM   4359  CA  THR X 301      -9.601   8.943  -6.153  0.00  0.00            
ATOM   4360  HA  THR X 301      -8.656   8.573  -6.550  0.00  0.00            
ATOM   4361  CB  THR X 301      -9.299   9.460  -4.763  0.00  0.00            
ATOM   4362  HB  THR X 301     -10.173   9.918  -4.301  0.00  0.00            
ATOM   4363  CG2 THR X 301      -8.654   8.502  -3.779  0.00  0.00            
ATOM   4364 HG21 THR X 301      -7.744   8.080  -4.208  0.00  0.00            
ATOM   4365 HG22 THR X 301      -8.460   9.061  -2.864  0.00  0.00            
ATOM   4366 HG23 THR X 301      -9.361   7.705  -3.551  0.00  0.00            
ATOM   4367  OG1 THR X 301      -8.375  10.492  -4.827  0.00  0.00            
ATOM   4368  HG1 THR X 301      -8.856  11.322  -4.783  0.00  0.00            
ATOM   4369  C   THR X 301     -10.615   7.825  -6.040  0.00  0.00            
ATOM   4370  O   THR X 301     -11.749   8.182  -5.979  0.00  0.00            
ATOM   4371  N   VAL X 302     -10.232   6.581  -6.115  0.00  0.00            
ATOM   4372  H   VAL X 302      -9.256   6.414  -6.309  0.00  0.00            
ATOM   4373  CA  VAL X 302     -11.111   5.435  -5.744  0.00  0.00            
ATOM   4374  HA  VAL X 302     -12.006   5.846  -5.277  0.00  0.00            
ATOM   4375  CB  VAL X 302     -11.583   4.596  -7.009  0.00  0.00            
ATOM   4376  HB  VAL X 302     -10.724   4.167  -7.524  0.00  0.00            
ATOM   4377  CG1 VAL X 302     -12.422   3.312  -6.696  0.00  0.00            
ATOM   4378 HG11 VAL X 302     -11.880   2.519  -6.180  0.00  0.00            
ATOM   4379 HG12 VAL X 302     -13.211   3.572  -5.989  0.00  0.00            
ATOM   4380 HG13 VAL X 302     -12.867   2.961  -7.627  0.00  0.00            
ATOM   4381  CG2 VAL X 302     -12.415   5.514  -7.936  0.00  0.00            
ATOM   4382 HG21 VAL X 302     -12.898   4.839  -8.643  0.00  0.00            
ATOM   4383 HG22 VAL X 302     -13.240   5.961  -7.383  0.00  0.00            
ATOM   4384 HG23 VAL X 302     -11.747   6.239  -8.401  0.00  0.00            
ATOM   4385  C   VAL X 302     -10.463   4.475  -4.755  0.00  0.00            
ATOM   4386  O   VAL X 302      -9.368   3.978  -4.932  0.00  0.00            
ATOM   4387  N   ILE X 303     -11.230   4.254  -3.669  0.00  0.00            
ATOM   4388  H   ILE X 303     -12.079   4.778  -3.513  0.00  0.00            
ATOM   4389  CA  ILE X 303     -11.017   3.178  -2.614  0.00  0.00            
ATOM   4390  HA  ILE X 303     -10.106   2.634  -2.860  0.00  0.00            
ATOM   4391  CB  ILE X 303     -10.720   3.741  -1.213  0.00  0.00            
ATOM   4392  HB  ILE X 303     -11.569   4.336  -0.877  0.00  0.00            
ATOM   4393  CG2 ILE X 303     -10.423   2.613  -0.211  0.00  0.00            
ATOM   4394 HG21 ILE X 303     -10.309   3.074   0.771  0.00  0.00            
ATOM   4395 HG22 ILE X 303     -11.257   1.911  -0.215  0.00  0.00            
ATOM   4396 HG23 ILE X 303      -9.484   2.150  -0.513  0.00  0.00            
ATOM   4397  CG1 ILE X 303      -9.543   4.765  -1.374  0.00  0.00            
ATOM   4398 HG12 ILE X 303      -8.799   4.381  -2.072  0.00  0.00            
ATOM   4399 HG13 ILE X 303      -9.887   5.735  -1.733  0.00  0.00            
ATOM   4400  CD1 ILE X 303      -8.967   5.202  -0.014  0.00  0.00            
ATOM   4401 HD11 ILE X 303      -9.770   5.606   0.602  0.00  0.00            
ATOM   4402 HD12 ILE X 303      -8.389   4.390   0.427  0.00  0.00            
ATOM   4403 HD13 ILE X 303      -8.359   6.091  -0.182  0.00  0.00            
ATOM   4404  C   ILE X 303     -12.141   2.171  -2.746  0.00  0.00            
ATOM   4405  O   ILE X 303     -13.301   2.594  -2.655  0.00  0.00            
ATOM   4406  N   ALA X 304     -11.884   0.885  -2.992  0.00  0.00            
ATOM   4407  H   ALA X 304     -10.929   0.558  -3.046  0.00  0.00            
ATOM   4408  CA  ALA X 304     -12.948  -0.199  -2.974  0.00  0.00            
ATOM   4409  HA  ALA X 304     -13.804   0.208  -2.437  0.00  0.00            
ATOM   4410  CB  ALA X 304     -13.364  -0.318  -4.395  0.00  0.00            
ATOM   4411  HB1 ALA X 304     -14.281  -0.903  -4.477  0.00  0.00            
ATOM   4412  HB2 ALA X 304     -13.564   0.710  -4.695  0.00  0.00            
ATOM   4413  HB3 ALA X 304     -12.529  -0.823  -4.880  0.00  0.00            
ATOM   4414  C   ALA X 304     -12.509  -1.567  -2.294  0.00  0.00            
ATOM   4415  O   ALA X 304     -11.412  -2.049  -2.606  0.00  0.00            
ATOM   4416  N   THR X 305     -13.365  -2.208  -1.439  0.00  0.00            
ATOM   4417  H   THR X 305     -14.309  -1.866  -1.336  0.00  0.00            
ATOM   4418  CA  THR X 305     -12.971  -3.402  -0.638  0.00  0.00            
ATOM   4419  HA  THR X 305     -12.161  -3.888  -1.183  0.00  0.00            
ATOM   4420  CB  THR X 305     -12.548  -2.978   0.815  0.00  0.00            
ATOM   4421  HB  THR X 305     -12.133  -3.891   1.240  0.00  0.00            
ATOM   4422  CG2 THR X 305     -11.536  -1.864   0.815  0.00  0.00            
ATOM   4423 HG21 THR X 305     -10.739  -2.004   0.085  0.00  0.00            
ATOM   4424 HG22 THR X 305     -12.076  -0.936   0.623  0.00  0.00            
ATOM   4425 HG23 THR X 305     -10.953  -1.805   1.734  0.00  0.00            
ATOM   4426  OG1 THR X 305     -13.737  -2.763   1.521  0.00  0.00            
ATOM   4427  HG1 THR X 305     -14.212  -1.941   1.383  0.00  0.00            
ATOM   4428  C   THR X 305     -14.053  -4.492  -0.586  0.00  0.00            
ATOM   4429  O   THR X 305     -15.145  -4.231  -0.890  0.00  0.00            
ATOM   4430  N   GLY X 306     -13.555  -5.650  -0.077  0.00  0.00            
ATOM   4431  H   GLY X 306     -12.559  -5.758   0.052  0.00  0.00            
ATOM   4432  CA  GLY X 306     -14.310  -6.757   0.431  0.00  0.00            
ATOM   4433  HA2 GLY X 306     -13.694  -7.304   1.145  0.00  0.00            
ATOM   4434  HA3 GLY X 306     -15.185  -6.309   0.903  0.00  0.00            
ATOM   4435  C   GLY X 306     -14.821  -7.701  -0.634  0.00  0.00            
ATOM   4436  O   GLY X 306     -15.876  -8.338  -0.419  0.00  0.00            
ATOM   4437  N   PHE X 307     -14.156  -7.680  -1.809  0.00  0.00            
ATOM   4438  H   PHE X 307     -13.391  -7.050  -2.007  0.00  0.00            
ATOM   4439  CA  PHE X 307     -14.549  -8.541  -2.894  0.00  0.00            
ATOM   4440  HA  PHE X 307     -15.585  -8.768  -2.641  0.00  0.00            
ATOM   4441  CB  PHE X 307     -14.380  -7.843  -4.272  0.00  0.00            
ATOM   4442  HB2 PHE X 307     -14.601  -8.500  -5.113  0.00  0.00            
ATOM   4443  HB3 PHE X 307     -15.108  -7.046  -4.423  0.00  0.00            
ATOM   4444  CG  PHE X 307     -13.043  -7.130  -4.571  0.00  0.00            
ATOM   4445  CD1 PHE X 307     -12.804  -5.799  -4.213  0.00  0.00            
ATOM   4446  HD1 PHE X 307     -13.524  -5.190  -3.687  0.00  0.00            
ATOM   4447  CE1 PHE X 307     -11.689  -5.085  -4.625  0.00  0.00            
ATOM   4448  HE1 PHE X 307     -11.521  -4.048  -4.376  0.00  0.00            
ATOM   4449  CZ  PHE X 307     -10.667  -5.742  -5.332  0.00  0.00            
ATOM   4450  HZ  PHE X 307      -9.756  -5.216  -5.575  0.00  0.00            
ATOM   4451  CE2 PHE X 307     -10.784  -7.072  -5.611  0.00  0.00            
ATOM   4452  HE2 PHE X 307      -9.918  -7.584  -6.002  0.00  0.00            
ATOM   4453  CD2 PHE X 307     -11.945  -7.743  -5.260  0.00  0.00            
ATOM   4454  HD2 PHE X 307     -12.007  -8.811  -5.407  0.00  0.00            
ATOM   4455  C   PHE X 307     -13.749  -9.898  -2.980  0.00  0.00            
ATOM   4456  O   PHE X 307     -12.904 -10.143  -2.090  0.00  0.00            
ATOM   4457  OXT PHE X 307     -13.992 -10.759  -3.863  0.00  0.00            
ATOM   4458  O1B GDP X 308      12.295 -10.574   5.887  0.00  0.00            
ATOM   4459  PB  GDP X 308      13.557 -11.128   5.489  0.00  0.00            
ATOM   4460  O2B GDP X 308      14.708 -10.301   5.710  0.00  0.00            
ATOM   4461  O3B GDP X 308      13.827 -12.463   5.993  0.00  0.00            
ATOM   4462  O3A GDP X 308      13.445 -11.430   4.094  0.00  0.00            
ATOM   4463  PA  GDP X 308      13.976 -10.997   2.740  0.00  0.00            
ATOM   4464  O1A GDP X 308      14.132 -12.256   2.083  0.00  0.00            
ATOM   4465  O2A GDP X 308      15.113 -10.069   2.806  0.00  0.00            
ATOM   4466  O5* GDP X 308      12.879 -10.210   1.860  0.00  0.00            
ATOM   4467  C5* GDP X 308      11.473 -10.562   1.876  0.00  0.00            
ATOM   4468  H50 GDP X 308      10.951  -9.918   2.583  0.00  0.00            
ATOM   4469  H51 GDP X 308      11.337 -11.592   2.210  0.00  0.00            
ATOM   4470  C4* GDP X 308      10.859 -10.361   0.485  0.00  0.00            
ATOM   4471  H40 GDP X 308       9.807 -10.617   0.619  0.00  0.00            
ATOM   4472  O4* GDP X 308      11.030  -9.085  -0.082  0.00  0.00            
ATOM   4473  C1* GDP X 308      11.650  -9.123  -1.340  0.00  0.00            
ATOM   4474  H10 GDP X 308      10.865  -9.210  -2.093  0.00  0.00            
ATOM   4475  N9  GDP X 308      12.346  -7.876  -1.539  0.00  0.00            
ATOM   4476  C8  GDP X 308      13.660  -7.521  -1.633  0.00  0.00            
ATOM   4477  H80 GDP X 308      14.433  -8.263  -1.502  0.00  0.00            
ATOM   4478  N7  GDP X 308      13.953  -6.244  -1.850  0.00  0.00            
ATOM   4479  C5  GDP X 308      12.639  -5.741  -1.955  0.00  0.00            
ATOM   4480  C6  GDP X 308      12.196  -4.416  -2.125  0.00  0.00            
ATOM   4481  O6  GDP X 308      12.900  -3.393  -2.283  0.00  0.00            
ATOM   4482  N1  GDP X 308      10.829  -4.257  -2.129  0.00  0.00            
ATOM   4483  H1N GDP X 308      10.462  -3.326  -2.270  0.00  0.00            
ATOM   4484  C2  GDP X 308       9.997  -5.266  -1.845  0.00  0.00            
ATOM   4485  N2  GDP X 308       8.763  -4.958  -1.591  0.00  0.00            
ATOM   4486  H21 GDP X 308       8.350  -4.054  -1.765  0.00  0.00            
ATOM   4487  H22 GDP X 308       8.147  -5.758  -1.629  0.00  0.00            
ATOM   4488  N3  GDP X 308      10.373  -6.552  -1.611  0.00  0.00            
ATOM   4489  C4  GDP X 308      11.688  -6.688  -1.773  0.00  0.00            
ATOM   4490  C3* GDP X 308      11.598 -11.341  -0.427  0.00  0.00            
ATOM   4491  H30 GDP X 308      12.175 -12.112   0.083  0.00  0.00            
ATOM   4492  C2* GDP X 308      12.432 -10.391  -1.229  0.00  0.00            
ATOM   4493  H20 GDP X 308      13.349 -10.200  -0.671  0.00  0.00            
ATOM   4494  O2* GDP X 308      12.766 -10.866  -2.531  0.00  0.00            
ATOM   4495  H2* GDP X 308      12.322 -11.713  -2.617  0.00  0.00            
ATOM   4496  O3* GDP X 308      10.675 -11.984  -1.235  0.00  0.00            
ATOM   4497  H3* GDP X 308      11.102 -12.769  -1.587  0.00  0.00            
ATOM   4498  MG  MG  X 309     -12.267  15.587   3.450  0.00  0.00            
ATOM   4499  K+  K+  X 310      14.145  22.717 -27.925  0.00  0.00            
ATOM   4500  K+  K+  X 311     -14.250  -9.465 -24.401  0.00  0.00            
ATOM   4501  K+  K+  X 312       5.507  10.387 -10.974  0.00  0.00            
ATOM   4502  K+  K+  X 313     -21.454  -4.910  37.218  0.00  0.00            
ATOM   4503  K+  K+  X 314      49.768  12.850  23.847  0.00  0.00            
ATOM   4504  K+  K+  X 315      20.746  37.765 -15.184  0.00  0.00            
ATOM   4505  K+  K+  X 316      26.281  38.545  25.469  0.00  0.00            
ATOM   4506  K+  K+  X 317      11.089  15.828 -17.955  0.00  0.00            
ATOM   4507  K+  K+  X 318      29.071  38.601  19.964  0.00  0.00            
ATOM   4508  K+  K+  X 319     -21.619  -4.349 -13.560  0.00  0.00            
ATOM   4509  K+  K+  X 320      19.176 -26.844  12.195  0.00  0.00            
ATOM   4510  K+  K+  X 321      11.255  40.294  33.755  0.00  0.00            
ATOM   4511  K+  K+  X 322     -32.955  12.714  -9.967  0.00  0.00            
ATOM   4512  K+  K+  X 323      36.292 -16.870 -19.491  0.00  0.00            
ATOM   4513  K+  K+  X 324      20.399  12.015 -31.958  0.00  0.00            
ATOM   4514  K+  K+  X 325      53.446  -9.811   9.296  0.00  0.00            
ATOM   4515  Cl- Cl- X 326     -10.779  -7.715  30.025  0.00  0.00            
ATOM   4516  Cl- Cl- X 327       8.492  14.963  33.569  0.00  0.00            
ATOM   4517  Cl- Cl- X 328      34.218   3.921  15.673  0.00  0.00            
ATOM   4518  Cl- Cl- X 329      35.724  32.887  23.891  0.00  0.00            
ATOM   4519  Cl- Cl- X 330      -3.628  25.071  15.828  0.00  0.00            
ATOM   4520  Cl- Cl- X 331      57.583 -11.334  10.496  0.00  0.00            
ATOM   4521  Cl- Cl- X 332     -33.548 -10.189 -27.299  0.00  0.00            
ATOM   4522  Cl- Cl- X 333     -14.530 -23.898 -33.672  0.00  0.00            
ATOM   4523  Cl- Cl- X 334      15.782 -21.666 -35.843  0.00  0.00            
ATOM   4524  Cl- Cl- X 335      -2.716  34.851  29.896  0.00  0.00            
ATOM   4525  Cl- Cl- X 336       3.932 -16.188 -34.970  0.00  0.00            
ATOM   4526  Cl- Cl- X 337      40.024   4.215  -3.740  0.00  0.00            
ATOM   4527  Cl- Cl- X 338     -26.660 -11.660  28.692  0.00  0.00            
ATOM   4528  Cl- Cl- X 339      -2.177   9.192 -44.786  0.00  0.00            
ATOM   4529  Cl- Cl- X 340     -12.941   7.198  32.007  0.00  0.00            
ATOM   4530  Cl- Cl- X 341     -27.491  28.341  12.835  0.00  0.00            
ATOM   4531  Cl- Cl- X 342      27.177 -29.302   2.082  0.00  0.00            
ATOM   4532  Cl- Cl- X 343      -9.707 -39.104  28.665  0.00  0.00            
ATOM   4533  Cl- Cl- X 344      25.108 -11.139   6.214  0.00  0.00            
ATOM   4534  Cl- Cl- X 345      42.896 -20.747   4.006  0.00  0.00            
ATOM   4535  Cl- Cl- X 346     -37.658  -7.583  -3.930  0.00  0.00            
ATOM   4536  Cl- Cl- X 347     -28.655 -36.735  -0.228  0.00  0.00            
ATOM   4537  Cl- Cl- X 348     -23.095 -12.196  19.709  0.00  0.00            
ATOM   4538  Cl- Cl- X 349     -16.961  30.597  11.283  0.00  0.00            
ATOM   4539  Cl- Cl- X 350      -7.660 -21.853  27.618  0.00  0.00            
ATOM   4540  Cl- Cl- X 351       7.775   7.605 -39.060  0.00  0.00            
ATOM   4541  Cl- Cl- X 352       5.038  22.754  36.129  0.00  0.00            
ATOM   4542  Cl- Cl- X 353     -35.281 -47.099 -20.831  0.00  0.00            
ATOM   4543  Cl- Cl- X 354      -0.775 -16.613  35.113  0.00  0.00            
ATOM   4544  Cl- Cl- X 355      19.761 -18.307 -21.259  0.00  0.00            
ATOM   4545  Cl- Cl- X 356     -26.347  19.847  39.900  0.00  0.00            
ATOM   4546  Cl- Cl- X 357     -11.372  33.074 -19.028  0.00  0.00            
ATOM   4547  Cl- Cl- X 358     -13.369   8.908  14.669  0.00  0.00            
ATOM   4548  Cl- Cl- X 359      -5.990 -36.623  15.355  0.00  0.00            
ATOM   4549  Cl- Cl- X 360     -25.572  28.482  40.614  0.00  0.00            
ATOM   4550  Cl- Cl- X 361     -27.736  18.895  10.371  0.00  0.00            
ATOM   4551  Cl- Cl- X 362       1.061  30.684 -28.429  0.00  0.00            
ATOM   4552  Cl- Cl- X 363      21.031   8.801 -36.209  0.00  0.00            
ATOM   4553  Cl- Cl- X 364      18.922  28.262 -15.529  0.00  0.00            
ATOM   4554  Cl- Cl- X 365      26.324  33.615  11.099  0.00  0.00            
ATOM   4555  Cl- Cl- X 366     -29.769  17.982 -22.356  0.00  0.00            
ATOM   4556  Cl- Cl- X 367       6.699  31.127 -48.653  0.00  0.00            
ATOM   4557  Cl- Cl- X 368       4.798  14.082 -13.873  0.00  0.00            
ATOM   4558  K+  K+  X 369       3.919   2.629  36.291  0.00  0.00            
ATOM   4559  K+  K+  X 370     -18.250  19.023 -21.270  0.00  0.00            
ATOM   4560  K+  K+  X 371      14.725  30.625 -18.460  0.00  0.00            
ATOM   4561  K+  K+  X 372       3.629  42.814  31.790  0.00  0.00            
ATOM   4562  K+  K+  X 373     -16.622 -39.785 -23.481  0.00  0.00            
ATOM   4563  K+  K+  X 374      16.964  -9.958   4.607  0.00  0.00            
ATOM   4564  K+  K+  X 375     -18.052   5.811  20.431  0.00  0.00            
ATOM   4565  K+  K+  X 376     -18.108 -44.248 -14.886  0.00  0.00            
ATOM   4566  K+  K+  X 377     -22.300  28.761   3.318  0.00  0.00            
ATOM   4567  K+  K+  X 378     -48.272 -11.055 -23.021  0.00  0.00            
ATOM   4568  K+  K+  X 379      16.161 -17.029 -36.223  0.00  0.00            
ATOM   4569  K+  K+  X 380     -10.516  30.298 -19.924  0.00  0.00            
ATOM   4570  K+  K+  X 381     -18.132 -10.060  -1.272  0.00  0.00            
ATOM   4571  K+  K+  X 382     -29.741 -36.343  -6.541  0.00  0.00            
ATOM   4572  K+  K+  X 383     -23.466  30.249  21.394  0.00  0.00            
ATOM   4573  K+  K+  X 384     -51.516   5.725  -6.258  0.00  0.00            
ATOM   4574  K+  K+  X 385     -11.187  33.030   7.137  0.00  0.00            
ATOM   4575  K+  K+  X 386      24.049   2.032 -41.494  0.00  0.00            
ATOM   4576  K+  K+  X 387       5.735  38.067   1.623  0.00  0.00            
ATOM   4577  K+  K+  X 388      22.833  -0.317  -8.076  0.00  0.00            
ATOM   4578  K+  K+  X 389     -10.520  36.587 -23.445  0.00  0.00            
ATOM   4579  K+  K+  X 390      -1.580  43.961  -8.247  0.00  0.00            
ATOM   4580  K+  K+  X 391       5.856  23.737  30.951  0.00  0.00            
ATOM   4581  K+  K+  X 392      10.736  -7.045 -17.052  0.00  0.00            
ATOM   4582  K+  K+  X 393     -13.392 -22.774  22.139  0.00  0.00            
ATOM   4583  K+  K+  X 394     -30.721  -0.266  30.575  0.00  0.00            
ATOM   4584  K+  K+  X 395     -15.659 -38.199  32.133  0.00  0.00            
ATOM   4585  K+  K+  X 396      -0.995 -24.927  28.742  0.00  0.00            
ATOM   4586  K+  K+  X 397     -37.902  -9.356 -27.460  0.00  0.00            
ATOM   4587  K+  K+  X 398      28.317 -19.863   1.729  0.00  0.00            
ATOM   4588  K+  K+  X 399     -18.010 -19.947 -23.426  0.00  0.00            
ATOM   4589  K+  K+  X 400      27.075 -14.374   9.394  0.00  0.00            
ATOM   4590  K+  K+  X 401     -19.127 -36.380   0.090  0.00  0.00            
ATOM   4591  K+  K+  X 402       6.292  27.843   7.894  0.00  0.00            
ATOM   4592  K+  K+  X 403      25.022  20.128   9.279  0.00  0.00            
ATOM   4593  K+  K+  X 404      23.721  -1.365  25.920  0.00  0.00            
ATOM   4594  K+  K+  X 405      -7.348 -37.700  32.565  0.00  0.00            
ATOM   4595  K+  K+  X 406      18.093   9.170  17.721  0.00  0.00            
ATOM   4596  K+  K+  X 407      -6.811 -16.447  28.210  0.00  0.00            
ATOM   4597  K+  K+  X 408      -1.841 -37.461  -2.025  0.00  0.00            
ATOM   4598  K+  K+  X 409      22.804  26.654  29.001  0.00  0.00            
ATOM   4599  K+  K+  X 410      10.122   3.913  33.226  0.00  0.00            
ATOM   4600  K+  K+  X 411     -31.286   0.413  -4.967  0.00  0.00            
ATOM   4601  O   WAT X 412       9.776  -5.926   4.310  0.00  0.00            
ATOM   4602  H1  WAT X 412      10.262  -6.720   4.533  0.00  0.00            
ATOM   4603  H2  WAT X 412       9.507  -5.563   5.154  0.00  0.00            
ATOM   4604  O   WAT X 413      36.256  -4.063  28.823  0.00  0.00            
ATOM   4605  H1  WAT X 413      36.485  -3.741  27.952  0.00  0.00            
ATOM   4606  H2  WAT X 413      36.026  -3.275  29.317  0.00  0.00            
ATOM   4607  O   WAT X 414     -18.159  12.929 -28.086  0.00  0.00            
ATOM   4608  H1  WAT X 414     -17.323  12.627 -27.729  0.00  0.00            
ATOM   4609  H2  WAT X 414     -18.444  13.614 -27.482  0.00  0.00            
ATOM   4610  O   WAT X 415     -11.656 -27.170  20.331  0.00  0.00            
ATOM   4611  H1  WAT X 415     -12.101 -26.770  19.583  0.00  0.00            
ATOM   4612  H2  WAT X 415     -11.341 -28.011  20.000  0.00  0.00            
ATOM   4613  O   WAT X 416     -25.935 -12.965  -5.376  0.00  0.00            
ATOM   4614  H1  WAT X 416     -25.878 -12.023  -5.216  0.00  0.00            
ATOM   4615  H2  WAT X 416     -25.026 -13.244  -5.488  0.00  0.00            
ATOM   4616  O   WAT X 417     -19.728 -38.182  15.102  0.00  0.00            
ATOM   4617  H1  WAT X 417     -18.904 -38.115  14.620  0.00  0.00            
ATOM   4618  H2  WAT X 417     -20.387 -38.346  14.429  0.00  0.00            
ATOM   4619  O   WAT X 418       5.826  25.755  -8.866  0.00  0.00            
ATOM   4620  H1  WAT X 418       6.207  24.878  -8.894  0.00  0.00            
ATOM   4621  H2  WAT X 418       4.942  25.621  -8.521  0.00  0.00            
ATOM   4622  O   WAT X 419      39.763 -13.079 -19.409  0.00  0.00            
ATOM   4623  H1  WAT X 419      40.448 -12.429 -19.568  0.00  0.00            
ATOM   4624  H2  WAT X 419      40.208 -13.788 -18.945  0.00  0.00            
ATOM   4625  O   WAT X 420       3.870 -38.677  10.257  0.00  0.00            
ATOM   4626  H1  WAT X 420       4.706 -39.127  10.131  0.00  0.00            
ATOM   4627  H2  WAT X 420       3.212 -39.367  10.164  0.00  0.00            
ATOM   4628  O   WAT X 421     -16.616   5.244  13.098  0.00  0.00            
ATOM   4629  H1  WAT X 421     -15.711   5.551  13.139  0.00  0.00            
ATOM   4630  H2  WAT X 421     -17.121   6.016  12.843  0.00  0.00            
ATOM   4631  O   WAT X 422       3.712  28.989 -27.557  0.00  0.00            
ATOM   4632  H1  WAT X 422       2.984  29.502 -27.909  0.00  0.00            
ATOM   4633  H2  WAT X 422       3.349  28.112 -27.430  0.00  0.00            
ATOM   4634  O   WAT X 423      47.732   2.177  21.626  0.00  0.00            
ATOM   4635  H1  WAT X 423      48.510   2.185  22.183  0.00  0.00            
ATOM   4636  H2  WAT X 423      47.047   2.571  22.165  0.00  0.00            
ATOM   4637  O   WAT X 424       6.002   9.469  33.694  0.00  0.00            
ATOM   4638  H1  WAT X 424       6.521  10.136  34.143  0.00  0.00            
ATOM   4639  H2  WAT X 424       6.607   9.084  33.059  0.00  0.00            
ATOM   4640  O   WAT X 425      11.389  35.970 -11.763  0.00  0.00            
ATOM   4641  H1  WAT X 425      12.102  35.529 -12.225  0.00  0.00            
ATOM   4642  H2  WAT X 425      10.871  35.259 -11.388  0.00  0.00            
ATOM   4643  O   WAT X 426       4.664 -35.064  -8.151  0.00  0.00            
ATOM   4644  H1  WAT X 426       4.993 -34.988  -7.255  0.00  0.00            
ATOM   4645  H2  WAT X 426       5.448 -35.200  -8.683  0.00  0.00            
ATOM   4646  O   WAT X 427      -8.374 -26.985  15.141  0.00  0.00            
ATOM   4647  H1  WAT X 427      -9.322 -27.079  15.050  0.00  0.00            
ATOM   4648  H2  WAT X 427      -8.014 -27.423  14.370  0.00  0.00            
ATOM   4649  O   WAT X 428     -15.363 -12.571  49.639  0.00  0.00            
ATOM   4650  H1  WAT X 428     -14.606 -13.102  49.887  0.00  0.00            
ATOM   4651  H2  WAT X 428     -16.018 -13.207  49.352  0.00  0.00            
ATOM   4652  O   WAT X 429     -43.494   0.923   9.290  0.00  0.00            
ATOM   4653  H1  WAT X 429     -42.974   0.872   8.488  0.00  0.00            
ATOM   4654  H2  WAT X 429     -42.875   0.716   9.990  0.00  0.00            
ATOM   4655  O   WAT X 430      10.062 -13.266 -41.957  0.00  0.00            
ATOM   4656  H1  WAT X 430       9.872 -12.336 -41.833  0.00  0.00            
ATOM   4657  H2  WAT X 430       9.558 -13.707 -41.274  0.00  0.00            
ATOM   4658  O   WAT X 431     -12.339  16.248   1.475  0.00  0.00            
ATOM   4659  H1  WAT X 431     -11.706  16.715   0.929  0.00  0.00            
ATOM   4660  H2  WAT X 431     -13.115  16.162   0.920  0.00  0.00            
ATOM   4661  O   WAT X 432     -11.503  17.508   3.805  0.00  0.00            
ATOM   4662  H1  WAT X 432     -11.319  18.261   3.243  0.00  0.00            
ATOM   4663  H2  WAT X 432     -11.380  17.837   4.695  0.00  0.00            
ATOM   4664  O   WAT X 433      -9.093  -7.285 -13.813  0.00  0.00            
ATOM   4665  H1  WAT X 433      -9.261  -8.129 -14.233  0.00  0.00            
ATOM   4666  H2  WAT X 433      -8.271  -7.412 -13.339  0.00  0.00            
ATOM   4667  O   WAT X 434     -19.417  -0.283  26.075  0.00  0.00            
ATOM   4668  H1  WAT X 434     -19.481   0.197  26.901  0.00  0.00            
ATOM   4669  H2  WAT X 434     -20.324  -0.392  25.791  0.00  0.00            
ATOM   4670  O   WAT X 435     -39.673  19.319  -8.432  0.00  0.00            
ATOM   4671  H1  WAT X 435     -39.741  18.869  -9.274  0.00  0.00            
ATOM   4672  H2  WAT X 435     -40.496  19.121  -7.988  0.00  0.00            
ATOM   4673  O   WAT X 436      12.541  37.871   9.477  0.00  0.00            
ATOM   4674  H1  WAT X 436      12.017  37.072   9.416  0.00  0.00            
ATOM   4675  H2  WAT X 436      11.934  38.531   9.813  0.00  0.00            
ATOM   4676  O   WAT X 437     -11.567 -41.723   9.853  0.00  0.00            
ATOM   4677  H1  WAT X 437     -11.277 -41.831  10.759  0.00  0.00            
ATOM   4678  H2  WAT X 437     -12.521 -41.791   9.897  0.00  0.00            
ATOM   4679  O   WAT X 438      50.337 -16.204  27.256  0.00  0.00            
ATOM   4680  H1  WAT X 438      50.409 -17.098  27.591  0.00  0.00            
ATOM   4681  H2  WAT X 438      50.328 -15.655  28.039  0.00  0.00            
ATOM   4682  O   WAT X 439       6.533 -11.537 -17.535  0.00  0.00            
ATOM   4683  H1  WAT X 439       6.546 -11.373 -16.591  0.00  0.00            
ATOM   4684  H2  WAT X 439       5.776 -11.045 -17.853  0.00  0.00            
ATOM   4685  O   WAT X 440      40.890 -16.754   0.755  0.00  0.00            
ATOM   4686  H1  WAT X 440      40.333 -17.357   1.247  0.00  0.00            
ATOM   4687  H2  WAT X 440      40.279 -16.233   0.234  0.00  0.00            
ATOM   4688  O   WAT X 441      22.203  27.935   7.823  0.00  0.00            
ATOM   4689  H1  WAT X 441      22.143  27.073   8.234  0.00  0.00            
ATOM   4690  H2  WAT X 441      22.959  27.871   7.240  0.00  0.00            
ATOM   4691  O   WAT X 442     -30.362  -2.234  22.467  0.00  0.00            
ATOM   4692  H1  WAT X 442     -29.976  -1.358  22.481  0.00  0.00            
ATOM   4693  H2  WAT X 442     -31.110  -2.158  21.874  0.00  0.00            
ATOM   4694  O   WAT X 443      -3.003  33.414   0.456  0.00  0.00            
ATOM   4695  H1  WAT X 443      -2.753  33.841   1.275  0.00  0.00            
ATOM   4696  H2  WAT X 443      -2.712  32.507   0.561  0.00  0.00            
ATOM   4697  O   WAT X 444      30.167   1.436 -26.973  0.00  0.00            
ATOM   4698  H1  WAT X 444      29.439   1.368 -26.356  0.00  0.00            
ATOM   4699  H2  WAT X 444      30.671   2.190 -26.668  0.00  0.00            
ATOM   4700  O   WAT X 445     -43.630  20.231  26.687  0.00  0.00            
ATOM   4701  H1  WAT X 445     -43.265  20.676  27.452  0.00  0.00            
ATOM   4702  H2  WAT X 445     -43.100  20.542  25.953  0.00  0.00            
ATOM   4703  O   WAT X 446     -17.465 -31.486  22.651  0.00  0.00            
ATOM   4704  H1  WAT X 446     -16.608 -31.237  22.303  0.00  0.00            
ATOM   4705  H2  WAT X 446     -17.709 -30.763  23.228  0.00  0.00            
ATOM   4706  O   WAT X 447     -11.270 -23.473  38.573  0.00  0.00            
ATOM   4707  H1  WAT X 447     -11.969 -23.042  39.065  0.00  0.00            
ATOM   4708  H2  WAT X 447     -10.703 -22.758  38.286  0.00  0.00            
ATOM   4709  O   WAT X 448     -21.258 -51.425 -25.509  0.00  0.00            
ATOM   4710  H1  WAT X 448     -21.803 -50.730 -25.880  0.00  0.00            
ATOM   4711  H2  WAT X 448     -21.250 -52.106 -26.181  0.00  0.00            
ATOM   4712  O   WAT X 449      22.549 -15.732   1.174  0.00  0.00            
ATOM   4713  H1  WAT X 449      22.020 -14.946   1.034  0.00  0.00            
ATOM   4714  H2  WAT X 449      23.033 -15.553   1.981  0.00  0.00            
ATOM   4715  O   WAT X 450     -29.171 -49.960 -12.775  0.00  0.00            
ATOM   4716  H1  WAT X 450     -29.857 -49.316 -12.943  0.00  0.00            
ATOM   4717  H2  WAT X 450     -29.611 -50.806 -12.853  0.00  0.00            
ATOM   4718  O   WAT X 451      10.800 -18.598  40.712  0.00  0.00            
ATOM   4719  H1  WAT X 451      11.060 -19.045  39.906  0.00  0.00            
ATOM   4720  H2  WAT X 451      11.593 -18.151  41.005  0.00  0.00            
ATOM   4721  O   WAT X 452     -41.674  17.107  -1.449  0.00  0.00            
ATOM   4722  H1  WAT X 452     -40.840  16.742  -1.155  0.00  0.00            
ATOM   4723  H2  WAT X 452     -41.750  17.940  -0.985  0.00  0.00            
ATOM   4724  O   WAT X 453      -2.971 -19.574  -2.466  0.00  0.00            
ATOM   4725  H1  WAT X 453      -2.941 -20.304  -1.848  0.00  0.00            
ATOM   4726  H2  WAT X 453      -3.036 -18.795  -1.913  0.00  0.00            
ATOM   4727  O   WAT X 454     -36.804 -32.545  -8.451  0.00  0.00            
ATOM   4728  H1  WAT X 454     -36.726 -32.754  -7.520  0.00  0.00            
ATOM   4729  H2  WAT X 454     -36.913 -31.594  -8.475  0.00  0.00            
ATOM   4730  O   WAT X 455      -7.689  18.599 -43.559  0.00  0.00            
ATOM   4731  H1  WAT X 455      -7.836  19.329 -42.958  0.00  0.00            
ATOM   4732  H2  WAT X 455      -8.566  18.273 -43.760  0.00  0.00            
ATOM   4733  O   WAT X 456      -5.231  37.736  19.558  0.00  0.00            
ATOM   4734  H1  WAT X 456      -5.425  36.914  19.108  0.00  0.00            
ATOM   4735  H2  WAT X 456      -4.894  38.312  18.871  0.00  0.00            
ATOM   4736  O   WAT X 457      14.118  10.629  32.281  0.00  0.00            
ATOM   4737  H1  WAT X 457      13.586  10.942  31.551  0.00  0.00            
ATOM   4738  H2  WAT X 457      14.978  10.461  31.898  0.00  0.00            
ATOM   4739  O   WAT X 458      -3.892 -11.730  37.222  0.00  0.00            
ATOM   4740  H1  WAT X 458      -3.954 -12.249  38.024  0.00  0.00            
ATOM   4741  H2  WAT X 458      -2.951 -11.624  37.076  0.00  0.00            
ATOM   4742  O   WAT X 459       2.328 -24.320 -25.261  0.00  0.00            
ATOM   4743  H1  WAT X 459       3.238 -24.404 -25.545  0.00  0.00            
ATOM   4744  H2  WAT X 459       1.914 -23.784 -25.938  0.00  0.00            
ATOM   4745  O   WAT X 460     -16.337 -48.855   7.904  0.00  0.00            
ATOM   4746  H1  WAT X 460     -15.814 -48.344   7.286  0.00  0.00            
ATOM   4747  H2  WAT X 460     -16.737 -48.201   8.476  0.00  0.00            
ATOM   4748  O   WAT X 461       6.427  42.933 -46.077  0.00  0.00            
ATOM   4749  H1  WAT X 461       5.869  43.525 -45.572  0.00  0.00            
ATOM   4750  H2  WAT X 461       5.824  42.485 -46.670  0.00  0.00            
ATOM   4751  O   WAT X 462       6.415  -8.788 -19.605  0.00  0.00            
ATOM   4752  H1  WAT X 462       5.713  -8.990 -18.987  0.00  0.00            
ATOM   4753  H2  WAT X 462       6.001  -8.228 -20.262  0.00  0.00            
ATOM   4754  O   WAT X 463      27.165  -8.529  13.779  0.00  0.00            
ATOM   4755  H1  WAT X 463      26.661  -7.913  13.246  0.00  0.00            
ATOM   4756  H2  WAT X 463      27.213  -9.323  13.246  0.00  0.00            
ATOM   4757  O   WAT X 464     -18.865  -3.625  29.025  0.00  0.00            
ATOM   4758  H1  WAT X 464     -18.581  -2.711  29.034  0.00  0.00            
ATOM   4759  H2  WAT X 464     -18.068  -4.120  28.831  0.00  0.00            
ATOM   4760  O   WAT X 465      -3.299 -13.822 -32.753  0.00  0.00            
ATOM   4761  H1  WAT X 465      -2.394 -13.654 -32.490  0.00  0.00            
ATOM   4762  H2  WAT X 465      -3.827 -13.440 -32.052  0.00  0.00            
ATOM   4763  O   WAT X 466      32.968  35.562  17.652  0.00  0.00            
ATOM   4764  H1  WAT X 466      32.649  35.188  18.474  0.00  0.00            
ATOM   4765  H2  WAT X 466      33.662  36.165  17.917  0.00  0.00            
ATOM   4766  O   WAT X 467     -42.072  25.243 -10.992  0.00  0.00            
ATOM   4767  H1  WAT X 467     -41.399  24.613 -10.733  0.00  0.00            
ATOM   4768  H2  WAT X 467     -42.883  24.892 -10.626  0.00  0.00            
ATOM   4769  O   WAT X 468     -44.143  -0.143 -23.974  0.00  0.00            
ATOM   4770  H1  WAT X 468     -44.004   0.702 -24.401  0.00  0.00            
ATOM   4771  H2  WAT X 468     -44.417   0.082 -23.084  0.00  0.00            
ATOM   4772  O   WAT X 469       4.018  27.006 -21.678  0.00  0.00            
ATOM   4773  H1  WAT X 469       4.964  26.860 -21.680  0.00  0.00            
ATOM   4774  H2  WAT X 469       3.695  26.476 -20.948  0.00  0.00            
ATOM   4775  O   WAT X 470     -17.591 -21.309  43.561  0.00  0.00            
ATOM   4776  H1  WAT X 470     -16.905 -20.856  43.072  0.00  0.00            
ATOM   4777  H2  WAT X 470     -17.668 -22.162  43.131  0.00  0.00            
ATOM   4778  O   WAT X 471     -25.725  20.873  -4.919  0.00  0.00            
ATOM   4779  H1  WAT X 471     -25.927  21.237  -5.781  0.00  0.00            
ATOM   4780  H2  WAT X 471     -24.845  21.196  -4.724  0.00  0.00            
ATOM   4781  O   WAT X 472      46.333 -16.199   5.618  0.00  0.00            
ATOM   4782  H1  WAT X 472      45.401 -16.384   5.728  0.00  0.00            
ATOM   4783  H2  WAT X 472      46.363 -15.295   5.306  0.00  0.00            
ATOM   4784  O   WAT X 473     -24.661 -27.063 -21.829  0.00  0.00            
ATOM   4785  H1  WAT X 473     -24.439 -27.900 -21.420  0.00  0.00            
ATOM   4786  H2  WAT X 473     -25.319 -26.681 -21.249  0.00  0.00            
ATOM   4787  O   WAT X 474      -2.630 -28.352  39.051  0.00  0.00            
ATOM   4788  H1  WAT X 474      -3.204 -29.011  39.440  0.00  0.00            
ATOM   4789  H2  WAT X 474      -3.106 -27.528  39.154  0.00  0.00            
ATOM   4790  O   WAT X 475      41.774  27.866  15.970  0.00  0.00            
ATOM   4791  H1  WAT X 475      41.089  28.218  15.401  0.00  0.00            
ATOM   4792  H2  WAT X 475      42.581  27.970  15.467  0.00  0.00            
ATOM   4793  O   WAT X 476       4.504  29.436  22.715  0.00  0.00            
ATOM   4794  H1  WAT X 476       5.022  29.468  21.912  0.00  0.00            
ATOM   4795  H2  WAT X 476       4.075  28.581  22.690  0.00  0.00            
ATOM   4796  O   WAT X 477      37.115  32.566  11.557  0.00  0.00            
ATOM   4797  H1  WAT X 477      36.936  31.633  11.443  0.00  0.00            
ATOM   4798  H2  WAT X 477      37.661  32.611  12.342  0.00  0.00            
ATOM   4799  O   WAT X 478     -25.669  -0.795   1.382  0.00  0.00            
ATOM   4800  H1  WAT X 478     -25.111  -1.485   1.020  0.00  0.00            
ATOM   4801  H2  WAT X 478     -26.136  -1.220   2.102  0.00  0.00            
ATOM   4802  O   WAT X 479      23.595  27.406  -4.004  0.00  0.00            
ATOM   4803  H1  WAT X 479      23.665  26.459  -4.121  0.00  0.00            
ATOM   4804  H2  WAT X 479      24.015  27.775  -4.781  0.00  0.00            
ATOM   4805  O   WAT X 480     -24.098 -21.305 -23.967  0.00  0.00            
ATOM   4806  H1  WAT X 480     -24.791 -20.646 -23.989  0.00  0.00            
ATOM   4807  H2  WAT X 480     -24.133 -21.660 -23.078  0.00  0.00            
ATOM   4808  O   WAT X 481      -0.990  22.989   2.150  0.00  0.00            
ATOM   4809  H1  WAT X 481      -1.620  22.270   2.114  0.00  0.00            
ATOM   4810  H2  WAT X 481      -1.085  23.434   1.309  0.00  0.00            
ATOM   4811  O   WAT X 482      26.572 -13.955 -51.930  0.00  0.00            
ATOM   4812  H1  WAT X 482      27.439 -14.217 -51.619  0.00  0.00            
ATOM   4813  H2  WAT X 482      25.991 -14.117 -51.186  0.00  0.00            
ATOM   4814  O   WAT X 483       6.547 -34.650 -30.520  0.00  0.00            
ATOM   4815  H1  WAT X 483       6.578 -34.587 -31.475  0.00  0.00            
ATOM   4816  H2  WAT X 483       6.257 -33.785 -30.233  0.00  0.00            
ATOM   4817  O   WAT X 484       8.991  15.692 -27.118  0.00  0.00            
ATOM   4818  H1  WAT X 484       9.854  15.977 -26.816  0.00  0.00            
ATOM   4819  H2  WAT X 484       8.975  14.752 -26.943  0.00  0.00            
ATOM   4820  O   WAT X 485     -29.324 -49.014  -7.329  0.00  0.00            
ATOM   4821  H1  WAT X 485     -30.212 -49.253  -7.066  0.00  0.00            
ATOM   4822  H2  WAT X 485     -28.846 -49.843  -7.341  0.00  0.00            
ATOM   4823  O   WAT X 486      27.485  26.306  10.255  0.00  0.00            
ATOM   4824  H1  WAT X 486      26.738  26.242   9.661  0.00  0.00            
ATOM   4825  H2  WAT X 486      27.149  26.788  11.011  0.00  0.00            
ATOM   4826  O   WAT X 487     -35.188 -22.322   7.371  0.00  0.00            
ATOM   4827  H1  WAT X 487     -34.456 -22.682   6.870  0.00  0.00            
ATOM   4828  H2  WAT X 487     -34.954 -22.482   8.286  0.00  0.00            
ATOM   4829  O   WAT X 488     -29.760  27.741 -27.777  0.00  0.00            
ATOM   4830  H1  WAT X 488     -29.495  28.651 -27.645  0.00  0.00            
ATOM   4831  H2  WAT X 488     -30.689  27.792 -27.999  0.00  0.00            
ATOM   4832  O   WAT X 489      16.547  45.261  24.559  0.00  0.00            
ATOM   4833  H1  WAT X 489      16.315  46.178  24.413  0.00  0.00            
ATOM   4834  H2  WAT X 489      15.822  44.766  24.176  0.00  0.00            
ATOM   4835  O   WAT X 490       4.003 -22.027 -26.026  0.00  0.00            
ATOM   4836  H1  WAT X 490       4.414 -21.213 -26.314  0.00  0.00            
ATOM   4837  H2  WAT X 490       3.148 -21.758 -25.688  0.00  0.00            
ATOM   4838  O   WAT X 491     -32.987  -6.019 -27.422  0.00  0.00            
ATOM   4839  H1  WAT X 491     -32.166  -6.498 -27.298  0.00  0.00            
ATOM   4840  H2  WAT X 491     -33.206  -5.691 -26.550  0.00  0.00            
ATOM   4841  O   WAT X 492      20.056  27.288 -25.623  0.00  0.00            
ATOM   4842  H1  WAT X 492      19.390  26.613 -25.760  0.00  0.00            
ATOM   4843  H2  WAT X 492      20.533  26.998 -24.845  0.00  0.00            
ATOM   4844  O   WAT X 493      -4.361 -30.417  -0.263  0.00  0.00            
ATOM   4845  H1  WAT X 493      -4.219 -31.361  -0.182  0.00  0.00            
ATOM   4846  H2  WAT X 493      -4.751 -30.161   0.573  0.00  0.00            
ATOM   4847  O   WAT X 494      -1.490 -43.011   7.414  0.00  0.00            
ATOM   4848  H1  WAT X 494      -1.764 -43.783   7.910  0.00  0.00            
ATOM   4849  H2  WAT X 494      -2.020 -43.038   6.617  0.00  0.00            
ATOM   4850  O   WAT X 495      25.952   4.495  -3.232  0.00  0.00            
ATOM   4851  H1  WAT X 495      26.490   5.073  -3.774  0.00  0.00            
ATOM   4852  H2  WAT X 495      26.549   4.180  -2.552  0.00  0.00            
ATOM   4853  O   WAT X 496     -15.821  14.239 -35.107  0.00  0.00            
ATOM   4854  H1  WAT X 496     -15.366  14.420 -35.930  0.00  0.00            
ATOM   4855  H2  WAT X 496     -15.757  15.057 -34.613  0.00  0.00            
ATOM   4856  O   WAT X 497      -2.275 -37.411  37.495  0.00  0.00            
ATOM   4857  H1  WAT X 497      -2.261 -37.548  38.443  0.00  0.00            
ATOM   4858  H2  WAT X 497      -3.197 -37.255  37.290  0.00  0.00            
ATOM   4859  O   WAT X 498     -11.400  27.958  38.089  0.00  0.00            
ATOM   4860  H1  WAT X 498     -11.559  27.843  39.026  0.00  0.00            
ATOM   4861  H2  WAT X 498     -10.558  28.410  38.043  0.00  0.00            
ATOM   4862  O   WAT X 499      -6.341   4.421  40.468  0.00  0.00            
ATOM   4863  H1  WAT X 499      -6.131   3.595  40.031  0.00  0.00            
ATOM   4864  H2  WAT X 499      -6.659   4.988  39.765  0.00  0.00            
ATOM   4865  O   WAT X 500      -9.474 -13.933  44.971  0.00  0.00            
ATOM   4866  H1  WAT X 500     -10.270 -13.871  45.499  0.00  0.00            
ATOM   4867  H2  WAT X 500      -9.511 -13.173  44.391  0.00  0.00            
ATOM   4868  O   WAT X 501      11.506 -31.778  -7.650  0.00  0.00            
ATOM   4869  H1  WAT X 501      12.020 -30.981  -7.786  0.00  0.00            
ATOM   4870  H2  WAT X 501      10.681 -31.469  -7.277  0.00  0.00            
ATOM   4871  O   WAT X 502     -17.590   8.481 -34.126  0.00  0.00            
ATOM   4872  H1  WAT X 502     -18.105   8.146 -33.392  0.00  0.00            
ATOM   4873  H2  WAT X 502     -16.862   7.865 -34.209  0.00  0.00            
ATOM   4874  O   WAT X 503      -6.045  32.039 -12.613  0.00  0.00            
ATOM   4875  H1  WAT X 503      -5.713  32.874 -12.939  0.00  0.00            
ATOM   4876  H2  WAT X 503      -5.793  32.026 -11.688  0.00  0.00            
ATOM   4877  O   WAT X 504       6.571  25.162 -12.585  0.00  0.00            
ATOM   4878  H1  WAT X 504       5.621  25.206 -12.487  0.00  0.00            
ATOM   4879  H2  WAT X 504       6.911  25.750 -11.911  0.00  0.00            
ATOM   4880  O   WAT X 505      19.139  19.187 -27.342  0.00  0.00            
ATOM   4881  H1  WAT X 505      19.194  19.011 -26.402  0.00  0.00            
ATOM   4882  H2  WAT X 505      19.797  18.612 -27.732  0.00  0.00            
ATOM   4883  O   WAT X 506      27.866   3.282 -16.811  0.00  0.00            
ATOM   4884  H1  WAT X 506      28.439   4.036 -16.951  0.00  0.00            
ATOM   4885  H2  WAT X 506      26.981   3.632 -16.906  0.00  0.00            
ATOM   4886  O   WAT X 507       2.936 -23.269 -40.161  0.00  0.00            
ATOM   4887  H1  WAT X 507       3.047 -22.918 -39.277  0.00  0.00            
ATOM   4888  H2  WAT X 507       3.269 -24.165 -40.106  0.00  0.00            
ATOM   4889  O   WAT X 508      21.607 -11.020 -36.519  0.00  0.00            
ATOM   4890  H1  WAT X 508      21.441 -10.230 -36.005  0.00  0.00            
ATOM   4891  H2  WAT X 508      21.464 -11.740 -35.904  0.00  0.00            
ATOM   4892  O   WAT X 509     -48.520  13.074 -24.827  0.00  0.00            
ATOM   4893  H1  WAT X 509     -48.266  13.693 -25.512  0.00  0.00            
ATOM   4894  H2  WAT X 509     -49.326  13.438 -24.462  0.00  0.00            
ATOM   4895  O   WAT X 510      34.918   2.444 -21.055  0.00  0.00            
ATOM   4896  H1  WAT X 510      35.496   1.964 -20.462  0.00  0.00            
ATOM   4897  H2  WAT X 510      35.473   3.131 -21.426  0.00  0.00            
ATOM   4898  O   WAT X 511      23.929 -16.110  -8.684  0.00  0.00            
ATOM   4899  H1  WAT X 511      23.630 -16.274  -7.790  0.00  0.00            
ATOM   4900  H2  WAT X 511      24.813 -16.478  -8.712  0.00  0.00            
ATOM   4901  O   WAT X 512      25.235   6.594 -25.428  0.00  0.00            
ATOM   4902  H1  WAT X 512      25.052   6.723 -24.497  0.00  0.00            
ATOM   4903  H2  WAT X 512      24.693   7.246 -25.871  0.00  0.00            
ATOM   4904  O   WAT X 513      -8.980 -22.509  51.767  0.00  0.00            
ATOM   4905  H1  WAT X 513      -9.747 -23.078  51.839  0.00  0.00            
ATOM   4906  H2  WAT X 513      -8.324 -22.918  52.332  0.00  0.00            
ATOM   4907  O   WAT X 514      40.727  32.553  20.890  0.00  0.00            
ATOM   4908  H1  WAT X 514      40.573  32.941  21.752  0.00  0.00            
ATOM   4909  H2  WAT X 514      39.879  32.191  20.636  0.00  0.00            
ATOM   4910  O   WAT X 515       7.522  -1.311 -24.370  0.00  0.00            
ATOM   4911  H1  WAT X 515       8.163  -1.470 -23.678  0.00  0.00            
ATOM   4912  H2  WAT X 515       6.821  -1.940 -24.195  0.00  0.00            
ATOM   4913  O   WAT X 516      -2.166  42.426 -33.416  0.00  0.00            
ATOM   4914  H1  WAT X 516      -2.137  42.819 -32.543  0.00  0.00            
ATOM   4915  H2  WAT X 516      -1.346  42.697 -33.828  0.00  0.00            
ATOM   4916  O   WAT X 517     -39.345 -15.527 -14.506  0.00  0.00            
ATOM   4917  H1  WAT X 517     -39.464 -14.787 -13.909  0.00  0.00            
ATOM   4918  H2  WAT X 517     -39.768 -16.263 -14.061  0.00  0.00            
ATOM   4919  O   WAT X 518     -38.507  16.408 -30.885  0.00  0.00            
ATOM   4920  H1  WAT X 518     -39.210  16.855 -31.355  0.00  0.00            
ATOM   4921  H2  WAT X 518     -38.905  16.140 -30.057  0.00  0.00            
ATOM   4922  O   WAT X 519     -41.392  12.318   9.305  0.00  0.00            
ATOM   4923  H1  WAT X 519     -40.985  11.485   9.542  0.00  0.00            
ATOM   4924  H2  WAT X 519     -41.109  12.474   8.404  0.00  0.00            
ATOM   4925  O   WAT X 520      24.839 -24.518  27.419  0.00  0.00            
ATOM   4926  H1  WAT X 520      24.678 -23.651  27.046  0.00  0.00            
ATOM   4927  H2  WAT X 520      24.568 -24.440  28.333  0.00  0.00            
ATOM   4928  O   WAT X 521     -17.314  -3.337  46.929  0.00  0.00            
ATOM   4929  H1  WAT X 521     -16.566  -3.886  46.695  0.00  0.00            
ATOM   4930  H2  WAT X 521     -18.033  -3.673  46.392  0.00  0.00            
ATOM   4931  O   WAT X 522      17.562   7.726 -25.755  0.00  0.00            
ATOM   4932  H1  WAT X 522      18.272   7.083 -25.773  0.00  0.00            
ATOM   4933  H2  WAT X 522      17.859   8.393 -25.138  0.00  0.00            
ATOM   4934  O   WAT X 523      19.284  15.940 -40.552  0.00  0.00            
ATOM   4935  H1  WAT X 523      19.532  16.225 -39.673  0.00  0.00            
ATOM   4936  H2  WAT X 523      19.407  16.716 -41.099  0.00  0.00            
ATOM   4937  O   WAT X 524     -11.900 -35.425  -4.389  0.00  0.00            
ATOM   4938  H1  WAT X 524     -11.034 -35.257  -4.018  0.00  0.00            
ATOM   4939  H2  WAT X 524     -11.752 -36.107  -5.045  0.00  0.00            
ATOM   4940  O   WAT X 525     -38.451 -25.508 -10.930  0.00  0.00            
ATOM   4941  H1  WAT X 525     -37.815 -25.064 -10.369  0.00  0.00            
ATOM   4942  H2  WAT X 525     -38.879 -24.800 -11.412  0.00  0.00            
ATOM   4943  O   WAT X 526       8.920  31.776 -22.697  0.00  0.00            
ATOM   4944  H1  WAT X 526       8.977  32.341 -23.466  0.00  0.00            
ATOM   4945  H2  WAT X 526       9.826  31.530 -22.512  0.00  0.00            
ATOM   4946  O   WAT X 527     -22.566  27.077 -39.899  0.00  0.00            
ATOM   4947  H1  WAT X 527     -22.512  26.832 -38.975  0.00  0.00            
ATOM   4948  H2  WAT X 527     -22.994  27.932 -39.896  0.00  0.00            
ATOM   4949  O   WAT X 528      -2.500 -18.722 -25.695  0.00  0.00            
ATOM   4950  H1  WAT X 528      -3.398 -18.996 -25.513  0.00  0.00            
ATOM   4951  H2  WAT X 528      -1.980 -19.519 -25.597  0.00  0.00            
ATOM   4952  O   WAT X 529      21.941 -12.752 -30.328  0.00  0.00            
ATOM   4953  H1  WAT X 529      21.731 -12.807 -29.396  0.00  0.00            
ATOM   4954  H2  WAT X 529      22.085 -11.818 -30.486  0.00  0.00            
ATOM   4955  O   WAT X 530      56.231  -5.229  20.127  0.00  0.00            
ATOM   4956  H1  WAT X 530      56.318  -5.371  19.185  0.00  0.00            
ATOM   4957  H2  WAT X 530      55.298  -5.064  20.260  0.00  0.00            
ATOM   4958  O   WAT X 531     -26.350  18.921 -35.896  0.00  0.00            
ATOM   4959  H1  WAT X 531     -25.585  18.516 -35.490  0.00  0.00            
ATOM   4960  H2  WAT X 531     -26.579  18.333 -36.616  0.00  0.00            
ATOM   4961  O   WAT X 532     -40.515  27.092   0.953  0.00  0.00            
ATOM   4962  H1  WAT X 532     -39.968  26.402   1.328  0.00  0.00            
ATOM   4963  H2  WAT X 532     -41.080  26.637   0.328  0.00  0.00            
ATOM   4964  O   WAT X 533     -23.130 -21.604  -5.277  0.00  0.00            
ATOM   4965  H1  WAT X 533     -22.396 -21.333  -5.828  0.00  0.00            
ATOM   4966  H2  WAT X 533     -22.940 -22.517  -5.057  0.00  0.00            
ATOM   4967  O   WAT X 534     -39.303   5.505  -6.005  0.00  0.00            
ATOM   4968  H1  WAT X 534     -38.377   5.383  -6.221  0.00  0.00            
ATOM   4969  H2  WAT X 534     -39.657   6.003  -6.742  0.00  0.00            
ATOM   4970  O   WAT X 535      -9.820 -28.137 -10.073  0.00  0.00            
ATOM   4971  H1  WAT X 535     -10.043 -27.299 -10.479  0.00  0.00            
ATOM   4972  H2  WAT X 535     -10.660 -28.502  -9.798  0.00  0.00            
ATOM   4973  O   WAT X 536      13.717 -14.533 -33.529  0.00  0.00            
ATOM   4974  H1  WAT X 536      14.275 -13.756 -33.512  0.00  0.00            
ATOM   4975  H2  WAT X 536      13.620 -14.779 -32.610  0.00  0.00            
ATOM   4976  O   WAT X 537      19.038  35.714 -16.919  0.00  0.00            
ATOM   4977  H1  WAT X 537      19.304  36.375 -17.557  0.00  0.00            
ATOM   4978  H2  WAT X 537      19.719  35.043 -16.972  0.00  0.00            
ATOM   4979  O   WAT X 538     -38.236   9.741 -13.344  0.00  0.00            
ATOM   4980  H1  WAT X 538     -38.268   9.719 -14.299  0.00  0.00            
ATOM   4981  H2  WAT X 538     -39.073  10.125 -13.083  0.00  0.00            
ATOM   4982  O   WAT X 539      22.992  48.734  -0.603  0.00  0.00            
ATOM   4983  H1  WAT X 539      22.997  49.690  -0.560  0.00  0.00            
ATOM   4984  H2  WAT X 539      22.071  48.503  -0.724  0.00  0.00            
ATOM   4985  O   WAT X 540      -0.243  -9.118  44.740  0.00  0.00            
ATOM   4986  H1  WAT X 540      -0.281  -9.670  45.521  0.00  0.00            
ATOM   4987  H2  WAT X 540      -0.737  -9.604  44.079  0.00  0.00            
ATOM   4988  O   WAT X 541     -32.104  29.252  45.948  0.00  0.00            
ATOM   4989  H1  WAT X 541     -32.595  28.454  46.147  0.00  0.00            
ATOM   4990  H2  WAT X 541     -31.473  28.984  45.279  0.00  0.00            
ATOM   4991  O   WAT X 542      30.395 -21.454  24.277  0.00  0.00            
ATOM   4992  H1  WAT X 542      29.817 -21.775  24.969  0.00  0.00            
ATOM   4993  H2  WAT X 542      30.146 -20.536  24.164  0.00  0.00            
ATOM   4994  O   WAT X 543      20.328 -18.802  27.877  0.00  0.00            
ATOM   4995  H1  WAT X 543      20.374 -18.628  28.816  0.00  0.00            
ATOM   4996  H2  WAT X 543      19.484 -18.441  27.607  0.00  0.00            
ATOM   4997  O   WAT X 544     -18.777  17.544  11.661  0.00  0.00            
ATOM   4998  H1  WAT X 544     -18.018  16.964  11.715  0.00  0.00            
ATOM   4999  H2  WAT X 544     -18.529  18.203  11.012  0.00  0.00            
ATOM   5000  O   WAT X 545      14.329  36.705  22.735  0.00  0.00            
ATOM   5001  H1  WAT X 545      13.847  36.547  21.923  0.00  0.00            
ATOM   5002  H2  WAT X 545      13.681  36.579  23.427  0.00  0.00            
ATOM   5003  O   WAT X 546      -7.669  37.153 -23.865  0.00  0.00            
ATOM   5004  H1  WAT X 546      -7.109  37.867 -24.171  0.00  0.00            
ATOM   5005  H2  WAT X 546      -7.414  37.024 -22.952  0.00  0.00            
ATOM   5006  O   WAT X 547     -23.360 -26.350  20.393  0.00  0.00            
ATOM   5007  H1  WAT X 547     -22.942 -25.678  19.854  0.00  0.00            
ATOM   5008  H2  WAT X 547     -23.738 -25.867  21.127  0.00  0.00            
ATOM   5009  O   WAT X 548     -14.615   3.969  37.923  0.00  0.00            
ATOM   5010  H1  WAT X 548     -14.466   4.338  37.053  0.00  0.00            
ATOM   5011  H2  WAT X 548     -13.737   3.786  38.260  0.00  0.00            
ATOM   5012  O   WAT X 549      -7.514  27.852   8.586  0.00  0.00            
ATOM   5013  H1  WAT X 549      -8.114  27.555   9.270  0.00  0.00            
ATOM   5014  H2  WAT X 549      -7.043  27.061   8.321  0.00  0.00            
ATOM   5015  O   WAT X 550     -19.433  16.404  41.208  0.00  0.00            
ATOM   5016  H1  WAT X 550     -19.084  16.838  41.986  0.00  0.00            
ATOM   5017  H2  WAT X 550     -19.758  15.562  41.527  0.00  0.00            
ATOM   5018  O   WAT X 551      -5.076 -19.937 -26.091  0.00  0.00            
ATOM   5019  H1  WAT X 551      -5.184 -19.394 -26.872  0.00  0.00            
ATOM   5020  H2  WAT X 551      -5.565 -20.736 -26.288  0.00  0.00            
ATOM   5021  O   WAT X 552       1.149  -3.058 -17.747  0.00  0.00            
ATOM   5022  H1  WAT X 552       1.546  -3.912 -17.580  0.00  0.00            
ATOM   5023  H2  WAT X 552       1.890  -2.453 -17.793  0.00  0.00            
ATOM   5024  O   WAT X 553     -16.660  -4.924 -17.375  0.00  0.00            
ATOM   5025  H1  WAT X 553     -16.407  -4.599 -16.511  0.00  0.00            
ATOM   5026  H2  WAT X 553     -17.612  -4.825 -17.398  0.00  0.00            
ATOM   5027  O   WAT X 554     -43.505  -8.070 -19.629  0.00  0.00            
ATOM   5028  H1  WAT X 554     -42.617  -7.739 -19.763  0.00  0.00            
ATOM   5029  H2  WAT X 554     -43.598  -8.129 -18.678  0.00  0.00            
ATOM   5030  O   WAT X 555     -27.258  20.183  46.120  0.00  0.00            
ATOM   5031  H1  WAT X 555     -27.185  21.130  45.999  0.00  0.00            
ATOM   5032  H2  WAT X 555     -26.594  19.815  45.536  0.00  0.00            
ATOM   5033  O   WAT X 556     -20.018  35.887  40.678  0.00  0.00            
ATOM   5034  H1  WAT X 556     -20.402  36.689  41.036  0.00  0.00            
ATOM   5035  H2  WAT X 556     -19.725  36.135  39.800  0.00  0.00            
ATOM   5036  O   WAT X 557      12.059  27.632  29.618  0.00  0.00            
ATOM   5037  H1  WAT X 557      12.228  28.243  30.334  0.00  0.00            
ATOM   5038  H2  WAT X 557      11.389  27.040  29.961  0.00  0.00            
ATOM   5039  O   WAT X 558      -3.882  11.620  27.569  0.00  0.00            
ATOM   5040  H1  WAT X 558      -3.371  11.173  28.244  0.00  0.00            
ATOM   5041  H2  WAT X 558      -3.850  12.545  27.816  0.00  0.00            
ATOM   5042  O   WAT X 559      -8.167  12.472 -27.366  0.00  0.00            
ATOM   5043  H1  WAT X 559      -7.554  12.515 -28.099  0.00  0.00            
ATOM   5044  H2  WAT X 559      -8.240  11.537 -27.171  0.00  0.00            
ATOM   5045  O   WAT X 560     -21.888  -2.658  30.924  0.00  0.00            
ATOM   5046  H1  WAT X 560     -21.593  -3.147  31.692  0.00  0.00            
ATOM   5047  H2  WAT X 560     -21.525  -3.140  30.181  0.00  0.00            
ATOM   5048  O   WAT X 561     -23.535 -46.894 -24.967  0.00  0.00            
ATOM   5049  H1  WAT X 561     -24.143 -46.298 -25.401  0.00  0.00            
ATOM   5050  H2  WAT X 561     -23.821 -47.767 -25.237  0.00  0.00            
ATOM   5051  O   WAT X 562      21.072  48.347   5.580  0.00  0.00            
ATOM   5052  H1  WAT X 562      20.489  48.754   6.221  0.00  0.00            
ATOM   5053  H2  WAT X 562      21.359  49.071   5.024  0.00  0.00            
ATOM   5054  O   WAT X 563     -44.611   4.075 -23.133  0.00  0.00            
ATOM   5055  H1  WAT X 563     -45.069   3.631 -22.419  0.00  0.00            
ATOM   5056  H2  WAT X 563     -43.863   4.497 -22.712  0.00  0.00            
ATOM   5057  O   WAT X 564      11.867  17.568 -37.762  0.00  0.00            
ATOM   5058  H1  WAT X 564      11.973  17.896 -38.654  0.00  0.00            
ATOM   5059  H2  WAT X 564      12.598  16.962 -37.640  0.00  0.00            
ATOM   5060  O   WAT X 565       4.753  47.654 -29.129  0.00  0.00            
ATOM   5061  H1  WAT X 565       5.513  47.943 -28.626  0.00  0.00            
ATOM   5062  H2  WAT X 565       4.001  47.911 -28.595  0.00  0.00
[truncated: 3,809,543 more chars]
