# Supplementary material for: Effects of rhodomyrtone on Gram-positive bacterial tubulin homologue FtsZ
Source: PeerJ. 2017 Feb 2;5:e2962. doi: 10.7717/peerj.2962 (PMC5292029; doi:10.7717/peerj.2962)
Supplement: Data S2 [file peerj-05-2962-s003.zip › raw-data-FtsZ-MD-trajectories/FtsZ-gtp.pdb.pdb]

CRYST1   83.268   80.579   80.360  90.00  90.00  90.00 P 1           1
ATOM      1  N   GLY X   1     -14.625  19.913  15.282  0.00  0.00            
ATOM      2  H1  GLY X   1     -14.793  19.386  14.438  0.00  0.00            
ATOM      3  H2  GLY X   1     -13.980  20.655  15.050  0.00  0.00            
ATOM      4  H3  GLY X   1     -15.483  20.291  15.659  0.00  0.00            
ATOM      5  CA  GLY X   1     -14.044  18.938  16.254  0.00  0.00            
ATOM      6  HA2 GLY X   1     -13.937  19.428  17.221  0.00  0.00            
ATOM      7  HA3 GLY X   1     -14.781  18.152  16.414  0.00  0.00            
ATOM      8  C   GLY X   1     -12.686  18.441  15.821  0.00  0.00            
ATOM      9  O   GLY X   1     -11.776  19.169  15.386  0.00  0.00            
ATOM     10  N   HIS X   2     -12.437  17.129  16.005  0.00  0.00            
ATOM     11  H   HIS X   2     -13.245  16.602  16.309  0.00  0.00            
ATOM     12  CA  HIS X   2     -11.152  16.435  15.702  0.00  0.00            
ATOM     13  HA  HIS X   2     -10.263  17.030  15.912  0.00  0.00            
ATOM     14  CB  HIS X   2     -11.123  15.278  16.521  0.00  0.00            
ATOM     15  HB2 HIS X   2     -11.124  15.659  17.542  0.00  0.00            
ATOM     16  HB3 HIS X   2     -12.046  14.703  16.454  0.00  0.00            
ATOM     17  CG  HIS X   2      -9.881  14.459  16.272  0.00  0.00            
ATOM     18  ND1 HIS X   2      -8.549  14.745  16.688  0.00  0.00            
ATOM     19  HD1 HIS X   2      -8.294  15.545  17.248  0.00  0.00            
ATOM     20  CE1 HIS X   2      -7.844  13.565  16.481  0.00  0.00            
ATOM     21  HE1 HIS X   2      -6.807  13.425  16.746  0.00  0.00            
ATOM     22  NE2 HIS X   2      -8.612  12.795  15.662  0.00  0.00            
ATOM     23  HE2 HIS X   2      -8.311  11.902  15.296  0.00  0.00            
ATOM     24  CD2 HIS X   2      -9.824  13.341  15.514  0.00  0.00            
ATOM     25  HD2 HIS X   2     -10.642  12.890  14.972  0.00  0.00            
ATOM     26  C   HIS X   2     -11.239  16.003  14.243  0.00  0.00            
ATOM     27  O   HIS X   2     -12.155  15.309  13.803  0.00  0.00            
ATOM     28  N   MET X   3     -10.237  16.373  13.458  0.00  0.00            
ATOM     29  H   MET X   3      -9.566  17.041  13.809  0.00  0.00            
ATOM     30  CA  MET X   3     -10.006  15.880  12.096  0.00  0.00            
ATOM     31  HA  MET X   3     -10.886  15.510  11.571  0.00  0.00            
ATOM     32  CB  MET X   3      -9.393  16.950  11.133  0.00  0.00            
ATOM     33  HB2 MET X   3      -8.700  17.517  11.755  0.00  0.00            
ATOM     34  HB3 MET X   3      -8.849  16.330  10.421  0.00  0.00            
ATOM     35  CG  MET X   3     -10.432  17.805  10.536  0.00  0.00            
ATOM     36  HG2 MET X   3     -10.956  18.270  11.369  0.00  0.00            
ATOM     37  HG3 MET X   3      -9.956  18.610   9.975  0.00  0.00            
ATOM     38  SD  MET X   3     -11.474  16.850   9.385  0.00  0.00            
ATOM     39  CE  MET X   3     -12.625  18.209   9.107  0.00  0.00            
ATOM     40  HE1 MET X   3     -13.315  18.186   9.950  0.00  0.00            
ATOM     41  HE2 MET X   3     -12.106  19.162   9.005  0.00  0.00            
ATOM     42  HE3 MET X   3     -13.293  17.953   8.284  0.00  0.00            
ATOM     43  C   MET X   3      -9.098  14.666  12.213  0.00  0.00            
ATOM     44  O   MET X   3      -8.314  14.475  13.119  0.00  0.00            
ATOM     45  N   ALA X   4      -9.270  13.695  11.312  0.00  0.00            
ATOM     46  H   ALA X   4      -9.889  13.888  10.537  0.00  0.00            
ATOM     47  CA  ALA X   4      -8.346  12.528  11.256  0.00  0.00            
ATOM     48  HA  ALA X   4      -8.078  12.270  12.280  0.00  0.00            
ATOM     49  CB  ALA X   4      -9.024  11.385  10.532  0.00  0.00            
ATOM     50  HB1 ALA X   4      -9.235  11.658   9.498  0.00  0.00            
ATOM     51  HB2 ALA X   4      -8.438  10.471  10.448  0.00  0.00            
ATOM     52  HB3 ALA X   4      -9.993  11.046  10.902  0.00  0.00            
ATOM     53  C   ALA X   4      -6.955  12.857  10.545  0.00  0.00            
ATOM     54  O   ALA X   4      -6.893  13.737   9.674  0.00  0.00            
ATOM     55  N   THR X   5      -5.907  12.092  10.815  0.00  0.00            
ATOM     56  H   THR X   5      -6.037  11.501  11.623  0.00  0.00            
ATOM     57  CA  THR X   5      -4.505  12.047  10.237  0.00  0.00            
ATOM     58  HA  THR X   5      -4.550  12.514   9.253  0.00  0.00            
ATOM     59  CB  THR X   5      -3.602  12.923  11.030  0.00  0.00            
ATOM     60  HB  THR X   5      -4.045  13.918  11.055  0.00  0.00            
ATOM     61  CG2 THR X   5      -3.372  12.367  12.462  0.00  0.00            
ATOM     62 HG21 THR X   5      -3.014  13.199  13.069  0.00  0.00            
ATOM     63 HG22 THR X   5      -4.311  11.989  12.869  0.00  0.00            
ATOM     64 HG23 THR X   5      -2.646  11.554  12.482  0.00  0.00            
ATOM     65  OG1 THR X   5      -2.412  13.169  10.341  0.00  0.00            
ATOM     66  HG1 THR X   5      -2.667  13.405   9.446  0.00  0.00            
ATOM     67  C   THR X   5      -3.991  10.580  10.113  0.00  0.00            
ATOM     68  O   THR X   5      -4.361   9.687  10.853  0.00  0.00            
ATOM     69  N   LEU X   6      -3.052  10.381   9.202  0.00  0.00            
ATOM     70  H   LEU X   6      -2.793  11.166   8.620  0.00  0.00            
ATOM     71  CA  LEU X   6      -2.534   8.989   8.715  0.00  0.00            
ATOM     72  HA  LEU X   6      -3.084   8.191   9.215  0.00  0.00            
ATOM     73  CB  LEU X   6      -2.674   8.899   7.186  0.00  0.00            
ATOM     74  HB2 LEU X   6      -3.734   8.976   6.944  0.00  0.00            
ATOM     75  HB3 LEU X   6      -2.123   9.746   6.775  0.00  0.00            
ATOM     76  CG  LEU X   6      -1.942   7.646   6.557  0.00  0.00            
ATOM     77  HG  LEU X   6      -0.895   7.526   6.835  0.00  0.00            
ATOM     78  CD1 LEU X   6      -2.490   6.343   7.038  0.00  0.00            
ATOM     79 HD11 LEU X   6      -1.984   5.566   6.465  0.00  0.00            
ATOM     80 HD12 LEU X   6      -2.334   6.207   8.108  0.00  0.00            
ATOM     81 HD13 LEU X   6      -3.538   6.407   6.747  0.00  0.00            
ATOM     82  CD2 LEU X   6      -1.998   7.614   5.008  0.00  0.00            
ATOM     83 HD21 LEU X   6      -1.153   8.114   4.534  0.00  0.00            
ATOM     84 HD22 LEU X   6      -1.842   6.607   4.620  0.00  0.00            
ATOM     85 HD23 LEU X   6      -2.939   7.988   4.604  0.00  0.00            
ATOM     86  C   LEU X   6      -1.073   8.889   9.204  0.00  0.00            
ATOM     87  O   LEU X   6      -0.304   9.884   9.169  0.00  0.00            
ATOM     88  N   LYS X   7      -0.661   7.663   9.560  0.00  0.00            
ATOM     89  H   LYS X   7      -1.428   7.011   9.632  0.00  0.00            
ATOM     90  CA  LYS X   7       0.759   7.297   9.712  0.00  0.00            
ATOM     91  HA  LYS X   7       1.452   8.133   9.616  0.00  0.00            
ATOM     92  CB  LYS X   7       0.957   6.782  11.154  0.00  0.00            
ATOM     93  HB2 LYS X   7       0.246   5.960  11.242  0.00  0.00            
ATOM     94  HB3 LYS X   7       1.968   6.381  11.234  0.00  0.00            
ATOM     95  CG  LYS X   7       0.611   7.744  12.276  0.00  0.00            
ATOM     96  HG2 LYS X   7      -0.439   8.007  12.140  0.00  0.00            
ATOM     97  HG3 LYS X   7       0.758   7.242  13.232  0.00  0.00            
ATOM     98  CD  LYS X   7       1.380   9.096  12.335  0.00  0.00            
ATOM     99  HD2 LYS X   7       2.438   8.890  12.497  0.00  0.00            
ATOM    100  HD3 LYS X   7       1.279   9.569  11.357  0.00  0.00            
ATOM    101  CE  LYS X   7       0.742   9.948  13.413  0.00  0.00            
ATOM    102  HE2 LYS X   7      -0.310  10.168  13.230  0.00  0.00            
ATOM    103  HE3 LYS X   7       0.898   9.318  14.290  0.00  0.00            
ATOM    104  NZ  LYS X   7       1.452  11.196  13.573  0.00  0.00            
ATOM    105  HZ1 LYS X   7       1.324  11.721  14.427  0.00  0.00            
ATOM    106  HZ2 LYS X   7       2.450  11.037  13.562  0.00  0.00            
ATOM    107  HZ3 LYS X   7       1.318  11.833  12.801  0.00  0.00            
ATOM    108  C   LYS X   7       1.147   6.155   8.780  0.00  0.00            
ATOM    109  O   LYS X   7       0.372   5.240   8.655  0.00  0.00            
ATOM    110  N   VAL X   8       2.320   6.249   8.151  0.00  0.00            
ATOM    111  H   VAL X   8       2.876   7.082   8.281  0.00  0.00            
ATOM    112  CA  VAL X   8       2.807   5.063   7.360  0.00  0.00            
ATOM    113  HA  VAL X   8       2.001   4.357   7.160  0.00  0.00            
ATOM    114  CB  VAL X   8       3.393   5.499   6.008  0.00  0.00            
ATOM    115  HB  VAL X   8       4.093   6.280   6.304  0.00  0.00            
ATOM    116  CG1 VAL X   8       4.220   4.445   5.208  0.00  0.00            
ATOM    117 HG11 VAL X   8       4.583   4.928   4.301  0.00  0.00            
ATOM    118 HG12 VAL X   8       5.029   4.094   5.848  0.00  0.00            
ATOM    119 HG13 VAL X   8       3.592   3.623   4.863  0.00  0.00            
ATOM    120  CG2 VAL X   8       2.447   6.088   4.926  0.00  0.00            
ATOM    121 HG21 VAL X   8       1.808   6.926   5.207  0.00  0.00            
ATOM    122 HG22 VAL X   8       2.989   6.463   4.058  0.00  0.00            
ATOM    123 HG23 VAL X   8       1.757   5.300   4.624  0.00  0.00            
ATOM    124  C   VAL X   8       3.853   4.373   8.187  0.00  0.00            
ATOM    125  O   VAL X   8       4.662   5.091   8.801  0.00  0.00            
ATOM    126  N   ILE X   9       3.851   3.054   8.207  0.00  0.00            
ATOM    127  H   ILE X   9       3.117   2.489   7.805  0.00  0.00            
ATOM    128  CA  ILE X   9       5.061   2.342   8.718  0.00  0.00            
ATOM    129  HA  ILE X   9       5.836   3.044   9.027  0.00  0.00            
ATOM    130  CB  ILE X   9       4.708   1.463   9.983  0.00  0.00            
ATOM    131  HB  ILE X   9       4.047   0.649   9.686  0.00  0.00            
ATOM    132  CG2 ILE X   9       5.931   0.851  10.602  0.00  0.00            
ATOM    133 HG21 ILE X   9       5.659   0.344  11.527  0.00  0.00            
ATOM    134 HG22 ILE X   9       6.489   0.226   9.904  0.00  0.00            
ATOM    135 HG23 ILE X   9       6.560   1.662  10.972  0.00  0.00            
ATOM    136  CG1 ILE X   9       3.837   2.340  10.997  0.00  0.00            
ATOM    137 HG12 ILE X   9       4.501   3.038  11.505  0.00  0.00            
ATOM    138 HG13 ILE X   9       3.055   2.973  10.576  0.00  0.00            
ATOM    139  CD1 ILE X   9       3.177   1.383  12.006  0.00  0.00            
ATOM    140 HD11 ILE X   9       3.886   0.946  12.710  0.00  0.00            
ATOM    141 HD12 ILE X   9       2.533   1.949  12.679  0.00  0.00            
ATOM    142 HD13 ILE X   9       2.563   0.575  11.608  0.00  0.00            
ATOM    143  C   ILE X   9       5.702   1.439   7.696  0.00  0.00            
ATOM    144  O   ILE X   9       5.087   0.434   7.239  0.00  0.00            
ATOM    145  N   GLY X  10       6.907   1.709   7.361  0.00  0.00            
ATOM    146  H   GLY X  10       7.400   2.429   7.868  0.00  0.00            
ATOM    147  CA  GLY X  10       7.791   0.854   6.557  0.00  0.00            
ATOM    148  HA2 GLY X  10       7.174   0.298   5.852  0.00  0.00            
ATOM    149  HA3 GLY X  10       8.475   1.379   5.890  0.00  0.00            
ATOM    150  C   GLY X  10       8.582  -0.180   7.390  0.00  0.00            
ATOM    151  O   GLY X  10       9.112   0.175   8.441  0.00  0.00            
ATOM    152  N   VAL X  11       8.600  -1.459   7.011  0.00  0.00            
ATOM    153  H   VAL X  11       8.239  -1.741   6.111  0.00  0.00            
ATOM    154  CA  VAL X  11       9.202  -2.556   7.757  0.00  0.00            
ATOM    155  HA  VAL X  11       9.656  -2.339   8.724  0.00  0.00            
ATOM    156  CB  VAL X  11       8.078  -3.544   8.247  0.00  0.00            
ATOM    157  HB  VAL X  11       7.539  -3.950   7.390  0.00  0.00            
ATOM    158  CG1 VAL X  11       8.701  -4.759   9.012  0.00  0.00            
ATOM    159 HG11 VAL X  11       7.907  -5.413   9.372  0.00  0.00            
ATOM    160 HG12 VAL X  11       9.193  -5.316   8.214  0.00  0.00            
ATOM    161 HG13 VAL X  11       9.488  -4.447   9.697  0.00  0.00            
ATOM    162  CG2 VAL X  11       6.943  -2.952   9.140  0.00  0.00            
ATOM    163 HG21 VAL X  11       6.333  -2.205   8.632  0.00  0.00            
ATOM    164 HG22 VAL X  11       6.152  -3.643   9.430  0.00  0.00            
ATOM    165 HG23 VAL X  11       7.325  -2.454  10.031  0.00  0.00            
ATOM    166  C   VAL X  11      10.243  -3.224   6.843  0.00  0.00            
ATOM    167  O   VAL X  11       9.999  -3.408   5.649  0.00  0.00            
ATOM    168  N   GLY X  12      11.313  -3.667   7.404  0.00  0.00            
ATOM    169  H   GLY X  12      11.550  -3.374   8.341  0.00  0.00            
ATOM    170  CA  GLY X  12      12.311  -4.570   6.701  0.00  0.00            
ATOM    171  HA2 GLY X  12      12.908  -5.204   7.356  0.00  0.00            
ATOM    172  HA3 GLY X  12      11.914  -5.344   6.045  0.00  0.00            
ATOM    173  C   GLY X  12      13.314  -3.793   5.812  0.00  0.00            
ATOM    174  O   GLY X  12      13.467  -2.546   5.805  0.00  0.00            
ATOM    175  N   GLY X  13      14.125  -4.470   5.101  0.00  0.00            
ATOM    176  H   GLY X  13      13.870  -5.404   4.813  0.00  0.00            
ATOM    177  CA  GLY X  13      15.250  -3.917   4.283  0.00  0.00            
ATOM    178  HA2 GLY X  13      15.891  -3.295   4.907  0.00  0.00            
ATOM    179  HA3 GLY X  13      15.858  -4.805   4.103  0.00  0.00            
ATOM    180  C   GLY X  13      14.855  -3.278   2.987  0.00  0.00            
ATOM    181  O   GLY X  13      15.177  -2.097   2.698  0.00  0.00            
ATOM    182  N   GLY X  14      14.051  -4.045   2.201  0.00  0.00            
ATOM    183  H   GLY X  14      14.052  -5.045   2.344  0.00  0.00            
ATOM    184  CA  GLY X  14      13.537  -3.525   0.987  0.00  0.00            
ATOM    185  HA2 GLY X  14      14.307  -2.878   0.568  0.00  0.00            
ATOM    186  HA3 GLY X  14      13.304  -4.314   0.270  0.00  0.00            
ATOM    187  C   GLY X  14      12.268  -2.720   1.264  0.00  0.00            
ATOM    188  O   GLY X  14      11.993  -1.698   0.648  0.00  0.00            
ATOM    189  N   GLY X  15      11.536  -2.982   2.345  0.00  0.00            
ATOM    190  H   GLY X  15      11.768  -3.688   3.030  0.00  0.00            
ATOM    191  CA  GLY X  15      10.300  -2.279   2.693  0.00  0.00            
ATOM    192  HA2 GLY X  15       9.627  -2.317   1.837  0.00  0.00            
ATOM    193  HA3 GLY X  15       9.807  -2.782   3.525  0.00  0.00            
ATOM    194  C   GLY X  15      10.460  -0.919   3.108  0.00  0.00            
ATOM    195  O   GLY X  15       9.486  -0.201   2.911  0.00  0.00            
ATOM    196  N   ASN X  16      11.586  -0.479   3.651  0.00  0.00            
ATOM    197  H   ASN X  16      12.302  -1.154   3.877  0.00  0.00            
ATOM    198  CA  ASN X  16      11.669   0.899   4.087  0.00  0.00            
ATOM    199  HA  ASN X  16      10.721   1.229   4.511  0.00  0.00            
ATOM    200  CB  ASN X  16      12.752   0.927   5.216  0.00  0.00            
ATOM    201  HB2 ASN X  16      13.497   0.165   4.987  0.00  0.00            
ATOM    202  HB3 ASN X  16      13.120   1.954   5.249  0.00  0.00            
ATOM    203  CG  ASN X  16      12.131   0.715   6.559  0.00  0.00            
ATOM    204  OD1 ASN X  16      11.660   1.566   7.219  0.00  0.00            
ATOM    205  ND2 ASN X  16      12.069  -0.520   7.032  0.00  0.00            
ATOM    206 HD21 ASN X  16      11.638  -0.734   7.919  0.00  0.00            
ATOM    207 HD22 ASN X  16      12.495  -1.285   6.527  0.00  0.00            
ATOM    208  C   ASN X  16      11.966   1.828   2.914  0.00  0.00            
ATOM    209  O   ASN X  16      11.572   2.975   2.972  0.00  0.00            
ATOM    210  N   ASN X  17      12.618   1.287   1.851  0.00  0.00            
ATOM    211  H   ASN X  17      12.901   0.325   1.972  0.00  0.00            
ATOM    212  CA  ASN X  17      12.894   1.972   0.610  0.00  0.00            
ATOM    213  HA  ASN X  17      13.540   2.813   0.862  0.00  0.00            
ATOM    214  CB  ASN X  17      13.815   0.979  -0.199  0.00  0.00            
ATOM    215  HB2 ASN X  17      14.432   0.504   0.563  0.00  0.00            
ATOM    216  HB3 ASN X  17      13.234   0.235  -0.745  0.00  0.00            
ATOM    217  CG  ASN X  17      14.759   1.722  -1.152  0.00  0.00            
ATOM    218  OD1 ASN X  17      14.525   2.813  -1.606  0.00  0.00            
ATOM    219  ND2 ASN X  17      15.859   1.132  -1.569  0.00  0.00            
ATOM    220 HD21 ASN X  17      16.543   1.641  -2.111  0.00  0.00            
ATOM    221 HD22 ASN X  17      16.235   0.250  -1.251  0.00  0.00            
ATOM    222  C   ASN X  17      11.588   2.292  -0.059  0.00  0.00            
ATOM    223  O   ASN X  17      11.443   3.397  -0.612  0.00  0.00            
ATOM    224  N   ALA X  18      10.583   1.426   0.087  0.00  0.00            
ATOM    225  H   ALA X  18      10.730   0.681   0.755  0.00  0.00            
ATOM    226  CA  ALA X  18       9.260   1.642  -0.556  0.00  0.00            
ATOM    227  HA  ALA X  18       9.422   1.663  -1.633  0.00  0.00            
ATOM    228  CB  ALA X  18       8.453   0.433  -0.200  0.00  0.00            
ATOM    229  HB1 ALA X  18       7.493   0.354  -0.712  0.00  0.00            
ATOM    230  HB2 ALA X  18       8.964  -0.517  -0.351  0.00  0.00            
ATOM    231  HB3 ALA X  18       8.205   0.470   0.861  0.00  0.00            
ATOM    232  C   ALA X  18       8.699   2.978  -0.039  0.00  0.00            
ATOM    233  O   ALA X  18       8.212   3.800  -0.819  0.00  0.00            
ATOM    234  N   VAL X  19       8.649   3.147   1.294  0.00  0.00            
ATOM    235  H   VAL X  19       8.923   2.375   1.884  0.00  0.00            
ATOM    236  CA  VAL X  19       8.318   4.397   2.014  0.00  0.00            
ATOM    237  HA  VAL X  19       7.406   4.662   1.479  0.00  0.00            
ATOM    238  CB  VAL X  19       8.012   4.016   3.441  0.00  0.00            
ATOM    239  HB  VAL X  19       8.832   3.460   3.895  0.00  0.00            
ATOM    240  CG1 VAL X  19       7.755   5.256   4.329  0.00  0.00            
ATOM    241 HG11 VAL X  19       7.344   4.940   5.288  0.00  0.00            
ATOM    242 HG12 VAL X  19       8.651   5.858   4.480  0.00  0.00            
ATOM    243 HG13 VAL X  19       7.017   5.932   3.899  0.00  0.00            
ATOM    244  CG2 VAL X  19       6.824   3.009   3.470  0.00  0.00            
ATOM    245 HG21 VAL X  19       6.581   2.850   4.520  0.00  0.00            
ATOM    246 HG22 VAL X  19       5.920   3.376   2.987  0.00  0.00            
ATOM    247 HG23 VAL X  19       7.091   2.073   2.979  0.00  0.00            
ATOM    248  C   VAL X  19       9.359   5.527   1.862  0.00  0.00            
ATOM    249  O   VAL X  19       8.942   6.675   1.822  0.00  0.00            
ATOM    250  N   ASN X  20      10.610   5.196   1.636  0.00  0.00            
ATOM    251  H   ASN X  20      10.845   4.226   1.479  0.00  0.00            
ATOM    252  CA  ASN X  20      11.605   6.237   1.387  0.00  0.00            
ATOM    253  HA  ASN X  20      11.583   6.959   2.205  0.00  0.00            
ATOM    254  CB  ASN X  20      13.091   5.729   1.321  0.00  0.00            
ATOM    255  HB2 ASN X  20      13.187   5.194   2.266  0.00  0.00            
ATOM    256  HB3 ASN X  20      13.255   5.066   0.471  0.00  0.00            
ATOM    257  CG  ASN X  20      14.179   6.822   1.394  0.00  0.00            
ATOM    258  OD1 ASN X  20      14.036   7.730   2.139  0.00  0.00            
ATOM    259  ND2 ASN X  20      15.236   6.715   0.671  0.00  0.00            
ATOM    260 HD21 ASN X  20      15.932   7.444   0.729  0.00  0.00            
ATOM    261 HD22 ASN X  20      15.421   5.937   0.054  0.00  0.00            
ATOM    262  C   ASN X  20      11.260   7.035   0.115  0.00  0.00            
ATOM    263  O   ASN X  20      11.365   8.232   0.071  0.00  0.00            
ATOM    264  N   ARG X  21      10.665   6.397  -0.864  0.00  0.00            
ATOM    265  H   ARG X  21      10.764   5.392  -0.849  0.00  0.00            
ATOM    266  CA  ARG X  21      10.044   7.088  -2.033  0.00  0.00            
ATOM    267  HA  ARG X  21      10.684   7.927  -2.306  0.00  0.00            
ATOM    268  CB  ARG X  21       9.894   6.095  -3.197  0.00  0.00            
ATOM    269  HB2 ARG X  21       9.272   5.235  -2.946  0.00  0.00            
ATOM    270  HB3 ARG X  21       9.334   6.693  -3.917  0.00  0.00            
ATOM    271  CG  ARG X  21      11.322   5.676  -3.619  0.00  0.00            
ATOM    272  HG2 ARG X  21      12.100   6.440  -3.646  0.00  0.00            
ATOM    273  HG3 ARG X  21      11.580   4.906  -2.891  0.00  0.00            
ATOM    274  CD  ARG X  21      11.228   4.912  -4.925  0.00  0.00            
ATOM    275  HD2 ARG X  21      10.708   5.491  -5.688  0.00  0.00            
ATOM    276  HD3 ARG X  21      12.227   4.815  -5.353  0.00  0.00            
ATOM    277  NE  ARG X  21      10.527   3.643  -4.812  0.00  0.00            
ATOM    278  HE  ARG X  21       9.522   3.732  -4.875  0.00  0.00            
ATOM    279  CZ  ARG X  21      10.981   2.477  -4.479  0.00  0.00            
ATOM    280  NH1 ARG X  21      12.278   2.304  -4.282  0.00  0.00            
ATOM    281 HH11 ARG X  21      12.819   3.157  -4.296  0.00  0.00            
ATOM    282 HH12 ARG X  21      12.595   1.479  -3.792  0.00  0.00            
ATOM    283  NH2 ARG X  21      10.187   1.483  -4.365  0.00  0.00            
ATOM    284 HH21 ARG X  21       9.217   1.655  -4.582  0.00  0.00            
ATOM    285 HH22 ARG X  21      10.540   0.561  -4.154  0.00  0.00            
ATOM    286  C   ARG X  21       8.708   7.844  -1.827  0.00  0.00            
ATOM    287  O   ARG X  21       8.431   8.791  -2.551  0.00  0.00            
ATOM    288  N   MET X  22       7.963   7.633  -0.749  0.00  0.00            
ATOM    289  H   MET X  22       8.214   6.936  -0.061  0.00  0.00            
ATOM    290  CA  MET X  22       6.866   8.465  -0.360  0.00  0.00            
ATOM    291  HA  MET X  22       6.246   8.743  -1.211  0.00  0.00            
ATOM    292  CB  MET X  22       5.981   7.764   0.661  0.00  0.00            
ATOM    293  HB2 MET X  22       6.600   7.558   1.535  0.00  0.00            
ATOM    294  HB3 MET X  22       5.133   8.399   0.919  0.00  0.00            
ATOM    295  CG  MET X  22       5.279   6.483   0.138  0.00  0.00            
ATOM    296  HG2 MET X  22       4.741   6.708  -0.783  0.00  0.00            
ATOM    297  HG3 MET X  22       5.988   5.698  -0.124  0.00  0.00            
ATOM    298  SD  MET X  22       4.081   5.799   1.304  0.00  0.00            
ATOM    299  CE  MET X  22       3.973   4.059   0.887  0.00  0.00            
ATOM    300  HE1 MET X  22       3.514   3.489   1.695  0.00  0.00            
ATOM    301  HE2 MET X  22       3.408   3.946  -0.038  0.00  0.00            
ATOM    302  HE3 MET X  22       4.974   3.663   0.719  0.00  0.00            
ATOM    303  C   MET X  22       7.259   9.760   0.265  0.00  0.00            
ATOM    304  O   MET X  22       6.671  10.806  -0.130  0.00  0.00            
ATOM    305  N   ILE X  23       8.278   9.720   1.144  0.00  0.00            
ATOM    306  H   ILE X  23       8.792   8.857   1.247  0.00  0.00            
ATOM    307  CA  ILE X  23       8.909  10.959   1.618  0.00  0.00            
ATOM    308  HA  ILE X  23       8.125  11.537   2.107  0.00  0.00            
ATOM    309  CB  ILE X  23      10.095  10.655   2.593  0.00  0.00            
ATOM    310  HB  ILE X  23      10.825  10.161   1.951  0.00  0.00            
ATOM    311  CG2 ILE X  23      10.627  11.982   3.199  0.00  0.00            
ATOM    312 HG21 ILE X  23      11.280  12.578   2.562  0.00  0.00            
ATOM    313 HG22 ILE X  23       9.790  12.654   3.393  0.00  0.00            
ATOM    314 HG23 ILE X  23      11.062  11.895   4.194  0.00  0.00            
ATOM    315  CG1 ILE X  23       9.644   9.749   3.730  0.00  0.00            
ATOM    316 HG12 ILE X  23       9.189  10.326   4.534  0.00  0.00            
ATOM    317 HG13 ILE X  23       8.971   8.984   3.343  0.00  0.00            
ATOM    318  CD1 ILE X  23      10.762   9.083   4.535  0.00  0.00            
ATOM    319 HD11 ILE X  23      10.382   8.205   5.057  0.00  0.00            
ATOM    320 HD12 ILE X  23      11.621   8.803   3.926  0.00  0.00            
ATOM    321 HD13 ILE X  23      11.130   9.808   5.261  0.00  0.00            
ATOM    322  C   ILE X  23       9.417  11.925   0.553  0.00  0.00            
ATOM    323  O   ILE X  23       9.195  13.116   0.671  0.00  0.00            
ATOM    324  N   ASP X  24       9.970  11.385  -0.499  0.00  0.00            
ATOM    325  H   ASP X  24      10.058  10.380  -0.548  0.00  0.00            
ATOM    326  CA  ASP X  24      10.447  12.082  -1.667  0.00  0.00            
ATOM    327  HA  ASP X  24      10.789  13.036  -1.267  0.00  0.00            
ATOM    328  CB  ASP X  24      11.684  11.308  -2.220  0.00  0.00            
ATOM    329  HB2 ASP X  24      12.343  10.899  -1.453  0.00  0.00            
ATOM    330  HB3 ASP X  24      11.280  10.540  -2.878  0.00  0.00            
ATOM    331  CG  ASP X  24      12.589  12.074  -3.161  0.00  0.00            
ATOM    332  OD1 ASP X  24      13.149  13.094  -2.718  0.00  0.00            
ATOM    333  OD2 ASP X  24      12.677  11.686  -4.321  0.00  0.00            
ATOM    334  C   ASP X  24       9.391  12.463  -2.723  0.00  0.00            
ATOM    335  O   ASP X  24       9.492  13.550  -3.306  0.00  0.00            
ATOM    336  N   HIS X  25       8.314  11.644  -2.878  0.00  0.00            
ATOM    337  H   HIS X  25       8.260  10.762  -2.388  0.00  0.00            
ATOM    338  CA  HIS X  25       7.186  11.844  -3.770  0.00  0.00            
ATOM    339  HA  HIS X  25       7.655  12.102  -4.721  0.00  0.00            
ATOM    340  CB  HIS X  25       6.301  10.614  -3.863  0.00  0.00            
ATOM    341  HB2 HIS X  25       6.829   9.869  -4.459  0.00  0.00            
ATOM    342  HB3 HIS X  25       6.125  10.046  -2.950  0.00  0.00            
ATOM    343  CG  HIS X  25       5.001  10.744  -4.672  0.00  0.00            
ATOM    344  ND1 HIS X  25       4.619  10.086  -5.784  0.00  0.00            
ATOM    345  CE1 HIS X  25       3.328  10.260  -5.958  0.00  0.00            
ATOM    346  HE1 HIS X  25       2.688   9.965  -6.777  0.00  0.00            
ATOM    347  NE2 HIS X  25       2.849  10.987  -4.955  0.00  0.00            
ATOM    348  HE2 HIS X  25       1.931  11.383  -4.813  0.00  0.00            
ATOM    349  CD2 HIS X  25       3.868  11.324  -4.165  0.00  0.00            
ATOM    350  HD2 HIS X  25       3.755  11.756  -3.182  0.00  0.00            
ATOM    351  C   HIS X  25       6.386  13.067  -3.417  0.00  0.00            
ATOM    352  O   HIS X  25       5.703  13.625  -4.229  0.00  0.00            
ATOM    353  N   GLY X  26       6.361  13.498  -2.141  0.00  0.00            
ATOM    354  H   GLY X  26       6.827  12.885  -1.488  0.00  0.00            
ATOM    355  CA  GLY X  26       5.695  14.595  -1.458  0.00  0.00            
ATOM    356  HA2 GLY X  26       6.215  14.891  -0.546  0.00  0.00            
ATOM    357  HA3 GLY X  26       5.766  15.358  -2.232  0.00  0.00            
ATOM    358  C   GLY X  26       4.205  14.376  -1.228  0.00  0.00            
ATOM    359  O   GLY X  26       3.436  13.995  -2.162  0.00  0.00            
ATOM    360  N   MET X  27       3.745  14.564   0.008  0.00  0.00            
ATOM    361  H   MET X  27       4.529  14.597   0.645  0.00  0.00            
ATOM    362  CA  MET X  27       2.396  14.304   0.546  0.00  0.00            
ATOM    363  HA  MET X  27       1.632  14.291  -0.231  0.00  0.00            
ATOM    364  CB  MET X  27       2.355  12.876   1.237  0.00  0.00            
ATOM    365  HB2 MET X  27       2.971  12.782   2.132  0.00  0.00            
ATOM    366  HB3 MET X  27       1.321  12.688   1.524  0.00  0.00            
ATOM    367  CG  MET X  27       2.698  11.816   0.181  0.00  0.00            
ATOM    368  HG2 MET X  27       2.156  12.086  -0.726  0.00  0.00            
ATOM    369  HG3 MET X  27       3.770  11.818  -0.017  0.00  0.00            
ATOM    370  SD  MET X  27       2.222  10.188   0.616  0.00  0.00            
ATOM    371  CE  MET X  27       3.063   9.371  -0.764  0.00  0.00            
ATOM    372  HE1 MET X  27       2.701   8.343  -0.713  0.00  0.00            
ATOM    373  HE2 MET X  27       2.766   9.870  -1.687  0.00  0.00            
ATOM    374  HE3 MET X  27       4.139   9.506  -0.656  0.00  0.00            
ATOM    375  C   MET X  27       2.006  15.417   1.566  0.00  0.00            
ATOM    376  O   MET X  27       2.760  16.176   2.116  0.00  0.00            
ATOM    377  N   ASN X  28       0.728  15.461   1.931  0.00  0.00            
ATOM    378  H   ASN X  28       0.038  14.787   1.636  0.00  0.00            
ATOM    379  CA  ASN X  28       0.076  16.177   3.043  0.00  0.00            
ATOM    380  HA  ASN X  28       0.779  16.784   3.613  0.00  0.00            
ATOM    381  CB  ASN X  28      -0.857  17.181   2.329  0.00  0.00            
ATOM    382  HB2 ASN X  28      -0.406  18.060   1.867  0.00  0.00            
ATOM    383  HB3 ASN X  28      -1.299  16.622   1.504  0.00  0.00            
ATOM    384  CG  ASN X  28      -1.915  17.800   3.237  0.00  0.00            
ATOM    385  OD1 ASN X  28      -1.653  18.340   4.332  0.00  0.00            
ATOM    386  ND2 ASN X  28      -3.097  17.560   2.841  0.00  0.00            
ATOM    387 HD21 ASN X  28      -3.814  17.588   3.551  0.00  0.00            
ATOM    388 HD22 ASN X  28      -3.261  17.206   1.909  0.00  0.00            
ATOM    389  C   ASN X  28      -0.666  15.248   4.061  0.00  0.00            
ATOM    390  O   ASN X  28      -1.041  14.171   3.606  0.00  0.00            
ATOM    391  N   ASN X  29      -0.759  15.577   5.372  0.00  0.00            
ATOM    392  H   ASN X  29      -0.548  16.551   5.538  0.00  0.00            
ATOM    393  CA  ASN X  29      -1.581  14.969   6.391  0.00  0.00            
ATOM    394  HA  ASN X  29      -1.389  15.693   7.182  0.00  0.00            
ATOM    395  CB  ASN X  29      -3.121  15.105   6.088  0.00  0.00            
ATOM    396  HB2 ASN X  29      -3.363  16.128   5.798  0.00  0.00            
ATOM    397  HB3 ASN X  29      -3.279  14.432   5.245  0.00  0.00            
ATOM    398  CG  ASN X  29      -4.137  14.731   7.235  0.00  0.00            
ATOM    399  OD1 ASN X  29      -3.917  14.914   8.381  0.00  0.00            
ATOM    400  ND2 ASN X  29      -5.182  13.968   7.055  0.00  0.00            
ATOM    401 HD21 ASN X  29      -5.697  13.720   7.888  0.00  0.00            
ATOM    402 HD22 ASN X  29      -5.480  13.720   6.123  0.00  0.00            
ATOM    403  C   ASN X  29      -0.990  13.582   6.833  0.00  0.00            
ATOM    404  O   ASN X  29      -1.612  12.874   7.580  0.00  0.00            
ATOM    405  N   VAL X  30       0.234  13.260   6.412  0.00  0.00            
ATOM    406  H   VAL X  30       0.783  13.859   5.811  0.00  0.00            
ATOM    407  CA  VAL X  30       0.792  11.925   6.686  0.00  0.00            
ATOM    408  HA  VAL X  30       0.210  11.532   7.519  0.00  0.00            
ATOM    409  CB  VAL X  30       0.858  11.026   5.469  0.00  0.00            
ATOM    410  HB  VAL X  30      -0.119  11.090   4.990  0.00  0.00            
ATOM    411  CG1 VAL X  30       1.833  11.617   4.419  0.00  0.00            
ATOM    412 HG11 VAL X  30       2.850  11.622   4.809  0.00  0.00            
ATOM    413 HG12 VAL X  30       1.779  10.976   3.539  0.00  0.00            
ATOM    414 HG13 VAL X  30       1.506  12.620   4.147  0.00  0.00            
ATOM    415  CG2 VAL X  30       1.157   9.544   5.749  0.00  0.00            
ATOM    416 HG21 VAL X  30       1.124   8.987   4.814  0.00  0.00            
ATOM    417 HG22 VAL X  30       2.128   9.421   6.230  0.00  0.00            
ATOM    418 HG23 VAL X  30       0.397   9.184   6.442  0.00  0.00            
ATOM    419  C   VAL X  30       2.161  12.210   7.335  0.00  0.00            
ATOM    420  O   VAL X  30       2.873  13.162   7.019  0.00  0.00            
ATOM    421  N   GLU X  31       2.567  11.185   8.124  0.00  0.00            
ATOM    422  H   GLU X  31       2.000  10.354   8.218  0.00  0.00            
ATOM    423  CA  GLU X  31       3.919  11.113   8.763  0.00  0.00            
ATOM    424  HA  GLU X  31       4.639  11.707   8.201  0.00  0.00            
ATOM    425  CB  GLU X  31       3.834  11.570  10.215  0.00  0.00            
ATOM    426  HB2 GLU X  31       3.754  12.658  10.244  0.00  0.00            
ATOM    427  HB3 GLU X  31       2.935  11.207  10.711  0.00  0.00            
ATOM    428  CG  GLU X  31       4.939  11.117  11.071  0.00  0.00            
ATOM    429  HG2 GLU X  31       5.033  10.035  11.159  0.00  0.00            
ATOM    430  HG3 GLU X  31       5.909  11.496  10.752  0.00  0.00            
ATOM    431  CD  GLU X  31       4.758  11.487  12.517  0.00  0.00            
ATOM    432  OE1 GLU X  31       5.318  12.559  12.968  0.00  0.00            
ATOM    433  OE2 GLU X  31       4.021  10.816  13.279  0.00  0.00            
ATOM    434  C   GLU X  31       4.462   9.651   8.609  0.00  0.00            
ATOM    435  O   GLU X  31       3.702   8.678   8.839  0.00  0.00            
ATOM    436  N   PHE X  32       5.758   9.472   8.231  0.00  0.00            
ATOM    437  H   PHE X  32       6.350  10.288   8.182  0.00  0.00            
ATOM    438  CA  PHE X  32       6.327   8.164   7.877  0.00  0.00            
ATOM    439  HA  PHE X  32       5.573   7.434   7.585  0.00  0.00            
ATOM    440  CB  PHE X  32       7.083   8.344   6.545  0.00  0.00            
ATOM    441  HB2 PHE X  32       7.983   8.929   6.736  0.00  0.00            
ATOM    442  HB3 PHE X  32       7.350   7.335   6.231  0.00  0.00            
ATOM    443  CG  PHE X  32       6.279   9.001   5.424  0.00  0.00            
ATOM    444  CD1 PHE X  32       5.377   8.282   4.680  0.00  0.00            
ATOM    445  HD1 PHE X  32       5.162   7.247   4.901  0.00  0.00            
ATOM    446  CE1 PHE X  32       4.673   8.863   3.629  0.00  0.00            
ATOM    447  HE1 PHE X  32       3.863   8.412   3.074  0.00  0.00            
ATOM    448  CZ  PHE X  32       4.866  10.242   3.433  0.00  0.00            
ATOM    449  HZ  PHE X  32       4.224  10.692   2.690  0.00  0.00            
ATOM    450  CE2 PHE X  32       5.743  11.026   4.189  0.00  0.00            
ATOM    451  HE2 PHE X  32       5.752  12.099   4.068  0.00  0.00            
ATOM    452  CD2 PHE X  32       6.500  10.346   5.151  0.00  0.00            
ATOM    453  HD2 PHE X  32       7.244  10.890   5.715  0.00  0.00            
ATOM    454  C   PHE X  32       7.339   7.703   8.973  0.00  0.00            
ATOM    455  O   PHE X  32       8.381   8.245   9.271  0.00  0.00            
ATOM    456  N   ILE X  33       6.943   6.528   9.402  0.00  0.00            
ATOM    457  H   ILE X  33       6.012   6.216   9.167  0.00  0.00            
ATOM    458  CA  ILE X  33       7.602   5.704  10.424  0.00  0.00            
ATOM    459  HA  ILE X  33       8.239   6.353  11.025  0.00  0.00            
ATOM    460  CB  ILE X  33       6.537   5.153  11.363  0.00  0.00            
ATOM    461  HB  ILE X  33       5.884   4.522  10.760  0.00  0.00            
ATOM    462  CG2 ILE X  33       7.154   4.250  12.451  0.00  0.00            
ATOM    463 HG21 ILE X  33       6.317   4.036  13.117  0.00  0.00            
ATOM    464 HG22 ILE X  33       7.640   3.457  11.883  0.00  0.00            
ATOM    465 HG23 ILE X  33       7.916   4.793  13.011  0.00  0.00            
ATOM    466  CG1 ILE X  33       5.940   6.394  12.179  0.00  0.00            
ATOM    467 HG12 ILE X  33       5.458   5.986  13.067  0.00  0.00            
ATOM    468 HG13 ILE X  33       6.731   7.100  12.429  0.00  0.00            
ATOM    469  CD1 ILE X  33       4.786   7.151  11.493  0.00  0.00            
ATOM    470 HD11 ILE X  33       5.059   7.757  10.630  0.00  0.00            
ATOM    471 HD12 ILE X  33       4.168   6.381  11.030  0.00  0.00            
ATOM    472 HD13 ILE X  33       4.209   7.824  12.126  0.00  0.00            
ATOM    473  C   ILE X  33       8.457   4.624   9.726  0.00  0.00            
ATOM    474  O   ILE X  33       8.028   4.124   8.669  0.00  0.00            
ATOM    475  N   ALA X  34       9.498   4.124  10.402  0.00  0.00            
ATOM    476  H   ALA X  34       9.776   4.628  11.232  0.00  0.00            
ATOM    477  CA  ALA X  34      10.525   3.280   9.684  0.00  0.00            
ATOM    478  HA  ALA X  34      10.098   2.665   8.893  0.00  0.00            
ATOM    479  CB  ALA X  34      11.632   4.215   9.129  0.00  0.00            
ATOM    480  HB1 ALA X  34      12.190   3.750   8.317  0.00  0.00            
ATOM    481  HB2 ALA X  34      11.237   5.177   8.802  0.00  0.00            
ATOM    482  HB3 ALA X  34      12.321   4.298   9.969  0.00  0.00            
ATOM    483  C   ALA X  34      11.065   2.337  10.762  0.00  0.00            
ATOM    484  O   ALA X  34      11.685   2.801  11.787  0.00  0.00            
ATOM    485  N   ILE X  35      10.892   1.051  10.506  0.00  0.00            
ATOM    486  H   ILE X  35      10.485   0.738   9.636  0.00  0.00            
ATOM    487  CA  ILE X  35      11.438   0.040  11.431  0.00  0.00            
ATOM    488  HA  ILE X  35      12.159   0.531  12.086  0.00  0.00            
ATOM    489  CB  ILE X  35      10.364  -0.379  12.458  0.00  0.00            
ATOM    490  HB  ILE X  35      10.889  -1.092  13.095  0.00  0.00            
ATOM    491  CG2 ILE X  35       9.975   0.824  13.387  0.00  0.00            
ATOM    492 HG21 ILE X  35       9.641   0.495  14.372  0.00  0.00            
ATOM    493 HG22 ILE X  35      10.827   1.469  13.599  0.00  0.00            
ATOM    494 HG23 ILE X  35       9.161   1.433  12.995  0.00  0.00            
ATOM    495  CG1 ILE X  35       9.129  -1.166  11.863  0.00  0.00            
ATOM    496 HG12 ILE X  35       8.760  -0.548  11.044  0.00  0.00            
ATOM    497 HG13 ILE X  35       9.418  -2.111  11.402  0.00  0.00            
ATOM    498  CD1 ILE X  35       8.008  -1.540  12.832  0.00  0.00            
ATOM    499 HD11 ILE X  35       7.406  -0.689  13.148  0.00  0.00            
ATOM    500 HD12 ILE X  35       7.296  -2.197  12.332  0.00  0.00            
ATOM    501 HD13 ILE X  35       8.431  -2.025  13.712  0.00  0.00            
ATOM    502  C   ILE X  35      12.081  -1.211  10.698  0.00  0.00            
ATOM    503  O   ILE X  35      11.648  -1.674   9.631  0.00  0.00            
ATOM    504  N   ASN X  36      13.081  -1.774  11.359  0.00  0.00            
ATOM    505  H   ASN X  36      13.319  -1.481  12.296  0.00  0.00            
ATOM    506  CA  ASN X  36      13.893  -2.799  10.706  0.00  0.00            
ATOM    507  HA  ASN X  36      13.209  -3.444  10.154  0.00  0.00            
ATOM    508  CB  ASN X  36      14.771  -2.169   9.568  0.00  0.00            
ATOM    509  HB2 ASN X  36      14.221  -1.540   8.868  0.00  0.00            
ATOM    510  HB3 ASN X  36      15.697  -1.777   9.991  0.00  0.00            
ATOM    511  CG  ASN X  36      15.332  -3.226   8.623  0.00  0.00            
ATOM    512  OD1 ASN X  36      14.624  -4.253   8.468  0.00  0.00            
ATOM    513  ND2 ASN X  36      16.489  -3.078   8.094  0.00  0.00            
ATOM    514 HD21 ASN X  36      16.791  -3.581   7.272  0.00  0.00            
ATOM    515 HD22 ASN X  36      17.062  -2.275   8.314  0.00  0.00            
ATOM    516  C   ASN X  36      14.732  -3.490  11.743  0.00  0.00            
ATOM    517  O   ASN X  36      14.893  -2.994  12.847  0.00  0.00            
ATOM    518  N   THR X  37      15.201  -4.673  11.419  0.00  0.00            
ATOM    519  H   THR X  37      14.905  -4.990  10.508  0.00  0.00            
ATOM    520  CA  THR X  37      16.022  -5.568  12.155  0.00  0.00            
ATOM    521  HA  THR X  37      15.901  -5.594  13.238  0.00  0.00            
ATOM    522  CB  THR X  37      15.813  -7.001  11.657  0.00  0.00            
ATOM    523  HB  THR X  37      16.640  -7.631  11.988  0.00  0.00            
ATOM    524  CG2 THR X  37      14.430  -7.562  12.135  0.00  0.00            
ATOM    525 HG21 THR X  37      14.454  -7.379  13.209  0.00  0.00            
ATOM    526 HG22 THR X  37      13.632  -6.959  11.703  0.00  0.00            
ATOM    527 HG23 THR X  37      14.438  -8.605  11.819  0.00  0.00            
ATOM    528  OG1 THR X  37      15.785  -7.095  10.274  0.00  0.00            
ATOM    529  HG1 THR X  37      15.381  -7.899   9.940  0.00  0.00            
ATOM    530  C   THR X  37      17.529  -5.243  11.865  0.00  0.00            
ATOM    531  O   THR X  37      18.426  -5.727  12.572  0.00  0.00            
ATOM    532  N   ASP X  38      17.804  -4.336  10.870  0.00  0.00            
ATOM    533  H   ASP X  38      17.161  -3.941  10.199  0.00  0.00            
ATOM    534  CA  ASP X  38      19.177  -3.836  10.622  0.00  0.00            
ATOM    535  HA  ASP X  38      19.818  -4.057  11.474  0.00  0.00            
ATOM    536  CB  ASP X  38      19.766  -4.537   9.417  0.00  0.00            
ATOM    537  HB2 ASP X  38      19.642  -5.614   9.534  0.00  0.00            
ATOM    538  HB3 ASP X  38      19.187  -4.209   8.554  0.00  0.00            
ATOM    539  CG  ASP X  38      21.253  -4.219   9.161  0.00  0.00            
ATOM    540  OD1 ASP X  38      22.117  -5.009   9.612  0.00  0.00            
ATOM    541  OD2 ASP X  38      21.513  -3.254   8.461  0.00  0.00            
ATOM    542  C   ASP X  38      19.131  -2.317  10.379  0.00  0.00            
ATOM    543  O   ASP X  38      18.156  -1.827   9.763  0.00  0.00            
ATOM    544  N   GLY X  39      19.986  -1.544  11.028  0.00  0.00            
ATOM    545  H   GLY X  39      20.712  -1.984  11.575  0.00  0.00            
ATOM    546  CA  GLY X  39      19.939  -0.044  11.014  0.00  0.00            
ATOM    547  HA2 GLY X  39      18.921   0.211  11.311  0.00  0.00            
ATOM    548  HA3 GLY X  39      20.611   0.275  11.811  0.00  0.00            
ATOM    549  C   GLY X  39      20.287   0.542   9.680  0.00  0.00            
ATOM    550  O   GLY X  39      19.760   1.563   9.310  0.00  0.00            
ATOM    551  N   GLN X  40      21.068  -0.122   8.849  0.00  0.00            
ATOM    552  H   GLN X  40      21.423  -1.020   9.141  0.00  0.00            
ATOM    553  CA  GLN X  40      21.560   0.538   7.631  0.00  0.00            
ATOM    554  HA  GLN X  40      22.022   1.469   7.960  0.00  0.00            
ATOM    555  CB  GLN X  40      22.603  -0.298   6.943  0.00  0.00            
ATOM    556  HB2 GLN X  40      23.354  -0.544   7.693  0.00  0.00            
ATOM    557  HB3 GLN X  40      22.088  -1.168   6.535  0.00  0.00            
ATOM    558  CG  GLN X  40      23.398   0.538   5.839  0.00  0.00            
ATOM    559  HG2 GLN X  40      22.710   1.154   5.261  0.00  0.00            
ATOM    560  HG3 GLN X  40      24.123   1.197   6.317  0.00  0.00            
ATOM    561  CD  GLN X  40      24.135  -0.328   4.922  0.00  0.00            
ATOM    562  OE1 GLN X  40      24.438  -1.496   5.138  0.00  0.00            
ATOM    563  NE2 GLN X  40      24.596   0.151   3.755  0.00  0.00            
ATOM    564 HE21 GLN X  40      25.311  -0.443   3.358  0.00  0.00            
ATOM    565 HE22 GLN X  40      24.448   1.090   3.414  0.00  0.00            
ATOM    566  C   GLN X  40      20.390   0.947   6.648  0.00  0.00            
ATOM    567  O   GLN X  40      20.448   2.010   6.019  0.00  0.00            
ATOM    568  N   ALA X  41      19.257   0.308   6.536  0.00  0.00            
ATOM    569  H   ALA X  41      19.249  -0.618   6.939  0.00  0.00            
ATOM    570  CA  ALA X  41      18.083   0.774   5.687  0.00  0.00            
ATOM    571  HA  ALA X  41      18.510   1.218   4.788  0.00  0.00            
ATOM    572  CB  ALA X  41      17.091  -0.375   5.379  0.00  0.00            
ATOM    573  HB1 ALA X  41      17.725  -1.081   4.842  0.00  0.00            
ATOM    574  HB2 ALA X  41      16.744  -0.828   6.308  0.00  0.00            
ATOM    575  HB3 ALA X  41      16.309   0.107   4.794  0.00  0.00            
ATOM    576  C   ALA X  41      17.278   1.885   6.326  0.00  0.00            
ATOM    577  O   ALA X  41      16.453   2.554   5.775  0.00  0.00            
ATOM    578  N   LEU X  42      17.555   2.114   7.604  0.00  0.00            
ATOM    579  H   LEU X  42      18.160   1.441   8.054  0.00  0.00            
ATOM    580  CA  LEU X  42      16.956   3.269   8.314  0.00  0.00            
ATOM    581  HA  LEU X  42      15.936   3.420   7.961  0.00  0.00            
ATOM    582  CB  LEU X  42      16.944   3.049   9.817  0.00  0.00            
ATOM    583  HB2 LEU X  42      17.874   2.943  10.377  0.00  0.00            
ATOM    584  HB3 LEU X  42      16.348   3.841  10.271  0.00  0.00            
ATOM    585  CG  LEU X  42      16.184   1.829  10.343  0.00  0.00            
ATOM    586  HG  LEU X  42      16.585   0.898   9.942  0.00  0.00            
ATOM    587  CD1 LEU X  42      16.166   1.689  11.864  0.00  0.00            
ATOM    588 HD11 LEU X  42      15.628   0.768  12.087  0.00  0.00            
ATOM    589 HD12 LEU X  42      17.143   1.595  12.339  0.00  0.00            
ATOM    590 HD13 LEU X  42      15.589   2.506  12.295  0.00  0.00            
ATOM    591  CD2 LEU X  42      14.700   1.810   9.997  0.00  0.00            
ATOM    592 HD21 LEU X  42      14.245   0.920  10.431  0.00  0.00            
ATOM    593 HD22 LEU X  42      14.162   2.735  10.206  0.00  0.00            
ATOM    594 HD23 LEU X  42      14.605   1.709   8.915  0.00  0.00            
ATOM    595  C   LEU X  42      17.794   4.559   8.013  0.00  0.00            
ATOM    596  O   LEU X  42      17.271   5.599   7.727  0.00  0.00            
ATOM    597  N   ASN X  43      19.060   4.350   8.108  0.00  0.00            
ATOM    598  H   ASN X  43      19.350   3.397   8.270  0.00  0.00            
ATOM    599  CA  ASN X  43      20.073   5.359   7.945  0.00  0.00            
ATOM    600  HA  ASN X  43      19.947   6.146   8.690  0.00  0.00            
ATOM    601  CB  ASN X  43      21.467   4.718   8.268  0.00  0.00            
ATOM    602  HB2 ASN X  43      21.585   3.856   7.613  0.00  0.00            
ATOM    603  HB3 ASN X  43      22.275   5.418   8.052  0.00  0.00            
ATOM    604  CG  ASN X  43      21.549   4.271   9.673  0.00  0.00            
ATOM    605  OD1 ASN X  43      20.705   4.468  10.474  0.00  0.00            
ATOM    606  ND2 ASN X  43      22.517   3.480  10.005  0.00  0.00            
ATOM    607 HD21 ASN X  43      22.564   3.127  10.950  0.00  0.00            
ATOM    608 HD22 ASN X  43      23.276   3.459   9.339  0.00  0.00            
ATOM    609  C   ASN X  43      20.144   5.900   6.451  0.00  0.00            
ATOM    610  O   ASN X  43      20.437   7.051   6.178  0.00  0.00            
ATOM    611  N   LEU X  44      19.744   5.098   5.482  0.00  0.00            
ATOM    612  H   LEU X  44      19.619   4.155   5.821  0.00  0.00            
ATOM    613  CA  LEU X  44      19.418   5.494   4.124  0.00  0.00            
ATOM    614  HA  LEU X  44      20.209   6.197   3.862  0.00  0.00            
ATOM    615  CB  LEU X  44      19.510   4.278   3.157  0.00  0.00            
ATOM    616  HB2 LEU X  44      20.566   4.007   3.144  0.00  0.00            
ATOM    617  HB3 LEU X  44      18.821   3.521   3.534  0.00  0.00            
ATOM    618  CG  LEU X  44      18.993   4.458   1.744  0.00  0.00            
ATOM    619  HG  LEU X  44      17.976   4.851   1.749  0.00  0.00            
ATOM    620  CD1 LEU X  44      19.909   5.362   0.884  0.00  0.00            
ATOM    621 HD11 LEU X  44      20.092   6.289   1.426  0.00  0.00            
ATOM    622 HD12 LEU X  44      20.846   4.861   0.645  0.00  0.00            
ATOM    623 HD13 LEU X  44      19.401   5.778   0.013  0.00  0.00            
ATOM    624  CD2 LEU X  44      18.961   3.096   0.968  0.00  0.00            
ATOM    625 HD21 LEU X  44      18.384   3.367   0.084  0.00  0.00            
ATOM    626 HD22 LEU X  44      19.966   2.862   0.618  0.00  0.00            
ATOM    627 HD23 LEU X  44      18.488   2.349   1.605  0.00  0.00            
ATOM    628  C   LEU X  44      18.109   6.243   4.019  0.00  0.00            
ATOM    629  O   LEU X  44      18.083   7.164   3.229  0.00  0.00            
ATOM    630  N   SER X  45      17.072   5.837   4.725  0.00  0.00            
ATOM    631  H   SER X  45      17.239   5.151   5.447  0.00  0.00            
ATOM    632  CA  SER X  45      15.827   6.622   4.779  0.00  0.00            
ATOM    633  HA  SER X  45      15.491   6.674   3.743  0.00  0.00            
ATOM    634  CB  SER X  45      14.739   5.911   5.607  0.00  0.00            
ATOM    635  HB2 SER X  45      14.668   4.847   5.379  0.00  0.00            
ATOM    636  HB3 SER X  45      14.988   6.011   6.663  0.00  0.00            
ATOM    637  OG  SER X  45      13.542   6.592   5.271  0.00  0.00            
ATOM    638  HG  SER X  45      12.824   5.975   5.432  0.00  0.00            
ATOM    639  C   SER X  45      15.957   8.134   5.167  0.00  0.00            
ATOM    640  O   SER X  45      16.711   8.574   6.061  0.00  0.00            
ATOM    641  N   LYS X  46      15.012   8.895   4.624  0.00  0.00            
ATOM    642  H   LYS X  46      14.402   8.399   3.989  0.00  0.00            
ATOM    643  CA  LYS X  46      14.742  10.261   4.973  0.00  0.00            
ATOM    644  HA  LYS X  46      15.677  10.821   4.987  0.00  0.00            
ATOM    645  CB  LYS X  46      13.961  10.952   3.799  0.00  0.00            
ATOM    646  HB2 LYS X  46      13.154  10.283   3.501  0.00  0.00            
ATOM    647  HB3 LYS X  46      13.588  11.930   4.104  0.00  0.00            
ATOM    648  CG  LYS X  46      14.776  11.121   2.547  0.00  0.00            
ATOM    649  HG2 LYS X  46      15.659  11.743   2.697  0.00  0.00            
ATOM    650  HG3 LYS X  46      15.073  10.137   2.181  0.00  0.00            
ATOM    651  CD  LYS X  46      14.015  11.891   1.421  0.00  0.00            
ATOM    652  HD2 LYS X  46      13.052  11.419   1.225  0.00  0.00            
ATOM    653  HD3 LYS X  46      13.826  12.866   1.869  0.00  0.00            
ATOM    654  CE  LYS X  46      14.966  11.913   0.230  0.00  0.00            
ATOM    655  HE2 LYS X  46      15.983  11.830   0.611  0.00  0.00            
ATOM    656  HE3 LYS X  46      14.741  11.054  -0.402  0.00  0.00            
ATOM    657  NZ  LYS X  46      14.831  13.170  -0.545  0.00  0.00            
ATOM    658  HZ1 LYS X  46      15.702  13.408  -0.995  0.00  0.00            
ATOM    659  HZ2 LYS X  46      14.125  13.147  -1.268  0.00  0.00            
ATOM    660  HZ3 LYS X  46      14.611  13.876   0.143  0.00  0.00            
ATOM    661  C   LYS X  46      13.937  10.441   6.248  0.00  0.00            
ATOM    662  O   LYS X  46      14.012  11.606   6.790  0.00  0.00            
ATOM    663  N   ALA X  47      13.243   9.427   6.705  0.00  0.00            
ATOM    664  H   ALA X  47      13.479   8.552   6.259  0.00  0.00            
ATOM    665  CA  ALA X  47      12.457   9.375   7.947  0.00  0.00            
ATOM    666  HA  ALA X  47      11.574   9.971   7.720  0.00  0.00            
ATOM    667  CB  ALA X  47      11.816   8.011   8.188  0.00  0.00            
ATOM    668  HB1 ALA X  47      11.196   8.129   9.076  0.00  0.00            
ATOM    669  HB2 ALA X  47      11.312   7.633   7.298  0.00  0.00            
ATOM    670  HB3 ALA X  47      12.626   7.301   8.360  0.00  0.00            
ATOM    671  C   ALA X  47      13.240   9.929   9.153  0.00  0.00            
ATOM    672  O   ALA X  47      14.360   9.455   9.412  0.00  0.00            
ATOM    673  N   GLU X  48      12.651  10.682  10.024  0.00  0.00            
ATOM    674  H   GLU X  48      11.746  10.959   9.674  0.00  0.00            
ATOM    675  CA  GLU X  48      13.070  10.976  11.413  0.00  0.00            
ATOM    676  HA  GLU X  48      14.146  10.814  11.485  0.00  0.00            
ATOM    677  CB  GLU X  48      12.731  12.461  11.737  0.00  0.00            
ATOM    678  HB2 GLU X  48      13.309  13.138  11.108  0.00  0.00            
ATOM    679  HB3 GLU X  48      11.669  12.586  11.526  0.00  0.00            
ATOM    680  CG  GLU X  48      12.956  12.649  13.276  0.00  0.00            
ATOM    681  HG2 GLU X  48      12.296  12.091  13.939  0.00  0.00            
ATOM    682  HG3 GLU X  48      13.943  12.334  13.616  0.00  0.00            
ATOM    683  CD  GLU X  48      12.693  14.055  13.528  0.00  0.00            
ATOM    684  OE1 GLU X  48      13.483  14.980  13.291  0.00  0.00            
ATOM    685  OE2 GLU X  48      11.583  14.294  14.068  0.00  0.00            
ATOM    686  C   GLU X  48      12.521   9.929  12.396  0.00  0.00            
ATOM    687  O   GLU X  48      13.312   9.524  13.273  0.00  0.00            
ATOM    688  N   SER X  49      11.328   9.313  12.355  0.00  0.00            
ATOM    689  H   SER X  49      10.629   9.727  11.756  0.00  0.00            
ATOM    690  CA  SER X  49      10.826   8.293  13.369  0.00  0.00            
ATOM    691  HA  SER X  49      11.111   8.530  14.394  0.00  0.00            
ATOM    692  CB  SER X  49       9.251   8.173  13.337  0.00  0.00            
ATOM    693  HB2 SER X  49       8.767   9.149  13.392  0.00  0.00            
ATOM    694  HB3 SER X  49       8.823   7.768  12.421  0.00  0.00            
ATOM    695  OG  SER X  49       8.800   7.430  14.388  0.00  0.00            
ATOM    696  HG  SER X  49       7.848   7.348  14.297  0.00  0.00            
ATOM    697  C   SER X  49      11.453   6.895  12.964  0.00  0.00            
ATOM    698  O   SER X  49      10.844   6.122  12.187  0.00  0.00            
ATOM    699  N   LYS X  50      12.667   6.618  13.448  0.00  0.00            
ATOM    700  H   LYS X  50      13.010   7.246  14.161  0.00  0.00            
ATOM    701  CA  LYS X  50      13.509   5.424  13.098  0.00  0.00            
ATOM    702  HA  LYS X  50      13.014   4.753  12.396  0.00  0.00            
ATOM    703  CB  LYS X  50      14.863   5.869  12.478  0.00  0.00            
ATOM    704  HB2 LYS X  50      15.187   6.764  13.009  0.00  0.00            
ATOM    705  HB3 LYS X  50      15.600   5.067  12.507  0.00  0.00            
ATOM    706  CG  LYS X  50      14.722   6.310  11.006  0.00  0.00            
ATOM    707  HG2 LYS X  50      14.428   5.507  10.330  0.00  0.00            
ATOM    708  HG3 LYS X  50      14.017   7.139  10.949  0.00  0.00            
ATOM    709  CD  LYS X  50      16.102   6.835  10.483  0.00  0.00            
ATOM    710  HD2 LYS X  50      16.877   6.085  10.646  0.00  0.00            
ATOM    711  HD3 LYS X  50      16.068   7.144   9.439  0.00  0.00            
ATOM    712  CE  LYS X  50      16.549   8.055  11.150  0.00  0.00            
ATOM    713  HE2 LYS X  50      15.837   8.876  11.064  0.00  0.00            
ATOM    714  HE3 LYS X  50      16.645   7.836  12.214  0.00  0.00            
ATOM    715  NZ  LYS X  50      17.757   8.519  10.587  0.00  0.00            
ATOM    716  HZ1 LYS X  50      18.115   9.336  11.061  0.00  0.00            
ATOM    717  HZ2 LYS X  50      18.448   7.785  10.655  0.00  0.00            
ATOM    718  HZ3 LYS X  50      17.540   8.691   9.616  0.00  0.00            
ATOM    719  C   LYS X  50      13.742   4.573  14.326  0.00  0.00            
ATOM    720  O   LYS X  50      14.290   5.103  15.249  0.00  0.00            
ATOM    721  N   ILE X  51      13.341   3.300  14.384  0.00  0.00            
ATOM    722  H   ILE X  51      12.885   2.947  13.555  0.00  0.00            
ATOM    723  CA  ILE X  51      13.672   2.346  15.442  0.00  0.00            
ATOM    724  HA  ILE X  51      14.497   2.772  16.014  0.00  0.00            
ATOM    725  CB  ILE X  51      12.424   2.072  16.336  0.00  0.00            
ATOM    726  HB  ILE X  51      11.886   1.267  15.836  0.00  0.00            
ATOM    727  CG2 ILE X  51      12.889   1.449  17.699  0.00  0.00            
ATOM    728 HG21 ILE X  51      13.695   2.023  18.157  0.00  0.00            
ATOM    729 HG22 ILE X  51      12.025   1.312  18.350  0.00  0.00            
ATOM    730 HG23 ILE X  51      13.214   0.421  17.536  0.00  0.00            
ATOM    731  CG1 ILE X  51      11.576   3.332  16.619  0.00  0.00            
ATOM    732 HG12 ILE X  51      12.134   4.109  17.141  0.00  0.00            
ATOM    733 HG13 ILE X  51      11.249   3.743  15.664  0.00  0.00            
ATOM    734  CD1 ILE X  51      10.321   3.105  17.492  0.00  0.00            
ATOM    735 HD11 ILE X  51      10.504   3.202  18.561  0.00  0.00            
ATOM    736 HD12 ILE X  51       9.684   3.928  17.166  0.00  0.00            
ATOM    737 HD13 ILE X  51       9.883   2.141  17.231  0.00  0.00            
ATOM    738  C   ILE X  51      14.247   1.061  14.821  0.00  0.00            
ATOM    739  O   ILE X  51      13.652   0.587  13.877  0.00  0.00            
ATOM    740  N   GLN X  52      15.253   0.539  15.367  0.00  0.00            
ATOM    741  H   GLN X  52      15.671   1.009  16.157  0.00  0.00            
ATOM    742  CA  GLN X  52      15.707  -0.855  15.098  0.00  0.00            
ATOM    743  HA  GLN X  52      15.492  -1.073  14.052  0.00  0.00            
ATOM    744  CB  GLN X  52      17.275  -0.978  15.136  0.00  0.00            
ATOM    745  HB2 GLN X  52      17.775  -0.364  14.387  0.00  0.00            
ATOM    746  HB3 GLN X  52      17.657  -0.798  16.141  0.00  0.00            
ATOM    747  CG  GLN X  52      17.538  -2.445  14.665  0.00  0.00            
ATOM    748  HG2 GLN X  52      17.299  -3.024  15.558  0.00  0.00            
ATOM    749  HG3 GLN X  52      17.053  -2.728  13.732  0.00  0.00            
ATOM    750  CD  GLN X  52      19.003  -2.627  14.405  0.00  0.00            
ATOM    751  OE1 GLN X  52      19.780  -1.717  14.502  0.00  0.00            
ATOM    752  NE2 GLN X  52      19.420  -3.824  14.124  0.00  0.00            
ATOM    753 HE21 GLN X  52      20.409  -3.893  13.929  0.00  0.00            
ATOM    754 HE22 GLN X  52      18.810  -4.622  14.013  0.00  0.00            
ATOM    755  C   GLN X  52      15.025  -1.717  16.141  0.00  0.00            
ATOM    756  O   GLN X  52      15.230  -1.683  17.323  0.00  0.00            
ATOM    757  N   ILE X  53      14.195  -2.601  15.638  0.00  0.00            
ATOM    758  H   ILE X  53      14.126  -2.690  14.634  0.00  0.00            
ATOM    759  CA  ILE X  53      13.405  -3.571  16.394  0.00  0.00            
ATOM    760  HA  ILE X  53      13.003  -3.013  17.239  0.00  0.00            
ATOM    761  CB  ILE X  53      12.141  -4.078  15.616  0.00  0.00            
ATOM    762  HB  ILE X  53      11.555  -4.666  16.323  0.00  0.00            
ATOM    763  CG2 ILE X  53      11.211  -2.931  15.352  0.00  0.00            
ATOM    764 HG21 ILE X  53      11.004  -2.375  16.266  0.00  0.00            
ATOM    765 HG22 ILE X  53      11.726  -2.233  14.691  0.00  0.00            
ATOM    766 HG23 ILE X  53      10.386  -3.327  14.761  0.00  0.00            
ATOM    767  CG1 ILE X  53      12.448  -4.937  14.334  0.00  0.00            
ATOM    768 HG12 ILE X  53      13.035  -4.292  13.680  0.00  0.00            
ATOM    769 HG13 ILE X  53      13.077  -5.743  14.712  0.00  0.00            
ATOM    770  CD1 ILE X  53      11.267  -5.517  13.512  0.00  0.00            
ATOM    771 HD11 ILE X  53      11.663  -6.167  12.732  0.00  0.00            
ATOM    772 HD12 ILE X  53      10.534  -6.058  14.112  0.00  0.00            
ATOM    773 HD13 ILE X  53      10.808  -4.707  12.945  0.00  0.00            
ATOM    774  C   ILE X  53      14.281  -4.665  17.030  0.00  0.00            
ATOM    775  O   ILE X  53      15.204  -5.179  16.352  0.00  0.00            
ATOM    776  N   GLY X  54      13.966  -5.142  18.252  0.00  0.00            
ATOM    777  H   GLY X  54      13.227  -4.651  18.735  0.00  0.00            
ATOM    778  CA  GLY X  54      14.679  -6.248  19.021  0.00  0.00            
ATOM    779  HA2 GLY X  54      14.319  -6.187  20.048  0.00  0.00            
ATOM    780  HA3 GLY X  54      14.215  -7.182  18.704  0.00  0.00            
ATOM    781  C   GLY X  54      16.223  -6.093  18.963  0.00  0.00            
ATOM    782  O   GLY X  54      16.997  -7.038  18.771  0.00  0.00            
ATOM    783  N   GLU X  55      16.744  -4.856  19.180  0.00  0.00            
ATOM    784  H   GLU X  55      16.073  -4.115  19.328  0.00  0.00            
ATOM    785  CA  GLU X  55      18.052  -4.426  18.784  0.00  0.00            
ATOM    786  HA  GLU X  55      18.201  -4.579  17.715  0.00  0.00            
ATOM    787  CB  GLU X  55      18.163  -2.915  18.991  0.00  0.00            
ATOM    788  HB2 GLU X  55      19.088  -2.598  18.506  0.00  0.00            
ATOM    789  HB3 GLU X  55      17.323  -2.461  18.465  0.00  0.00            
ATOM    790  CG  GLU X  55      18.103  -2.444  20.462  0.00  0.00            
ATOM    791  HG2 GLU X  55      17.248  -2.946  20.916  0.00  0.00            
ATOM    792  HG3 GLU X  55      18.950  -2.823  21.034  0.00  0.00            
ATOM    793  CD  GLU X  55      18.021  -0.931  20.669  0.00  0.00            
ATOM    794  OE1 GLU X  55      16.928  -0.309  20.441  0.00  0.00            
ATOM    795  OE2 GLU X  55      18.967  -0.270  21.004  0.00  0.00            
ATOM    796  C   GLU X  55      19.212  -5.081  19.514  0.00  0.00            
ATOM    797  O   GLU X  55      20.154  -5.460  18.782  0.00  0.00            
ATOM    798  N   LYS X  56      19.099  -5.333  20.820  0.00  0.00            
ATOM    799  H   LYS X  56      18.170  -5.206  21.197  0.00  0.00            
ATOM    800  CA  LYS X  56      20.052  -6.284  21.491  0.00  0.00            
ATOM    801  HA  LYS X  56      21.026  -5.806  21.585  0.00  0.00            
ATOM    802  CB  LYS X  56      19.471  -6.491  22.884  0.00  0.00            
ATOM    803  HB2 LYS X  56      19.407  -5.539  23.411  0.00  0.00            
ATOM    804  HB3 LYS X  56      18.498  -6.980  22.922  0.00  0.00            
ATOM    805  CG  LYS X  56      20.314  -7.449  23.709  0.00  0.00            
ATOM    806  HG2 LYS X  56      20.161  -8.502  23.468  0.00  0.00            
ATOM    807  HG3 LYS X  56      21.332  -7.199  23.411  0.00  0.00            
ATOM    808  CD  LYS X  56      20.103  -7.359  25.201  0.00  0.00            
ATOM    809  HD2 LYS X  56      19.879  -6.361  25.577  0.00  0.00            
ATOM    810  HD3 LYS X  56      19.294  -8.034  25.483  0.00  0.00            
ATOM    811  CE  LYS X  56      21.354  -8.018  25.738  0.00  0.00            
ATOM    812  HE2 LYS X  56      21.503  -8.986  25.260  0.00  0.00            
ATOM    813  HE3 LYS X  56      22.220  -7.414  25.467  0.00  0.00            
ATOM    814  NZ  LYS X  56      21.181  -8.216  27.166  0.00  0.00            
ATOM    815  HZ1 LYS X  56      21.898  -8.848  27.494  0.00  0.00            
ATOM    816  HZ2 LYS X  56      21.244  -7.399  27.756  0.00  0.00            
ATOM    817  HZ3 LYS X  56      20.333  -8.754  27.277  0.00  0.00            
ATOM    818  C   LYS X  56      20.180  -7.696  20.747  0.00  0.00            
ATOM    819  O   LYS X  56      21.240  -8.340  20.760  0.00  0.00            
ATOM    820  N   LEU X  57      19.189  -8.201  19.980  0.00  0.00            
ATOM    821  H   LEU X  57      18.345  -7.658  19.869  0.00  0.00            
ATOM    822  CA  LEU X  57      19.289  -9.407  19.140  0.00  0.00            
ATOM    823  HA  LEU X  57      20.042 -10.098  19.519  0.00  0.00            
ATOM    824  CB  LEU X  57      17.973 -10.188  19.237  0.00  0.00            
ATOM    825  HB2 LEU X  57      17.936 -10.577  20.254  0.00  0.00            
ATOM    826  HB3 LEU X  57      17.050  -9.704  18.920  0.00  0.00            
ATOM    827  CG  LEU X  57      17.983 -11.478  18.377  0.00  0.00            
ATOM    828  HG  LEU X  57      17.809 -11.209  17.336  0.00  0.00            
ATOM    829  CD1 LEU X  57      19.316 -12.308  18.349  0.00  0.00            
ATOM    830 HD11 LEU X  57      19.709 -12.458  19.355  0.00  0.00            
ATOM    831 HD12 LEU X  57      19.128 -13.266  17.865  0.00  0.00            
ATOM    832 HD13 LEU X  57      20.111 -11.814  17.790  0.00  0.00            
ATOM    833  CD2 LEU X  57      16.806 -12.321  18.798  0.00  0.00            
ATOM    834 HD21 LEU X  57      16.897 -12.564  19.857  0.00  0.00            
ATOM    835 HD22 LEU X  57      15.866 -11.776  18.709  0.00  0.00            
ATOM    836 HD23 LEU X  57      16.770 -13.196  18.149  0.00  0.00            
ATOM    837  C   LEU X  57      19.738  -9.100  17.707  0.00  0.00            
ATOM    838  O   LEU X  57      20.776  -9.557  17.269  0.00  0.00            
ATOM    839  N   THR X  58      19.010  -8.253  17.013  0.00  0.00            
ATOM    840  H   THR X  58      18.190  -7.870  17.460  0.00  0.00            
ATOM    841  CA  THR X  58      19.078  -8.178  15.594  0.00  0.00            
ATOM    842  HA  THR X  58      18.927  -9.193  15.228  0.00  0.00            
ATOM    843  CB  THR X  58      17.833  -7.496  15.045  0.00  0.00            
ATOM    844  HB  THR X  58      17.851  -7.559  13.957  0.00  0.00            
ATOM    845  CG2 THR X  58      16.551  -8.098  15.565  0.00  0.00            
ATOM    846 HG21 THR X  58      16.443  -8.172  16.648  0.00  0.00            
ATOM    847 HG22 THR X  58      15.710  -7.569  15.119  0.00  0.00            
ATOM    848 HG23 THR X  58      16.378  -9.118  15.223  0.00  0.00            
ATOM    849  OG1 THR X  58      17.777  -6.145  15.530  0.00  0.00            
ATOM    850  HG1 THR X  58      16.877  -5.827  15.633  0.00  0.00            
ATOM    851  C   THR X  58      20.294  -7.525  14.968  0.00  0.00            
ATOM    852  O   THR X  58      20.773  -7.880  13.917  0.00  0.00            
ATOM    853  N   ARG X  59      20.975  -6.685  15.699  0.00  0.00            
ATOM    854  H   ARG X  59      20.602  -6.289  16.550  0.00  0.00            
ATOM    855  CA  ARG X  59      22.194  -6.016  15.237  0.00  0.00            
ATOM    856  HA  ARG X  59      22.012  -5.501  14.292  0.00  0.00            
ATOM    857  CB  ARG X  59      22.820  -5.055  16.331  0.00  0.00            
ATOM    858  HB2 ARG X  59      22.705  -5.485  17.326  0.00  0.00            
ATOM    859  HB3 ARG X  59      23.891  -4.996  16.139  0.00  0.00            
ATOM    860  CG  ARG X  59      22.100  -3.684  16.359  0.00  0.00            
ATOM    861  HG2 ARG X  59      22.008  -3.192  15.390  0.00  0.00            
ATOM    862  HG3 ARG X  59      21.108  -3.981  16.700  0.00  0.00            
ATOM    863  CD  ARG X  59      22.743  -2.708  17.322  0.00  0.00            
ATOM    864  HD2 ARG X  59      23.795  -2.606  17.058  0.00  0.00            
ATOM    865  HD3 ARG X  59      22.330  -1.719  17.123  0.00  0.00            
ATOM    866  NE  ARG X  59      22.612  -3.059  18.745  0.00  0.00            
ATOM    867  HE  ARG X  59      23.266  -3.726  19.132  0.00  0.00            
ATOM    868  CZ  ARG X  59      21.831  -2.378  19.591  0.00  0.00            
ATOM    869  NH1 ARG X  59      21.097  -1.347  19.303  0.00  0.00            
ATOM    870 HH11 ARG X  59      21.071  -0.986  18.361  0.00  0.00            
ATOM    871 HH12 ARG X  59      20.473  -0.966  19.999  0.00  0.00            
ATOM    872  NH2 ARG X  59      21.962  -2.605  20.853  0.00  0.00            
ATOM    873 HH21 ARG X  59      22.614  -3.294  21.201  0.00  0.00            
ATOM    874 HH22 ARG X  59      21.416  -1.979  21.426  0.00  0.00            
ATOM    875  C   ARG X  59      23.294  -7.070  14.874  0.00  0.00            
ATOM    876  O   ARG X  59      24.113  -7.369  15.751  0.00  0.00            
ATOM    877  N   GLY X  60      23.417  -7.516  13.625  0.00  0.00            
ATOM    878  H   GLY X  60      22.982  -6.938  12.920  0.00  0.00            
ATOM    879  CA  GLY X  60      24.345  -8.540  13.207  0.00  0.00            
ATOM    880  HA2 GLY X  60      24.738  -8.203  12.247  0.00  0.00            
ATOM    881  HA3 GLY X  60      25.232  -8.643  13.832  0.00  0.00            
ATOM    882  C   GLY X  60      23.812  -9.973  13.089  0.00  0.00            
ATOM    883  O   GLY X  60      24.612 -10.950  12.889  0.00  0.00            
ATOM    884  N   LEU X  61      22.521 -10.182  13.219  0.00  0.00            
ATOM    885  H   LEU X  61      22.060  -9.344  13.544  0.00  0.00            
ATOM    886  CA  LEU X  61      21.797 -11.385  12.826  0.00  0.00            
ATOM    887  HA  LEU X  61      22.433 -12.116  12.328  0.00  0.00            
ATOM    888  CB  LEU X  61      21.307 -12.081  14.118  0.00  0.00            
ATOM    889  HB2 LEU X  61      22.143 -12.527  14.657  0.00  0.00            
ATOM    890  HB3 LEU X  61      20.857 -11.316  14.751  0.00  0.00            
ATOM    891  CG  LEU X  61      20.253 -13.303  13.936  0.00  0.00            
ATOM    892  HG  LEU X  61      19.595 -13.060  13.102  0.00  0.00            
ATOM    893  CD1 LEU X  61      21.084 -14.531  13.578  0.00  0.00            
ATOM    894 HD11 LEU X  61      21.891 -14.739  14.281  0.00  0.00            
ATOM    895 HD12 LEU X  61      20.420 -15.374  13.391  0.00  0.00            
ATOM    896 HD13 LEU X  61      21.548 -14.266  12.628  0.00  0.00            
ATOM    897  CD2 LEU X  61      19.471 -13.666  15.157  0.00  0.00            
ATOM    898 HD21 LEU X  61      18.723 -14.454  15.063  0.00  0.00            
ATOM    899 HD22 LEU X  61      20.203 -13.964  15.908  0.00  0.00            
ATOM    900 HD23 LEU X  61      18.969 -12.788  15.562  0.00  0.00            
ATOM    901  C   LEU X  61      20.753 -10.977  11.850  0.00  0.00            
ATOM    902  O   LEU X  61      20.415 -11.695  10.935  0.00  0.00            
ATOM    903  N   GLY X  62      20.168  -9.793  12.035  0.00  0.00            
ATOM    904  H   GLY X  62      20.560  -9.234  12.780  0.00  0.00            
ATOM    905  CA  GLY X  62      18.973  -9.322  11.288  0.00  0.00            
ATOM    906  HA2 GLY X  62      18.910  -8.248  11.461  0.00  0.00            
ATOM    907  HA3 GLY X  62      19.074  -9.376  10.204  0.00  0.00            
ATOM    908  C   GLY X  62      17.733 -10.063  11.763  0.00  0.00            
ATOM    909  O   GLY X  62      17.453 -10.127  12.961  0.00  0.00            
ATOM    910  N   ALA X  63      17.069 -10.759  10.897  0.00  0.00            
ATOM    911  H   ALA X  63      17.370 -10.638   9.941  0.00  0.00            
ATOM    912  CA  ALA X  63      16.093 -11.830  11.153  0.00  0.00            
ATOM    913  HA  ALA X  63      15.770 -11.765  12.193  0.00  0.00            
ATOM    914  CB  ALA X  63      14.876 -11.625  10.229  0.00  0.00            
ATOM    915  HB1 ALA X  63      14.429 -10.682  10.544  0.00  0.00            
ATOM    916  HB2 ALA X  63      15.124 -11.534   9.171  0.00  0.00            
ATOM    917  HB3 ALA X  63      14.148 -12.435  10.276  0.00  0.00            
ATOM    918  C   ALA X  63      16.622 -13.263  11.115  0.00  0.00            
ATOM    919  O   ALA X  63      15.874 -14.228  11.170  0.00  0.00            
ATOM    920  N   GLY X  64      17.958 -13.475  10.909  0.00  0.00            
ATOM    921  H   GLY X  64      18.532 -12.664  10.732  0.00  0.00            
ATOM    922  CA  GLY X  64      18.569 -14.776  10.764  0.00  0.00            
ATOM    923  HA2 GLY X  64      19.606 -14.617  10.471  0.00  0.00            
ATOM    924  HA3 GLY X  64      18.517 -15.296  11.720  0.00  0.00            
ATOM    925  C   GLY X  64      17.757 -15.602   9.710  0.00  0.00            
ATOM    926  O   GLY X  64      17.668 -16.828   9.862  0.00  0.00            
ATOM    927  N   ALA X  65      17.202 -15.045   8.613  0.00  0.00            
ATOM    928  H   ALA X  65      17.326 -14.045   8.538  0.00  0.00            
ATOM    929  CA  ALA X  65      16.302 -15.639   7.597  0.00  0.00            
ATOM    930  HA  ALA X  65      15.978 -14.810   6.968  0.00  0.00            
ATOM    931  CB  ALA X  65      17.120 -16.557   6.665  0.00  0.00            
ATOM    932  HB1 ALA X  65      17.750 -16.016   5.959  0.00  0.00            
ATOM    933  HB2 ALA X  65      17.656 -17.352   7.182  0.00  0.00            
ATOM    934  HB3 ALA X  65      16.380 -17.052   6.035  0.00  0.00            
ATOM    935  C   ALA X  65      14.956 -16.267   7.986  0.00  0.00            
ATOM    936  O   ALA X  65      14.221 -16.428   7.053  0.00  0.00            
ATOM    937  N   ASN X  66      14.560 -16.245   9.260  0.00  0.00            
ATOM    938  H   ASN X  66      15.201 -15.775   9.883  0.00  0.00            
ATOM    939  CA  ASN X  66      13.476 -17.038   9.866  0.00  0.00            
ATOM    940  HA  ASN X  66      13.201 -17.765   9.102  0.00  0.00            
ATOM    941  CB  ASN X  66      14.029 -17.813  11.089  0.00  0.00            
ATOM    942  HB2 ASN X  66      14.937 -18.299  10.730  0.00  0.00            
ATOM    943  HB3 ASN X  66      14.330 -17.152  11.903  0.00  0.00            
ATOM    944  CG  ASN X  66      13.067 -18.830  11.737  0.00  0.00            
ATOM    945  OD1 ASN X  66      11.897 -18.777  11.452  0.00  0.00            
ATOM    946  ND2 ASN X  66      13.517 -19.567  12.702  0.00  0.00            
ATOM    947 HD21 ASN X  66      12.848 -20.235  13.059  0.00  0.00            
ATOM    948 HD22 ASN X  66      14.479 -19.474  12.995  0.00  0.00            
ATOM    949  C   ASN X  66      12.365 -16.049  10.410  0.00  0.00            
ATOM    950  O   ASN X  66      12.617 -15.168  11.331  0.00  0.00            
ATOM    951  N   PRO X  67      11.118 -16.201   9.901  0.00  0.00            
ATOM    952  CD  PRO X  67      10.780 -17.008   8.711  0.00  0.00            
ATOM    953  HD2 PRO X  67      10.933 -18.083   8.811  0.00  0.00            
ATOM    954  HD3 PRO X  67      11.471 -16.773   7.901  0.00  0.00            
ATOM    955  CG  PRO X  67       9.306 -16.764   8.459  0.00  0.00            
ATOM    956  HG2 PRO X  67       8.836 -17.673   8.083  0.00  0.00            
ATOM    957  HG3 PRO X  67       9.195 -15.999   7.690  0.00  0.00            
ATOM    958  CB  PRO X  67       8.714 -16.234   9.755  0.00  0.00            
ATOM    959  HB2 PRO X  67       8.602 -17.182  10.280  0.00  0.00            
ATOM    960  HB3 PRO X  67       7.790 -15.676   9.599  0.00  0.00            
ATOM    961  CA  PRO X  67       9.929 -15.527  10.428  0.00  0.00            
ATOM    962  HA  PRO X  67      10.050 -14.501  10.077  0.00  0.00            
ATOM    963  C   PRO X  67       9.645 -15.483  11.861  0.00  0.00            
ATOM    964  O   PRO X  67       9.041 -14.527  12.343  0.00  0.00            
ATOM    965  N   GLU X  68       9.993 -16.539  12.587  0.00  0.00            
ATOM    966  H   GLU X  68      10.609 -17.219  12.165  0.00  0.00            
ATOM    967  CA  GLU X  68       9.889 -16.616  14.100  0.00  0.00            
ATOM    968  HA  GLU X  68       8.901 -16.359  14.480  0.00  0.00            
ATOM    969  CB  GLU X  68      10.223 -18.007  14.596  0.00  0.00            
ATOM    970  HB2 GLU X  68      11.095 -18.424  14.093  0.00  0.00            
ATOM    971  HB3 GLU X  68      10.327 -17.966  15.680  0.00  0.00            
ATOM    972  CG  GLU X  68       9.194 -19.082  14.099  0.00  0.00            
ATOM    973  HG2 GLU X  68       9.176 -18.987  13.014  0.00  0.00            
ATOM    974  HG3 GLU X  68       9.586 -20.059  14.385  0.00  0.00            
ATOM    975  CD  GLU X  68       7.848 -18.897  14.658  0.00  0.00            
ATOM    976  OE1 GLU X  68       7.720 -18.713  15.880  0.00  0.00            
ATOM    977  OE2 GLU X  68       6.788 -18.963  13.944  0.00  0.00            
ATOM    978  C   GLU X  68      10.705 -15.507  14.786  0.00  0.00            
ATOM    979  O   GLU X  68      10.151 -14.702  15.536  0.00  0.00            
ATOM    980  N   ILE X  69      11.894 -15.283  14.327  0.00  0.00            
ATOM    981  H   ILE X  69      12.328 -15.745  13.541  0.00  0.00            
ATOM    982  CA  ILE X  69      12.842 -14.282  14.834  0.00  0.00            
ATOM    983  HA  ILE X  69      12.755 -14.275  15.921  0.00  0.00            
ATOM    984  CB  ILE X  69      14.279 -14.749  14.393  0.00  0.00            
ATOM    985  HB  ILE X  69      14.184 -14.977  13.331  0.00  0.00            
ATOM    986  CG2 ILE X  69      15.205 -13.525  14.530  0.00  0.00            
ATOM    987 HG21 ILE X  69      14.767 -12.619  14.110  0.00  0.00            
ATOM    988 HG22 ILE X  69      15.424 -13.408  15.592  0.00  0.00            
ATOM    989 HG23 ILE X  69      16.130 -13.632  13.964  0.00  0.00            
ATOM    990  CG1 ILE X  69      14.675 -16.035  15.109  0.00  0.00            
ATOM    991 HG12 ILE X  69      14.592 -15.888  16.186  0.00  0.00            
ATOM    992 HG13 ILE X  69      13.936 -16.808  14.898  0.00  0.00            
ATOM    993  CD1 ILE X  69      16.031 -16.486  14.736  0.00  0.00            
ATOM    994 HD11 ILE X  69      16.094 -16.840  13.706  0.00  0.00            
ATOM    995 HD12 ILE X  69      16.793 -15.717  14.857  0.00  0.00            
ATOM    996 HD13 ILE X  69      16.374 -17.368  15.278  0.00  0.00            
ATOM    997  C   ILE X  69      12.362 -12.857  14.448  0.00  0.00            
ATOM    998  O   ILE X  69      12.206 -11.970  15.287  0.00  0.00            
ATOM    999  N   GLY X  70      11.812 -12.642  13.203  0.00  0.00            
ATOM   1000  H   GLY X  70      11.937 -13.308  12.454  0.00  0.00            
ATOM   1001  CA  GLY X  70      11.185 -11.352  12.901  0.00  0.00            
ATOM   1002  HA2 GLY X  70      11.917 -10.587  13.157  0.00  0.00            
ATOM   1003  HA3 GLY X  70      10.923 -11.266  11.846  0.00  0.00            
ATOM   1004  C   GLY X  70       9.856 -11.048  13.720  0.00  0.00            
ATOM   1005  O   GLY X  70       9.620  -9.884  14.081  0.00  0.00            
ATOM   1006  N   LYS X  71       9.078 -12.016  14.025  0.00  0.00            
ATOM   1007  H   LYS X  71       9.386 -12.941  13.761  0.00  0.00            
ATOM   1008  CA  LYS X  71       7.881 -11.847  14.821  0.00  0.00            
ATOM   1009  HA  LYS X  71       7.430 -10.967  14.364  0.00  0.00            
ATOM   1010  CB  LYS X  71       7.016 -13.114  14.576  0.00  0.00            
ATOM   1011  HB2 LYS X  71       6.587 -13.070  13.575  0.00  0.00            
ATOM   1012  HB3 LYS X  71       7.699 -13.964  14.582  0.00  0.00            
ATOM   1013  CG  LYS X  71       5.907 -13.379  15.654  0.00  0.00            
ATOM   1014  HG2 LYS X  71       6.351 -13.468  16.645  0.00  0.00            
ATOM   1015  HG3 LYS X  71       5.260 -12.501  15.653  0.00  0.00            
ATOM   1016  CD  LYS X  71       5.176 -14.626  15.370  0.00  0.00            
ATOM   1017  HD2 LYS X  71       4.547 -14.895  16.218  0.00  0.00            
ATOM   1018  HD3 LYS X  71       4.742 -14.406  14.393  0.00  0.00            
ATOM   1019  CE  LYS X  71       6.015 -15.957  15.325  0.00  0.00            
ATOM   1020  HE2 LYS X  71       6.731 -15.883  14.508  0.00  0.00            
ATOM   1021  HE3 LYS X  71       6.594 -16.103  16.237  0.00  0.00            
ATOM   1022  NZ  LYS X  71       5.106 -17.137  15.085  0.00  0.00            
ATOM   1023  HZ1 LYS X  71       4.450 -16.991  14.330  0.00  0.00            
ATOM   1024  HZ2 LYS X  71       5.693 -17.931  14.876  0.00  0.00            
ATOM   1025  HZ3 LYS X  71       4.462 -17.285  15.849  0.00  0.00            
ATOM   1026  C   LYS X  71       8.131 -11.524  16.324  0.00  0.00            
ATOM   1027  O   LYS X  71       7.595 -10.549  16.874  0.00  0.00            
ATOM   1028  N   LYS X  72       9.094 -12.271  16.900  0.00  0.00            
ATOM   1029  H   LYS X  72       9.605 -12.957  16.364  0.00  0.00            
ATOM   1030  CA  LYS X  72       9.549 -12.143  18.199  0.00  0.00            
ATOM   1031  HA  LYS X  72       8.633 -12.149  18.789  0.00  0.00            
ATOM   1032  CB  LYS X  72      10.526 -13.257  18.653  0.00  0.00            
ATOM   1033  HB2 LYS X  72      11.298 -13.401  17.896  0.00  0.00            
ATOM   1034  HB3 LYS X  72      10.965 -12.964  19.607  0.00  0.00            
ATOM   1035  CG  LYS X  72       9.736 -14.584  18.699  0.00  0.00            
ATOM   1036  HG2 LYS X  72       8.986 -14.605  19.491  0.00  0.00            
ATOM   1037  HG3 LYS X  72       9.220 -14.762  17.756  0.00  0.00            
ATOM   1038  CD  LYS X  72      10.735 -15.754  19.057  0.00  0.00            
ATOM   1039  HD2 LYS X  72      11.435 -15.691  18.224  0.00  0.00            
ATOM   1040  HD3 LYS X  72      11.247 -15.744  20.019  0.00  0.00            
ATOM   1041  CE  LYS X  72      10.126 -17.197  19.063  0.00  0.00            
ATOM   1042  HE2 LYS X  72       9.285 -17.232  18.370  0.00  0.00            
ATOM   1043  HE3 LYS X  72      10.953 -17.847  18.779  0.00  0.00            
ATOM   1044  NZ  LYS X  72       9.813 -17.566  20.468  0.00  0.00            
ATOM   1045  HZ1 LYS X  72       9.366 -18.471  20.509  0.00  0.00            
ATOM   1046  HZ2 LYS X  72      10.682 -17.611  20.982  0.00  0.00            
ATOM   1047  HZ3 LYS X  72       9.062 -17.059  20.914  0.00  0.00            
ATOM   1048  C   LYS X  72      10.188 -10.779  18.439  0.00  0.00            
ATOM   1049  O   LYS X  72       9.794 -10.075  19.343  0.00  0.00            
ATOM   1050  N   ALA X  73      11.173 -10.334  17.628  0.00  0.00            
ATOM   1051  H   ALA X  73      11.503 -10.941  16.890  0.00  0.00            
ATOM   1052  CA  ALA X  73      11.857  -9.083  17.650  0.00  0.00            
ATOM   1053  HA  ALA X  73      12.358  -8.939  18.607  0.00  0.00            
ATOM   1054  CB  ALA X  73      13.066  -8.996  16.630  0.00  0.00            
ATOM   1055  HB1 ALA X  73      13.803  -9.760  16.878  0.00  0.00            
ATOM   1056  HB2 ALA X  73      12.673  -9.083  15.617  0.00  0.00            
ATOM   1057  HB3 ALA X  73      13.633  -8.077  16.778  0.00  0.00            
ATOM   1058  C   ALA X  73      10.823  -7.888  17.490  0.00  0.00            
ATOM   1059  O   ALA X  73      11.030  -6.802  18.030  0.00  0.00            
ATOM   1060  N   ALA X  74       9.729  -8.031  16.746  0.00  0.00            
ATOM   1061  H   ALA X  74       9.597  -8.884  16.222  0.00  0.00            
ATOM   1062  CA  ALA X  74       8.677  -7.032  16.794  0.00  0.00            
ATOM   1063  HA  ALA X  74       9.210  -6.081  16.762  0.00  0.00            
ATOM   1064  CB  ALA X  74       7.966  -7.212  15.428  0.00  0.00            
ATOM   1065  HB1 ALA X  74       7.496  -8.189  15.318  0.00  0.00            
ATOM   1066  HB2 ALA X  74       7.195  -6.442  15.420  0.00  0.00            
ATOM   1067  HB3 ALA X  74       8.629  -7.058  14.575  0.00  0.00            
ATOM   1068  C   ALA X  74       7.796  -7.055  18.092  0.00  0.00            
ATOM   1069  O   ALA X  74       7.599  -6.084  18.792  0.00  0.00            
ATOM   1070  N   GLU X  75       7.407  -8.265  18.522  0.00  0.00            
ATOM   1071  H   GLU X  75       7.720  -9.041  17.957  0.00  0.00            
ATOM   1072  CA  GLU X  75       6.574  -8.521  19.681  0.00  0.00            
ATOM   1073  HA  GLU X  75       5.640  -7.971  19.566  0.00  0.00            
ATOM   1074  CB  GLU X  75       6.083  -9.988  19.613  0.00  0.00            
ATOM   1075  HB2 GLU X  75       5.359 -10.096  18.806  0.00  0.00            
ATOM   1076  HB3 GLU X  75       6.954 -10.645  19.602  0.00  0.00            
ATOM   1077  CG  GLU X  75       5.176 -10.218  20.872  0.00  0.00            
ATOM   1078  HG2 GLU X  75       5.686 -10.058  21.822  0.00  0.00            
ATOM   1079  HG3 GLU X  75       4.306  -9.566  20.799  0.00  0.00            
ATOM   1080  CD  GLU X  75       4.476 -11.592  20.822  0.00  0.00            
ATOM   1081  OE1 GLU X  75       3.254 -11.704  20.855  0.00  0.00            
ATOM   1082  OE2 GLU X  75       5.224 -12.613  20.801  0.00  0.00            
ATOM   1083  C   GLU X  75       7.230  -8.121  20.959  0.00  0.00            
ATOM   1084  O   GLU X  75       6.566  -7.358  21.588  0.00  0.00            
ATOM   1085  N   GLU X  76       8.542  -8.341  21.093  0.00  0.00            
ATOM   1086  H   GLU X  76       9.031  -8.786  20.329  0.00  0.00            
ATOM   1087  CA  GLU X  76       9.339  -7.751  22.121  0.00  0.00            
ATOM   1088  HA  GLU X  76       8.983  -8.010  23.119  0.00  0.00            
ATOM   1089  CB  GLU X  76      10.726  -8.324  21.866  0.00  0.00            
ATOM   1090  HB2 GLU X  76      10.635  -9.379  21.605  0.00  0.00            
ATOM   1091  HB3 GLU X  76      11.088  -7.752  21.012  0.00  0.00            
ATOM   1092  CG  GLU X  76      11.751  -8.185  23.030  0.00  0.00            
ATOM   1093  HG2 GLU X  76      12.731  -8.449  22.630  0.00  0.00            
ATOM   1094  HG3 GLU X  76      11.785  -7.158  23.394  0.00  0.00            
ATOM   1095  CD  GLU X  76      11.339  -9.064  24.280  0.00  0.00            
ATOM   1096  OE1 GLU X  76      12.179  -9.566  24.996  0.00  0.00            
ATOM   1097  OE2 GLU X  76      10.168  -9.370  24.550  0.00  0.00            
ATOM   1098  C   GLU X  76       9.401  -6.199  22.128  0.00  0.00            
ATOM   1099  O   GLU X  76       9.854  -5.626  23.076  0.00  0.00            
ATOM   1100  N   SER X  77       9.052  -5.562  20.978  0.00  0.00            
ATOM   1101  H   SER X  77       8.558  -6.067  20.256  0.00  0.00            
ATOM   1102  CA  SER X  77       9.243  -4.080  20.752  0.00  0.00            
ATOM   1103  HA  SER X  77       9.792  -3.664  21.596  0.00  0.00            
ATOM   1104  CB  SER X  77      10.036  -3.751  19.476  0.00  0.00            
ATOM   1105  HB2 SER X  77       9.513  -3.904  18.531  0.00  0.00            
ATOM   1106  HB3 SER X  77      10.216  -2.677  19.437  0.00  0.00            
ATOM   1107  OG  SER X  77      11.264  -4.406  19.408  0.00  0.00            
ATOM   1108  HG  SER X  77      10.991  -5.282  19.127  0.00  0.00            
ATOM   1109  C   SER X  77       7.967  -3.215  20.730  0.00  0.00            
ATOM   1110  O   SER X  77       8.037  -2.043  20.369  0.00  0.00            
ATOM   1111  N   ARG X  78       6.793  -3.914  20.956  0.00  0.00            
ATOM   1112  H   ARG X  78       6.789  -4.895  21.198  0.00  0.00            
ATOM   1113  CA  ARG X  78       5.423  -3.299  21.055  0.00  0.00            
ATOM   1114  HA  ARG X  78       4.975  -3.269  20.060  0.00  0.00            
ATOM   1115  CB  ARG X  78       4.506  -4.199  21.884  0.00  0.00            
ATOM   1116  HB2 ARG X  78       4.936  -4.592  22.805  0.00  0.00            
ATOM   1117  HB3 ARG X  78       3.564  -3.712  22.132  0.00  0.00            
ATOM   1118  CG  ARG X  78       3.951  -5.440  21.139  0.00  0.00            
ATOM   1119  HG2 ARG X  78       3.133  -5.077  20.516  0.00  0.00            
ATOM   1120  HG3 ARG X  78       4.708  -5.794  20.440  0.00  0.00            
ATOM   1121  CD  ARG X  78       3.287  -6.482  22.053  0.00  0.00            
ATOM   1122  HD2 ARG X  78       3.136  -7.335  21.392  0.00  0.00            
ATOM   1123  HD3 ARG X  78       3.876  -7.026  22.792  0.00  0.00            
ATOM   1124  NE  ARG X  78       2.083  -6.073  22.804  0.00  0.00            
ATOM   1125  HE  ARG X  78       2.235  -5.649  23.709  0.00  0.00            
ATOM   1126  CZ  ARG X  78       0.816  -5.925  22.452  0.00  0.00            
ATOM   1127  NH1 ARG X  78       0.394  -6.195  21.294  0.00  0.00            
ATOM   1128 HH11 ARG X  78       0.966  -6.450  20.501  0.00  0.00            
ATOM   1129 HH12 ARG X  78      -0.591  -6.068  21.109  0.00  0.00            
ATOM   1130  NH2 ARG X  78      -0.201  -5.695  23.232  0.00  0.00            
ATOM   1131 HH21 ARG X  78      -0.120  -5.482  24.216  0.00  0.00            
ATOM   1132 HH22 ARG X  78      -1.111  -5.779  22.800  0.00  0.00            
ATOM   1133  C   ARG X  78       5.472  -1.957  21.751  0.00  0.00            
ATOM   1134  O   ARG X  78       4.788  -1.014  21.415  0.00  0.00            
ATOM   1135  N   GLU X  79       6.291  -1.877  22.811  0.00  0.00            
ATOM   1136  H   GLU X  79       6.711  -2.755  23.084  0.00  0.00            
ATOM   1137  CA  GLU X  79       6.177  -0.719  23.691  0.00  0.00            
ATOM   1138  HA  GLU X  79       5.094  -0.699  23.810  0.00  0.00            
ATOM   1139  CB  GLU X  79       6.944  -1.033  24.992  0.00  0.00            
ATOM   1140  HB2 GLU X  79       6.774  -2.059  25.319  0.00  0.00            
ATOM   1141  HB3 GLU X  79       8.025  -0.962  24.870  0.00  0.00            
ATOM   1142  CG  GLU X  79       6.483  -0.229  26.169  0.00  0.00            
ATOM   1143  HG2 GLU X  79       7.254  -0.400  26.921  0.00  0.00            
ATOM   1144  HG3 GLU X  79       6.398   0.800  25.820  0.00  0.00            
ATOM   1145  CD  GLU X  79       5.172  -0.608  26.784  0.00  0.00            
ATOM   1146  OE1 GLU X  79       5.120  -1.478  27.733  0.00  0.00            
ATOM   1147  OE2 GLU X  79       4.119   0.007  26.425  0.00  0.00            
ATOM   1148  C   GLU X  79       6.722   0.574  23.085  0.00  0.00            
ATOM   1149  O   GLU X  79       6.175   1.685  23.179  0.00  0.00            
ATOM   1150  N   GLN X  80       7.878   0.429  22.434  0.00  0.00            
ATOM   1151  H   GLN X  80       8.075  -0.556  22.323  0.00  0.00            
ATOM   1152  CA  GLN X  80       8.525   1.389  21.499  0.00  0.00            
ATOM   1153  HA  GLN X  80       8.737   2.246  22.138  0.00  0.00            
ATOM   1154  CB  GLN X  80       9.881   0.725  21.195  0.00  0.00            
ATOM   1155  HB2 GLN X  80       9.620  -0.281  20.866  0.00  0.00            
ATOM   1156  HB3 GLN X  80      10.354   1.230  20.353  0.00  0.00            
ATOM   1157  CG  GLN X  80      10.808   0.543  22.326  0.00  0.00            
ATOM   1158  HG2 GLN X  80      11.179   1.491  22.717  0.00  0.00            
ATOM   1159  HG3 GLN X  80      10.279   0.060  23.147  0.00  0.00            
ATOM   1160  CD  GLN X  80      12.001  -0.287  22.088  0.00  0.00            
ATOM   1161  OE1 GLN X  80      12.101  -1.472  22.283  0.00  0.00            
ATOM   1162  NE2 GLN X  80      12.904   0.349  21.514  0.00  0.00            
ATOM   1163 HE21 GLN X  80      13.721  -0.160  21.209  0.00  0.00            
ATOM   1164 HE22 GLN X  80      12.799   1.331  21.307  0.00  0.00            
ATOM   1165  C   GLN X  80       7.776   1.785  20.226  0.00  0.00            
ATOM   1166  O   GLN X  80       8.090   2.781  19.596  0.00  0.00            
ATOM   1167  N   ILE X  81       6.847   0.845  19.779  0.00  0.00            
ATOM   1168  H   ILE X  81       6.747  -0.003  20.317  0.00  0.00            
ATOM   1169  CA  ILE X  81       6.083   0.944  18.597  0.00  0.00            
ATOM   1170  HA  ILE X  81       6.614   1.688  18.002  0.00  0.00            
ATOM   1171  CB  ILE X  81       6.051  -0.529  17.942  0.00  0.00            
ATOM   1172  HB  ILE X  81       5.728  -1.200  18.738  0.00  0.00            
ATOM   1173  CG2 ILE X  81       5.093  -0.456  16.686  0.00  0.00            
ATOM   1174 HG21 ILE X  81       4.038  -0.349  16.942  0.00  0.00            
ATOM   1175 HG22 ILE X  81       5.388   0.406  16.090  0.00  0.00            
ATOM   1176 HG23 ILE X  81       5.229  -1.358  16.089  0.00  0.00            
ATOM   1177  CG1 ILE X  81       7.505  -0.791  17.457  0.00  0.00            
ATOM   1178 HG12 ILE X  81       7.843  -0.203  16.603  0.00  0.00            
ATOM   1179 HG13 ILE X  81       8.258  -0.601  18.222  0.00  0.00            
ATOM   1180  CD1 ILE X  81       7.619  -2.230  17.036  0.00  0.00            
ATOM   1181 HD11 ILE X  81       7.214  -2.267  16.026  0.00  0.00            
ATOM   1182 HD12 ILE X  81       8.668  -2.471  16.862  0.00  0.00            
ATOM   1183 HD13 ILE X  81       7.209  -2.815  17.859  0.00  0.00            
ATOM   1184  C   ILE X  81       4.670   1.540  18.865  0.00  0.00            
ATOM   1185  O   ILE X  81       4.186   2.332  18.028  0.00  0.00            
ATOM   1186  N   GLU X  82       4.160   1.412  20.069  0.00  0.00            
ATOM   1187  H   GLU X  82       4.764   0.937  20.724  0.00  0.00            
ATOM   1188  CA  GLU X  82       2.876   2.002  20.594  0.00  0.00            
ATOM   1189  HA  GLU X  82       2.067   1.760  19.905  0.00  0.00            
ATOM   1190  CB  GLU X  82       2.582   1.373  21.968  0.00  0.00            
ATOM   1191  HB2 GLU X  82       2.670   0.290  21.881  0.00  0.00            
ATOM   1192  HB3 GLU X  82       3.402   1.721  22.597  0.00  0.00            
ATOM   1193  CG  GLU X  82       1.233   1.696  22.575  0.00  0.00            
ATOM   1194  HG2 GLU X  82       0.428   1.587  21.848  0.00  0.00            
ATOM   1195  HG3 GLU X  82       1.041   0.913  23.308  0.00  0.00            
ATOM   1196  CD  GLU X  82       1.125   2.966  23.290  0.00  0.00            
ATOM   1197  OE1 GLU X  82       2.068   3.440  23.990  0.00  0.00            
ATOM   1198  OE2 GLU X  82       0.075   3.579  23.280  0.00  0.00            
ATOM   1199  C   GLU X  82       2.904   3.555  20.606  0.00  0.00            
ATOM   1200  O   GLU X  82       1.962   4.253  20.187  0.00  0.00            
ATOM   1201  N   ASP X  83       4.028   4.062  21.045  0.00  0.00            
ATOM   1202  H   ASP X  83       4.636   3.347  21.416  0.00  0.00            
ATOM   1203  CA  ASP X  83       4.375   5.459  21.168  0.00  0.00            
ATOM   1204  HA  ASP X  83       3.532   6.006  21.591  0.00  0.00            
ATOM   1205  CB  ASP X  83       5.530   5.650  22.097  0.00  0.00            
ATOM   1206  HB2 ASP X  83       6.255   4.857  21.913  0.00  0.00            
ATOM   1207  HB3 ASP X  83       6.044   6.593  21.907  0.00  0.00            
ATOM   1208  CG  ASP X  83       5.193   5.651  23.612  0.00  0.00            
ATOM   1209  OD1 ASP X  83       4.273   4.904  24.061  0.00  0.00            
ATOM   1210  OD2 ASP X  83       5.965   6.237  24.370  0.00  0.00            
ATOM   1211  C   ASP X  83       4.769   6.119  19.759  0.00  0.00            
ATOM   1212  O   ASP X  83       4.924   7.367  19.615  0.00  0.00            
ATOM   1213  N   ALA X  84       5.002   5.325  18.669  0.00  0.00            
ATOM   1214  H   ALA X  84       4.988   4.336  18.872  0.00  0.00            
ATOM   1215  CA  ALA X  84       5.325   5.699  17.290  0.00  0.00            
ATOM   1216  HA  ALA X  84       5.942   6.597  17.305  0.00  0.00            
ATOM   1217  CB  ALA X  84       6.170   4.590  16.589  0.00  0.00            
ATOM   1218  HB1 ALA X  84       6.750   5.109  15.826  0.00  0.00            
ATOM   1219  HB2 ALA X  84       6.902   4.232  17.313  0.00  0.00            
ATOM   1220  HB3 ALA X  84       5.655   3.766  16.097  0.00  0.00            
ATOM   1221  C   ALA X  84       4.046   5.924  16.457  0.00  0.00            
ATOM   1222  O   ALA X  84       3.882   6.812  15.658  0.00  0.00            
ATOM   1223  N   ILE X  85       3.050   5.153  16.835  0.00  0.00            
ATOM   1224  H   ILE X  85       3.264   4.425  17.500  0.00  0.00            
ATOM   1225  CA  ILE X  85       1.569   5.163  16.392  0.00  0.00            
ATOM   1226  HA  ILE X  85       1.596   5.718  15.454  0.00  0.00            
ATOM   1227  CB  ILE X  85       1.120   3.736  16.087  0.00  0.00            
ATOM   1228  HB  ILE X  85       0.172   3.674  15.551  0.00  0.00            
ATOM   1229  CG2 ILE X  85       2.041   2.953  15.163  0.00  0.00            
ATOM   1230 HG21 ILE X  85       2.141   3.535  14.246  0.00  0.00            
ATOM   1231 HG22 ILE X  85       3.018   2.710  15.579  0.00  0.00            
ATOM   1232 HG23 ILE X  85       1.561   2.000  14.943  0.00  0.00            
ATOM   1233  CG1 ILE X  85       0.873   2.928  17.381  0.00  0.00            
ATOM   1234 HG12 ILE X  85       1.741   3.016  18.033  0.00  0.00            
ATOM   1235 HG13 ILE X  85       0.151   3.515  17.950  0.00  0.00            
ATOM   1236  CD1 ILE X  85       0.423   1.477  17.282  0.00  0.00            
ATOM   1237 HD11 ILE X  85      -0.030   1.276  18.252  0.00  0.00            
ATOM   1238 HD12 ILE X  85      -0.453   1.402  16.638  0.00  0.00            
ATOM   1239 HD13 ILE X  85       1.298   0.840  17.152  0.00  0.00            
ATOM   1240  C   ILE X  85       0.618   6.072  17.195  0.00  0.00            
ATOM   1241  O   ILE X  85      -0.573   6.079  16.924  0.00  0.00            
ATOM   1242  N   GLN X  86       1.122   6.802  18.223  0.00  0.00            
ATOM   1243  H   GLN X  86       2.125   6.760  18.332  0.00  0.00            
ATOM   1244  CA  GLN X  86       0.298   7.675  19.160  0.00  0.00            
ATOM   1245  HA  GLN X  86      -0.638   7.166  19.388  0.00  0.00            
ATOM   1246  CB  GLN X  86       0.981   7.632  20.519  0.00  0.00            
ATOM   1247  HB2 GLN X  86       1.102   6.589  20.811  0.00  0.00            
ATOM   1248  HB3 GLN X  86       1.962   8.076  20.348  0.00  0.00            
ATOM   1249  CG  GLN X  86       0.232   8.393  21.646  0.00  0.00            
ATOM   1250  HG2 GLN X  86       0.269   9.466  21.458  0.00  0.00            
ATOM   1251  HG3 GLN X  86      -0.829   8.144  21.671  0.00  0.00            
ATOM   1252  CD  GLN X  86       0.790   8.152  23.028  0.00  0.00            
ATOM   1253  OE1 GLN X  86       1.676   7.353  23.249  0.00  0.00            
ATOM   1254  NE2 GLN X  86       0.308   8.886  24.048  0.00  0.00            
ATOM   1255 HE21 GLN X  86       0.585   8.601  24.977  0.00  0.00            
ATOM   1256 HE22 GLN X  86      -0.472   9.506  23.885  0.00  0.00            
ATOM   1257  C   GLN X  86      -0.026   9.071  18.627  0.00  0.00            
ATOM   1258  O   GLN X  86       0.884   9.763  18.326  0.00  0.00            
ATOM   1259  N   GLY X  87      -1.255   9.422  18.364  0.00  0.00            
ATOM   1260  H   GLY X  87      -1.988   8.900  18.822  0.00  0.00            
ATOM   1261  CA  GLY X  87      -1.720  10.676  17.629  0.00  0.00            
ATOM   1262  HA2 GLY X  87      -2.635  11.040  18.097  0.00  0.00            
ATOM   1263  HA3 GLY X  87      -0.892  11.386  17.616  0.00  0.00            
ATOM   1264  C   GLY X  87      -2.051  10.318  16.206  0.00  0.00            
ATOM   1265  O   GLY X  87      -1.732  11.023  15.254  0.00  0.00            
ATOM   1266  N   ALA X  88      -2.656   9.186  15.950  0.00  0.00            
ATOM   1267  H   ALA X  88      -3.016   8.643  16.722  0.00  0.00            
ATOM   1268  CA  ALA X  88      -3.122   8.764  14.626  0.00  0.00            
ATOM   1269  HA  ALA X  88      -3.051   9.623  13.960  0.00  0.00            
ATOM   1270  CB  ALA X  88      -2.210   7.659  14.157  0.00  0.00            
ATOM   1271  HB1 ALA X  88      -2.384   7.444  13.103  0.00  0.00            
ATOM   1272  HB2 ALA X  88      -1.154   7.794  14.392  0.00  0.00            
ATOM   1273  HB3 ALA X  88      -2.599   6.766  14.646  0.00  0.00            
ATOM   1274  C   ALA X  88      -4.580   8.420  14.731  0.00  0.00            
ATOM   1275  O   ALA X  88      -5.080   8.127  15.837  0.00  0.00            
ATOM   1276  N   ASP X  89      -5.213   8.496  13.554  0.00  0.00            
ATOM   1277  H   ASP X  89      -4.754   8.970  12.789  0.00  0.00            
ATOM   1278  CA  ASP X  89      -6.554   7.953  13.261  0.00  0.00            
ATOM   1279  HA  ASP X  89      -7.074   7.485  14.097  0.00  0.00            
ATOM   1280  CB  ASP X  89      -7.428   9.085  12.754  0.00  0.00            
ATOM   1281  HB2 ASP X  89      -7.030   9.582  11.869  0.00  0.00            
ATOM   1282  HB3 ASP X  89      -8.446   8.776  12.517  0.00  0.00            
ATOM   1283  CG  ASP X  89      -7.534  10.226  13.802  0.00  0.00            
ATOM   1284  OD1 ASP X  89      -6.740  11.121  13.649  0.00  0.00            
ATOM   1285  OD2 ASP X  89      -8.351  10.095  14.677  0.00  0.00            
ATOM   1286  C   ASP X  89      -6.630   6.796  12.261  0.00  0.00            
ATOM   1287  O   ASP X  89      -7.577   5.985  12.390  0.00  0.00            
ATOM   1288  N   MET X  90      -5.746   6.721  11.234  0.00  0.00            
ATOM   1289  H   MET X  90      -5.135   7.523  11.181  0.00  0.00            
ATOM   1290  CA  MET X  90      -5.632   5.817  10.204  0.00  0.00            
ATOM   1291  HA  MET X  90      -6.228   4.944  10.469  0.00  0.00            
ATOM   1292  CB  MET X  90      -6.271   6.558   9.044  0.00  0.00            
ATOM   1293  HB2 MET X  90      -7.269   6.951   9.240  0.00  0.00            
ATOM   1294  HB3 MET X  90      -5.677   7.363   8.612  0.00  0.00            
ATOM   1295  CG  MET X  90      -6.570   5.503   7.976  0.00  0.00            
ATOM   1296  HG2 MET X  90      -5.680   4.959   7.656  0.00  0.00            
ATOM   1297  HG3 MET X  90      -7.373   4.876   8.363  0.00  0.00            
ATOM   1298  SD  MET X  90      -6.997   6.264   6.384  0.00  0.00            
ATOM   1299  CE  MET X  90      -6.858   4.834   5.355  0.00  0.00            
ATOM   1300  HE1 MET X  90      -7.257   5.075   4.370  0.00  0.00            
ATOM   1301  HE2 MET X  90      -5.829   4.482   5.280  0.00  0.00            
ATOM   1302  HE3 MET X  90      -7.411   3.957   5.692  0.00  0.00            
ATOM   1303  C   MET X  90      -4.143   5.357  10.039  0.00  0.00            
ATOM   1304  O   MET X  90      -3.273   6.182  10.239  0.00  0.00            
ATOM   1305  N   VAL X  91      -3.882   4.069   9.753  0.00  0.00            
ATOM   1306  H   VAL X  91      -4.675   3.444   9.756  0.00  0.00            
ATOM   1307  CA  VAL X  91      -2.471   3.560   9.667  0.00  0.00            
ATOM   1308  HA  VAL X  91      -1.827   4.427   9.518  0.00  0.00            
ATOM   1309  CB  VAL X  91      -1.945   2.729  10.873  0.00  0.00            
ATOM   1310  HB  VAL X  91      -2.450   1.764  10.821  0.00  0.00            
ATOM   1311  CG1 VAL X  91      -0.417   2.384  10.754  0.00  0.00            
ATOM   1312 HG11 VAL X  91       0.190   3.279  10.614  0.00  0.00            
ATOM   1313 HG12 VAL X  91       0.010   1.891  11.628  0.00  0.00            
ATOM   1314 HG13 VAL X  91      -0.254   1.724   9.901  0.00  0.00            
ATOM   1315  CG2 VAL X  91      -2.224   3.360  12.216  0.00  0.00            
ATOM   1316 HG21 VAL X  91      -3.249   3.040  12.402  0.00  0.00            
ATOM   1317 HG22 VAL X  91      -1.499   2.962  12.927  0.00  0.00            
ATOM   1318 HG23 VAL X  91      -1.974   4.406  12.037  0.00  0.00            
ATOM   1319  C   VAL X  91      -2.261   2.735   8.388  0.00  0.00            
ATOM   1320  O   VAL X  91      -3.181   2.032   7.895  0.00  0.00            
ATOM   1321  N   PHE X  92      -1.109   2.827   7.788  0.00  0.00            
ATOM   1322  H   PHE X  92      -0.439   3.492   8.147  0.00  0.00            
ATOM   1323  CA  PHE X  92      -0.838   2.156   6.488  0.00  0.00            
ATOM   1324  HA  PHE X  92      -1.600   1.393   6.333  0.00  0.00            
ATOM   1325  CB  PHE X  92      -1.086   3.111   5.362  0.00  0.00            
ATOM   1326  HB2 PHE X  92      -2.031   3.628   5.530  0.00  0.00            
ATOM   1327  HB3 PHE X  92      -0.266   3.828   5.392  0.00  0.00            
ATOM   1328  CG  PHE X  92      -1.037   2.563   3.979  0.00  0.00            
ATOM   1329  CD1 PHE X  92       0.188   2.213   3.331  0.00  0.00            
ATOM   1330  HD1 PHE X  92       1.105   2.284   3.897  0.00  0.00            
ATOM   1331  CE1 PHE X  92       0.131   1.725   2.000  0.00  0.00            
ATOM   1332  HE1 PHE X  92       1.041   1.531   1.453  0.00  0.00            
ATOM   1333  CZ  PHE X  92      -1.076   1.553   1.332  0.00  0.00            
ATOM   1334  HZ  PHE X  92      -1.066   1.097   0.353  0.00  0.00            
ATOM   1335  CE2 PHE X  92      -2.272   1.782   2.035  0.00  0.00            
ATOM   1336  HE2 PHE X  92      -3.221   1.606   1.550  0.00  0.00            
ATOM   1337  CD2 PHE X  92      -2.283   2.326   3.343  0.00  0.00            
ATOM   1338  HD2 PHE X  92      -3.212   2.415   3.887  0.00  0.00            
ATOM   1339  C   PHE X  92       0.545   1.481   6.558  0.00  0.00            
ATOM   1340  O   PHE X  92       1.647   2.059   6.438  0.00  0.00            
ATOM   1341  N   VAL X  93       0.565   0.183   6.843  0.00  0.00            
ATOM   1342  H   VAL X  93      -0.324  -0.296   6.865  0.00  0.00            
ATOM   1343  CA  VAL X  93       1.774  -0.711   6.994  0.00  0.00            
ATOM   1344  HA  VAL X  93       2.492  -0.088   7.528  0.00  0.00            
ATOM   1345  CB  VAL X  93       1.386  -2.011   7.753  0.00  0.00            
ATOM   1346  HB  VAL X  93       0.764  -2.652   7.129  0.00  0.00            
ATOM   1347  CG1 VAL X  93       2.641  -2.821   7.973  0.00  0.00            
ATOM   1348 HG11 VAL X  93       2.860  -3.354   7.048  0.00  0.00            
ATOM   1349 HG12 VAL X  93       3.359  -2.025   8.178  0.00  0.00            
ATOM   1350 HG13 VAL X  93       2.529  -3.541   8.784  0.00  0.00            
ATOM   1351  CG2 VAL X  93       0.620  -1.697   9.068  0.00  0.00            
ATOM   1352 HG21 VAL X  93      -0.350  -1.220   8.920  0.00  0.00            
ATOM   1353 HG22 VAL X  93       0.501  -2.604   9.659  0.00  0.00            
ATOM   1354 HG23 VAL X  93       1.242  -1.013   9.647  0.00  0.00            
ATOM   1355  C   VAL X  93       2.304  -1.129   5.606  0.00  0.00            
ATOM   1356  O   VAL X  93       1.483  -1.584   4.801  0.00  0.00            
ATOM   1357  N   THR X  94       3.635  -1.030   5.376  0.00  0.00            
ATOM   1358  H   THR X  94       4.205  -0.721   6.151  0.00  0.00            
ATOM   1359  CA  THR X  94       4.214  -1.226   4.073  0.00  0.00            
ATOM   1360  HA  THR X  94       3.477  -1.516   3.326  0.00  0.00            
ATOM   1361  CB  THR X  94       4.799   0.104   3.582  0.00  0.00            
ATOM   1362  HB  THR X  94       5.659   0.420   4.173  0.00  0.00            
ATOM   1363  CG2 THR X  94       5.281   0.061   2.085  0.00  0.00            
ATOM   1364 HG21 THR X  94       5.433   1.062   1.680  0.00  0.00            
ATOM   1365 HG22 THR X  94       6.180  -0.548   1.992  0.00  0.00            
ATOM   1366 HG23 THR X  94       4.575  -0.435   1.419  0.00  0.00            
ATOM   1367  OG1 THR X  94       3.883   1.152   3.778  0.00  0.00            
ATOM   1368  HG1 THR X  94       3.763   1.300   4.719  0.00  0.00            
ATOM   1369  C   THR X  94       5.367  -2.294   4.143  0.00  0.00            
ATOM   1370  O   THR X  94       6.380  -2.057   4.801  0.00  0.00            
ATOM   1371  N   SER X  95       5.128  -3.492   3.586  0.00  0.00            
ATOM   1372  H   SER X  95       4.309  -3.542   2.995  0.00  0.00            
ATOM   1373  CA  SER X  95       6.024  -4.605   3.777  0.00  0.00            
ATOM   1374  HA  SER X  95       7.043  -4.307   4.026  0.00  0.00            
ATOM   1375  CB  SER X  95       5.571  -5.365   5.056  0.00  0.00            
ATOM   1376  HB2 SER X  95       6.057  -6.335   5.167  0.00  0.00            
ATOM   1377  HB3 SER X  95       5.824  -4.714   5.892  0.00  0.00            
ATOM   1378  OG  SER X  95       4.149  -5.560   4.934  0.00  0.00            
ATOM   1379  HG  SER X  95       3.925  -5.096   4.124  0.00  0.00            
ATOM   1380  C   SER X  95       6.080  -5.440   2.501  0.00  0.00            
ATOM   1381  O   SER X  95       5.279  -5.254   1.600  0.00  0.00            
ATOM   1382  N   GLY X  96       7.015  -6.459   2.486  0.00  0.00            
ATOM   1383  H   GLY X  96       7.764  -6.467   3.164  0.00  0.00            
ATOM   1384  CA  GLY X  96       6.963  -7.562   1.568  0.00  0.00            
ATOM   1385  HA2 GLY X  96       6.062  -7.531   0.954  0.00  0.00            
ATOM   1386  HA3 GLY X  96       7.741  -7.601   0.806  0.00  0.00            
ATOM   1387  C   GLY X  96       7.090  -8.897   2.353  0.00  0.00            
ATOM   1388  O   GLY X  96       7.844  -9.009   3.330  0.00  0.00            
ATOM   1389  N   MET X  97       6.360  -9.917   1.985  0.00  0.00            
ATOM   1390  H   MET X  97       5.637  -9.796   1.291  0.00  0.00            
ATOM   1391  CA  MET X  97       6.488 -11.291   2.620  0.00  0.00            
ATOM   1392  HA  MET X  97       7.098 -11.127   3.508  0.00  0.00            
ATOM   1393  CB  MET X  97       5.173 -11.786   3.155  0.00  0.00            
ATOM   1394  HB2 MET X  97       4.418 -11.892   2.377  0.00  0.00            
ATOM   1395  HB3 MET X  97       5.417 -12.730   3.643  0.00  0.00            
ATOM   1396  CG  MET X  97       4.563 -10.793   4.140  0.00  0.00            
ATOM   1397  HG2 MET X  97       5.263 -10.631   4.959  0.00  0.00            
ATOM   1398  HG3 MET X  97       4.207  -9.865   3.695  0.00  0.00            
ATOM   1399  SD  MET X  97       3.038 -11.518   4.868  0.00  0.00            
ATOM   1400  CE  MET X  97       2.846 -10.411   6.322  0.00  0.00            
ATOM   1401  HE1 MET X  97       3.788 -10.407   6.872  0.00  0.00            
ATOM   1402  HE2 MET X  97       2.479  -9.460   5.938  0.00  0.00            
ATOM   1403  HE3 MET X  97       2.138 -10.814   7.047  0.00  0.00            
ATOM   1404  C   MET X  97       7.228 -12.262   1.774  0.00  0.00            
ATOM   1405  O   MET X  97       7.056 -12.193   0.545  0.00  0.00            
ATOM   1406  N   GLY X  98       7.995 -13.109   2.350  0.00  0.00            
ATOM   1407  H   GLY X  98       7.917 -13.041   3.355  0.00  0.00            
ATOM   1408  CA  GLY X  98       8.917 -13.992   1.745  0.00  0.00            
ATOM   1409  HA2 GLY X  98       8.345 -14.819   1.326  0.00  0.00            
ATOM   1410  HA3 GLY X  98       9.473 -13.351   1.061  0.00  0.00            
ATOM   1411  C   GLY X  98       9.876 -14.523   2.808  0.00  0.00            
ATOM   1412  O   GLY X  98      10.109 -15.732   3.057  0.00  0.00            
ATOM   1413  N   GLY X  99      10.654 -13.596   3.326  0.00  0.00            
ATOM   1414  H   GLY X  99      10.315 -12.648   3.251  0.00  0.00            
ATOM   1415  CA  GLY X  99      11.729 -13.893   4.277  0.00  0.00            
ATOM   1416  HA2 GLY X  99      12.140 -14.887   4.100  0.00  0.00            
ATOM   1417  HA3 GLY X  99      12.473 -13.098   4.223  0.00  0.00            
ATOM   1418  C   GLY X  99      11.477 -13.887   5.821  0.00  0.00            
ATOM   1419  O   GLY X  99      10.327 -13.743   6.240  0.00  0.00            
ATOM   1420  N   GLY X 100      12.539 -13.803   6.596  0.00  0.00            
ATOM   1421  H   GLY X 100      13.423 -13.933   6.125  0.00  0.00            
ATOM   1422  CA  GLY X 100      12.452 -13.557   8.072  0.00  0.00            
ATOM   1423  HA2 GLY X 100      11.851 -14.337   8.539  0.00  0.00            
ATOM   1424  HA3 GLY X 100      13.456 -13.556   8.497  0.00  0.00            
ATOM   1425  C   GLY X 100      11.679 -12.244   8.497  0.00  0.00            
ATOM   1426  O   GLY X 100      10.578 -12.356   9.094  0.00  0.00            
ATOM   1427  N   THR X 101      12.264 -11.059   8.298  0.00  0.00            
ATOM   1428  H   THR X 101      13.151 -10.990   7.821  0.00  0.00            
ATOM   1429  CA  THR X 101      11.703  -9.761   8.920  0.00  0.00            
ATOM   1430  HA  THR X 101      11.707  -9.869  10.005  0.00  0.00            
ATOM   1431  CB  THR X 101      12.565  -8.558   8.527  0.00  0.00            
ATOM   1432  HB  THR X 101      12.619  -8.421   7.447  0.00  0.00            
ATOM   1433  CG2 THR X 101      12.101  -7.196   9.017  0.00  0.00            
ATOM   1434 HG21 THR X 101      12.894  -6.453   9.096  0.00  0.00            
ATOM   1435 HG22 THR X 101      11.265  -6.767   8.465  0.00  0.00            
ATOM   1436 HG23 THR X 101      11.635  -7.413   9.979  0.00  0.00            
ATOM   1437  OG1 THR X 101      13.933  -8.761   8.833  0.00  0.00            
ATOM   1438  HG1 THR X 101      14.285  -9.358   8.169  0.00  0.00            
ATOM   1439  C   THR X 101      10.280  -9.427   8.560  0.00  0.00            
ATOM   1440  O   THR X 101       9.457  -9.201   9.433  0.00  0.00            
ATOM   1441  N   GLY X 102       9.994  -9.280   7.228  0.00  0.00            
ATOM   1442  H   GLY X 102      10.684  -9.227   6.493  0.00  0.00            
ATOM   1443  CA  GLY X 102       8.662  -8.881   6.715  0.00  0.00            
ATOM   1444  HA2 GLY X 102       8.536  -7.978   7.313  0.00  0.00            
ATOM   1445  HA3 GLY X 102       8.779  -8.832   5.632  0.00  0.00            
ATOM   1446  C   GLY X 102       7.507  -9.853   7.015  0.00  0.00            
ATOM   1447  O   GLY X 102       6.374  -9.518   7.421  0.00  0.00            
ATOM   1448  N   THR X 103       7.776 -11.161   6.965  0.00  0.00            
ATOM   1449  H   THR X 103       8.703 -11.502   6.759  0.00  0.00            
ATOM   1450  CA  THR X 103       6.764 -12.235   7.169  0.00  0.00            
ATOM   1451  HA  THR X 103       5.784 -11.995   6.757  0.00  0.00            
ATOM   1452  CB  THR X 103       7.185 -13.630   6.653  0.00  0.00            
ATOM   1453  HB  THR X 103       7.888 -14.084   7.351  0.00  0.00            
ATOM   1454  CG2 THR X 103       5.988 -14.649   6.603  0.00  0.00            
ATOM   1455 HG21 THR X 103       5.648 -14.640   7.639  0.00  0.00            
ATOM   1456 HG22 THR X 103       5.159 -14.268   6.009  0.00  0.00            
ATOM   1457 HG23 THR X 103       6.282 -15.618   6.200  0.00  0.00            
ATOM   1458  OG1 THR X 103       7.755 -13.571   5.358  0.00  0.00            
ATOM   1459  HG1 THR X 103       8.701 -13.578   5.521  0.00  0.00            
ATOM   1460  C   THR X 103       6.531 -12.375   8.662  0.00  0.00            
ATOM   1461  O   THR X 103       5.426 -12.502   9.101  0.00  0.00            
ATOM   1462  N   GLY X 104       7.558 -12.311   9.522  0.00  0.00            
ATOM   1463  H   GLY X 104       8.477 -12.296   9.103  0.00  0.00            
ATOM   1464  CA  GLY X 104       7.503 -12.358  10.944  0.00  0.00            
ATOM   1465  HA2 GLY X 104       6.956 -13.254  11.237  0.00  0.00            
ATOM   1466  HA3 GLY X 104       8.486 -12.319  11.413  0.00  0.00            
ATOM   1467  C   GLY X 104       6.804 -11.109  11.572  0.00  0.00            
ATOM   1468  O   GLY X 104       5.900 -11.130  12.394  0.00  0.00            
ATOM   1469  N   ALA X 105       7.265  -9.912  11.179  0.00  0.00            
ATOM   1470  H   ALA X 105       7.891  -9.872  10.387  0.00  0.00            
ATOM   1471  CA  ALA X 105       6.927  -8.683  11.820  0.00  0.00            
ATOM   1472  HA  ALA X 105       6.776  -9.037  12.841  0.00  0.00            
ATOM   1473  CB  ALA X 105       8.131  -7.686  11.753  0.00  0.00            
ATOM   1474  HB1 ALA X 105       7.970  -6.801  12.369  0.00  0.00            
ATOM   1475  HB2 ALA X 105       9.047  -8.165  12.097  0.00  0.00            
ATOM   1476  HB3 ALA X 105       8.301  -7.455  10.701  0.00  0.00            
ATOM   1477  C   ALA X 105       5.560  -7.942  11.538  0.00  0.00            
ATOM   1478  O   ALA X 105       4.838  -7.509  12.484  0.00  0.00            
ATOM   1479  N   ALA X 106       5.271  -7.801  10.256  0.00  0.00            
ATOM   1480  H   ALA X 106       5.943  -8.101   9.564  0.00  0.00            
ATOM   1481  CA  ALA X 106       4.142  -7.061   9.795  0.00  0.00            
ATOM   1482  HA  ALA X 106       4.337  -6.031  10.091  0.00  0.00            
ATOM   1483  CB  ALA X 106       4.118  -7.190   8.245  0.00  0.00            
ATOM   1484  HB1 ALA X 106       5.151  -7.154   7.897  0.00  0.00            
ATOM   1485  HB2 ALA X 106       3.758  -8.187   7.993  0.00  0.00            
ATOM   1486  HB3 ALA X 106       3.472  -6.499   7.704  0.00  0.00            
ATOM   1487  C   ALA X 106       2.793  -7.601  10.413  0.00  0.00            
ATOM   1488  O   ALA X 106       2.056  -6.652  10.771  0.00  0.00            
ATOM   1489  N   PRO X 107       2.514  -8.931  10.606  0.00  0.00            
ATOM   1490  CD  PRO X 107       3.221 -10.080  10.058  0.00  0.00            
ATOM   1491  HD2 PRO X 107       4.044 -10.254  10.750  0.00  0.00            
ATOM   1492  HD3 PRO X 107       3.568  -9.820   9.058  0.00  0.00            
ATOM   1493  CG  PRO X 107       2.176 -11.130  10.102  0.00  0.00            
ATOM   1494  HG2 PRO X 107       2.597 -12.129  10.215  0.00  0.00            
ATOM   1495  HG3 PRO X 107       1.566 -11.113   9.199  0.00  0.00            
ATOM   1496  CB  PRO X 107       1.329 -10.786  11.367  0.00  0.00            
ATOM   1497  HB2 PRO X 107       1.908 -11.088  12.240  0.00  0.00            
ATOM   1498  HB3 PRO X 107       0.329 -11.183  11.539  0.00  0.00            
ATOM   1499  CA  PRO X 107       1.282  -9.232  11.245  0.00  0.00            
ATOM   1500  HA  PRO X 107       0.484  -8.944  10.562  0.00  0.00            
ATOM   1501  C   PRO X 107       1.112  -8.627  12.711  0.00  0.00            
ATOM   1502  O   PRO X 107       0.016  -8.236  13.179  0.00  0.00            
ATOM   1503  N   VAL X 108       2.262  -8.693  13.461  0.00  0.00            
ATOM   1504  H   VAL X 108       3.059  -9.130  13.020  0.00  0.00            
ATOM   1505  CA  VAL X 108       2.345  -8.255  14.860  0.00  0.00            
ATOM   1506  HA  VAL X 108       1.354  -8.526  15.225  0.00  0.00            
ATOM   1507  CB  VAL X 108       3.391  -8.963  15.766  0.00  0.00            
ATOM   1508  HB  VAL X 108       3.092  -8.840  16.807  0.00  0.00            
ATOM   1509  CG1 VAL X 108       3.470 -10.452  15.574  0.00  0.00            
ATOM   1510 HG11 VAL X 108       3.585 -10.784  14.542  0.00  0.00            
ATOM   1511 HG12 VAL X 108       4.082 -10.854  16.381  0.00  0.00            
ATOM   1512 HG13 VAL X 108       2.472 -10.800  15.843  0.00  0.00            
ATOM   1513  CG2 VAL X 108       4.786  -8.326  15.705  0.00  0.00            
ATOM   1514 HG21 VAL X 108       5.339  -8.820  16.504  0.00  0.00            
ATOM   1515 HG22 VAL X 108       5.297  -8.471  14.754  0.00  0.00            
ATOM   1516 HG23 VAL X 108       4.590  -7.274  15.912  0.00  0.00            
ATOM   1517  C   VAL X 108       2.404  -6.716  15.093  0.00  0.00            
ATOM   1518  O   VAL X 108       1.950  -6.253  16.116  0.00  0.00            
ATOM   1519  N   VAL X 109       2.939  -5.962  14.060  0.00  0.00            
ATOM   1520  H   VAL X 109       3.524  -6.411  13.370  0.00  0.00            
ATOM   1521  CA  VAL X 109       2.968  -4.492  13.937  0.00  0.00            
ATOM   1522  HA  VAL X 109       2.961  -4.144  14.969  0.00  0.00            
ATOM   1523  CB  VAL X 109       4.232  -3.909  13.216  0.00  0.00            
ATOM   1524  HB  VAL X 109       4.244  -4.543  12.329  0.00  0.00            
ATOM   1525  CG1 VAL X 109       4.094  -2.413  12.790  0.00  0.00            
ATOM   1526 HG11 VAL X 109       4.287  -1.776  13.652  0.00  0.00            
ATOM   1527 HG12 VAL X 109       4.970  -2.157  12.195  0.00  0.00            
ATOM   1528 HG13 VAL X 109       3.164  -2.315  12.230  0.00  0.00            
ATOM   1529  CG2 VAL X 109       5.441  -4.206  14.066  0.00  0.00            
ATOM   1530 HG21 VAL X 109       5.688  -5.267  14.107  0.00  0.00            
ATOM   1531 HG22 VAL X 109       6.278  -3.671  13.617  0.00  0.00            
ATOM   1532 HG23 VAL X 109       5.231  -3.810  15.059  0.00  0.00            
ATOM   1533  C   VAL X 109       1.631  -3.940  13.427  0.00  0.00            
ATOM   1534  O   VAL X 109       1.221  -2.887  13.984  0.00  0.00            
ATOM   1535  N   ALA X 110       0.896  -4.634  12.564  0.00  0.00            
ATOM   1536  H   ALA X 110       1.357  -5.448  12.180  0.00  0.00            
ATOM   1537  CA  ALA X 110      -0.479  -4.277  12.254  0.00  0.00            
ATOM   1538  HA  ALA X 110      -0.549  -3.255  11.881  0.00  0.00            
ATOM   1539  CB  ALA X 110      -1.053  -5.149  11.100  0.00  0.00            
ATOM   1540  HB1 ALA X 110      -2.107  -4.882  11.014  0.00  0.00            
ATOM   1541  HB2 ALA X 110      -0.593  -4.898  10.145  0.00  0.00            
ATOM   1542  HB3 ALA X 110      -0.854  -6.213  11.227  0.00  0.00            
ATOM   1543  C   ALA X 110      -1.391  -4.498  13.495  0.00  0.00            
ATOM   1544  O   ALA X 110      -2.206  -3.660  13.860  0.00  0.00            
ATOM   1545  N   LYS X 111      -1.194  -5.591  14.237  0.00  0.00            
ATOM   1546  H   LYS X 111      -0.385  -6.152  14.016  0.00  0.00            
ATOM   1547  CA  LYS X 111      -2.071  -5.995  15.393  0.00  0.00            
ATOM   1548  HA  LYS X 111      -3.109  -5.848  15.091  0.00  0.00            
ATOM   1549  CB  LYS X 111      -1.768  -7.475  15.755  0.00  0.00            
ATOM   1550  HB2 LYS X 111      -2.106  -8.088  14.919  0.00  0.00            
ATOM   1551  HB3 LYS X 111      -0.679  -7.482  15.727  0.00  0.00            
ATOM   1552  CG  LYS X 111      -2.230  -8.032  17.037  0.00  0.00            
ATOM   1553  HG2 LYS X 111      -1.862  -9.057  17.092  0.00  0.00            
ATOM   1554  HG3 LYS X 111      -1.808  -7.463  17.865  0.00  0.00            
ATOM   1555  CD  LYS X 111      -3.746  -8.013  17.099  0.00  0.00            
ATOM   1556  HD2 LYS X 111      -4.138  -7.103  16.643  0.00  0.00            
ATOM   1557  HD3 LYS X 111      -4.041  -8.865  16.486  0.00  0.00            
ATOM   1558  CE  LYS X 111      -4.163  -8.124  18.615  0.00  0.00            
ATOM   1559  HE2 LYS X 111      -3.574  -8.917  19.074  0.00  0.00            
ATOM   1560  HE3 LYS X 111      -3.890  -7.191  19.109  0.00  0.00            
ATOM   1561  NZ  LYS X 111      -5.612  -8.419  18.798  0.00  0.00            
ATOM   1562  HZ1 LYS X 111      -5.729  -9.186  18.153  0.00  0.00            
ATOM   1563  HZ2 LYS X 111      -5.846  -8.732  19.731  0.00  0.00            
ATOM   1564  HZ3 LYS X 111      -6.279  -7.762  18.420  0.00  0.00            
ATOM   1565  C   LYS X 111      -1.864  -4.947  16.531  0.00  0.00            
ATOM   1566  O   LYS X 111      -2.799  -4.813  17.335  0.00  0.00            
ATOM   1567  N   ILE X 112      -0.694  -4.287  16.777  0.00  0.00            
ATOM   1568  H   ILE X 112       0.129  -4.630  16.302  0.00  0.00            
ATOM   1569  CA  ILE X 112      -0.588  -3.213  17.784  0.00  0.00            
ATOM   1570  HA  ILE X 112      -1.069  -3.592  18.686  0.00  0.00            
ATOM   1571  CB  ILE X 112       0.825  -2.865  18.303  0.00  0.00            
ATOM   1572  HB  ILE X 112       1.257  -3.764  18.745  0.00  0.00            
ATOM   1573  CG2 ILE X 112       1.768  -2.426  17.170  0.00  0.00            
ATOM   1574 HG21 ILE X 112       1.414  -1.453  16.827  0.00  0.00            
ATOM   1575 HG22 ILE X 112       2.756  -2.326  17.621  0.00  0.00            
ATOM   1576 HG23 ILE X 112       1.698  -3.120  16.334  0.00  0.00            
ATOM   1577  CG1 ILE X 112       0.773  -1.765  19.444  0.00  0.00            
ATOM   1578 HG12 ILE X 112       1.762  -1.410  19.731  0.00  0.00            
ATOM   1579 HG13 ILE X 112       0.266  -0.866  19.093  0.00  0.00            
ATOM   1580  CD1 ILE X 112       0.042  -2.383  20.691  0.00  0.00            
ATOM   1581 HD11 ILE X 112       0.606  -3.263  21.001  0.00  0.00            
ATOM   1582 HD12 ILE X 112       0.052  -1.634  21.482  0.00  0.00            
ATOM   1583 HD13 ILE X 112      -0.992  -2.707  20.583  0.00  0.00            
ATOM   1584  C   ILE X 112      -1.414  -1.961  17.378  0.00  0.00            
ATOM   1585  O   ILE X 112      -2.199  -1.470  18.193  0.00  0.00            
ATOM   1586  N   ALA X 113      -1.443  -1.617  16.060  0.00  0.00            
ATOM   1587  H   ALA X 113      -0.894  -2.083  15.353  0.00  0.00            
ATOM   1588  CA  ALA X 113      -2.369  -0.581  15.512  0.00  0.00            
ATOM   1589  HA  ALA X 113      -2.221   0.339  16.078  0.00  0.00            
ATOM   1590  CB  ALA X 113      -1.913  -0.137  14.081  0.00  0.00            
ATOM   1591  HB1 ALA X 113      -1.897  -0.951  13.357  0.00  0.00            
ATOM   1592  HB2 ALA X 113      -2.549   0.703  13.800  0.00  0.00            
ATOM   1593  HB3 ALA X 113      -0.920   0.280  14.246  0.00  0.00            
ATOM   1594  C   ALA X 113      -3.899  -0.895  15.601  0.00  0.00            
ATOM   1595  O   ALA X 113      -4.681  -0.058  16.067  0.00  0.00            
ATOM   1596  N   LYS X 114      -4.201  -2.198  15.464  0.00  0.00            
ATOM   1597  H   LYS X 114      -3.569  -2.911  15.128  0.00  0.00            
ATOM   1598  CA  LYS X 114      -5.610  -2.612  15.713  0.00  0.00            
ATOM   1599  HA  LYS X 114      -6.278  -1.998  15.108  0.00  0.00            
ATOM   1600  CB  LYS X 114      -5.774  -4.120  15.294  0.00  0.00            
ATOM   1601  HB2 LYS X 114      -5.169  -4.365  14.421  0.00  0.00            
ATOM   1602  HB3 LYS X 114      -5.276  -4.712  16.062  0.00  0.00            
ATOM   1603  CG  LYS X 114      -7.157  -4.815  14.984  0.00  0.00            
ATOM   1604  HG2 LYS X 114      -6.926  -5.863  14.791  0.00  0.00            
ATOM   1605  HG3 LYS X 114      -7.830  -4.791  15.841  0.00  0.00            
ATOM   1606  CD  LYS X 114      -7.813  -4.185  13.729  0.00  0.00            
ATOM   1607  HD2 LYS X 114      -8.111  -3.149  13.887  0.00  0.00            
ATOM   1608  HD3 LYS X 114      -6.976  -4.035  13.048  0.00  0.00            
ATOM   1609  CE  LYS X 114      -8.983  -4.964  13.109  0.00  0.00            
ATOM   1610  HE2 LYS X 114      -9.721  -4.993  13.911  0.00  0.00            
ATOM   1611  HE3 LYS X 114      -9.472  -4.482  12.263  0.00  0.00            
ATOM   1612  NZ  LYS X 114      -8.501  -6.295  12.628  0.00  0.00            
ATOM   1613  HZ1 LYS X 114      -9.320  -6.810  12.338  0.00  0.00            
ATOM   1614  HZ2 LYS X 114      -8.018  -6.292  11.741  0.00  0.00            
ATOM   1615  HZ3 LYS X 114      -8.104  -6.850  13.372  0.00  0.00            
ATOM   1616  C   LYS X 114      -6.105  -2.372  17.134  0.00  0.00            
ATOM   1617  O   LYS X 114      -7.101  -1.686  17.423  0.00  0.00            
ATOM   1618  N   GLU X 115      -5.293  -2.910  18.089  0.00  0.00            
ATOM   1619  H   GLU X 115      -4.512  -3.476  17.792  0.00  0.00            
ATOM   1620  CA  GLU X 115      -5.370  -2.708  19.531  0.00  0.00            
ATOM   1621  HA  GLU X 115      -6.267  -3.213  19.891  0.00  0.00            
ATOM   1622  CB  GLU X 115      -4.108  -3.376  20.283  0.00  0.00            
ATOM   1623  HB2 GLU X 115      -3.175  -3.318  19.724  0.00  0.00            
ATOM   1624  HB3 GLU X 115      -3.990  -2.870  21.241  0.00  0.00            
ATOM   1625  CG  GLU X 115      -4.383  -4.910  20.560  0.00  0.00            
ATOM   1626  HG2 GLU X 115      -5.340  -5.103  21.044  0.00  0.00            
ATOM   1627  HG3 GLU X 115      -4.318  -5.427  19.602  0.00  0.00            
ATOM   1628  CD  GLU X 115      -3.223  -5.347  21.471  0.00  0.00            
ATOM   1629  OE1 GLU X 115      -3.153  -4.954  22.651  0.00  0.00            
ATOM   1630  OE2 GLU X 115      -2.439  -6.238  21.114  0.00  0.00            
ATOM   1631  C   GLU X 115      -5.474  -1.233  19.977  0.00  0.00            
ATOM   1632  O   GLU X 115      -6.438  -0.873  20.645  0.00  0.00            
ATOM   1633  N   MET X 116      -4.603  -0.414  19.467  0.00  0.00            
ATOM   1634  H   MET X 116      -3.986  -0.793  18.762  0.00  0.00            
ATOM   1635  CA  MET X 116      -4.661   1.047  19.688  0.00  0.00            
ATOM   1636  HA  MET X 116      -5.108   1.163  20.675  0.00  0.00            
ATOM   1637  CB  MET X 116      -3.261   1.741  19.739  0.00  0.00            
ATOM   1638  HB2 MET X 116      -2.939   1.771  18.698  0.00  0.00            
ATOM   1639  HB3 MET X 116      -3.196   2.750  20.146  0.00  0.00            
ATOM   1640  CG  MET X 116      -2.198   0.943  20.523  0.00  0.00            
ATOM   1641  HG2 MET X 116      -1.918  -0.010  20.075  0.00  0.00            
ATOM   1642  HG3 MET X 116      -1.275   1.522  20.483  0.00  0.00            
ATOM   1643  SD  MET X 116      -2.602   0.587  22.298  0.00  0.00            
ATOM   1644  CE  MET X 116      -2.924   2.309  22.847  0.00  0.00            
ATOM   1645  HE1 MET X 116      -3.024   2.364  23.931  0.00  0.00            
ATOM   1646  HE2 MET X 116      -2.168   3.013  22.497  0.00  0.00            
ATOM   1647  HE3 MET X 116      -3.880   2.627  22.432  0.00  0.00            
ATOM   1648  C   MET X 116      -5.724   1.888  18.879  0.00  0.00            
ATOM   1649  O   MET X 116      -5.674   3.107  18.834  0.00  0.00            
ATOM   1650  N   GLY X 117      -6.718   1.188  18.319  0.00  0.00            
ATOM   1651  H   GLY X 117      -6.614   0.186  18.252  0.00  0.00            
ATOM   1652  CA  GLY X 117      -7.952   1.701  17.797  0.00  0.00            
ATOM   1653  HA2 GLY X 117      -8.484   0.793  17.512  0.00  0.00            
ATOM   1654  HA3 GLY X 117      -8.476   2.184  18.623  0.00  0.00            
ATOM   1655  C   GLY X 117      -7.918   2.620  16.640  0.00  0.00            
ATOM   1656  O   GLY X 117      -9.001   3.069  16.234  0.00  0.00            
ATOM   1657  N   ALA X 118      -6.745   2.769  16.006  0.00  0.00            
ATOM   1658  H   ALA X 118      -5.893   2.489  16.469  0.00  0.00            
ATOM   1659  CA  ALA X 118      -6.630   3.394  14.671  0.00  0.00            
ATOM   1660  HA  ALA X 118      -7.246   4.292  14.723  0.00  0.00            
ATOM   1661  CB  ALA X 118      -5.179   3.897  14.484  0.00  0.00            
ATOM   1662  HB1 ALA X 118      -5.023   4.718  15.184  0.00  0.00            
ATOM   1663  HB2 ALA X 118      -4.415   3.155  14.717  0.00  0.00            
ATOM   1664  HB3 ALA X 118      -5.047   4.174  13.438  0.00  0.00            
ATOM   1665  C   ALA X 118      -7.095   2.505  13.495  0.00  0.00            
ATOM   1666  O   ALA X 118      -6.947   1.302  13.602  0.00  0.00            
ATOM   1667  N   LEU X 119      -7.649   3.100  12.418  0.00  0.00            
ATOM   1668  H   LEU X 119      -7.699   4.106  12.355  0.00  0.00            
ATOM   1669  CA  LEU X 119      -8.156   2.285  11.325  0.00  0.00            
ATOM   1670  HA  LEU X 119      -8.824   1.517  11.716  0.00  0.00            
ATOM   1671  CB  LEU X 119      -9.059   3.199  10.474  0.00  0.00            
ATOM   1672  HB2 LEU X 119      -9.966   3.408  11.041  0.00  0.00            
ATOM   1673  HB3 LEU X 119      -8.575   4.170  10.365  0.00  0.00            
ATOM   1674  CG  LEU X 119      -9.481   2.676   9.115  0.00  0.00            
ATOM   1675  HG  LEU X 119      -8.566   2.517   8.544  0.00  0.00            
ATOM   1676  CD1 LEU X 119     -10.215   1.340   9.204  0.00  0.00            
ATOM   1677 HD11 LEU X 119     -11.044   1.490   9.897  0.00  0.00            
ATOM   1678 HD12 LEU X 119     -10.486   0.984   8.212  0.00  0.00            
ATOM   1679 HD13 LEU X 119      -9.717   0.499   9.685  0.00  0.00            
ATOM   1680  CD2 LEU X 119     -10.254   3.645   8.227  0.00  0.00            
ATOM   1681 HD21 LEU X 119      -9.610   4.516   8.106  0.00  0.00            
ATOM   1682 HD22 LEU X 119     -10.473   3.129   7.292  0.00  0.00            
ATOM   1683 HD23 LEU X 119     -11.228   3.965   8.600  0.00  0.00            
ATOM   1684  C   LEU X 119      -6.987   1.730  10.530  0.00  0.00            
ATOM   1685  O   LEU X 119      -6.179   2.491  10.021  0.00  0.00            
ATOM   1686  N   THR X 120      -6.880   0.421  10.501  0.00  0.00            
ATOM   1687  H   THR X 120      -7.615  -0.105  10.951  0.00  0.00            
ATOM   1688  CA  THR X 120      -5.591  -0.254  10.255  0.00  0.00            
ATOM   1689  HA  THR X 120      -4.808   0.501  10.312  0.00  0.00            
ATOM   1690  CB  THR X 120      -5.531  -1.303  11.347  0.00  0.00            
ATOM   1691  HB  THR X 120      -6.429  -1.907  11.475  0.00  0.00            
ATOM   1692  CG2 THR X 120      -4.406  -2.265  11.187  0.00  0.00            
ATOM   1693 HG21 THR X 120      -4.475  -2.983  12.004  0.00  0.00            
ATOM   1694 HG22 THR X 120      -4.445  -2.815  10.246  0.00  0.00            
ATOM   1695 HG23 THR X 120      -3.449  -1.758  11.306  0.00  0.00            
ATOM   1696  OG1 THR X 120      -5.162  -0.577  12.514  0.00  0.00            
ATOM   1697  HG1 THR X 120      -5.837  -0.006  12.889  0.00  0.00            
ATOM   1698  C   THR X 120      -5.517  -0.884   8.820  0.00  0.00            
ATOM   1699  O   THR X 120      -6.108  -1.926   8.641  0.00  0.00            
ATOM   1700  N   VAL X 121      -4.739  -0.248   7.930  0.00  0.00            
ATOM   1701  H   VAL X 121      -4.152   0.511   8.247  0.00  0.00            
ATOM   1702  CA  VAL X 121      -4.445  -0.642   6.506  0.00  0.00            
ATOM   1703  HA  VAL X 121      -5.058  -1.526   6.325  0.00  0.00            
ATOM   1704  CB  VAL X 121      -4.831   0.515   5.504  0.00  0.00            
ATOM   1705  HB  VAL X 121      -4.010   1.230   5.544  0.00  0.00            
ATOM   1706  CG1 VAL X 121      -4.985   0.129   4.078  0.00  0.00            
ATOM   1707 HG11 VAL X 121      -4.098  -0.380   3.698  0.00  0.00            
ATOM   1708 HG12 VAL X 121      -5.944  -0.373   3.946  0.00  0.00            
ATOM   1709 HG13 VAL X 121      -5.012   1.001   3.425  0.00  0.00            
ATOM   1710  CG2 VAL X 121      -6.141   1.278   5.874  0.00  0.00            
ATOM   1711 HG21 VAL X 121      -6.897   0.598   6.268  0.00  0.00            
ATOM   1712 HG22 VAL X 121      -5.947   2.037   6.633  0.00  0.00            
ATOM   1713 HG23 VAL X 121      -6.569   1.797   5.017  0.00  0.00            
ATOM   1714  C   VAL X 121      -3.011  -1.121   6.273  0.00  0.00            
ATOM   1715  O   VAL X 121      -2.087  -0.875   7.022  0.00  0.00            
ATOM   1716  N   GLY X 122      -2.796  -1.787   5.129  0.00  0.00            
ATOM   1717  H   GLY X 122      -3.611  -2.218   4.717  0.00  0.00            
ATOM   1718  CA  GLY X 122      -1.456  -2.121   4.669  0.00  0.00            
ATOM   1719  HA2 GLY X 122      -0.948  -1.165   4.535  0.00  0.00            
ATOM   1720  HA3 GLY X 122      -0.886  -2.649   5.433  0.00  0.00            
ATOM   1721  C   GLY X 122      -1.295  -2.828   3.313  0.00  0.00            
ATOM   1722  O   GLY X 122      -2.273  -3.370   2.809  0.00  0.00            
ATOM   1723  N   VAL X 123      -0.110  -2.730   2.714  0.00  0.00            
ATOM   1724  H   VAL X 123       0.658  -2.344   3.245  0.00  0.00            
ATOM   1725  CA  VAL X 123       0.246  -3.510   1.428  0.00  0.00            
ATOM   1726  HA  VAL X 123      -0.551  -4.190   1.125  0.00  0.00            
ATOM   1727  CB  VAL X 123       0.506  -2.539   0.209  0.00  0.00            
ATOM   1728  HB  VAL X 123      -0.432  -2.042  -0.038  0.00  0.00            
ATOM   1729  CG1 VAL X 123       1.531  -1.413   0.610  0.00  0.00            
ATOM   1730 HG11 VAL X 123       2.438  -1.721   1.131  0.00  0.00            
ATOM   1731 HG12 VAL X 123       1.728  -0.874  -0.317  0.00  0.00            
ATOM   1732 HG13 VAL X 123       0.992  -0.817   1.346  0.00  0.00            
ATOM   1733  CG2 VAL X 123       0.853  -3.211  -1.124  0.00  0.00            
ATOM   1734 HG21 VAL X 123       0.158  -4.036  -1.276  0.00  0.00            
ATOM   1735 HG22 VAL X 123       0.938  -2.492  -1.939  0.00  0.00            
ATOM   1736 HG23 VAL X 123       1.815  -3.715  -1.042  0.00  0.00            
ATOM   1737  C   VAL X 123       1.390  -4.462   1.767  0.00  0.00            
ATOM   1738  O   VAL X 123       2.395  -4.090   2.345  0.00  0.00            
ATOM   1739  N   VAL X 124       1.144  -5.686   1.357  0.00  0.00            
ATOM   1740  H   VAL X 124       0.222  -5.830   0.971  0.00  0.00            
ATOM   1741  CA  VAL X 124       2.126  -6.771   1.254  0.00  0.00            
ATOM   1742  HA  VAL X 124       3.089  -6.466   1.667  0.00  0.00            
ATOM   1743  CB  VAL X 124       1.678  -7.947   2.119  0.00  0.00            
ATOM   1744  HB  VAL X 124       2.410  -8.709   1.854  0.00  0.00            
ATOM   1745  CG1 VAL X 124       1.812  -7.639   3.648  0.00  0.00            
ATOM   1746 HG11 VAL X 124       1.236  -8.394   4.182  0.00  0.00            
ATOM   1747 HG12 VAL X 124       2.848  -7.516   3.966  0.00  0.00            
ATOM   1748 HG13 VAL X 124       1.361  -6.697   3.962  0.00  0.00            
ATOM   1749  CG2 VAL X 124       0.307  -8.516   1.624  0.00  0.00            
ATOM   1750 HG21 VAL X 124       0.000  -9.355   2.249  0.00  0.00            
ATOM   1751 HG22 VAL X 124      -0.512  -7.810   1.752  0.00  0.00            
ATOM   1752 HG23 VAL X 124       0.349  -8.859   0.590  0.00  0.00            
ATOM   1753  C   VAL X 124       2.475  -7.295  -0.223  0.00  0.00            
ATOM   1754  O   VAL X 124       1.590  -7.387  -1.044  0.00  0.00            
ATOM   1755  N   THR X 125       3.726  -7.562  -0.551  0.00  0.00            
ATOM   1756  H   THR X 125       4.547  -7.408   0.018  0.00  0.00            
ATOM   1757  CA  THR X 125       4.082  -8.466  -1.719  0.00  0.00            
ATOM   1758  HA  THR X 125       3.243  -8.438  -2.414  0.00  0.00            
ATOM   1759  CB  THR X 125       5.306  -7.998  -2.492  0.00  0.00            
ATOM   1760  HB  THR X 125       5.517  -8.724  -3.277  0.00  0.00            
ATOM   1761  CG2 THR X 125       4.829  -6.684  -3.178  0.00  0.00            
ATOM   1762 HG21 THR X 125       4.069  -6.986  -3.898  0.00  0.00            
ATOM   1763 HG22 THR X 125       4.378  -5.957  -2.503  0.00  0.00            
ATOM   1764 HG23 THR X 125       5.693  -6.228  -3.661  0.00  0.00            
ATOM   1765  OG1 THR X 125       6.394  -7.847  -1.648  0.00  0.00            
ATOM   1766  HG1 THR X 125       6.776  -8.725  -1.580  0.00  0.00            
ATOM   1767  C   THR X 125       4.164  -9.990  -1.368  0.00  0.00            
ATOM   1768  O   THR X 125       4.413 -10.320  -0.228  0.00  0.00            
ATOM   1769  N   ARG X 126       3.904 -10.915  -2.291  0.00  0.00            
ATOM   1770  H   ARG X 126       3.582 -10.587  -3.191  0.00  0.00            
ATOM   1771  CA  ARG X 126       4.152 -12.324  -2.048  0.00  0.00            
ATOM   1772  HA  ARG X 126       4.888 -12.458  -1.256  0.00  0.00            
ATOM   1773  CB  ARG X 126       2.915 -13.074  -1.651  0.00  0.00            
ATOM   1774  HB2 ARG X 126       3.189 -13.952  -1.066  0.00  0.00            
ATOM   1775  HB3 ARG X 126       2.434 -12.433  -0.913  0.00  0.00            
ATOM   1776  CG  ARG X 126       1.985 -13.372  -2.900  0.00  0.00            
ATOM   1777  HG2 ARG X 126       1.704 -12.372  -3.228  0.00  0.00            
ATOM   1778  HG3 ARG X 126       2.488 -13.819  -3.758  0.00  0.00            
ATOM   1779  CD  ARG X 126       0.807 -14.065  -2.353  0.00  0.00            
ATOM   1780  HD2 ARG X 126       0.882 -15.090  -1.990  0.00  0.00            
ATOM   1781  HD3 ARG X 126       0.419 -13.560  -1.467  0.00  0.00            
ATOM   1782  NE  ARG X 126      -0.235 -14.188  -3.471  0.00  0.00            
ATOM   1783  HE  ARG X 126      -1.007 -13.550  -3.601  0.00  0.00            
ATOM   1784  CZ  ARG X 126      -0.417 -15.258  -4.205  0.00  0.00            
ATOM   1785  NH1 ARG X 126       0.478 -16.205  -4.234  0.00  0.00            
ATOM   1786 HH11 ARG X 126       1.437 -15.987  -4.007  0.00  0.00            
ATOM   1787 HH12 ARG X 126       0.313 -17.109  -4.654  0.00  0.00            
ATOM   1788  NH2 ARG X 126      -1.530 -15.396  -4.814  0.00  0.00            
ATOM   1789 HH21 ARG X 126      -2.148 -14.597  -4.789  0.00  0.00            
ATOM   1790 HH22 ARG X 126      -1.827 -16.220  -5.317  0.00  0.00            
ATOM   1791  C   ARG X 126       4.984 -12.986  -3.162  0.00  0.00            
ATOM   1792  O   ARG X 126       4.945 -12.399  -4.246  0.00  0.00            
ATOM   1793  N   PRO X 127       5.720 -14.105  -2.837  0.00  0.00            
ATOM   1794  CD  PRO X 127       5.806 -14.763  -1.573  0.00  0.00            
ATOM   1795  HD2 PRO X 127       5.205 -15.671  -1.630  0.00  0.00            
ATOM   1796  HD3 PRO X 127       5.423 -14.217  -0.712  0.00  0.00            
ATOM   1797  CG  PRO X 127       7.267 -15.153  -1.471  0.00  0.00            
ATOM   1798  HG2 PRO X 127       7.322 -15.932  -0.711  0.00  0.00            
ATOM   1799  HG3 PRO X 127       7.796 -14.231  -1.228  0.00  0.00            
ATOM   1800  CB  PRO X 127       7.601 -15.596  -2.915  0.00  0.00            
ATOM   1801  HB2 PRO X 127       7.140 -16.556  -3.148  0.00  0.00            
ATOM   1802  HB3 PRO X 127       8.657 -15.520  -3.174  0.00  0.00            
ATOM   1803  CA  PRO X 127       6.900 -14.437  -3.650  0.00  0.00            
ATOM   1804  HA  PRO X 127       7.588 -13.607  -3.814  0.00  0.00            
ATOM   1805  C   PRO X 127       6.454 -14.999  -5.018  0.00  0.00            
ATOM   1806  O   PRO X 127       5.379 -15.602  -5.215  0.00  0.00            
ATOM   1807  N   PHE X 128       7.385 -14.928  -5.980  0.00  0.00            
ATOM   1808  H   PHE X 128       8.222 -14.432  -5.709  0.00  0.00            
ATOM   1809  CA  PHE X 128       7.258 -15.453  -7.400  0.00  0.00            
ATOM   1810  HA  PHE X 128       6.277 -15.143  -7.762  0.00  0.00            
ATOM   1811  CB  PHE X 128       8.218 -14.711  -8.272  0.00  0.00            
ATOM   1812  HB2 PHE X 128       7.788 -13.745  -8.537  0.00  0.00            
ATOM   1813  HB3 PHE X 128       9.158 -14.528  -7.751  0.00  0.00            
ATOM   1814  CG  PHE X 128       8.532 -15.515  -9.593  0.00  0.00            
ATOM   1815  CD1 PHE X 128       7.862 -15.230 -10.799  0.00  0.00            
ATOM   1816  HD1 PHE X 128       6.990 -14.592 -10.821  0.00  0.00            
ATOM   1817  CE1 PHE X 128       8.200 -16.007 -11.920  0.00  0.00            
ATOM   1818  HE1 PHE X 128       7.789 -15.848 -12.907  0.00  0.00            
ATOM   1819  CZ  PHE X 128       9.298 -16.897 -11.918  0.00  0.00            
ATOM   1820  HZ  PHE X 128       9.682 -17.319 -12.835  0.00  0.00            
ATOM   1821  CE2 PHE X 128      10.073 -17.075 -10.767  0.00  0.00            
ATOM   1822  HE2 PHE X 128      10.884 -17.786 -10.807  0.00  0.00            
ATOM   1823  CD2 PHE X 128       9.599 -16.433  -9.611  0.00  0.00            
ATOM   1824  HD2 PHE X 128      10.129 -16.544  -8.677  0.00  0.00            
ATOM   1825  C   PHE X 128       7.158 -17.026  -7.488  0.00  0.00            
ATOM   1826  O   PHE X 128       7.593 -17.685  -6.575  0.00  0.00            
ATOM   1827  N   SER X 129       6.677 -17.645  -8.582  0.00  0.00            
ATOM   1828  H   SER X 129       6.449 -17.056  -9.369  0.00  0.00            
ATOM   1829  CA  SER X 129       6.165 -19.026  -8.657  0.00  0.00            
ATOM   1830  HA  SER X 129       5.341 -19.133  -7.952  0.00  0.00            
ATOM   1831  CB  SER X 129       5.525 -19.322 -10.034  0.00  0.00            
ATOM   1832  HB2 SER X 129       6.252 -18.996 -10.778  0.00  0.00            
ATOM   1833  HB3 SER X 129       5.277 -20.378 -10.135  0.00  0.00            
ATOM   1834  OG  SER X 129       4.305 -18.546 -10.246  0.00  0.00            
ATOM   1835  HG  SER X 129       4.400 -17.619 -10.015  0.00  0.00            
ATOM   1836  C   SER X 129       7.166 -20.163  -8.379  0.00  0.00            
ATOM   1837  O   SER X 129       6.827 -21.354  -8.257  0.00  0.00            
ATOM   1838  N   PHE X 130       8.441 -19.828  -8.552  0.00  0.00            
ATOM   1839  H   PHE X 130       8.637 -18.848  -8.704  0.00  0.00            
ATOM   1840  CA  PHE X 130       9.649 -20.645  -8.454  0.00  0.00            
ATOM   1841  HA  PHE X 130       9.532 -21.614  -7.970  0.00  0.00            
ATOM   1842  CB  PHE X 130      10.265 -20.877  -9.866  0.00  0.00            
ATOM   1843  HB2 PHE X 130      10.512 -19.943 -10.371  0.00  0.00            
ATOM   1844  HB3 PHE X 130      11.211 -21.391  -9.699  0.00  0.00            
ATOM   1845  CG  PHE X 130       9.418 -21.619 -10.897  0.00  0.00            
ATOM   1846  CD1 PHE X 130       8.698 -20.809 -11.818  0.00  0.00            
ATOM   1847  HD1 PHE X 130       8.908 -19.752 -11.893  0.00  0.00            
ATOM   1848  CE1 PHE X 130       7.843 -21.475 -12.777  0.00  0.00            
ATOM   1849  HE1 PHE X 130       7.324 -20.848 -13.486  0.00  0.00            
ATOM   1850  CZ  PHE X 130       7.654 -22.877 -12.808  0.00  0.00            
ATOM   1851  HZ  PHE X 130       6.960 -23.339 -13.495  0.00  0.00            
ATOM   1852  CE2 PHE X 130       8.394 -23.652 -11.858  0.00  0.00            
ATOM   1853  HE2 PHE X 130       8.312 -24.727 -11.799  0.00  0.00            
ATOM   1854  CD2 PHE X 130       9.198 -23.012 -10.915  0.00  0.00            
ATOM   1855  HD2 PHE X 130       9.730 -23.714 -10.291  0.00  0.00            
ATOM   1856  C   PHE X 130      10.700 -19.853  -7.599  0.00  0.00            
ATOM   1857  O   PHE X 130      11.902 -20.192  -7.593  0.00  0.00            
ATOM   1858  N   GLU X 131      10.284 -18.767  -6.947  0.00  0.00            
ATOM   1859  H   GLU X 131       9.294 -18.677  -6.774  0.00  0.00            
ATOM   1860  CA  GLU X 131      11.182 -17.928  -6.221  0.00  0.00            
ATOM   1861  HA  GLU X 131      11.977 -17.571  -6.875  0.00  0.00            
ATOM   1862  CB  GLU X 131      10.475 -16.603  -5.746  0.00  0.00            
ATOM   1863  HB2 GLU X 131       9.971 -16.200  -6.624  0.00  0.00            
ATOM   1864  HB3 GLU X 131       9.786 -16.739  -4.912  0.00  0.00            
ATOM   1865  CG  GLU X 131      11.455 -15.444  -5.348  0.00  0.00            
ATOM   1866  HG2 GLU X 131      12.146 -15.807  -4.586  0.00  0.00            
ATOM   1867  HG3 GLU X 131      11.987 -15.055  -6.216  0.00  0.00            
ATOM   1868  CD  GLU X 131      10.591 -14.368  -4.626  0.00  0.00            
ATOM   1869  OE1 GLU X 131       9.897 -13.571  -5.272  0.00  0.00            
ATOM   1870  OE2 GLU X 131      10.589 -14.407  -3.390  0.00  0.00            
ATOM   1871  C   GLU X 131      11.876 -18.676  -5.011  0.00  0.00            
ATOM   1872  O   GLU X 131      12.977 -18.260  -4.659  0.00  0.00            
ATOM   1873  N   GLY X 132      11.192 -19.602  -4.295  0.00  0.00            
ATOM   1874  H   GLY X 132      10.208 -19.730  -4.484  0.00  0.00            
ATOM   1875  CA  GLY X 132      11.748 -20.286  -3.153  0.00  0.00            
ATOM   1876  HA2 GLY X 132      12.499 -21.023  -3.435  0.00  0.00            
ATOM   1877  HA3 GLY X 132      12.299 -19.580  -2.531  0.00  0.00            
ATOM   1878  C   GLY X 132      10.708 -21.058  -2.360  0.00  0.00            
ATOM   1879  O   GLY X 132       9.723 -20.510  -1.911  0.00  0.00            
ATOM   1880  N   ARG X 133      10.989 -22.364  -2.129  0.00  0.00            
ATOM   1881  H   ARG X 133      11.912 -22.712  -2.348  0.00  0.00            
ATOM   1882  CA  ARG X 133      10.047 -23.279  -1.646  0.00  0.00            
ATOM   1883  HA  ARG X 133       9.222 -23.251  -2.358  0.00  0.00            
ATOM   1884  CB  ARG X 133      10.704 -24.619  -1.734  0.00  0.00            
ATOM   1885  HB2 ARG X 133      11.696 -24.519  -1.293  0.00  0.00            
ATOM   1886  HB3 ARG X 133      10.107 -25.257  -1.084  0.00  0.00            
ATOM   1887  CG  ARG X 133      10.696 -25.187  -3.158  0.00  0.00            
ATOM   1888  HG2 ARG X 133      10.923 -24.420  -3.899  0.00  0.00            
ATOM   1889  HG3 ARG X 133      11.533 -25.883  -3.214  0.00  0.00            
ATOM   1890  CD  ARG X 133       9.402 -25.867  -3.549  0.00  0.00            
ATOM   1891  HD2 ARG X 133       9.045 -26.478  -2.720  0.00  0.00            
ATOM   1892  HD3 ARG X 133       8.725 -25.042  -3.775  0.00  0.00            
ATOM   1893  NE  ARG X 133       9.531 -26.778  -4.718  0.00  0.00            
ATOM   1894  HE  ARG X 133      10.450 -27.148  -4.911  0.00  0.00            
ATOM   1895  CZ  ARG X 133       8.566 -27.320  -5.479  0.00  0.00            
ATOM   1896  NH1 ARG X 133       7.356 -26.992  -5.226  0.00  0.00            
ATOM   1897 HH11 ARG X 133       7.124 -26.415  -4.430  0.00  0.00            
ATOM   1898 HH12 ARG X 133       6.603 -27.379  -5.777  0.00  0.00            
ATOM   1899  NH2 ARG X 133       8.787 -28.091  -6.437  0.00  0.00            
ATOM   1900 HH21 ARG X 133       9.745 -28.346  -6.633  0.00  0.00            
ATOM   1901 HH22 ARG X 133       7.990 -28.566  -6.836  0.00  0.00            
ATOM   1902  C   ARG X 133       9.558 -22.796  -0.267  0.00  0.00            
ATOM   1903  O   ARG X 133       8.325 -22.659   0.021  0.00  0.00            
ATOM   1904  N   LYS X 134      10.548 -22.473   0.612  0.00  0.00            
ATOM   1905  H   LYS X 134      11.508 -22.690   0.384  0.00  0.00            
ATOM   1906  CA  LYS X 134      10.312 -21.941   1.981  0.00  0.00            
ATOM   1907  HA  LYS X 134       9.641 -22.587   2.546  0.00  0.00            
ATOM   1908  CB  LYS X 134      11.666 -22.041   2.721  0.00  0.00            
ATOM   1909  HB2 LYS X 134      11.997 -23.078   2.777  0.00  0.00            
ATOM   1910  HB3 LYS X 134      12.450 -21.495   2.197  0.00  0.00            
ATOM   1911  CG  LYS X 134      11.529 -21.549   4.127  0.00  0.00            
ATOM   1912  HG2 LYS X 134      11.004 -20.594   4.116  0.00  0.00            
ATOM   1913  HG3 LYS X 134      10.918 -22.249   4.698  0.00  0.00            
ATOM   1914  CD  LYS X 134      12.888 -21.347   4.811  0.00  0.00            
ATOM   1915  HD2 LYS X 134      13.434 -22.287   4.744  0.00  0.00            
ATOM   1916  HD3 LYS X 134      13.439 -20.569   4.281  0.00  0.00            
ATOM   1917  CE  LYS X 134      12.688 -21.120   6.342  0.00  0.00            
ATOM   1918  HE2 LYS X 134      12.200 -20.158   6.497  0.00  0.00            
ATOM   1919  HE3 LYS X 134      12.062 -21.923   6.732  0.00  0.00            
ATOM   1920  NZ  LYS X 134      13.980 -21.182   7.043  0.00  0.00            
ATOM   1921  HZ1 LYS X 134      14.473 -20.301   7.061  0.00  0.00            
ATOM   1922  HZ2 LYS X 134      13.885 -21.558   7.976  0.00  0.00            
ATOM   1923  HZ3 LYS X 134      14.621 -21.792   6.554  0.00  0.00            
ATOM   1924  C   LYS X 134       9.709 -20.518   1.983  0.00  0.00            
ATOM   1925  O   LYS X 134       8.701 -20.310   2.665  0.00  0.00            
ATOM   1926  N   ARG X 135      10.188 -19.625   1.094  0.00  0.00            
ATOM   1927  H   ARG X 135      10.982 -19.810   0.498  0.00  0.00            
ATOM   1928  CA  ARG X 135       9.767 -18.213   0.930  0.00  0.00            
ATOM   1929  HA  ARG X 135       9.747 -17.802   1.940  0.00  0.00            
ATOM   1930  CB  ARG X 135      10.514 -17.348  -0.101  0.00  0.00            
ATOM   1931  HB2 ARG X 135      10.718 -18.029  -0.927  0.00  0.00            
ATOM   1932  HB3 ARG X 135       9.903 -16.469  -0.306  0.00  0.00            
ATOM   1933  CG  ARG X 135      11.818 -16.854   0.469  0.00  0.00            
ATOM   1934  HG2 ARG X 135      11.665 -16.242   1.357  0.00  0.00            
ATOM   1935  HG3 ARG X 135      12.452 -17.682   0.789  0.00  0.00            
ATOM   1936  CD  ARG X 135      12.486 -16.012  -0.684  0.00  0.00            
ATOM   1937  HD2 ARG X 135      13.490 -15.723  -0.374  0.00  0.00            
ATOM   1938  HD3 ARG X 135      12.532 -16.721  -1.512  0.00  0.00            
ATOM   1939  NE  ARG X 135      11.774 -14.780  -1.115  0.00  0.00            
ATOM   1940  HE  ARG X 135      11.446 -14.669  -2.063  0.00  0.00            
ATOM   1941  CZ  ARG X 135      11.577 -13.669  -0.454  0.00  0.00            
ATOM   1942  NH1 ARG X 135      12.237 -13.471   0.680  0.00  0.00            
ATOM   1943 HH11 ARG X 135      12.961 -14.117   0.963  0.00  0.00            
ATOM   1944 HH12 ARG X 135      12.083 -12.573   1.115  0.00  0.00            
ATOM   1945  NH2 ARG X 135      10.888 -12.725  -0.954  0.00  0.00            
ATOM   1946 HH21 ARG X 135      10.556 -12.780  -1.906  0.00  0.00            
ATOM   1947 HH22 ARG X 135      10.985 -11.794  -0.575  0.00  0.00            
ATOM   1948  C   ARG X 135       8.197 -18.220   0.569  0.00  0.00            
ATOM   1949  O   ARG X 135       7.443 -17.457   1.165  0.00  0.00            
ATOM   1950  N   GLN X 136       7.847 -18.939  -0.532  0.00  0.00            
ATOM   1951  H   GLN X 136       8.561 -19.503  -0.972  0.00  0.00            
ATOM   1952  CA  GLN X 136       6.477 -19.124  -1.008  0.00  0.00            
ATOM   1953  HA  GLN X 136       6.153 -18.097  -1.178  0.00  0.00            
ATOM   1954  CB  GLN X 136       6.412 -20.018  -2.222  0.00  0.00            
ATOM   1955  HB2 GLN X 136       6.950 -20.949  -2.043  0.00  0.00            
ATOM   1956  HB3 GLN X 136       5.396 -20.229  -2.557  0.00  0.00            
ATOM   1957  CG  GLN X 136       7.091 -19.306  -3.431  0.00  0.00            
ATOM   1958  HG2 GLN X 136       6.507 -18.479  -3.836  0.00  0.00            
ATOM   1959  HG3 GLN X 136       7.992 -18.826  -3.048  0.00  0.00            
ATOM   1960  CD  GLN X 136       7.369 -20.306  -4.584  0.00  0.00            
ATOM   1961  OE1 GLN X 136       8.499 -20.638  -4.898  0.00  0.00            
ATOM   1962  NE2 GLN X 136       6.404 -20.983  -5.159  0.00  0.00            
ATOM   1963 HE21 GLN X 136       6.774 -21.821  -5.584  0.00  0.00            
ATOM   1964 HE22 GLN X 136       5.456 -20.734  -4.914  0.00  0.00            
ATOM   1965  C   GLN X 136       5.697 -19.778   0.082  0.00  0.00            
ATOM   1966  O   GLN X 136       4.603 -19.314   0.405  0.00  0.00            
ATOM   1967  N   THR X 137       6.210 -20.790   0.726  0.00  0.00            
ATOM   1968  H   THR X 137       6.986 -21.280   0.303  0.00  0.00            
ATOM   1969  CA  THR X 137       5.375 -21.476   1.794  0.00  0.00            
ATOM   1970  HA  THR X 137       4.394 -21.623   1.342  0.00  0.00            
ATOM   1971  CB  THR X 137       6.002 -22.847   2.246  0.00  0.00            
ATOM   1972  HB  THR X 137       6.887 -22.588   2.826  0.00  0.00            
ATOM   1973  CG2 THR X 137       5.090 -23.608   3.165  0.00  0.00            
ATOM   1974 HG21 THR X 137       4.157 -23.985   2.748  0.00  0.00            
ATOM   1975 HG22 THR X 137       5.589 -24.537   3.437  0.00  0.00            
ATOM   1976 HG23 THR X 137       4.877 -23.028   4.063  0.00  0.00            
ATOM   1977  OG1 THR X 137       6.218 -23.643   1.152  0.00  0.00            
ATOM   1978  HG1 THR X 137       6.985 -23.265   0.716  0.00  0.00            
ATOM   1979  C   THR X 137       5.049 -20.568   2.984  0.00  0.00            
ATOM   1980  O   THR X 137       3.864 -20.397   3.256  0.00  0.00            
ATOM   1981  N   GLN X 138       6.112 -20.065   3.638  0.00  0.00            
ATOM   1982  H   GLN X 138       7.005 -20.029   3.170  0.00  0.00            
ATOM   1983  CA  GLN X 138       5.901 -19.264   4.832  0.00  0.00            
ATOM   1984  HA  GLN X 138       5.293 -19.955   5.416  0.00  0.00            
ATOM   1985  CB  GLN X 138       7.119 -19.025   5.677  0.00  0.00            
ATOM   1986  HB2 GLN X 138       6.747 -18.600   6.609  0.00  0.00            
ATOM   1987  HB3 GLN X 138       7.525 -20.007   5.917  0.00  0.00            
ATOM   1988  CG  GLN X 138       8.240 -18.100   5.152  0.00  0.00            
ATOM   1989  HG2 GLN X 138       8.226 -18.195   4.066  0.00  0.00            
ATOM   1990  HG3 GLN X 138       8.054 -17.059   5.412  0.00  0.00            
ATOM   1991  CD  GLN X 138       9.642 -18.457   5.567  0.00  0.00            
ATOM   1992  OE1 GLN X 138       9.959 -19.443   6.261  0.00  0.00            
ATOM   1993  NE2 GLN X 138      10.580 -17.613   5.237  0.00  0.00            
ATOM   1994 HE21 GLN X 138      11.531 -17.925   5.374  0.00  0.00            
ATOM   1995 HE22 GLN X 138      10.417 -16.905   4.535  0.00  0.00            
ATOM   1996  C   GLN X 138       5.085 -17.974   4.530  0.00  0.00            
ATOM   1997  O   GLN X 138       4.327 -17.528   5.392  0.00  0.00            
ATOM   1998  N   ALA X 139       5.260 -17.364   3.269  0.00  0.00            
ATOM   1999  H   ALA X 139       5.862 -17.737   2.550  0.00  0.00            
ATOM   2000  CA  ALA X 139       4.484 -16.190   2.905  0.00  0.00            
ATOM   2001  HA  ALA X 139       4.472 -15.460   3.715  0.00  0.00            
ATOM   2002  CB  ALA X 139       5.229 -15.474   1.759  0.00  0.00            
ATOM   2003  HB1 ALA X 139       6.251 -15.299   2.095  0.00  0.00            
ATOM   2004  HB2 ALA X 139       5.356 -16.077   0.859  0.00  0.00            
ATOM   2005  HB3 ALA X 139       4.658 -14.610   1.419  0.00  0.00            
ATOM   2006  C   ALA X 139       2.978 -16.494   2.518  0.00  0.00            
ATOM   2007  O   ALA X 139       2.107 -15.627   2.618  0.00  0.00            
ATOM   2008  N   ALA X 140       2.699 -17.760   2.083  0.00  0.00            
ATOM   2009  H   ALA X 140       3.445 -18.400   1.852  0.00  0.00            
ATOM   2010  CA  ALA X 140       1.290 -18.162   1.839  0.00  0.00            
ATOM   2011  HA  ALA X 140       0.813 -17.452   1.162  0.00  0.00            
ATOM   2012  CB  ALA X 140       1.217 -19.497   1.249  0.00  0.00            
ATOM   2013  HB1 ALA X 140       0.196 -19.815   1.036  0.00  0.00            
ATOM   2014  HB2 ALA X 140       1.633 -19.444   0.243  0.00  0.00            
ATOM   2015  HB3 ALA X 140       1.702 -20.227   1.896  0.00  0.00            
ATOM   2016  C   ALA X 140       0.444 -18.152   3.052  0.00  0.00            
ATOM   2017  O   ALA X 140      -0.683 -17.735   2.920  0.00  0.00            
ATOM   2018  N   ALA X 141       0.985 -18.606   4.215  0.00  0.00            
ATOM   2019  H   ALA X 141       1.909 -19.013   4.247  0.00  0.00            
ATOM   2020  CA  ALA X 141       0.404 -18.306   5.547  0.00  0.00            
ATOM   2021  HA  ALA X 141      -0.668 -18.301   5.358  0.00  0.00            
ATOM   2022  CB  ALA X 141       0.626 -19.479   6.499  0.00  0.00            
ATOM   2023  HB1 ALA X 141       0.136 -19.226   7.439  0.00  0.00            
ATOM   2024  HB2 ALA X 141       0.196 -20.382   6.065  0.00  0.00            
ATOM   2025  HB3 ALA X 141       1.686 -19.718   6.595  0.00  0.00            
ATOM   2026  C   ALA X 141       0.729 -16.856   6.086  0.00  0.00            
ATOM   2027  O   ALA X 141      -0.013 -16.429   6.999  0.00  0.00            
ATOM   2028  N   GLY X 142       1.691 -16.111   5.541  0.00  0.00            
ATOM   2029  H   GLY X 142       2.193 -16.551   4.782  0.00  0.00            
ATOM   2030  CA  GLY X 142       2.113 -14.829   6.032  0.00  0.00            
ATOM   2031  HA2 GLY X 142       2.288 -14.833   7.108  0.00  0.00            
ATOM   2032  HA3 GLY X 142       3.113 -14.615   5.650  0.00  0.00            
ATOM   2033  C   GLY X 142       1.068 -13.822   5.663  0.00  0.00            
ATOM   2034  O   GLY X 142       0.607 -13.147   6.525  0.00  0.00            
ATOM   2035  N   VAL X 143       0.607 -13.864   4.427  0.00  0.00            
ATOM   2036  H   VAL X 143       1.095 -14.408   3.731  0.00  0.00            
ATOM   2037  CA  VAL X 143      -0.218 -12.792   3.926  0.00  0.00            
ATOM   2038  HA  VAL X 143       0.081 -11.820   4.318  0.00  0.00            
ATOM   2039  CB  VAL X 143      -0.280 -12.748   2.388  0.00  0.00            
ATOM   2040  HB  VAL X 143      -0.952 -11.945   2.088  0.00  0.00            
ATOM   2041  CG1 VAL X 143       1.091 -12.441   1.755  0.00  0.00            
ATOM   2042 HG11 VAL X 143       0.938 -12.152   0.714  0.00  0.00            
ATOM   2043 HG12 VAL X 143       1.497 -11.633   2.363  0.00  0.00            
ATOM   2044 HG13 VAL X 143       1.785 -13.278   1.834  0.00  0.00            
ATOM   2045  CG2 VAL X 143      -0.726 -14.149   1.827  0.00  0.00            
ATOM   2046 HG21 VAL X 143      -0.086 -14.987   2.107  0.00  0.00            
ATOM   2047 HG22 VAL X 143      -1.782 -14.318   2.041  0.00  0.00            
ATOM   2048 HG23 VAL X 143      -0.698 -14.075   0.740  0.00  0.00            
ATOM   2049  C   VAL X 143      -1.633 -13.058   4.416  0.00  0.00            
ATOM   2050  O   VAL X 143      -2.385 -12.186   4.701  0.00  0.00            
ATOM   2051  N   GLU X 144      -1.951 -14.279   4.696  0.00  0.00            
ATOM   2052  H   GLU X 144      -1.275 -14.968   4.397  0.00  0.00            
ATOM   2053  CA  GLU X 144      -3.249 -14.725   5.328  0.00  0.00            
ATOM   2054  HA  GLU X 144      -4.101 -14.134   4.991  0.00  0.00            
ATOM   2055  CB  GLU X 144      -3.604 -16.182   4.902  0.00  0.00            
ATOM   2056  HB2 GLU X 144      -2.708 -16.794   5.007  0.00  0.00            
ATOM   2057  HB3 GLU X 144      -4.344 -16.560   5.607  0.00  0.00            
ATOM   2058  CG  GLU X 144      -4.328 -16.307   3.522  0.00  0.00            
ATOM   2059  HG2 GLU X 144      -4.917 -15.394   3.431  0.00  0.00            
ATOM   2060  HG3 GLU X 144      -3.616 -16.274   2.698  0.00  0.00            
ATOM   2061  CD  GLU X 144      -5.236 -17.510   3.363  0.00  0.00            
ATOM   2062  OE1 GLU X 144      -4.688 -18.511   2.867  0.00  0.00            
ATOM   2063  OE2 GLU X 144      -6.427 -17.451   3.794  0.00  0.00            
ATOM   2064  C   GLU X 144      -3.242 -14.482   6.860  0.00  0.00            
ATOM   2065  O   GLU X 144      -4.307 -14.202   7.373  0.00  0.00            
ATOM   2066  N   ALA X 145      -2.093 -14.433   7.554  0.00  0.00            
ATOM   2067  H   ALA X 145      -1.198 -14.647   7.138  0.00  0.00            
ATOM   2068  CA  ALA X 145      -2.106 -13.855   8.901  0.00  0.00            
ATOM   2069  HA  ALA X 145      -2.886 -14.344   9.486  0.00  0.00            
ATOM   2070  CB  ALA X 145      -0.723 -14.306   9.570  0.00  0.00            
ATOM   2071  HB1 ALA X 145       0.175 -14.093   8.991  0.00  0.00            
ATOM   2072  HB2 ALA X 145      -0.628 -13.773  10.516  0.00  0.00            
ATOM   2073  HB3 ALA X 145      -0.962 -15.347   9.786  0.00  0.00            
ATOM   2074  C   ALA X 145      -2.207 -12.338   8.902  0.00  0.00            
ATOM   2075  O   ALA X 145      -2.946 -11.827   9.748  0.00  0.00            
ATOM   2076  N   MET X 146      -1.538 -11.649   7.936  0.00  0.00            
ATOM   2077  H   MET X 146      -1.221 -12.189   7.143  0.00  0.00            
ATOM   2078  CA  MET X 146      -1.763 -10.137   7.764  0.00  0.00            
ATOM   2079  HA  MET X 146      -1.612  -9.662   8.733  0.00  0.00            
ATOM   2080  CB  MET X 146      -0.877  -9.402   6.746  0.00  0.00            
ATOM   2081  HB2 MET X 146       0.116  -9.802   6.947  0.00  0.00            
ATOM   2082  HB3 MET X 146      -1.237  -9.673   5.754  0.00  0.00            
ATOM   2083  CG  MET X 146      -0.762  -7.862   7.032  0.00  0.00            
ATOM   2084  HG2 MET X 146      -0.486  -7.393   6.088  0.00  0.00            
ATOM   2085  HG3 MET X 146      -1.756  -7.458   7.227  0.00  0.00            
ATOM   2086  SD  MET X 146       0.399  -7.168   8.248  0.00  0.00            
ATOM   2087  CE  MET X 146       0.382  -5.445   7.697  0.00  0.00            
ATOM   2088  HE1 MET X 146       0.868  -4.872   8.488  0.00  0.00            
ATOM   2089  HE2 MET X 146       0.962  -5.331   6.781  0.00  0.00            
ATOM   2090  HE3 MET X 146      -0.617  -5.032   7.565  0.00  0.00            
ATOM   2091  C   MET X 146      -3.216  -9.750   7.451  0.00  0.00            
ATOM   2092  O   MET X 146      -3.712  -8.805   8.113  0.00  0.00            
ATOM   2093  N   LYS X 147      -4.007 -10.524   6.725  0.00  0.00            
ATOM   2094  H   LYS X 147      -3.587 -11.189   6.091  0.00  0.00            
ATOM   2095  CA  LYS X 147      -5.395 -10.189   6.411  0.00  0.00            
ATOM   2096  HA  LYS X 147      -5.435  -9.148   6.087  0.00  0.00            
ATOM   2097  CB  LYS X 147      -5.851 -11.078   5.228  0.00  0.00            
ATOM   2098  HB2 LYS X 147      -5.076 -11.056   4.461  0.00  0.00            
ATOM   2099  HB3 LYS X 147      -5.930 -12.073   5.666  0.00  0.00            
ATOM   2100  CG  LYS X 147      -7.132 -10.575   4.650  0.00  0.00            
ATOM   2101  HG2 LYS X 147      -7.987 -10.560   5.325  0.00  0.00            
ATOM   2102  HG3 LYS X 147      -7.035  -9.518   4.401  0.00  0.00            
ATOM   2103  CD  LYS X 147      -7.422 -11.383   3.338  0.00  0.00            
ATOM   2104  HD2 LYS X 147      -8.261 -10.900   2.837  0.00  0.00            
ATOM   2105  HD3 LYS X 147      -6.573 -11.344   2.656  0.00  0.00            
ATOM   2106  CE  LYS X 147      -7.948 -12.790   3.596  0.00  0.00            
ATOM   2107  HE2 LYS X 147      -7.740 -13.461   2.762  0.00  0.00            
ATOM   2108  HE3 LYS X 147      -7.345 -13.176   4.419  0.00  0.00            
ATOM   2109  NZ  LYS X 147      -9.388 -12.841   3.992  0.00  0.00            
ATOM   2110  HZ1 LYS X 147      -9.970 -12.447   3.266  0.00  0.00            
ATOM   2111  HZ2 LYS X 147      -9.583 -13.801   4.240  0.00  0.00            
ATOM   2112  HZ3 LYS X 147      -9.654 -12.341   4.828  0.00  0.00            
ATOM   2113  C   LYS X 147      -6.350 -10.248   7.566  0.00  0.00            
ATOM   2114  O   LYS X 147      -7.278  -9.483   7.550  0.00  0.00            
ATOM   2115  N   ALA X 148      -6.184 -11.269   8.408  0.00  0.00            
ATOM   2116  H   ALA X 148      -5.561 -12.025   8.162  0.00  0.00            
ATOM   2117  CA  ALA X 148      -7.039 -11.470   9.573  0.00  0.00            
ATOM   2118  HA  ALA X 148      -8.060 -11.597   9.215  0.00  0.00            
ATOM   2119  CB  ALA X 148      -6.671 -12.766  10.364  0.00  0.00            
ATOM   2120  HB1 ALA X 148      -7.305 -12.634  11.241  0.00  0.00            
ATOM   2121  HB2 ALA X 148      -6.899 -13.597   9.697  0.00  0.00            
ATOM   2122  HB3 ALA X 148      -5.626 -12.696  10.662  0.00  0.00            
ATOM   2123  C   ALA X 148      -6.785 -10.299  10.617  0.00  0.00            
ATOM   2124  O   ALA X 148      -7.700  -9.717  11.185  0.00  0.00            
ATOM   2125  N   ALA X 149      -5.504  -9.907  10.758  0.00  0.00            
ATOM   2126  H   ALA X 149      -4.758 -10.411  10.301  0.00  0.00            
ATOM   2127  CA  ALA X 149      -5.087  -8.906  11.721  0.00  0.00            
ATOM   2128  HA  ALA X 149      -5.622  -8.998  12.667  0.00  0.00            
ATOM   2129  CB  ALA X 149      -3.556  -9.063  11.995  0.00  0.00            
ATOM   2130  HB1 ALA X 149      -3.029  -9.029  11.042  0.00  0.00            
ATOM   2131  HB2 ALA X 149      -3.232  -8.275  12.675  0.00  0.00            
ATOM   2132  HB3 ALA X 149      -3.421 -10.046  12.444  0.00  0.00            
ATOM   2133  C   ALA X 149      -5.421  -7.410  11.251  0.00  0.00            
ATOM   2134  O   ALA X 149      -5.825  -6.550  12.068  0.00  0.00            
ATOM   2135  N   VAL X 150      -5.348  -7.057   9.950  0.00  0.00            
ATOM   2136  H   VAL X 150      -5.151  -7.734   9.227  0.00  0.00            
ATOM   2137  CA  VAL X 150      -5.614  -5.734   9.447  0.00  0.00            
ATOM   2138  HA  VAL X 150      -5.178  -5.032  10.157  0.00  0.00            
ATOM   2139  CB  VAL X 150      -4.959  -5.394   8.117  0.00  0.00            
ATOM   2140  HB  VAL X 150      -5.167  -4.358   7.852  0.00  0.00            
ATOM   2141  CG1 VAL X 150      -3.462  -5.483   8.215  0.00  0.00            
ATOM   2142 HG11 VAL X 150      -2.959  -5.430   7.249  0.00  0.00            
ATOM   2143 HG12 VAL X 150      -3.167  -4.717   8.932  0.00  0.00            
ATOM   2144 HG13 VAL X 150      -3.266  -6.470   8.635  0.00  0.00            
ATOM   2145  CG2 VAL X 150      -5.520  -6.168   6.929  0.00  0.00            
ATOM   2146 HG21 VAL X 150      -5.301  -7.228   7.060  0.00  0.00            
ATOM   2147 HG22 VAL X 150      -6.593  -6.004   6.821  0.00  0.00            
ATOM   2148 HG23 VAL X 150      -4.859  -5.963   6.087  0.00  0.00            
ATOM   2149  C   VAL X 150      -7.166  -5.379   9.446  0.00  0.00            
ATOM   2150  O   VAL X 150      -8.029  -6.227   9.695  0.00  0.00            
ATOM   2151  N   ASP X 151      -7.569  -4.104   9.224  0.00  0.00            
ATOM   2152  H   ASP X 151      -6.881  -3.371   9.322  0.00  0.00            
ATOM   2153  CA  ASP X 151      -8.941  -3.742   8.733  0.00  0.00            
ATOM   2154  HA  ASP X 151      -9.761  -4.304   9.181  0.00  0.00            
ATOM   2155  CB  ASP X 151      -9.266  -2.405   9.093  0.00  0.00            
ATOM   2156  HB2 ASP X 151      -8.590  -1.642   8.704  0.00  0.00            
ATOM   2157  HB3 ASP X 151     -10.266  -2.297   8.671  0.00  0.00            
ATOM   2158  CG  ASP X 151      -9.493  -2.175  10.579  0.00  0.00            
ATOM   2159  OD1 ASP X 151      -8.741  -1.390  11.176  0.00  0.00            
ATOM   2160  OD2 ASP X 151     -10.443  -2.802  11.100  0.00  0.00            
ATOM   2161  C   ASP X 151      -9.072  -3.824   7.147  0.00  0.00            
ATOM   2162  O   ASP X 151     -10.156  -4.239   6.735  0.00  0.00            
ATOM   2163  N   THR X 152      -7.957  -3.562   6.428  0.00  0.00            
ATOM   2164  H   THR X 152      -7.104  -3.312   6.906  0.00  0.00            
ATOM   2165  CA  THR X 152      -7.937  -3.717   5.014  0.00  0.00            
ATOM   2166  HA  THR X 152      -8.591  -4.562   4.800  0.00  0.00            
ATOM   2167  CB  THR X 152      -8.625  -2.486   4.312  0.00  0.00            
ATOM   2168  HB  THR X 152      -8.112  -1.596   4.674  0.00  0.00            
ATOM   2169  CG2 THR X 152      -8.489  -2.515   2.833  0.00  0.00            
ATOM   2170 HG21 THR X 152      -8.734  -3.527   2.511  0.00  0.00            
ATOM   2171 HG22 THR X 152      -9.186  -1.790   2.413  0.00  0.00            
ATOM   2172 HG23 THR X 152      -7.471  -2.173   2.646  0.00  0.00            
ATOM   2173  OG1 THR X 152     -10.002  -2.306   4.534  0.00  0.00            
ATOM   2174  HG1 THR X 152     -10.230  -2.441   5.456  0.00  0.00            
ATOM   2175  C   THR X 152      -6.578  -3.983   4.513  0.00  0.00            
ATOM   2176  O   THR X 152      -5.655  -3.374   4.960  0.00  0.00            
ATOM   2177  N   LEU X 153      -6.427  -4.942   3.611  0.00  0.00            
ATOM   2178  H   LEU X 153      -7.281  -5.310   3.220  0.00  0.00            
ATOM   2179  CA  LEU X 153      -5.131  -5.408   3.025  0.00  0.00            
ATOM   2180  HA  LEU X 153      -4.348  -4.778   3.446  0.00  0.00            
ATOM   2181  CB  LEU X 153      -4.884  -6.950   3.312  0.00  0.00            
ATOM   2182  HB2 LEU X 153      -5.317  -7.136   4.295  0.00  0.00            
ATOM   2183  HB3 LEU X 153      -5.581  -7.471   2.654  0.00  0.00            
ATOM   2184  CG  LEU X 153      -3.493  -7.521   3.152  0.00  0.00            
ATOM   2185  HG  LEU X 153      -3.170  -7.198   2.162  0.00  0.00            
ATOM   2186  CD1 LEU X 153      -2.484  -6.949   4.128  0.00  0.00            
ATOM   2187 HD11 LEU X 153      -1.525  -7.459   4.041  0.00  0.00            
ATOM   2188 HD12 LEU X 153      -2.460  -5.875   3.938  0.00  0.00            
ATOM   2189 HD13 LEU X 153      -2.879  -7.065   5.137  0.00  0.00            
ATOM   2190  CD2 LEU X 153      -3.401  -9.064   3.217  0.00  0.00            
ATOM   2191 HD21 LEU X 153      -4.201  -9.624   2.733  0.00  0.00            
ATOM   2192 HD22 LEU X 153      -2.444  -9.291   2.747  0.00  0.00            
ATOM   2193 HD23 LEU X 153      -3.489  -9.352   4.265  0.00  0.00            
ATOM   2194  C   LEU X 153      -5.099  -5.094   1.543  0.00  0.00            
ATOM   2195  O   LEU X 153      -6.112  -5.200   0.889  0.00  0.00            
ATOM   2196  N   ILE X 154      -3.927  -4.782   1.078  0.00  0.00            
ATOM   2197  H   ILE X 154      -3.130  -4.853   1.693  0.00  0.00            
ATOM   2198  CA  ILE X 154      -3.641  -4.823  -0.354  0.00  0.00            
ATOM   2199  HA  ILE X 154      -4.534  -4.992  -0.955  0.00  0.00            
ATOM   2200  CB  ILE X 154      -3.179  -3.428  -0.702  0.00  0.00            
ATOM   2201  HB  ILE X 154      -2.190  -3.270  -0.273  0.00  0.00            
ATOM   2202  CG2 ILE X 154      -2.917  -3.481  -2.182  0.00  0.00            
ATOM   2203 HG21 ILE X 154      -3.706  -3.927  -2.787  0.00  0.00            
ATOM   2204 HG22 ILE X 154      -2.732  -2.487  -2.588  0.00  0.00            
ATOM   2205 HG23 ILE X 154      -2.030  -4.076  -2.397  0.00  0.00            
ATOM   2206  CG1 ILE X 154      -4.058  -2.196  -0.359  0.00  0.00            
ATOM   2207 HG12 ILE X 154      -3.986  -2.147   0.727  0.00  0.00            
ATOM   2208 HG13 ILE X 154      -3.694  -1.296  -0.853  0.00  0.00            
ATOM   2209  CD1 ILE X 154      -5.508  -2.345  -0.868  0.00  0.00            
ATOM   2210 HD11 ILE X 154      -6.096  -2.921  -0.154  0.00  0.00            
ATOM   2211 HD12 ILE X 154      -5.905  -1.331  -0.932  0.00  0.00            
ATOM   2212 HD13 ILE X 154      -5.511  -2.834  -1.841  0.00  0.00            
ATOM   2213  C   ILE X 154      -2.592  -5.889  -0.578  0.00  0.00            
ATOM   2214  O   ILE X 154      -1.599  -6.040   0.175  0.00  0.00            
ATOM   2215  N   VAL X 155      -2.827  -6.677  -1.576  0.00  0.00            
ATOM   2216  H   VAL X 155      -3.688  -6.627  -2.104  0.00  0.00            
ATOM   2217  CA  VAL X 155      -2.046  -7.866  -1.949  0.00  0.00            
ATOM   2218  HA  VAL X 155      -1.137  -7.927  -1.350  0.00  0.00            
ATOM   2219  CB  VAL X 155      -2.773  -9.153  -1.781  0.00  0.00            
ATOM   2220  HB  VAL X 155      -3.532  -9.188  -2.562  0.00  0.00            
ATOM   2221  CG1 VAL X 155      -1.874 -10.377  -1.866  0.00  0.00            
ATOM   2222 HG11 VAL X 155      -2.347 -11.188  -2.417  0.00  0.00            
ATOM   2223 HG12 VAL X 155      -1.035 -10.226  -2.546  0.00  0.00            
ATOM   2224 HG13 VAL X 155      -1.539 -10.655  -0.867  0.00  0.00            
ATOM   2225  CG2 VAL X 155      -3.482  -9.289  -0.370  0.00  0.00            
ATOM   2226 HG21 VAL X 155      -3.874 -10.298  -0.247  0.00  0.00            
ATOM   2227 HG22 VAL X 155      -2.729  -9.224   0.416  0.00  0.00            
ATOM   2228 HG23 VAL X 155      -4.275  -8.550  -0.270  0.00  0.00            
ATOM   2229  C   VAL X 155      -1.527  -7.802  -3.379  0.00  0.00            
ATOM   2230  O   VAL X 155      -2.288  -7.540  -4.277  0.00  0.00            
ATOM   2231  N   ILE X 156      -0.250  -7.974  -3.611  0.00  0.00            
ATOM   2232  H   ILE X 156       0.313  -7.975  -2.772  0.00  0.00            
ATOM   2233  CA  ILE X 156       0.326  -7.997  -4.874  0.00  0.00            
ATOM   2234  HA  ILE X 156      -0.445  -8.039  -5.644  0.00  0.00            
ATOM   2235  CB  ILE X 156       1.092  -6.699  -5.165  0.00  0.00            
ATOM   2236  HB  ILE X 156       1.647  -6.396  -4.277  0.00  0.00            
ATOM   2237  CG2 ILE X 156       2.099  -6.811  -6.357  0.00  0.00            
ATOM   2238 HG21 ILE X 156       2.951  -7.437  -6.091  0.00  0.00            
ATOM   2239 HG22 ILE X 156       1.579  -7.279  -7.193  0.00  0.00            
ATOM   2240 HG23 ILE X 156       2.564  -5.859  -6.612  0.00  0.00            
ATOM   2241  CG1 ILE X 156       0.113  -5.553  -5.509  0.00  0.00            
ATOM   2242 HG12 ILE X 156      -0.214  -5.608  -6.548  0.00  0.00            
ATOM   2243 HG13 ILE X 156      -0.798  -5.537  -4.913  0.00  0.00            
ATOM   2244  CD1 ILE X 156       0.760  -4.139  -5.384  0.00  0.00            
ATOM   2245 HD11 ILE X 156       1.848  -4.140  -5.323  0.00  0.00            
ATOM   2246 HD12 ILE X 156       0.489  -3.509  -6.232  0.00  0.00            
ATOM   2247 HD13 ILE X 156       0.370  -3.735  -4.451  0.00  0.00            
ATOM   2248  C   ILE X 156       1.160  -9.265  -4.938  0.00  0.00            
ATOM   2249  O   ILE X 156       2.156  -9.357  -4.172  0.00  0.00            
ATOM   2250  N   PRO X 157       0.894 -10.201  -5.886  0.00  0.00            
ATOM   2251  CD  PRO X 157      -0.435 -10.420  -6.547  0.00  0.00            
ATOM   2252  HD2 PRO X 157      -0.551  -9.771  -7.414  0.00  0.00            
ATOM   2253  HD3 PRO X 157      -1.364 -10.327  -5.985  0.00  0.00            
ATOM   2254  CG  PRO X 157      -0.418 -11.889  -6.950  0.00  0.00            
ATOM   2255  HG2 PRO X 157      -1.066 -11.980  -7.822  0.00  0.00            
ATOM   2256  HG3 PRO X 157      -0.591 -12.584  -6.129  0.00  0.00            
ATOM   2257  CB  PRO X 157       1.067 -12.033  -7.414  0.00  0.00            
ATOM   2258  HB2 PRO X 157       1.109 -11.616  -8.420  0.00  0.00            
ATOM   2259  HB3 PRO X 157       1.325 -13.090  -7.341  0.00  0.00            
ATOM   2260  CA  PRO X 157       1.797 -11.262  -6.367  0.00  0.00            
ATOM   2261  HA  PRO X 157       1.980 -11.824  -5.450  0.00  0.00            
ATOM   2262  C   PRO X 157       3.045 -10.660  -6.992  0.00  0.00            
ATOM   2263  O   PRO X 157       3.015  -9.919  -7.975  0.00  0.00            
ATOM   2264  N   ASN X 158       4.178 -11.108  -6.540  0.00  0.00            
ATOM   2265  H   ASN X 158       4.296 -11.716  -5.741  0.00  0.00            
ATOM   2266  CA  ASN X 158       5.372 -10.824  -7.363  0.00  0.00            
ATOM   2267  HA  ASN X 158       5.284  -9.766  -7.608  0.00  0.00            
ATOM   2268  CB  ASN X 158       6.605 -10.927  -6.472  0.00  0.00            
ATOM   2269  HB2 ASN X 158       6.405 -10.413  -5.532  0.00  0.00            
ATOM   2270  HB3 ASN X 158       6.815 -11.980  -6.289  0.00  0.00            
ATOM   2271  CG  ASN X 158       7.861 -10.436  -6.937  0.00  0.00            
ATOM   2272  OD1 ASN X 158       7.920  -9.420  -7.710  0.00  0.00            
ATOM   2273  ND2 ASN X 158       9.004 -11.101  -6.859  0.00  0.00            
ATOM   2274 HD21 ASN X 158       9.819 -10.731  -7.329  0.00  0.00            
ATOM   2275 HD22 ASN X 158       9.008 -11.943  -6.303  0.00  0.00            
ATOM   2276  C   ASN X 158       5.549 -11.597  -8.708  0.00  0.00            
ATOM   2277  O   ASN X 158       6.247 -11.147  -9.612  0.00  0.00            
ATOM   2278  N   ASP X 159       4.732 -12.582  -8.830  0.00  0.00            
ATOM   2279  H   ASP X 159       4.164 -12.832  -8.033  0.00  0.00            
ATOM   2280  CA  ASP X 159       4.448 -13.166 -10.148  0.00  0.00            
ATOM   2281  HA  ASP X 159       5.327 -13.678 -10.539  0.00  0.00            
ATOM   2282  CB  ASP X 159       3.336 -14.193  -9.942  0.00  0.00            
ATOM   2283  HB2 ASP X 159       2.522 -13.901  -9.280  0.00  0.00            
ATOM   2284  HB3 ASP X 159       2.829 -14.410 -10.882  0.00  0.00            
ATOM   2285  CG  ASP X 159       4.013 -15.500  -9.482  0.00  0.00            
ATOM   2286  OD1 ASP X 159       4.913 -15.933 -10.166  0.00  0.00            
ATOM   2287  OD2 ASP X 159       3.747 -16.001  -8.363  0.00  0.00            
ATOM   2288  C   ASP X 159       3.909 -12.211 -11.194  0.00  0.00            
ATOM   2289  O   ASP X 159       4.311 -12.479 -12.319  0.00  0.00            
ATOM   2290  N   ARG X 160       3.190 -11.168 -10.776  0.00  0.00            
ATOM   2291  H   ARG X 160       3.007 -11.061  -9.788  0.00  0.00            
ATOM   2292  CA  ARG X 160       2.648 -10.166 -11.710  0.00  0.00            
ATOM   2293  HA  ARG X 160       2.324 -10.663 -12.625  0.00  0.00            
ATOM   2294  CB  ARG X 160       1.372  -9.724 -10.996  0.00  0.00            
ATOM   2295  HB2 ARG X 160       1.497  -9.644  -9.917  0.00  0.00            
ATOM   2296  HB3 ARG X 160       1.112  -8.709 -11.297  0.00  0.00            
ATOM   2297  CG  ARG X 160       0.083 -10.593 -11.387  0.00  0.00            
ATOM   2298  HG2 ARG X 160      -0.251 -10.551 -12.425  0.00  0.00            
ATOM   2299  HG3 ARG X 160       0.202 -11.638 -11.101  0.00  0.00            
ATOM   2300  CD  ARG X 160      -1.105 -10.089 -10.541  0.00  0.00            
ATOM   2301  HD2 ARG X 160      -0.709  -9.840  -9.557  0.00  0.00            
ATOM   2302  HD3 ARG X 160      -1.562  -9.180 -10.929  0.00  0.00            
ATOM   2303  NE  ARG X 160      -2.137 -11.176 -10.399  0.00  0.00            
ATOM   2304  HE  ARG X 160      -1.781 -12.015  -9.962  0.00  0.00            
ATOM   2305  CZ  ARG X 160      -3.323 -11.232 -10.979  0.00  0.00            
ATOM   2306  NH1 ARG X 160      -3.859 -10.231 -11.646  0.00  0.00            
ATOM   2307 HH11 ARG X 160      -3.483  -9.297 -11.566  0.00  0.00            
ATOM   2308 HH12 ARG X 160      -4.830 -10.278 -11.917  0.00  0.00            
ATOM   2309  NH2 ARG X 160      -4.113 -12.290 -10.979  0.00  0.00            
ATOM   2310 HH21 ARG X 160      -3.722 -13.160 -10.649  0.00  0.00            
ATOM   2311 HH22 ARG X 160      -4.964 -12.197 -11.516  0.00  0.00            
ATOM   2312  C   ARG X 160       3.560  -8.949 -12.002  0.00  0.00            
ATOM   2313  O   ARG X 160       3.493  -8.315 -13.082  0.00  0.00            
ATOM   2314  N   LEU X 161       4.476  -8.748 -11.071  0.00  0.00            
ATOM   2315  H   LEU X 161       4.613  -9.319 -10.249  0.00  0.00            
ATOM   2316  CA  LEU X 161       5.570  -7.816 -11.213  0.00  0.00            
ATOM   2317  HA  LEU X 161       5.126  -6.902 -11.607  0.00  0.00            
ATOM   2318  CB  LEU X 161       6.212  -7.613  -9.807  0.00  0.00            
ATOM   2319  HB2 LEU X 161       6.506  -8.579  -9.396  0.00  0.00            
ATOM   2320  HB3 LEU X 161       7.089  -6.992  -9.991  0.00  0.00            
ATOM   2321  CG  LEU X 161       5.339  -6.812  -8.902  0.00  0.00            
ATOM   2322  HG  LEU X 161       4.557  -7.490  -8.558  0.00  0.00            
ATOM   2323  CD1 LEU X 161       6.095  -6.375  -7.597  0.00  0.00            
ATOM   2324 HD11 LEU X 161       5.439  -5.827  -6.920  0.00  0.00            
ATOM   2325 HD12 LEU X 161       6.411  -7.294  -7.104  0.00  0.00            
ATOM   2326 HD13 LEU X 161       7.019  -5.810  -7.720  0.00  0.00            
ATOM   2327  CD2 LEU X 161       4.647  -5.644  -9.562  0.00  0.00            
ATOM   2328 HD21 LEU X 161       5.368  -5.142 -10.209  0.00  0.00            
ATOM   2329 HD22 LEU X 161       3.834  -5.988 -10.201  0.00  0.00            
ATOM   2330 HD23 LEU X 161       4.347  -4.948  -8.779  0.00  0.00            
ATOM   2331  C   LEU X 161       6.499  -8.450 -12.270  0.00  0.00            
ATOM   2332  O   LEU X 161       6.732  -7.789 -13.338  0.00  0.00            
ATOM   2333  N   LEU X 162       6.942  -9.744 -12.072  0.00  0.00            
ATOM   2334  H   LEU X 162       6.659 -10.166 -11.199  0.00  0.00            
ATOM   2335  CA  LEU X 162       7.775 -10.544 -12.981  0.00  0.00            
ATOM   2336  HA  LEU X 162       8.492  -9.841 -13.405  0.00  0.00            
ATOM   2337  CB  LEU X 162       8.662 -11.470 -12.205  0.00  0.00            
ATOM   2338  HB2 LEU X 162       7.938 -12.167 -11.785  0.00  0.00            
ATOM   2339  HB3 LEU X 162       9.244 -12.056 -12.915  0.00  0.00            
ATOM   2340  CG  LEU X 162       9.553 -10.843 -11.135  0.00  0.00            
ATOM   2341  HG  LEU X 162       9.081  -9.997 -10.635  0.00  0.00            
ATOM   2342  CD1 LEU X 162       9.983 -11.896 -10.132  0.00  0.00            
ATOM   2343 HD11 LEU X 162      10.265 -12.773 -10.714  0.00  0.00            
ATOM   2344 HD12 LEU X 162      10.853 -11.585  -9.554  0.00  0.00            
ATOM   2345 HD13 LEU X 162       9.196 -12.139  -9.417  0.00  0.00            
ATOM   2346  CD2 LEU X 162      10.874 -10.353 -11.733  0.00  0.00            
ATOM   2347 HD21 LEU X 162      11.304 -11.158 -12.328  0.00  0.00            
ATOM   2348 HD22 LEU X 162      10.602  -9.533 -12.397  0.00  0.00            
ATOM   2349 HD23 LEU X 162      11.595 -10.039 -10.979  0.00  0.00            
ATOM   2350  C   LEU X 162       7.051 -11.091 -14.189  0.00  0.00            
ATOM   2351  O   LEU X 162       7.584 -11.859 -14.960  0.00  0.00            
ATOM   2352  N   ASP X 163       5.761 -10.720 -14.376  0.00  0.00            
ATOM   2353  H   ASP X 163       5.338 -10.106 -13.694  0.00  0.00            
ATOM   2354  CA  ASP X 163       5.001 -10.973 -15.597  0.00  0.00            
ATOM   2355  HA  ASP X 163       5.277 -11.952 -15.988  0.00  0.00            
ATOM   2356  CB  ASP X 163       3.519 -11.197 -15.422  0.00  0.00            
ATOM   2357  HB2 ASP X 163       3.375 -11.986 -14.683  0.00  0.00            
ATOM   2358  HB3 ASP X 163       3.012 -10.264 -15.179  0.00  0.00            
ATOM   2359  CG  ASP X 163       2.820 -11.787 -16.647  0.00  0.00            
ATOM   2360  OD1 ASP X 163       1.639 -11.353 -16.809  0.00  0.00            
ATOM   2361  OD2 ASP X 163       3.389 -12.542 -17.472  0.00  0.00            
ATOM   2362  C   ASP X 163       5.383  -9.948 -16.716  0.00  0.00            
ATOM   2363  O   ASP X 163       5.627 -10.275 -17.865  0.00  0.00            
ATOM   2364  N   ILE X 164       5.462  -8.626 -16.322  0.00  0.00            
ATOM   2365  H   ILE X 164       5.110  -8.353 -15.416  0.00  0.00            
ATOM   2366  CA  ILE X 164       5.711  -7.468 -17.217  0.00  0.00            
ATOM   2367  HA  ILE X 164       5.513  -7.672 -18.269  0.00  0.00            
ATOM   2368  CB  ILE X 164       4.977  -6.140 -16.865  0.00  0.00            
ATOM   2369  HB  ILE X 164       5.350  -5.444 -17.615  0.00  0.00            
ATOM   2370  CG2 ILE X 164       3.484  -6.475 -17.118  0.00  0.00            
ATOM   2371 HG21 ILE X 164       3.034  -7.147 -16.387  0.00  0.00            
ATOM   2372 HG22 ILE X 164       2.887  -5.563 -17.135  0.00  0.00            
ATOM   2373 HG23 ILE X 164       3.420  -6.994 -18.074  0.00  0.00            
ATOM   2374  CG1 ILE X 164       5.099  -5.609 -15.449  0.00  0.00            
ATOM   2375 HG12 ILE X 164       4.951  -6.388 -14.701  0.00  0.00            
ATOM   2376 HG13 ILE X 164       6.135  -5.351 -15.230  0.00  0.00            
ATOM   2377  CD1 ILE X 164       4.326  -4.310 -15.151  0.00  0.00            
ATOM   2378 HD11 ILE X 164       4.770  -3.860 -14.263  0.00  0.00            
ATOM   2379 HD12 ILE X 164       4.450  -3.577 -15.947  0.00  0.00            
ATOM   2380 HD13 ILE X 164       3.259  -4.402 -14.954  0.00  0.00            
ATOM   2381  C   ILE X 164       7.265  -7.146 -17.247  0.00  0.00            
ATOM   2382  O   ILE X 164       7.621  -6.179 -17.969  0.00  0.00            
ATOM   2383  N   VAL X 165       8.122  -7.759 -16.451  0.00  0.00            
ATOM   2384  H   VAL X 165       7.760  -8.514 -15.885  0.00  0.00            
ATOM   2385  CA  VAL X 165       9.621  -7.710 -16.630  0.00  0.00            
ATOM   2386  HA  VAL X 165       9.878  -7.357 -17.628  0.00  0.00            
ATOM   2387  CB  VAL X 165      10.316  -6.730 -15.549  0.00  0.00            
ATOM   2388  HB  VAL X 165      11.380  -6.690 -15.783  0.00  0.00            
ATOM   2389  CG1 VAL X 165       9.820  -5.258 -15.635  0.00  0.00            
ATOM   2390 HG11 VAL X 165      10.366  -4.531 -15.033  0.00  0.00            
ATOM   2391 HG12 VAL X 165       9.985  -5.042 -16.691  0.00  0.00            
ATOM   2392 HG13 VAL X 165       8.746  -5.273 -15.446  0.00  0.00            
ATOM   2393  CG2 VAL X 165      10.103  -7.193 -14.091  0.00  0.00            
ATOM   2394 HG21 VAL X 165      10.545  -8.182 -13.971  0.00  0.00            
ATOM   2395 HG22 VAL X 165      10.737  -6.604 -13.429  0.00  0.00            
ATOM   2396 HG23 VAL X 165       9.058  -7.147 -13.786  0.00  0.00            
ATOM   2397  C   VAL X 165      10.179  -9.155 -16.634  0.00  0.00            
ATOM   2398  O   VAL X 165       9.357 -10.021 -16.368  0.00  0.00            
ATOM   2399  N   ASP X 166      11.439  -9.426 -16.950  0.00  0.00            
ATOM   2400  H   ASP X 166      11.957  -8.638 -17.311  0.00  0.00            
ATOM   2401  CA  ASP X 166      12.012 -10.755 -16.974  0.00  0.00            
ATOM   2402  HA  ASP X 166      11.300 -11.383 -17.509  0.00  0.00            
ATOM   2403  CB  ASP X 166      13.323 -10.788 -17.685  0.00  0.00            
ATOM   2404  HB2 ASP X 166      13.090 -10.440 -18.692  0.00  0.00            
ATOM   2405  HB3 ASP X 166      14.063 -10.099 -17.279  0.00  0.00            
ATOM   2406  CG  ASP X 166      13.901 -12.197 -17.791  0.00  0.00            
ATOM   2407  OD1 ASP X 166      13.796 -12.816 -18.888  0.00  0.00            
ATOM   2408  OD2 ASP X 166      14.425 -12.770 -16.806  0.00  0.00            
ATOM   2409  C   ASP X 166      12.087 -11.425 -15.603  0.00  0.00            
ATOM   2410  O   ASP X 166      12.440 -10.715 -14.675  0.00  0.00            
ATOM   2411  N   LYS X 167      11.844 -12.727 -15.403  0.00  0.00            
ATOM   2412  H   LYS X 167      11.649 -13.328 -16.192  0.00  0.00            
ATOM   2413  CA  LYS X 167      11.887 -13.422 -14.047  0.00  0.00            
ATOM   2414  HA  LYS X 167      10.999 -13.044 -13.541  0.00  0.00            
ATOM   2415  CB  LYS X 167      11.638 -14.938 -14.232  0.00  0.00            
ATOM   2416  HB2 LYS X 167      11.481 -15.344 -13.232  0.00  0.00            
ATOM   2417  HB3 LYS X 167      10.696 -15.046 -14.770  0.00  0.00            
ATOM   2418  CG  LYS X 167      12.690 -15.752 -15.052  0.00  0.00            
ATOM   2419  HG2 LYS X 167      12.887 -15.282 -16.016  0.00  0.00            
ATOM   2420  HG3 LYS X 167      13.639 -15.665 -14.524  0.00  0.00            
ATOM   2421  CD  LYS X 167      12.339 -17.206 -15.276  0.00  0.00            
ATOM   2422  HD2 LYS X 167      11.277 -17.366 -15.462  0.00  0.00            
ATOM   2423  HD3 LYS X 167      12.854 -17.541 -16.176  0.00  0.00            
ATOM   2424  CE  LYS X 167      12.766 -18.021 -14.094  0.00  0.00            
ATOM   2425  HE2 LYS X 167      13.831 -17.859 -13.926  0.00  0.00            
ATOM   2426  HE3 LYS X 167      12.190 -17.708 -13.223  0.00  0.00            
ATOM   2427  NZ  LYS X 167      12.650 -19.488 -14.414  0.00  0.00            
ATOM   2428  HZ1 LYS X 167      13.418 -19.646 -15.050  0.00  0.00            
ATOM   2429  HZ2 LYS X 167      12.628 -20.064 -13.583  0.00  0.00            
ATOM   2430  HZ3 LYS X 167      11.724 -19.691 -14.764  0.00  0.00            
ATOM   2431  C   LYS X 167      13.136 -13.218 -13.169  0.00  0.00            
ATOM   2432  O   LYS X 167      13.058 -13.540 -11.994  0.00  0.00            
ATOM   2433  N   SER X 168      14.259 -12.748 -13.721  0.00  0.00            
ATOM   2434  H   SER X 168      14.206 -12.555 -14.711  0.00  0.00            
ATOM   2435  CA  SER X 168      15.515 -12.537 -12.995  0.00  0.00            
ATOM   2436  HA  SER X 168      15.515 -13.219 -12.145  0.00  0.00            
ATOM   2437  CB  SER X 168      16.639 -12.946 -13.942  0.00  0.00            
ATOM   2438  HB2 SER X 168      17.617 -12.877 -13.464  0.00  0.00            
ATOM   2439  HB3 SER X 168      16.534 -14.018 -14.112  0.00  0.00            
ATOM   2440  OG  SER X 168      16.700 -12.333 -15.209  0.00  0.00            
ATOM   2441  HG  SER X 168      15.914 -12.513 -15.731  0.00  0.00            
ATOM   2442  C   SER X 168      15.679 -11.103 -12.409  0.00  0.00            
ATOM   2443  O   SER X 168      16.804 -10.647 -12.241  0.00  0.00            
ATOM   2444  N   THR X 169      14.598 -10.325 -12.216  0.00  0.00            
ATOM   2445  H   THR X 169      13.722 -10.779 -12.425  0.00  0.00            
ATOM   2446  CA  THR X 169      14.630  -8.866 -12.041  0.00  0.00            
ATOM   2447  HA  THR X 169      15.646  -8.623 -12.352  0.00  0.00            
ATOM   2448  CB  THR X 169      13.745  -8.184 -13.066  0.00  0.00            
ATOM   2449  HB  THR X 169      12.743  -8.484 -12.759  0.00  0.00            
ATOM   2450  CG2 THR X 169      13.990  -6.642 -13.051  0.00  0.00            
ATOM   2451 HG21 THR X 169      13.252  -6.163 -13.694  0.00  0.00            
ATOM   2452 HG22 THR X 169      13.772  -6.333 -12.029  0.00  0.00            
ATOM   2453 HG23 THR X 169      15.018  -6.491 -13.378  0.00  0.00            
ATOM   2454  OG1 THR X 169      13.907  -8.611 -14.417  0.00  0.00            
ATOM   2455  HG1 THR X 169      13.223  -9.262 -14.589  0.00  0.00            
ATOM   2456  C   THR X 169      14.367  -8.391 -10.595  0.00  0.00            
ATOM   2457  O   THR X 169      13.336  -8.787 -10.070  0.00  0.00            
ATOM   2458  N   PRO X 170      15.294  -7.786  -9.874  0.00  0.00            
ATOM   2459  CD  PRO X 170      16.683  -7.497 -10.236  0.00  0.00            
ATOM   2460  HD2 PRO X 170      16.828  -7.206 -11.276  0.00  0.00            
ATOM   2461  HD3 PRO X 170      17.258  -8.418 -10.130  0.00  0.00            
ATOM   2462  CG  PRO X 170      17.229  -6.398  -9.300  0.00  0.00            
ATOM   2463  HG2 PRO X 170      16.941  -5.447  -9.746  0.00  0.00            
ATOM   2464  HG3 PRO X 170      18.299  -6.408  -9.090  0.00  0.00            
ATOM   2465  CB  PRO X 170      16.460  -6.762  -8.029  0.00  0.00            
ATOM   2466  HB2 PRO X 170      16.398  -5.846  -7.441  0.00  0.00            
ATOM   2467  HB3 PRO X 170      16.974  -7.479  -7.388  0.00  0.00            
ATOM   2468  CA  PRO X 170      15.134  -7.211  -8.485  0.00  0.00            
ATOM   2469  HA  PRO X 170      14.830  -8.067  -7.883  0.00  0.00            
ATOM   2470  C   PRO X 170      14.043  -6.092  -8.467  0.00  0.00            
ATOM   2471  O   PRO X 170      13.817  -5.391  -9.500  0.00  0.00            
ATOM   2472  N   MET X 171      13.305  -6.018  -7.301  0.00  0.00            
ATOM   2473  H   MET X 171      13.634  -6.675  -6.607  0.00  0.00            
ATOM   2474  CA  MET X 171      12.311  -5.042  -6.946  0.00  0.00            
ATOM   2475  HA  MET X 171      11.522  -5.303  -7.650  0.00  0.00            
ATOM   2476  CB  MET X 171      11.874  -5.093  -5.474  0.00  0.00            
ATOM   2477  HB2 MET X 171      12.722  -4.934  -4.808  0.00  0.00            
ATOM   2478  HB3 MET X 171      11.196  -4.266  -5.264  0.00  0.00            
ATOM   2479  CG  MET X 171      11.038  -6.330  -5.179  0.00  0.00            
ATOM   2480  HG2 MET X 171      11.312  -7.286  -5.625  0.00  0.00            
ATOM   2481  HG3 MET X 171      11.067  -6.445  -4.095  0.00  0.00            
ATOM   2482  SD  MET X 171       9.231  -6.069  -5.593  0.00  0.00            
ATOM   2483  CE  MET X 171       8.583  -7.566  -4.904  0.00  0.00            
ATOM   2484  HE1 MET X 171       7.513  -7.689  -5.066  0.00  0.00            
ATOM   2485  HE2 MET X 171       9.223  -8.374  -5.258  0.00  0.00            
ATOM   2486  HE3 MET X 171       8.707  -7.512  -3.823  0.00  0.00            
ATOM   2487  C   MET X 171      12.704  -3.625  -7.307  0.00  0.00            
ATOM   2488  O   MET X 171      11.955  -2.787  -7.831  0.00  0.00            
ATOM   2489  N   MET X 172      13.946  -3.326  -7.157  0.00  0.00            
ATOM   2490  H   MET X 172      14.510  -3.880  -6.528  0.00  0.00            
ATOM   2491  CA  MET X 172      14.762  -2.277  -7.851  0.00  0.00            
ATOM   2492  HA  MET X 172      14.780  -1.341  -7.295  0.00  0.00            
ATOM   2493  CB  MET X 172      16.215  -2.808  -8.028  0.00  0.00            
ATOM   2494  HB2 MET X 172      16.539  -3.306  -7.114  0.00  0.00            
ATOM   2495  HB3 MET X 172      16.170  -3.680  -8.683  0.00  0.00            
ATOM   2496  CG  MET X 172      17.279  -1.882  -8.478  0.00  0.00            
ATOM   2497  HG2 MET X 172      18.184  -2.470  -8.331  0.00  0.00            
ATOM   2498  HG3 MET X 172      17.058  -1.626  -9.513  0.00  0.00            
ATOM   2499  SD  MET X 172      17.583  -0.472  -7.468  0.00  0.00            
ATOM   2500  CE  MET X 172      17.319  -1.039  -5.809  0.00  0.00            
ATOM   2501  HE1 MET X 172      16.307  -1.435  -5.717  0.00  0.00            
ATOM   2502  HE2 MET X 172      18.080  -1.793  -5.609  0.00  0.00            
ATOM   2503  HE3 MET X 172      17.366  -0.206  -5.107  0.00  0.00            
ATOM   2504  C   MET X 172      14.240  -1.820  -9.248  0.00  0.00            
ATOM   2505  O   MET X 172      14.268  -0.647  -9.455  0.00  0.00            
ATOM   2506  N   GLU X 173      13.734  -2.703 -10.147  0.00  0.00            
ATOM   2507  H   GLU X 173      13.876  -3.685  -9.956  0.00  0.00            
ATOM   2508  CA  GLU X 173      12.959  -2.402 -11.351  0.00  0.00            
ATOM   2509  HA  GLU X 173      12.724  -1.353 -11.531  0.00  0.00            
ATOM   2510  CB  GLU X 173      13.664  -2.887 -12.599  0.00  0.00            
ATOM   2511  HB2 GLU X 173      13.780  -3.971 -12.612  0.00  0.00            
ATOM   2512  HB3 GLU X 173      13.008  -2.673 -13.444  0.00  0.00            
ATOM   2513  CG  GLU X 173      15.080  -2.346 -12.816  0.00  0.00            
ATOM   2514  HG2 GLU X 173      15.175  -1.272 -12.655  0.00  0.00            
ATOM   2515  HG3 GLU X 173      15.760  -2.743 -12.062  0.00  0.00            
ATOM   2516  CD  GLU X 173      15.802  -2.850 -14.042  0.00  0.00            
ATOM   2517  OE1 GLU X 173      17.041  -2.894 -14.195  0.00  0.00            
ATOM   2518  OE2 GLU X 173      15.206  -3.563 -14.915  0.00  0.00            
ATOM   2519  C   GLU X 173      11.617  -3.087 -11.407  0.00  0.00            
ATOM   2520  O   GLU X 173      10.810  -2.579 -12.156  0.00  0.00            
ATOM   2521  N   ALA X 174      11.318  -4.152 -10.633  0.00  0.00            
ATOM   2522  H   ALA X 174      12.010  -4.431  -9.954  0.00  0.00            
ATOM   2523  CA  ALA X 174      10.124  -5.014 -10.719  0.00  0.00            
ATOM   2524  HA  ALA X 174       9.682  -5.130 -11.709  0.00  0.00            
ATOM   2525  CB  ALA X 174      10.467  -6.420 -10.161  0.00  0.00            
ATOM   2526  HB1 ALA X 174       9.659  -7.106 -10.415  0.00  0.00            
ATOM   2527  HB2 ALA X 174      11.345  -6.743 -10.721  0.00  0.00            
ATOM   2528  HB3 ALA X 174      10.735  -6.486  -9.107  0.00  0.00            
ATOM   2529  C   ALA X 174       8.994  -4.379  -9.919  0.00  0.00            
ATOM   2530  O   ALA X 174       7.844  -4.783 -10.101  0.00  0.00            
ATOM   2531  N   PHE X 175       9.240  -3.534  -8.907  0.00  0.00            
ATOM   2532  H   PHE X 175      10.176  -3.287  -8.614  0.00  0.00            
ATOM   2533  CA  PHE X 175       8.208  -2.751  -8.171  0.00  0.00            
ATOM   2534  HA  PHE X 175       7.437  -3.518  -8.094  0.00  0.00            
ATOM   2535  CB  PHE X 175       8.657  -2.541  -6.769  0.00  0.00            
ATOM   2536  HB2 PHE X 175       9.293  -3.368  -6.451  0.00  0.00            
ATOM   2537  HB3 PHE X 175       9.304  -1.665  -6.784  0.00  0.00            
ATOM   2538  CG  PHE X 175       7.588  -2.247  -5.715  0.00  0.00            
ATOM   2539  CD1 PHE X 175       6.758  -3.291  -5.330  0.00  0.00            
ATOM   2540  HD1 PHE X 175       6.818  -4.276  -5.769  0.00  0.00            
ATOM   2541  CE1 PHE X 175       5.875  -3.114  -4.266  0.00  0.00            
ATOM   2542  HE1 PHE X 175       5.289  -3.983  -4.006  0.00  0.00            
ATOM   2543  CZ  PHE X 175       5.713  -1.929  -3.569  0.00  0.00            
ATOM   2544  HZ  PHE X 175       5.095  -1.891  -2.684  0.00  0.00            
ATOM   2545  CE2 PHE X 175       6.573  -0.880  -3.938  0.00  0.00            
ATOM   2546  HE2 PHE X 175       6.567   0.063  -3.413  0.00  0.00            
ATOM   2547  CD2 PHE X 175       7.562  -1.032  -4.944  0.00  0.00            
ATOM   2548  HD2 PHE X 175       8.285  -0.244  -5.097  0.00  0.00            
ATOM   2549  C   PHE X 175       7.599  -1.514  -8.867  0.00  0.00            
ATOM   2550  O   PHE X 175       6.478  -1.089  -8.551  0.00  0.00            
ATOM   2551  N   LYS X 176       8.287  -1.071  -9.908  0.00  0.00            
ATOM   2552  H   LYS X 176       9.011  -1.706 -10.210  0.00  0.00            
ATOM   2553  CA  LYS X 176       8.111   0.211 -10.610  0.00  0.00            
ATOM   2554  HA  LYS X 176       8.514   0.985  -9.957  0.00  0.00            
ATOM   2555  CB  LYS X 176       8.977   0.290 -11.867  0.00  0.00            
ATOM   2556  HB2 LYS X 176       9.995  -0.041 -11.666  0.00  0.00            
ATOM   2557  HB3 LYS X 176       8.566  -0.449 -12.556  0.00  0.00            
ATOM   2558  CG  LYS X 176       8.974   1.650 -12.602  0.00  0.00            
ATOM   2559  HG2 LYS X 176       7.954   1.857 -12.930  0.00  0.00            
ATOM   2560  HG3 LYS X 176       9.301   2.485 -11.982  0.00  0.00            
ATOM   2561  CD  LYS X 176       9.867   1.835 -13.858  0.00  0.00            
ATOM   2562  HD2 LYS X 176       9.742   2.815 -14.321  0.00  0.00            
ATOM   2563  HD3 LYS X 176      10.898   1.883 -13.508  0.00  0.00            
ATOM   2564  CE  LYS X 176       9.768   0.721 -14.893  0.00  0.00            
ATOM   2565  HE2 LYS X 176      10.708   0.674 -15.444  0.00  0.00            
ATOM   2566  HE3 LYS X 176       9.533  -0.230 -14.413  0.00  0.00            
ATOM   2567  NZ  LYS X 176       8.831   1.093 -15.946  0.00  0.00            
ATOM   2568  HZ1 LYS X 176       7.895   1.312 -15.634  0.00  0.00            
ATOM   2569  HZ2 LYS X 176       9.260   1.855 -16.453  0.00  0.00            
ATOM   2570  HZ3 LYS X 176       8.717   0.320 -16.586  0.00  0.00            
ATOM   2571  C   LYS X 176       6.652   0.541 -10.924  0.00  0.00            
ATOM   2572  O   LYS X 176       6.269   1.721 -10.692  0.00  0.00            
ATOM   2573  N   GLU X 177       5.817  -0.315 -11.520  0.00  0.00            
ATOM   2574  H   GLU X 177       6.297  -1.188 -11.683  0.00  0.00            
ATOM   2575  CA  GLU X 177       4.518  -0.027 -11.945  0.00  0.00            
ATOM   2576  HA  GLU X 177       4.478   1.055 -12.076  0.00  0.00            
ATOM   2577  CB  GLU X 177       4.219  -0.769 -13.286  0.00  0.00            
ATOM   2578  HB2 GLU X 177       4.268  -1.857 -13.244  0.00  0.00            
ATOM   2579  HB3 GLU X 177       3.239  -0.418 -13.610  0.00  0.00            
ATOM   2580  CG  GLU X 177       5.211  -0.251 -14.415  0.00  0.00            
ATOM   2581  HG2 GLU X 177       6.200  -0.379 -13.974  0.00  0.00            
ATOM   2582  HG3 GLU X 177       5.167  -0.881 -15.303  0.00  0.00            
ATOM   2583  CD  GLU X 177       5.078   1.193 -14.899  0.00  0.00            
ATOM   2584  OE1 GLU X 177       6.161   1.889 -14.948  0.00  0.00            
ATOM   2585  OE2 GLU X 177       3.881   1.583 -15.262  0.00  0.00            
ATOM   2586  C   GLU X 177       3.371  -0.271 -10.908  0.00  0.00            
ATOM   2587  O   GLU X 177       2.244   0.293 -11.119  0.00  0.00            
ATOM   2588  N   ALA X 178       3.674  -0.922  -9.811  0.00  0.00            
ATOM   2589  H   ALA X 178       4.510  -1.487  -9.818  0.00  0.00            
ATOM   2590  CA  ALA X 178       3.024  -0.737  -8.497  0.00  0.00            
ATOM   2591  HA  ALA X 178       1.937  -0.757  -8.570  0.00  0.00            
ATOM   2592  CB  ALA X 178       3.343  -2.056  -7.793  0.00  0.00            
ATOM   2593  HB1 ALA X 178       2.960  -2.886  -8.387  0.00  0.00            
ATOM   2594  HB2 ALA X 178       4.419  -2.039  -7.619  0.00  0.00            
ATOM   2595  HB3 ALA X 178       2.870  -1.994  -6.813  0.00  0.00            
ATOM   2596  C   ALA X 178       3.471   0.576  -7.831  0.00  0.00            
ATOM   2597  O   ALA X 178       2.644   1.376  -7.358  0.00  0.00            
ATOM   2598  N   ASP X 179       4.799   0.878  -7.815  0.00  0.00            
ATOM   2599  H   ASP X 179       5.435   0.169  -8.148  0.00  0.00            
ATOM   2600  CA  ASP X 179       5.397   1.931  -6.959  0.00  0.00            
ATOM   2601  HA  ASP X 179       5.172   1.593  -5.948  0.00  0.00            
ATOM   2602  CB  ASP X 179       6.952   1.976  -7.265  0.00  0.00            
ATOM   2603  HB2 ASP X 179       7.330   0.954  -7.283  0.00  0.00            
ATOM   2604  HB3 ASP X 179       7.089   2.301  -8.297  0.00  0.00            
ATOM   2605  CG  ASP X 179       7.771   2.848  -6.358  0.00  0.00            
ATOM   2606  OD1 ASP X 179       7.813   2.629  -5.149  0.00  0.00            
ATOM   2607  OD2 ASP X 179       8.446   3.796  -6.718  0.00  0.00            
ATOM   2608  C   ASP X 179       4.847   3.387  -7.313  0.00  0.00            
ATOM   2609  O   ASP X 179       4.605   4.126  -6.405  0.00  0.00            
ATOM   2610  N   ASN X 180       4.728   3.702  -8.600  0.00  0.00            
ATOM   2611  H   ASN X 180       4.945   2.990  -9.283  0.00  0.00            
ATOM   2612  CA  ASN X 180       4.108   4.919  -9.038  0.00  0.00            
ATOM   2613  HA  ASN X 180       4.669   5.771  -8.655  0.00  0.00            
ATOM   2614  CB  ASN X 180       4.288   4.822 -10.574  0.00  0.00            
ATOM   2615  HB2 ASN X 180       5.301   5.189 -10.739  0.00  0.00            
ATOM   2616  HB3 ASN X 180       4.091   3.777 -10.811  0.00  0.00            
ATOM   2617  CG  ASN X 180       3.245   5.843 -11.219  0.00  0.00            
ATOM   2618  OD1 ASN X 180       3.399   7.066 -11.006  0.00  0.00            
ATOM   2619  ND2 ASN X 180       2.411   5.420 -12.107  0.00  0.00            
ATOM   2620 HD21 ASN X 180       1.650   5.994 -12.443  0.00  0.00            
ATOM   2621 HD22 ASN X 180       2.474   4.458 -12.407  0.00  0.00            
ATOM   2622  C   ASN X 180       2.668   5.090  -8.521  0.00  0.00            
ATOM   2623  O   ASN X 180       2.267   6.090  -7.970  0.00  0.00            
ATOM   2624  N   VAL X 181       1.895   4.007  -8.626  0.00  0.00            
ATOM   2625  H   VAL X 181       2.330   3.234  -9.110  0.00  0.00            
ATOM   2626  CA  VAL X 181       0.478   4.019  -8.182  0.00  0.00            
ATOM   2627  HA  VAL X 181       0.074   5.028  -8.269  0.00  0.00            
ATOM   2628  CB  VAL X 181      -0.345   2.963  -8.996  0.00  0.00            
ATOM   2629  HB  VAL X 181       0.041   1.944  -8.987  0.00  0.00            
ATOM   2630  CG1 VAL X 181      -1.813   2.805  -8.452  0.00  0.00            
ATOM   2631 HG11 VAL X 181      -1.780   2.279  -7.498  0.00  0.00            
ATOM   2632 HG12 VAL X 181      -2.289   3.784  -8.398  0.00  0.00            
ATOM   2633 HG13 VAL X 181      -2.426   2.201  -9.122  0.00  0.00            
ATOM   2634  CG2 VAL X 181      -0.310   3.398 -10.502  0.00  0.00            
ATOM   2635 HG21 VAL X 181       0.654   3.095 -10.910  0.00  0.00            
ATOM   2636 HG22 VAL X 181      -1.057   2.899 -11.118  0.00  0.00            
ATOM   2637 HG23 VAL X 181      -0.317   4.481 -10.628  0.00  0.00            
ATOM   2638  C   VAL X 181       0.231   3.737  -6.706  0.00  0.00            
ATOM   2639  O   VAL X 181      -0.615   4.442  -6.273  0.00  0.00            
ATOM   2640  N   LEU X 182       1.011   2.935  -5.937  0.00  0.00            
ATOM   2641  H   LEU X 182       1.698   2.357  -6.399  0.00  0.00            
ATOM   2642  CA  LEU X 182       0.940   2.993  -4.505  0.00  0.00            
ATOM   2643  HA  LEU X 182      -0.124   2.962  -4.274  0.00  0.00            
ATOM   2644  CB  LEU X 182       1.657   1.709  -3.928  0.00  0.00            
ATOM   2645  HB2 LEU X 182       2.708   1.814  -4.199  0.00  0.00            
ATOM   2646  HB3 LEU X 182       1.708   1.888  -2.855  0.00  0.00            
ATOM   2647  CG  LEU X 182       0.993   0.340  -4.301  0.00  0.00            
ATOM   2648  HG  LEU X 182       0.803   0.349  -5.374  0.00  0.00            
ATOM   2649  CD1 LEU X 182       2.015  -0.743  -4.187  0.00  0.00            
ATOM   2650 HD11 LEU X 182       2.801  -0.457  -4.886  0.00  0.00            
ATOM   2651 HD12 LEU X 182       2.406  -0.723  -3.169  0.00  0.00            
ATOM   2652 HD13 LEU X 182       1.543  -1.682  -4.472  0.00  0.00            
ATOM   2653  CD2 LEU X 182      -0.331  -0.120  -3.668  0.00  0.00            
ATOM   2654 HD21 LEU X 182      -0.652  -1.099  -4.024  0.00  0.00            
ATOM   2655 HD22 LEU X 182      -0.379  -0.153  -2.579  0.00  0.00            
ATOM   2656 HD23 LEU X 182      -1.128   0.548  -3.997  0.00  0.00            
ATOM   2657  C   LEU X 182       1.504   4.282  -3.928  0.00  0.00            
ATOM   2658  O   LEU X 182       1.017   4.632  -2.875  0.00  0.00            
ATOM   2659  N   ARG X 183       2.403   5.087  -4.570  0.00  0.00            
ATOM   2660  H   ARG X 183       2.734   4.829  -5.489  0.00  0.00            
ATOM   2661  CA  ARG X 183       2.700   6.436  -4.006  0.00  0.00            
ATOM   2662  HA  ARG X 183       2.880   6.224  -2.953  0.00  0.00            
ATOM   2663  CB  ARG X 183       3.997   7.024  -4.562  0.00  0.00            
ATOM   2664  HB2 ARG X 183       4.021   6.933  -5.648  0.00  0.00            
ATOM   2665  HB3 ARG X 183       3.851   8.077  -4.320  0.00  0.00            
ATOM   2666  CG  ARG X 183       5.217   6.356  -3.951  0.00  0.00            
ATOM   2667  HG2 ARG X 183       5.271   6.513  -2.874  0.00  0.00            
ATOM   2668  HG3 ARG X 183       5.071   5.282  -4.068  0.00  0.00            
ATOM   2669  CD  ARG X 183       6.570   6.829  -4.470  0.00  0.00            
ATOM   2670  HD2 ARG X 183       6.463   7.899  -4.650  0.00  0.00            
ATOM   2671  HD3 ARG X 183       7.256   6.682  -3.636  0.00  0.00            
ATOM   2672  NE  ARG X 183       7.006   6.161  -5.675  0.00  0.00            
ATOM   2673  HE  ARG X 183       7.393   5.230  -5.629  0.00  0.00            
ATOM   2674  CZ  ARG X 183       6.695   6.582  -6.842  0.00  0.00            
ATOM   2675  NH1 ARG X 183       6.049   7.663  -7.093  0.00  0.00            
ATOM   2676 HH11 ARG X 183       5.643   8.277  -6.401  0.00  0.00            
ATOM   2677 HH12 ARG X 183       5.760   7.750  -8.057  0.00  0.00            
ATOM   2678  NH2 ARG X 183       7.183   5.910  -7.845  0.00  0.00            
ATOM   2679 HH21 ARG X 183       7.651   5.037  -7.648  0.00  0.00            
ATOM   2680 HH22 ARG X 183       6.951   6.277  -8.757  0.00  0.00            
ATOM   2681  C   ARG X 183       1.545   7.391  -4.193  0.00  0.00            
ATOM   2682  O   ARG X 183       1.278   8.145  -3.249  0.00  0.00            
ATOM   2683  N   GLN X 184       1.024   7.510  -5.400  0.00  0.00            
ATOM   2684  H   GLN X 184       1.441   6.974  -6.148  0.00  0.00            
ATOM   2685  CA  GLN X 184      -0.066   8.424  -5.647  0.00  0.00            
ATOM   2686  HA  GLN X 184       0.290   9.377  -5.256  0.00  0.00            
ATOM   2687  CB  GLN X 184      -0.384   8.665  -7.170  0.00  0.00            
ATOM   2688  HB2 GLN X 184       0.568   8.864  -7.662  0.00  0.00            
ATOM   2689  HB3 GLN X 184      -0.777   7.787  -7.682  0.00  0.00            
ATOM   2690  CG  GLN X 184      -1.344   9.940  -7.357  0.00  0.00            
ATOM   2691  HG2 GLN X 184      -1.695   9.868  -8.387  0.00  0.00            
ATOM   2692  HG3 GLN X 184      -2.289   9.973  -6.814  0.00  0.00            
ATOM   2693  CD  GLN X 184      -0.597  11.281  -7.213  0.00  0.00            
ATOM   2694  OE1 GLN X 184       0.535  11.416  -7.655  0.00  0.00            
ATOM   2695  NE2 GLN X 184      -1.153  12.286  -6.497  0.00  0.00            
ATOM   2696 HE21 GLN X 184      -0.464  12.965  -6.208  0.00  0.00            
ATOM   2697 HE22 GLN X 184      -2.003  12.224  -5.956  0.00  0.00            
ATOM   2698  C   GLN X 184      -1.347   8.012  -4.930  0.00  0.00            
ATOM   2699  O   GLN X 184      -2.185   8.786  -4.495  0.00  0.00            
ATOM   2700  N   GLY X 185      -1.474   6.653  -4.663  0.00  0.00            
ATOM   2701  H   GLY X 185      -0.768   6.087  -5.112  0.00  0.00            
ATOM   2702  CA  GLY X 185      -2.683   6.122  -3.973  0.00  0.00            
ATOM   2703  HA2 GLY X 185      -3.584   6.612  -4.339  0.00  0.00            
ATOM   2704  HA3 GLY X 185      -2.777   5.060  -4.201  0.00  0.00            
ATOM   2705  C   GLY X 185      -2.703   6.421  -2.478  0.00  0.00            
ATOM   2706  O   GLY X 185      -3.682   6.898  -1.935  0.00  0.00            
ATOM   2707  N   VAL X 186      -1.510   6.256  -1.794  0.00  0.00            
ATOM   2708  H   VAL X 186      -0.697   5.839  -2.223  0.00  0.00            
ATOM   2709  CA  VAL X 186      -1.306   6.721  -0.420  0.00  0.00            
ATOM   2710  HA  VAL X 186      -2.123   6.247   0.126  0.00  0.00            
ATOM   2711  CB  VAL X 186       0.062   6.312   0.199  0.00  0.00            
ATOM   2712  HB  VAL X 186       0.881   6.713  -0.400  0.00  0.00            
ATOM   2713  CG1 VAL X 186       0.165   6.987   1.582  0.00  0.00            
ATOM   2714 HG11 VAL X 186       0.506   8.010   1.428  0.00  0.00            
ATOM   2715 HG12 VAL X 186      -0.757   6.917   2.162  0.00  0.00            
ATOM   2716 HG13 VAL X 186       0.843   6.465   2.257  0.00  0.00            
ATOM   2717  CG2 VAL X 186       0.186   4.801   0.513  0.00  0.00            
ATOM   2718 HG21 VAL X 186      -0.699   4.462   1.050  0.00  0.00            
ATOM   2719 HG22 VAL X 186       0.090   4.326  -0.464  0.00  0.00            
ATOM   2720 HG23 VAL X 186       1.155   4.462   0.878  0.00  0.00            
ATOM   2721  C   VAL X 186      -1.477   8.264  -0.372  0.00  0.00            
ATOM   2722  O   VAL X 186      -2.184   8.772   0.461  0.00  0.00            
ATOM   2723  N   GLN X 187      -0.966   9.018  -1.388  0.00  0.00            
ATOM   2724  H   GLN X 187      -0.354   8.533  -2.029  0.00  0.00            
ATOM   2725  CA  GLN X 187      -1.251  10.502  -1.404  0.00  0.00            
ATOM   2726  HA  GLN X 187      -0.907  10.879  -0.440  0.00  0.00            
ATOM   2727  CB  GLN X 187      -0.386  11.157  -2.497  0.00  0.00            
ATOM   2728  HB2 GLN X 187       0.623  10.791  -2.311  0.00  0.00            
ATOM   2729  HB3 GLN X 187      -0.758  10.730  -3.428  0.00  0.00            
ATOM   2730  CG  GLN X 187      -0.551  12.714  -2.340  0.00  0.00            
ATOM   2731  HG2 GLN X 187      -1.583  12.989  -2.561  0.00  0.00            
ATOM   2732  HG3 GLN X 187      -0.202  13.220  -1.440  0.00  0.00            
ATOM   2733  CD  GLN X 187       0.183  13.398  -3.549  0.00  0.00            
ATOM   2734  OE1 GLN X 187       0.979  12.808  -4.314  0.00  0.00            
ATOM   2735  NE2 GLN X 187       0.019  14.697  -3.605  0.00  0.00            
ATOM   2736 HE21 GLN X 187       0.538  15.027  -4.406  0.00  0.00            
ATOM   2737 HE22 GLN X 187      -0.594  15.253  -3.026  0.00  0.00            
ATOM   2738  C   GLN X 187      -2.703  10.869  -1.528  0.00  0.00            
ATOM   2739  O   GLN X 187      -3.156  11.742  -0.770  0.00  0.00            
ATOM   2740  N   GLY X 188      -3.503  10.254  -2.462  0.00  0.00            
ATOM   2741  H   GLY X 188      -3.133   9.556  -3.091  0.00  0.00            
ATOM   2742  CA  GLY X 188      -4.937  10.493  -2.530  0.00  0.00            
ATOM   2743  HA2 GLY X 188      -5.004  11.561  -2.740  0.00  0.00            
ATOM   2744  HA3 GLY X 188      -5.356   9.949  -3.376  0.00  0.00            
ATOM   2745  C   GLY X 188      -5.780  10.167  -1.244  0.00  0.00            
ATOM   2746  O   GLY X 188      -6.582  11.006  -0.767  0.00  0.00            
ATOM   2747  N   ILE X 189      -5.525   9.039  -0.588  0.00  0.00            
ATOM   2748  H   ILE X 189      -4.925   8.369  -1.050  0.00  0.00            
ATOM   2749  CA  ILE X 189      -6.030   8.620   0.733  0.00  0.00            
ATOM   2750  HA  ILE X 189      -7.110   8.762   0.687  0.00  0.00            
ATOM   2751  CB  ILE X 189      -5.820   7.067   0.844  0.00  0.00            
ATOM   2752  HB  ILE X 189      -4.778   6.820   0.641  0.00  0.00            
ATOM   2753  CG2 ILE X 189      -6.035   6.472   2.275  0.00  0.00            
ATOM   2754 HG21 ILE X 189      -7.029   6.723   2.646  0.00  0.00            
ATOM   2755 HG22 ILE X 189      -5.858   5.396   2.236  0.00  0.00            
ATOM   2756 HG23 ILE X 189      -5.272   6.877   2.941  0.00  0.00            
ATOM   2757  CG1 ILE X 189      -6.792   6.358  -0.154  0.00  0.00            
ATOM   2758 HG12 ILE X 189      -7.813   6.628   0.117  0.00  0.00            
ATOM   2759 HG13 ILE X 189      -6.566   6.654  -1.179  0.00  0.00            
ATOM   2760  CD1 ILE X 189      -6.619   4.831  -0.239  0.00  0.00            
ATOM   2761 HD11 ILE X 189      -7.326   4.493  -0.997  0.00  0.00            
ATOM   2762 HD12 ILE X 189      -5.633   4.484  -0.546  0.00  0.00            
ATOM   2763 HD13 ILE X 189      -6.966   4.383   0.693  0.00  0.00            
ATOM   2764  C   ILE X 189      -5.566   9.465   1.881  0.00  0.00            
ATOM   2765  O   ILE X 189      -6.254   9.634   2.832  0.00  0.00            
ATOM   2766  N   SER X 190      -4.401  10.094   1.802  0.00  0.00            
ATOM   2767  H   SER X 190      -3.811   9.945   0.997  0.00  0.00            
ATOM   2768  CA  SER X 190      -3.881  11.064   2.808  0.00  0.00            
ATOM   2769  HA  SER X 190      -4.151  10.724   3.808  0.00  0.00            
ATOM   2770  CB  SER X 190      -2.404  11.332   2.626  0.00  0.00            
ATOM   2771  HB2 SER X 190      -2.278  11.811   1.656  0.00  0.00            
ATOM   2772  HB3 SER X 190      -2.102  12.051   3.389  0.00  0.00            
ATOM   2773  OG  SER X 190      -1.569  10.168   2.672  0.00  0.00            
ATOM   2774  HG  SER X 190      -1.508   9.802   1.786  0.00  0.00            
ATOM   2775  C   SER X 190      -4.635  12.394   2.746  0.00  0.00            
ATOM   2776  O   SER X 190      -5.089  12.830   3.770  0.00  0.00            
ATOM   2777  N   ASP X 191      -4.931  12.977   1.577  0.00  0.00            
ATOM   2778  H   ASP X 191      -4.665  12.602   0.678  0.00  0.00            
ATOM   2779  CA  ASP X 191      -5.889  14.184   1.510  0.00  0.00            
ATOM   2780  HA  ASP X 191      -5.591  15.013   2.153  0.00  0.00            
ATOM   2781  CB  ASP X 191      -6.051  14.665   0.058  0.00  0.00            
ATOM   2782  HB2 ASP X 191      -6.016  13.781  -0.580  0.00  0.00            
ATOM   2783  HB3 ASP X 191      -6.989  15.186  -0.132  0.00  0.00            
ATOM   2784  CG  ASP X 191      -4.878  15.595  -0.321  0.00  0.00            
ATOM   2785  OD1 ASP X 191      -4.701  15.971  -1.512  0.00  0.00            
ATOM   2786  OD2 ASP X 191      -4.160  15.996   0.656  0.00  0.00            
ATOM   2787  C   ASP X 191      -7.230  13.875   2.089  0.00  0.00            
ATOM   2788  O   ASP X 191      -7.799  14.621   2.853  0.00  0.00            
ATOM   2789  N   LEU X 192      -7.755  12.651   1.655  0.00  0.00            
ATOM   2790  H   LEU X 192      -7.152  12.057   1.103  0.00  0.00            
ATOM   2791  CA  LEU X 192      -9.142  12.450   1.664  0.00  0.00            
ATOM   2792  HA  LEU X 192      -9.595  13.199   1.014  0.00  0.00            
ATOM   2793  CB  LEU X 192      -9.396  11.091   1.081  0.00  0.00            
ATOM   2794  HB2 LEU X 192      -8.984  11.140   0.074  0.00  0.00            
ATOM   2795  HB3 LEU X 192      -8.843  10.354   1.664  0.00  0.00            
ATOM   2796  CG  LEU X 192     -10.866  10.613   1.021  0.00  0.00            
ATOM   2797  HG  LEU X 192     -11.322  10.664   2.010  0.00  0.00            
ATOM   2798  CD1 LEU X 192     -11.683  11.510   0.203  0.00  0.00            
ATOM   2799 HD11 LEU X 192     -12.718  11.170   0.153  0.00  0.00            
ATOM   2800 HD12 LEU X 192     -11.617  12.563   0.475  0.00  0.00            
ATOM   2801 HD13 LEU X 192     -11.333  11.582  -0.827  0.00  0.00            
ATOM   2802  CD2 LEU X 192     -11.138   9.201   0.468  0.00  0.00            
ATOM   2803 HD21 LEU X 192     -10.712   8.436   1.117  0.00  0.00            
ATOM   2804 HD22 LEU X 192     -12.198   8.951   0.427  0.00  0.00            
ATOM   2805 HD23 LEU X 192     -10.480   9.098  -0.394  0.00  0.00            
ATOM   2806  C   LEU X 192      -9.711  12.530   3.128  0.00  0.00            
ATOM   2807  O   LEU X 192     -10.859  12.985   3.316  0.00  0.00            
ATOM   2808  N   ILE X 193      -8.959  12.024   4.147  0.00  0.00            
ATOM   2809  H   ILE X 193      -8.060  11.616   3.939  0.00  0.00            
ATOM   2810  CA  ILE X 193      -9.574  11.792   5.483  0.00  0.00            
ATOM   2811  HA  ILE X 193     -10.598  11.441   5.352  0.00  0.00            
ATOM   2812  CB  ILE X 193      -8.822  10.636   6.219  0.00  0.00            
ATOM   2813  HB  ILE X 193      -9.325  10.489   7.175  0.00  0.00            
ATOM   2814  CG2 ILE X 193      -9.145   9.374   5.428  0.00  0.00            
ATOM   2815 HG21 ILE X 193      -8.530   9.404   4.530  0.00  0.00            
ATOM   2816 HG22 ILE X 193      -8.953   8.480   6.022  0.00  0.00            
ATOM   2817 HG23 ILE X 193     -10.204   9.345   5.172  0.00  0.00            
ATOM   2818  CG1 ILE X 193      -7.381  11.041   6.502  0.00  0.00            
ATOM   2819 HG12 ILE X 193      -6.805  10.861   5.595  0.00  0.00            
ATOM   2820 HG13 ILE X 193      -7.279  12.061   6.873  0.00  0.00            
ATOM   2821  CD1 ILE X 193      -6.632  10.192   7.639  0.00  0.00            
ATOM   2822 HD11 ILE X 193      -5.726  10.725   7.926  0.00  0.00            
ATOM   2823 HD12 ILE X 193      -7.350  10.096   8.454  0.00  0.00            
ATOM   2824 HD13 ILE X 193      -6.367   9.189   7.305  0.00  0.00            
ATOM   2825  C   ILE X 193      -9.752  13.080   6.308  0.00  0.00            
ATOM   2826  O   ILE X 193     -10.101  12.993   7.449  0.00  0.00            
ATOM   2827  N   ALA X 194      -9.421  14.291   5.765  0.00  0.00            
ATOM   2828  H   ALA X 194      -9.225  14.217   4.777  0.00  0.00            
ATOM   2829  CA  ALA X 194      -9.497  15.540   6.418  0.00  0.00            
ATOM   2830  HA  ALA X 194     -10.393  15.511   7.038  0.00  0.00            
ATOM   2831  CB  ALA X 194      -8.297  15.799   7.348  0.00  0.00            
ATOM   2832  HB1 ALA X 194      -7.361  15.552   6.846  0.00  0.00            
ATOM   2833  HB2 ALA X 194      -8.203  16.800   7.767  0.00  0.00            
ATOM   2834  HB3 ALA X 194      -8.279  15.066   8.155  0.00  0.00            
ATOM   2835  C   ALA X 194      -9.853  16.717   5.473  0.00  0.00            
ATOM   2836  O   ALA X 194     -10.408  17.730   5.928  0.00  0.00            
ATOM   2837  N   VAL X 195      -9.436  16.732   4.243  0.00  0.00            
ATOM   2838  H   VAL X 195      -8.863  16.003   3.843  0.00  0.00            
ATOM   2839  CA  VAL X 195      -9.523  17.914   3.361  0.00  0.00            
ATOM   2840  HA  VAL X 195      -9.466  18.828   3.952  0.00  0.00            
ATOM   2841  CB  VAL X 195      -8.360  17.962   2.374  0.00  0.00            
ATOM   2842  HB  VAL X 195      -8.380  17.128   1.672  0.00  0.00            
ATOM   2843  CG1 VAL X 195      -8.407  19.240   1.530  0.00  0.00            
ATOM   2844 HG11 VAL X 195      -9.348  19.314   0.984  0.00  0.00            
ATOM   2845 HG12 VAL X 195      -8.244  20.113   2.162  0.00  0.00            
ATOM   2846 HG13 VAL X 195      -7.660  19.262   0.737  0.00  0.00            
ATOM   2847  CG2 VAL X 195      -7.072  17.965   3.170  0.00  0.00            
ATOM   2848 HG21 VAL X 195      -7.200  18.606   4.043  0.00  0.00            
ATOM   2849 HG22 VAL X 195      -6.786  16.990   3.567  0.00  0.00            
ATOM   2850 HG23 VAL X 195      -6.256  18.376   2.577  0.00  0.00            
ATOM   2851  C   VAL X 195     -10.858  17.915   2.601  0.00  0.00            
ATOM   2852  O   VAL X 195     -11.317  16.871   2.157  0.00  0.00            
ATOM   2853  N   SER X 196     -11.414  19.098   2.362  0.00  0.00            
ATOM   2854  H   SER X 196     -10.979  19.893   2.808  0.00  0.00            
ATOM   2855  CA  SER X 196     -12.631  19.385   1.552  0.00  0.00            
ATOM   2856  HA  SER X 196     -13.047  18.525   1.028  0.00  0.00            
ATOM   2857  CB  SER X 196     -13.811  19.891   2.510  0.00  0.00            
ATOM   2858  HB2 SER X 196     -13.557  20.854   2.950  0.00  0.00            
ATOM   2859  HB3 SER X 196     -14.739  19.952   1.941  0.00  0.00            
ATOM   2860  OG  SER X 196     -13.906  18.888   3.484  0.00  0.00            
ATOM   2861  HG  SER X 196     -13.145  19.012   4.056  0.00  0.00            
ATOM   2862  C   SER X 196     -12.375  20.476   0.436  0.00  0.00            
ATOM   2863  O   SER X 196     -11.305  21.085   0.344  0.00  0.00            
ATOM   2864  N   GLY X 197     -13.286  20.609  -0.548  0.00  0.00            
ATOM   2865  H   GLY X 197     -14.049  19.970  -0.369  0.00  0.00            
ATOM   2866  CA  GLY X 197     -13.278  21.517  -1.703  0.00  0.00            
ATOM   2867  HA2 GLY X 197     -12.950  22.473  -1.297  0.00  0.00            
ATOM   2868  HA3 GLY X 197     -12.583  21.108  -2.438  0.00  0.00            
ATOM   2869  C   GLY X 197     -14.623  21.798  -2.403  0.00  0.00            
ATOM   2870  O   GLY X 197     -15.289  22.786  -2.075  0.00  0.00            
ATOM   2871  N   GLU X 198     -15.081  20.888  -3.246  0.00  0.00            
ATOM   2872  H   GLU X 198     -14.467  20.117  -3.464  0.00  0.00            
ATOM   2873  CA  GLU X 198     -16.446  20.961  -3.888  0.00  0.00            
ATOM   2874  HA  GLU X 198     -16.782  21.999  -3.891  0.00  0.00            
ATOM   2875  CB  GLU X 198     -16.547  20.369  -5.372  0.00  0.00            
ATOM   2876  HB2 GLU X 198     -16.422  19.290  -5.288  0.00  0.00            
ATOM   2877  HB3 GLU X 198     -17.471  20.599  -5.903  0.00  0.00            
ATOM   2878  CG  GLU X 198     -15.476  20.836  -6.224  0.00  0.00            
ATOM   2879  HG2 GLU X 198     -14.537  20.497  -5.786  0.00  0.00            
ATOM   2880  HG3 GLU X 198     -15.492  20.430  -7.235  0.00  0.00            
ATOM   2881  CD  GLU X 198     -15.511  22.365  -6.337  0.00  0.00            
ATOM   2882  OE1 GLU X 198     -14.772  23.134  -5.623  0.00  0.00            
ATOM   2883  OE2 GLU X 198     -16.198  22.789  -7.214  0.00  0.00            
ATOM   2884  C   GLU X 198     -17.443  20.259  -2.959  0.00  0.00            
ATOM   2885  O   GLU X 198     -18.659  20.509  -3.085  0.00  0.00            
ATOM   2886  N   VAL X 199     -17.029  19.257  -2.245  0.00  0.00            
ATOM   2887  H   VAL X 199     -16.041  19.125  -2.087  0.00  0.00            
ATOM   2888  CA  VAL X 199     -17.780  18.423  -1.281  0.00  0.00            
ATOM   2889  HA  VAL X 199     -18.608  19.050  -0.949  0.00  0.00            
ATOM   2890  CB  VAL X 199     -18.405  17.149  -1.909  0.00  0.00            
ATOM   2891  HB  VAL X 199     -18.848  16.534  -1.125  0.00  0.00            
ATOM   2892  CG1 VAL X 199     -19.445  17.320  -3.079  0.00  0.00            
ATOM   2893 HG11 VAL X 199     -18.965  17.907  -3.863  0.00  0.00            
ATOM   2894 HG12 VAL X 199     -19.783  16.320  -3.351  0.00  0.00            
ATOM   2895 HG13 VAL X 199     -20.265  17.855  -2.602  0.00  0.00            
ATOM   2896  CG2 VAL X 199     -17.272  16.333  -2.510  0.00  0.00            
ATOM   2897 HG21 VAL X 199     -16.558  16.131  -1.711  0.00  0.00            
ATOM   2898 HG22 VAL X 199     -17.579  15.323  -2.786  0.00  0.00            
ATOM   2899 HG23 VAL X 199     -16.834  16.783  -3.401  0.00  0.00            
ATOM   2900  C   VAL X 199     -16.984  18.134   0.020  0.00  0.00            
ATOM   2901  O   VAL X 199     -15.761  18.215  -0.005  0.00  0.00            
ATOM   2902  N   ASN X 200     -17.763  17.799   1.111  0.00  0.00            
ATOM   2903  H   ASN X 200     -18.750  17.771   0.896  0.00  0.00            
ATOM   2904  CA  ASN X 200     -17.236  17.389   2.465  0.00  0.00            
ATOM   2905  HA  ASN X 200     -16.158  17.297   2.336  0.00  0.00            
ATOM   2906  CB  ASN X 200     -17.505  18.536   3.449  0.00  0.00            
ATOM   2907  HB2 ASN X 200     -16.791  19.294   3.127  0.00  0.00            
ATOM   2908  HB3 ASN X 200     -18.440  19.060   3.251  0.00  0.00            
ATOM   2909  CG  ASN X 200     -17.335  18.216   4.923  0.00  0.00            
ATOM   2910  OD1 ASN X 200     -18.387  18.083   5.627  0.00  0.00            
ATOM   2911  ND2 ASN X 200     -16.144  17.851   5.341  0.00  0.00            
ATOM   2912 HD21 ASN X 200     -16.066  17.434   6.257  0.00  0.00            
ATOM   2913 HD22 ASN X 200     -15.374  18.020   4.707  0.00  0.00            
ATOM   2914  C   ASN X 200     -17.857  16.051   2.881  0.00  0.00            
ATOM   2915  O   ASN X 200     -18.920  15.675   2.267  0.00  0.00            
ATOM   2916  N   LEU X 201     -17.234  15.345   3.818  0.00  0.00            
ATOM   2917  H   LEU X 201     -16.431  15.765   4.264  0.00  0.00            
ATOM   2918  CA  LEU X 201     -17.394  13.901   4.059  0.00  0.00            
ATOM   2919  HA  LEU X 201     -18.361  13.570   3.684  0.00  0.00            
ATOM   2920  CB  LEU X 201     -16.305  13.165   3.256  0.00  0.00            
ATOM   2921  HB2 LEU X 201     -16.312  13.443   2.202  0.00  0.00            
ATOM   2922  HB3 LEU X 201     -15.345  13.534   3.621  0.00  0.00            
ATOM   2923  CG  LEU X 201     -16.223  11.662   3.269  0.00  0.00            
ATOM   2924  HG  LEU X 201     -16.043  11.343   4.295  0.00  0.00            
ATOM   2925  CD1 LEU X 201     -17.503  10.948   2.828  0.00  0.00            
ATOM   2926 HD11 LEU X 201     -17.443   9.894   3.094  0.00  0.00            
ATOM   2927 HD12 LEU X 201     -18.348  11.405   3.345  0.00  0.00            
ATOM   2928 HD13 LEU X 201     -17.573  10.980   1.740  0.00  0.00            
ATOM   2929  CD2 LEU X 201     -15.068  11.205   2.356  0.00  0.00            
ATOM   2930 HD21 LEU X 201     -14.204  11.819   2.615  0.00  0.00            
ATOM   2931 HD22 LEU X 201     -14.920  10.126   2.397  0.00  0.00            
ATOM   2932 HD23 LEU X 201     -15.233  11.476   1.313  0.00  0.00            
ATOM   2933  C   LEU X 201     -17.226  13.676   5.600  0.00  0.00            
ATOM   2934  O   LEU X 201     -16.662  14.475   6.290  0.00  0.00            
ATOM   2935  N   ASP X 202     -17.688  12.529   6.136  0.00  0.00            
ATOM   2936  H   ASP X 202     -18.094  11.848   5.510  0.00  0.00            
ATOM   2937  CA  ASP X 202     -17.660  12.103   7.566  0.00  0.00            
ATOM   2938  HA  ASP X 202     -17.370  12.960   8.174  0.00  0.00            
ATOM   2939  CB  ASP X 202     -19.106  11.710   7.984  0.00  0.00            
ATOM   2940  HB2 ASP X 202     -19.764  12.525   7.678  0.00  0.00            
ATOM   2941  HB3 ASP X 202     -19.420  10.810   7.455  0.00  0.00            
ATOM   2942  CG  ASP X 202     -19.275  11.471   9.501  0.00  0.00            
ATOM   2943  OD1 ASP X 202     -20.061  12.227  10.103  0.00  0.00            
ATOM   2944  OD2 ASP X 202     -18.703  10.447   9.938  0.00  0.00            
ATOM   2945  C   ASP X 202     -16.571  11.050   7.803  0.00  0.00            
ATOM   2946  O   ASP X 202     -16.268  10.371   6.798  0.00  0.00            
ATOM   2947  N   PHE X 203     -15.973  10.892   8.990  0.00  0.00            
ATOM   2948  H   PHE X 203     -16.135  11.555   9.734  0.00  0.00            
ATOM   2949  CA  PHE X 203     -15.020   9.808   9.298  0.00  0.00            
ATOM   2950  HA  PHE X 203     -14.540   9.573   8.349  0.00  0.00            
ATOM   2951  CB  PHE X 203     -13.870  10.366  10.209  0.00  0.00            
ATOM   2952  HB2 PHE X 203     -13.478  11.306   9.820  0.00  0.00            
ATOM   2953  HB3 PHE X 203     -14.333  10.488  11.188  0.00  0.00            
ATOM   2954  CG  PHE X 203     -12.651   9.567  10.333  0.00  0.00            
ATOM   2955  CD1 PHE X 203     -11.787   9.386   9.228  0.00  0.00            
ATOM   2956  HD1 PHE X 203     -11.987   9.966   8.340  0.00  0.00            
ATOM   2957  CE1 PHE X 203     -10.642   8.593   9.277  0.00  0.00            
ATOM   2958  HE1 PHE X 203      -9.981   8.378   8.451  0.00  0.00            
ATOM   2959  CZ  PHE X 203     -10.370   7.906  10.461  0.00  0.00            
ATOM   2960  HZ  PHE X 203      -9.528   7.237  10.553  0.00  0.00            
ATOM   2961  CE2 PHE X 203     -11.280   7.974  11.564  0.00  0.00            
ATOM   2962  HE2 PHE X 203     -11.055   7.372  12.433  0.00  0.00            
ATOM   2963  CD2 PHE X 203     -12.409   8.837  11.504  0.00  0.00            
ATOM   2964  HD2 PHE X 203     -13.079   8.845  12.349  0.00  0.00            
ATOM   2965  C   PHE X 203     -15.612   8.526   9.820  0.00  0.00            
ATOM   2966  O   PHE X 203     -14.973   7.478   9.668  0.00  0.00            
ATOM   2967  N   ALA X 204     -16.815   8.503  10.389  0.00  0.00            
ATOM   2968  H   ALA X 204     -17.382   9.333  10.490  0.00  0.00            
ATOM   2969  CA  ALA X 204     -17.659   7.259  10.516  0.00  0.00            
ATOM   2970  HA  ALA X 204     -17.138   6.494  11.091  0.00  0.00            
ATOM   2971  CB  ALA X 204     -18.913   7.735  11.330  0.00  0.00            
ATOM   2972  HB1 ALA X 204     -19.486   8.481  10.779  0.00  0.00            
ATOM   2973  HB2 ALA X 204     -19.560   6.899  11.595  0.00  0.00            
ATOM   2974  HB3 ALA X 204     -18.625   8.065  12.327  0.00  0.00            
ATOM   2975  C   ALA X 204     -18.059   6.600   9.203  0.00  0.00            
ATOM   2976  O   ALA X 204     -17.971   5.418   9.104  0.00  0.00            
ATOM   2977  N   ASP X 205     -18.366   7.393   8.201  0.00  0.00            
ATOM   2978  H   ASP X 205     -18.243   8.366   8.445  0.00  0.00            
ATOM   2979  CA  ASP X 205     -18.544   6.909   6.804  0.00  0.00            
ATOM   2980  HA  ASP X 205     -19.367   6.197   6.765  0.00  0.00            
ATOM   2981  CB  ASP X 205     -18.847   8.141   5.887  0.00  0.00            
ATOM   2982  HB2 ASP X 205     -18.282   9.003   6.244  0.00  0.00            
ATOM   2983  HB3 ASP X 205     -18.460   7.968   4.883  0.00  0.00            
ATOM   2984  CG  ASP X 205     -20.322   8.421   5.786  0.00  0.00            
ATOM   2985  OD1 ASP X 205     -20.847   9.493   5.361  0.00  0.00            
ATOM   2986  OD2 ASP X 205     -21.282   7.569   5.892  0.00  0.00            
ATOM   2987  C   ASP X 205     -17.319   6.230   6.195  0.00  0.00            
ATOM   2988  O   ASP X 205     -17.448   5.062   5.744  0.00  0.00            
ATOM   2989  N   VAL X 206     -16.082   6.740   6.275  0.00  0.00            
ATOM   2990  H   VAL X 206     -15.907   7.655   6.663  0.00  0.00            
ATOM   2991  CA  VAL X 206     -14.911   6.018   5.727  0.00  0.00            
ATOM   2992  HA  VAL X 206     -15.263   5.699   4.747  0.00  0.00            
ATOM   2993  CB  VAL X 206     -13.656   6.872   5.367  0.00  0.00            
ATOM   2994  HB  VAL X 206     -12.954   6.289   4.771  0.00  0.00            
ATOM   2995  CG1 VAL X 206     -14.063   8.064   4.547  0.00  0.00            
ATOM   2996 HG11 VAL X 206     -13.213   8.635   4.171  0.00  0.00            
ATOM   2997 HG12 VAL X 206     -14.676   7.868   3.668  0.00  0.00            
ATOM   2998 HG13 VAL X 206     -14.692   8.735   5.132  0.00  0.00            
ATOM   2999  CG2 VAL X 206     -12.896   7.313   6.612  0.00  0.00            
ATOM   3000 HG21 VAL X 206     -12.029   7.932   6.381  0.00  0.00            
ATOM   3001 HG22 VAL X 206     -13.445   7.804   7.416  0.00  0.00            
ATOM   3002 HG23 VAL X 206     -12.483   6.372   6.975  0.00  0.00            
ATOM   3003  C   VAL X 206     -14.466   4.773   6.517  0.00  0.00            
ATOM   3004  O   VAL X 206     -13.656   4.009   6.026  0.00  0.00            
ATOM   3005  N   LYS X 207     -15.021   4.662   7.734  0.00  0.00            
ATOM   3006  H   LYS X 207     -15.623   5.408   8.053  0.00  0.00            
ATOM   3007  CA  LYS X 207     -14.883   3.360   8.558  0.00  0.00            
ATOM   3008  HA  LYS X 207     -13.992   2.827   8.223  0.00  0.00            
ATOM   3009  CB  LYS X 207     -14.764   3.658  10.064  0.00  0.00            
ATOM   3010  HB2 LYS X 207     -15.578   4.329  10.337  0.00  0.00            
ATOM   3011  HB3 LYS X 207     -14.855   2.720  10.612  0.00  0.00            
ATOM   3012  CG  LYS X 207     -13.383   4.374  10.327  0.00  0.00            
ATOM   3013  HG2 LYS X 207     -12.604   3.615  10.253  0.00  0.00            
ATOM   3014  HG3 LYS X 207     -13.103   5.186   9.656  0.00  0.00            
ATOM   3015  CD  LYS X 207     -13.193   4.711  11.830  0.00  0.00            
ATOM   3016  HD2 LYS X 207     -13.445   3.777  12.333  0.00  0.00            
ATOM   3017  HD3 LYS X 207     -12.183   5.030  12.084  0.00  0.00            
ATOM   3018  CE  LYS X 207     -14.191   5.811  12.315  0.00  0.00            
ATOM   3019  HE2 LYS X 207     -14.053   6.782  11.840  0.00  0.00            
ATOM   3020  HE3 LYS X 207     -15.160   5.442  11.978  0.00  0.00            
ATOM   3021  NZ  LYS X 207     -14.380   5.955  13.772  0.00  0.00            
ATOM   3022  HZ1 LYS X 207     -14.961   5.216  14.141  0.00  0.00            
ATOM   3023  HZ2 LYS X 207     -13.497   5.942  14.262  0.00  0.00            
ATOM   3024  HZ3 LYS X 207     -14.840   6.805  14.066  0.00  0.00            
ATOM   3025  C   LYS X 207     -15.983   2.298   8.373  0.00  0.00            
ATOM   3026  O   LYS X 207     -15.672   1.123   8.248  0.00  0.00            
ATOM   3027  N   THR X 208     -17.196   2.727   8.267  0.00  0.00            
ATOM   3028  H   THR X 208     -17.382   3.714   8.372  0.00  0.00            
ATOM   3029  CA  THR X 208     -18.433   1.914   7.978  0.00  0.00            
ATOM   3030  HA  THR X 208     -18.559   1.073   8.660  0.00  0.00            
ATOM   3031  CB  THR X 208     -19.621   2.853   7.915  0.00  0.00            
ATOM   3032  HB  THR X 208     -19.363   3.618   7.183  0.00  0.00            
ATOM   3033  CG2 THR X 208     -20.922   2.242   7.457  0.00  0.00            
ATOM   3034 HG21 THR X 208     -20.922   2.021   6.391  0.00  0.00            
ATOM   3035 HG22 THR X 208     -21.132   1.304   7.971  0.00  0.00            
ATOM   3036 HG23 THR X 208     -21.762   2.920   7.613  0.00  0.00            
ATOM   3037  OG1 THR X 208     -19.785   3.482   9.137  0.00  0.00            
ATOM   3038  HG1 THR X 208     -19.205   4.246   9.086  0.00  0.00            
ATOM   3039  C   THR X 208     -18.165   1.129   6.658  0.00  0.00            
ATOM   3040  O   THR X 208     -18.821   0.113   6.462  0.00  0.00            
ATOM   3041  N   ILE X 209     -17.249   1.603   5.778  0.00  0.00            
ATOM   3042  H   ILE X 209     -16.728   2.442   5.992  0.00  0.00            
ATOM   3043  CA  ILE X 209     -16.780   1.042   4.520  0.00  0.00            
ATOM   3044  HA  ILE X 209     -17.604   0.406   4.197  0.00  0.00            
ATOM   3045  CB  ILE X 209     -16.737   2.164   3.514  0.00  0.00            
ATOM   3046  HB  ILE X 209     -17.485   2.874   3.867  0.00  0.00            
ATOM   3047  CG2 ILE X 209     -15.427   2.867   3.472  0.00  0.00            
ATOM   3048 HG21 ILE X 209     -15.515   3.868   3.047  0.00  0.00            
ATOM   3049 HG22 ILE X 209     -14.863   2.873   4.402  0.00  0.00            
ATOM   3050 HG23 ILE X 209     -14.825   2.402   2.691  0.00  0.00            
ATOM   3051  CG1 ILE X 209     -17.161   1.599   2.133  0.00  0.00            
ATOM   3052 HG12 ILE X 209     -16.385   0.910   1.801  0.00  0.00            
ATOM   3053 HG13 ILE X 209     -18.101   1.047   2.144  0.00  0.00            
ATOM   3054  CD1 ILE X 209     -17.287   2.597   0.962  0.00  0.00            
ATOM   3055 HD11 ILE X 209     -16.281   2.936   0.716  0.00  0.00            
ATOM   3056 HD12 ILE X 209     -17.822   2.057   0.181  0.00  0.00            
ATOM   3057 HD13 ILE X 209     -17.841   3.462   1.326  0.00  0.00            
ATOM   3058  C   ILE X 209     -15.411   0.362   4.584  0.00  0.00            
ATOM   3059  O   ILE X 209     -15.059  -0.264   3.593  0.00  0.00            
ATOM   3060  N   MET X 210     -14.703   0.371   5.701  0.00  0.00            
ATOM   3061  H   MET X 210     -15.053   0.725   6.580  0.00  0.00            
ATOM   3062  CA  MET X 210     -13.281  -0.113   5.644  0.00  0.00            
ATOM   3063  HA  MET X 210     -13.097  -0.739   4.771  0.00  0.00            
ATOM   3064  CB  MET X 210     -12.381   1.135   5.618  0.00  0.00            
ATOM   3065  HB2 MET X 210     -12.796   1.853   4.910  0.00  0.00            
ATOM   3066  HB3 MET X 210     -12.286   1.610   6.595  0.00  0.00            
ATOM   3067  CG  MET X 210     -11.022   0.718   5.099  0.00  0.00            
ATOM   3068  HG2 MET X 210     -10.627  -0.060   5.752  0.00  0.00            
ATOM   3069  HG3 MET X 210     -11.280   0.256   4.146  0.00  0.00            
ATOM   3070  SD  MET X 210      -9.780   2.015   4.834  0.00  0.00            
ATOM   3071  CE  MET X 210     -10.596   2.907   3.464  0.00  0.00            
ATOM   3072  HE1 MET X 210     -10.713   2.260   2.594  0.00  0.00            
ATOM   3073  HE2 MET X 210     -11.524   3.279   3.897  0.00  0.00            
ATOM   3074  HE3 MET X 210      -9.897   3.697   3.188  0.00  0.00            
ATOM   3075  C   MET X 210     -12.918  -1.052   6.819  0.00  0.00            
ATOM   3076  O   MET X 210     -11.999  -1.793   6.649  0.00  0.00            
ATOM   3077  N   SER X 211     -13.579  -0.961   7.964  0.00  0.00            
ATOM   3078  H   SER X 211     -14.284  -0.238   7.991  0.00  0.00            
ATOM   3079  CA  SER X 211     -13.299  -1.800   9.201  0.00  0.00            
ATOM   3080  HA  SER X 211     -12.235  -1.717   9.416  0.00  0.00            
ATOM   3081  CB  SER X 211     -14.289  -1.328  10.184  0.00  0.00            
ATOM   3082  HB2 SER X 211     -15.297  -1.416   9.777  0.00  0.00            
ATOM   3083  HB3 SER X 211     -14.268  -1.970  11.064  0.00  0.00            
ATOM   3084  OG  SER X 211     -14.025   0.002  10.637  0.00  0.00            
ATOM   3085  HG  SER X 211     -13.230  -0.068  11.169  0.00  0.00            
ATOM   3086  C   SER X 211     -13.462  -3.328   8.877  0.00  0.00            
ATOM   3087  O   SER X 211     -14.574  -3.796   8.519  0.00  0.00            
ATOM   3088  N   ASN X 212     -12.461  -4.154   9.301  0.00  0.00            
ATOM   3089  H   ASN X 212     -11.568  -3.847   9.658  0.00  0.00            
ATOM   3090  CA  ASN X 212     -12.541  -5.671   9.175  0.00  0.00            
ATOM   3091  HA  ASN X 212     -11.523  -6.061   9.167  0.00  0.00            
ATOM   3092  CB  ASN X 212     -13.332  -6.279  10.420  0.00  0.00            
ATOM   3093  HB2 ASN X 212     -12.998  -5.815  11.347  0.00  0.00            
ATOM   3094  HB3 ASN X 212     -14.387  -6.051  10.261  0.00  0.00            
ATOM   3095  CG  ASN X 212     -13.205  -7.839  10.519  0.00  0.00            
ATOM   3096  OD1 ASN X 212     -12.501  -8.408   9.669  0.00  0.00            
ATOM   3097  ND2 ASN X 212     -13.881  -8.460  11.488  0.00  0.00            
ATOM   3098 HD21 ASN X 212     -14.097  -9.443  11.401  0.00  0.00            
ATOM   3099 HD22 ASN X 212     -14.447  -7.944  12.146  0.00  0.00            
ATOM   3100  C   ASN X 212     -13.077  -6.122   7.751  0.00  0.00            
ATOM   3101  O   ASN X 212     -14.194  -6.675   7.606  0.00  0.00            
ATOM   3102  N   GLN X 213     -12.457  -5.710   6.680  0.00  0.00            
ATOM   3103  H   GLN X 213     -11.607  -5.167   6.727  0.00  0.00            
ATOM   3104  CA  GLN X 213     -12.854  -5.918   5.260  0.00  0.00            
ATOM   3105  HA  GLN X 213     -13.792  -6.473   5.240  0.00  0.00            
ATOM   3106  CB  GLN X 213     -13.144  -4.472   4.612  0.00  0.00            
ATOM   3107  HB2 GLN X 213     -12.341  -3.760   4.807  0.00  0.00            
ATOM   3108  HB3 GLN X 213     -13.180  -4.651   3.537  0.00  0.00            
ATOM   3109  CG  GLN X 213     -14.424  -3.836   5.171  0.00  0.00            
ATOM   3110  HG2 GLN X 213     -14.258  -3.749   6.246  0.00  0.00            
ATOM   3111  HG3 GLN X 213     -14.510  -2.767   4.973  0.00  0.00            
ATOM   3112  CD  GLN X 213     -15.762  -4.565   4.929  0.00  0.00            
ATOM   3113  OE1 GLN X 213     -16.316  -4.439   3.885  0.00  0.00            
ATOM   3114  NE2 GLN X 213     -16.237  -5.346   5.863  0.00  0.00            
ATOM   3115 HE21 GLN X 213     -17.022  -5.864   5.496  0.00  0.00            
ATOM   3116 HE22 GLN X 213     -15.830  -5.539   6.767  0.00  0.00            
ATOM   3117  C   GLN X 213     -12.033  -6.860   4.394  0.00  0.00            
ATOM   3118  O   GLN X 213     -12.555  -7.436   3.387  0.00  0.00            
ATOM   3119  N   GLY X 214     -10.806  -7.174   4.836  0.00  0.00            
ATOM   3120  H   GLY X 214     -10.522  -6.699   5.681  0.00  0.00            
ATOM   3121  CA  GLY X 214      -9.817  -8.063   4.228  0.00  0.00            
ATOM   3122  HA2 GLY X 214      -8.998  -8.251   4.923  0.00  0.00            
ATOM   3123  HA3 GLY X 214     -10.148  -9.068   3.968  0.00  0.00            
ATOM   3124  C   GLY X 214      -9.205  -7.504   2.990  0.00  0.00            
ATOM   3125  O   GLY X 214      -8.815  -6.337   3.046  0.00  0.00            
ATOM   3126  N   SER X 215      -8.897  -8.320   1.985  0.00  0.00            
ATOM   3127  H   SER X 215      -9.403  -9.195   1.991  0.00  0.00            
ATOM   3128  CA  SER X 215      -8.298  -7.835   0.737  0.00  0.00            
ATOM   3129  HA  SER X 215      -7.447  -7.221   1.030  0.00  0.00            
ATOM   3130  CB  SER X 215      -7.794  -9.020  -0.030  0.00  0.00            
ATOM   3131  HB2 SER X 215      -8.568  -9.712  -0.364  0.00  0.00            
ATOM   3132  HB3 SER X 215      -7.327  -8.679  -0.954  0.00  0.00            
ATOM   3133  OG  SER X 215      -6.705  -9.684   0.585  0.00  0.00            
ATOM   3134  HG  SER X 215      -6.905 -10.616   0.469  0.00  0.00            
ATOM   3135  C   SER X 215      -9.143  -6.965  -0.168  0.00  0.00            
ATOM   3136  O   SER X 215     -10.204  -7.359  -0.651  0.00  0.00            
ATOM   3137  N   ALA X 216      -8.669  -5.699  -0.394  0.00  0.00            
ATOM   3138  H   ALA X 216      -7.850  -5.336   0.072  0.00  0.00            
ATOM   3139  CA  ALA X 216      -9.373  -4.691  -1.154  0.00  0.00            
ATOM   3140  HA  ALA X 216     -10.420  -4.965  -1.283  0.00  0.00            
ATOM   3141  CB  ALA X 216      -9.374  -3.368  -0.384  0.00  0.00            
ATOM   3142  HB1 ALA X 216     -10.047  -3.455   0.469  0.00  0.00            
ATOM   3143  HB2 ALA X 216      -8.367  -3.089  -0.070  0.00  0.00            
ATOM   3144  HB3 ALA X 216      -9.737  -2.607  -1.074  0.00  0.00            
ATOM   3145  C   ALA X 216      -8.816  -4.494  -2.569  0.00  0.00            
ATOM   3146  O   ALA X 216      -7.762  -4.987  -2.913  0.00  0.00            
ATOM   3147  N   LEU X 217      -9.426  -3.739  -3.444  0.00  0.00            
ATOM   3148  H   LEU X 217     -10.216  -3.265  -3.032  0.00  0.00            
ATOM   3149  CA  LEU X 217      -8.909  -3.271  -4.729  0.00  0.00            
ATOM   3150  HA  LEU X 217      -8.001  -3.770  -5.070  0.00  0.00            
ATOM   3151  CB  LEU X 217      -9.958  -3.490  -5.871  0.00  0.00            
ATOM   3152  HB2 LEU X 217      -9.882  -4.558  -6.073  0.00  0.00            
ATOM   3153  HB3 LEU X 217     -10.925  -3.208  -5.452  0.00  0.00            
ATOM   3154  CG  LEU X 217      -9.921  -2.862  -7.286  0.00  0.00            
ATOM   3155  HG  LEU X 217     -10.574  -3.570  -7.795  0.00  0.00            
ATOM   3156  CD1 LEU X 217     -10.432  -1.444  -7.415  0.00  0.00            
ATOM   3157 HD11 LEU X 217      -9.731  -0.745  -6.959  0.00  0.00            
ATOM   3158 HD12 LEU X 217     -10.431  -1.176  -8.472  0.00  0.00            
ATOM   3159 HD13 LEU X 217     -11.420  -1.379  -6.959  0.00  0.00            
ATOM   3160  CD2 LEU X 217      -8.530  -3.097  -7.948  0.00  0.00            
ATOM   3161 HD21 LEU X 217      -7.778  -2.454  -7.489  0.00  0.00            
ATOM   3162 HD22 LEU X 217      -8.144  -4.114  -7.877  0.00  0.00            
ATOM   3163 HD23 LEU X 217      -8.627  -2.693  -8.955  0.00  0.00            
ATOM   3164  C   LEU X 217      -8.475  -1.844  -4.583  0.00  0.00            
ATOM   3165  O   LEU X 217      -9.323  -1.016  -4.253  0.00  0.00            
ATOM   3166  N   MET X 218      -7.320  -1.485  -5.141  0.00  0.00            
ATOM   3167  H   MET X 218      -6.711  -2.192  -5.528  0.00  0.00            
ATOM   3168  CA  MET X 218      -6.777  -0.109  -5.110  0.00  0.00            
ATOM   3169  HA  MET X 218      -7.482   0.610  -4.695  0.00  0.00            
ATOM   3170  CB  MET X 218      -5.727  -0.109  -4.003  0.00  0.00            
ATOM   3171  HB2 MET X 218      -6.164  -0.434  -3.059  0.00  0.00            
ATOM   3172  HB3 MET X 218      -4.936  -0.834  -4.193  0.00  0.00            
ATOM   3173  CG  MET X 218      -5.027   1.184  -3.780  0.00  0.00            
ATOM   3174  HG2 MET X 218      -4.596   1.504  -4.730  0.00  0.00            
ATOM   3175  HG3 MET X 218      -5.758   1.900  -3.407  0.00  0.00            
ATOM   3176  SD  MET X 218      -3.755   1.278  -2.388  0.00  0.00            
ATOM   3177  CE  MET X 218      -3.145   2.897  -2.584  0.00  0.00            
ATOM   3178  HE1 MET X 218      -2.462   3.143  -1.770  0.00  0.00            
ATOM   3179  HE2 MET X 218      -2.627   2.953  -3.541  0.00  0.00            
ATOM   3180  HE3 MET X 218      -4.049   3.483  -2.753  0.00  0.00            
ATOM   3181  C   MET X 218      -6.125   0.329  -6.444  0.00  0.00            
ATOM   3182  O   MET X 218      -5.571  -0.446  -7.224  0.00  0.00            
ATOM   3183  N   GLY X 219      -6.227   1.595  -6.797  0.00  0.00            
ATOM   3184  H   GLY X 219      -6.690   2.235  -6.168  0.00  0.00            
ATOM   3185  CA  GLY X 219      -5.661   2.146  -8.002  0.00  0.00            
ATOM   3186  HA2 GLY X 219      -4.586   1.967  -7.969  0.00  0.00            
ATOM   3187  HA3 GLY X 219      -6.084   1.585  -8.835  0.00  0.00            
ATOM   3188  C   GLY X 219      -5.806   3.680  -8.053  0.00  0.00            
ATOM   3189  O   GLY X 219      -6.438   4.318  -7.200  0.00  0.00            
ATOM   3190  N   ILE X 220      -5.322   4.353  -9.158  0.00  0.00            
ATOM   3191  H   ILE X 220      -5.056   3.699  -9.881  0.00  0.00            
ATOM   3192  CA  ILE X 220      -5.264   5.762  -9.592  0.00  0.00            
ATOM   3193  HA  ILE X 220      -6.043   6.345  -9.102  0.00  0.00            
ATOM   3194  CB  ILE X 220      -3.947   6.575  -9.047  0.00  0.00            
ATOM   3195  HB  ILE X 220      -4.225   7.596  -9.311  0.00  0.00            
ATOM   3196  CG2 ILE X 220      -3.821   6.384  -7.492  0.00  0.00            
ATOM   3197 HG21 ILE X 220      -3.519   5.353  -7.311  0.00  0.00            
ATOM   3198 HG22 ILE X 220      -2.958   6.999  -7.233  0.00  0.00            
ATOM   3199 HG23 ILE X 220      -4.654   6.785  -6.916  0.00  0.00            
ATOM   3200  CG1 ILE X 220      -2.659   6.105  -9.674  0.00  0.00            
ATOM   3201 HG12 ILE X 220      -1.916   5.971  -8.888  0.00  0.00            
ATOM   3202 HG13 ILE X 220      -2.930   5.160 -10.145  0.00  0.00            
ATOM   3203  CD1 ILE X 220      -2.120   7.231 -10.611  0.00  0.00            
ATOM   3204 HD11 ILE X 220      -1.066   6.967 -10.701  0.00  0.00            
ATOM   3205 HD12 ILE X 220      -2.572   7.177 -11.601  0.00  0.00            
ATOM   3206 HD13 ILE X 220      -2.214   8.290 -10.371  0.00  0.00            
ATOM   3207  C   ILE X 220      -5.404   5.979 -11.060  0.00  0.00            
ATOM   3208  O   ILE X 220      -5.158   5.063 -11.852  0.00  0.00            
ATOM   3209  N   GLY X 221      -5.647   7.204 -11.519  0.00  0.00            
ATOM   3210  H   GLY X 221      -6.052   7.855 -10.863  0.00  0.00            
ATOM   3211  CA  GLY X 221      -5.745   7.646 -12.960  0.00  0.00            
ATOM   3212  HA2 GLY X 221      -4.979   7.052 -13.459  0.00  0.00            
ATOM   3213  HA3 GLY X 221      -6.715   7.322 -13.338  0.00  0.00            
ATOM   3214  C   GLY X 221      -5.620   9.129 -13.214  0.00  0.00            
ATOM   3215  O   GLY X 221      -6.110   9.845 -12.404  0.00  0.00            
ATOM   3216  N   VAL X 222      -5.090   9.645 -14.336  0.00  0.00            
ATOM   3217  H   VAL X 222      -4.636   9.019 -14.986  0.00  0.00            
ATOM   3218  CA  VAL X 222      -5.059  11.007 -14.704  0.00  0.00            
ATOM   3219  HA  VAL X 222      -5.420  11.628 -13.884  0.00  0.00            
ATOM   3220  CB  VAL X 222      -3.616  11.376 -14.990  0.00  0.00            
ATOM   3221  HB  VAL X 222      -3.250  10.644 -15.710  0.00  0.00            
ATOM   3222  CG1 VAL X 222      -3.377  12.778 -15.598  0.00  0.00            
ATOM   3223 HG11 VAL X 222      -3.706  13.572 -14.927  0.00  0.00            
ATOM   3224 HG12 VAL X 222      -2.300  12.863 -15.750  0.00  0.00            
ATOM   3225 HG13 VAL X 222      -3.846  12.840 -16.579  0.00  0.00            
ATOM   3226  CG2 VAL X 222      -2.727  11.156 -13.820  0.00  0.00            
ATOM   3227 HG21 VAL X 222      -2.553  10.103 -13.596  0.00  0.00            
ATOM   3228 HG22 VAL X 222      -1.737  11.572 -14.006  0.00  0.00            
ATOM   3229 HG23 VAL X 222      -3.039  11.726 -12.946  0.00  0.00            
ATOM   3230  C   VAL X 222      -5.893  11.209 -16.002  0.00  0.00            
ATOM   3231  O   VAL X 222      -5.908  10.319 -16.861  0.00  0.00            
ATOM   3232  N   SER X 223      -6.522  12.450 -16.137  0.00  0.00            
ATOM   3233  H   SER X 223      -6.664  13.094 -15.371  0.00  0.00            
ATOM   3234  CA  SER X 223      -7.043  12.995 -17.438  0.00  0.00            
ATOM   3235  HA  SER X 223      -6.307  12.672 -18.175  0.00  0.00            
ATOM   3236  CB  SER X 223      -8.392  12.315 -17.665  0.00  0.00            
ATOM   3237  HB2 SER X 223      -8.313  11.233 -17.765  0.00  0.00            
ATOM   3238  HB3 SER X 223      -8.973  12.473 -16.756  0.00  0.00            
ATOM   3239  OG  SER X 223      -8.945  13.000 -18.723  0.00  0.00            
ATOM   3240  HG  SER X 223      -9.229  12.317 -19.335  0.00  0.00            
ATOM   3241  C   SER X 223      -7.127  14.507 -17.496  0.00  0.00            
ATOM   3242  O   SER X 223      -7.308  15.154 -16.487  0.00  0.00            
ATOM   3243  N   SER X 224      -6.989  15.069 -18.671  0.00  0.00            
ATOM   3244  H   SER X 224      -6.833  14.348 -19.361  0.00  0.00            
ATOM   3245  CA  SER X 224      -7.083  16.516 -19.114  0.00  0.00            
ATOM   3246  HA  SER X 224      -6.886  17.237 -18.320  0.00  0.00            
ATOM   3247  CB  SER X 224      -5.781  16.914 -19.958  0.00  0.00            
ATOM   3248  HB2 SER X 224      -5.910  17.988 -20.088  0.00  0.00            
ATOM   3249  HB3 SER X 224      -4.859  16.611 -19.460  0.00  0.00            
ATOM   3250  OG  SER X 224      -5.645  16.193 -21.178  0.00  0.00            
ATOM   3251  HG  SER X 224      -4.930  16.662 -21.615  0.00  0.00            
ATOM   3252  C   SER X 224      -8.364  16.769 -19.857  0.00  0.00            
ATOM   3253  O   SER X 224      -8.600  17.908 -20.166  0.00  0.00            
ATOM   3254  N   GLY X 225      -9.138  15.677 -20.210  0.00  0.00            
ATOM   3255  H   GLY X 225      -8.808  14.780 -19.882  0.00  0.00            
ATOM   3256  CA  GLY X 225     -10.395  15.624 -20.914  0.00  0.00            
ATOM   3257  HA2 GLY X 225     -10.214  15.880 -21.958  0.00  0.00            
ATOM   3258  HA3 GLY X 225     -10.839  14.631 -20.865  0.00  0.00            
ATOM   3259  C   GLY X 225     -11.420  16.671 -20.405  0.00  0.00            
ATOM   3260  O   GLY X 225     -11.417  17.231 -19.318  0.00  0.00            
ATOM   3261  N   GLU X 226     -12.407  16.928 -21.285  0.00  0.00            
ATOM   3262  H   GLU X 226     -12.270  16.393 -22.131  0.00  0.00            
ATOM   3263  CA  GLU X 226     -13.712  17.566 -21.089  0.00  0.00            
ATOM   3264  HA  GLU X 226     -13.645  18.569 -20.668  0.00  0.00            
ATOM   3265  CB  GLU X 226     -14.496  17.665 -22.406  0.00  0.00            
ATOM   3266  HB2 GLU X 226     -14.652  16.625 -22.693  0.00  0.00            
ATOM   3267  HB3 GLU X 226     -15.394  18.252 -22.218  0.00  0.00            
ATOM   3268  CG  GLU X 226     -13.770  18.468 -23.504  0.00  0.00            
ATOM   3269  HG2 GLU X 226     -13.554  19.440 -23.059  0.00  0.00            
ATOM   3270  HG3 GLU X 226     -12.802  18.007 -23.702  0.00  0.00            
ATOM   3271  CD  GLU X 226     -14.624  18.583 -24.799  0.00  0.00            
ATOM   3272  OE1 GLU X 226     -14.326  17.754 -25.691  0.00  0.00            
ATOM   3273  OE2 GLU X 226     -15.625  19.290 -24.861  0.00  0.00            
ATOM   3274  C   GLU X 226     -14.593  16.765 -20.098  0.00  0.00            
ATOM   3275  O   GLU X 226     -15.425  17.309 -19.360  0.00  0.00            
ATOM   3276  N   ASN X 227     -14.436  15.390 -20.147  0.00  0.00            
ATOM   3277  H   ASN X 227     -13.799  14.999 -20.827  0.00  0.00            
ATOM   3278  CA  ASN X 227     -14.986  14.536 -19.102  0.00  0.00            
ATOM   3279  HA  ASN X 227     -15.756  15.012 -18.494  0.00  0.00            
ATOM   3280  CB  ASN X 227     -15.846  13.439 -19.802  0.00  0.00            
ATOM   3281  HB2 ASN X 227     -15.219  12.882 -20.498  0.00  0.00            
ATOM   3282  HB3 ASN X 227     -16.192  12.835 -18.964  0.00  0.00            
ATOM   3283  CG  ASN X 227     -17.120  13.971 -20.460  0.00  0.00            
ATOM   3284  OD1 ASN X 227     -18.126  14.226 -19.779  0.00  0.00            
ATOM   3285  ND2 ASN X 227     -17.127  14.150 -21.774  0.00  0.00            
ATOM   3286 HD21 ASN X 227     -17.939  14.462 -22.286  0.00  0.00            
ATOM   3287 HD22 ASN X 227     -16.269  13.955 -22.271  0.00  0.00            
ATOM   3288  C   ASN X 227     -13.920  13.897 -18.183  0.00  0.00            
ATOM   3289  O   ASN X 227     -14.114  12.733 -17.748  0.00  0.00            
ATOM   3290  N   ARG X 228     -12.880  14.639 -17.736  0.00  0.00            
ATOM   3291  H   ARG X 228     -12.964  15.590 -18.067  0.00  0.00            
ATOM   3292  CA  ARG X 228     -11.604  14.199 -17.090  0.00  0.00            
ATOM   3293  HA  ARG X 228     -11.121  13.515 -17.788  0.00  0.00            
ATOM   3294  CB  ARG X 228     -10.708  15.363 -16.766  0.00  0.00            
ATOM   3295  HB2 ARG X 228      -9.850  14.978 -16.215  0.00  0.00            
ATOM   3296  HB3 ARG X 228     -10.312  15.721 -17.717  0.00  0.00            
ATOM   3297  CG  ARG X 228     -11.279  16.488 -15.924  0.00  0.00            
ATOM   3298  HG2 ARG X 228     -12.214  16.813 -16.380  0.00  0.00            
ATOM   3299  HG3 ARG X 228     -11.502  16.035 -14.958  0.00  0.00            
ATOM   3300  CD  ARG X 228     -10.318  17.658 -15.747  0.00  0.00            
ATOM   3301  HD2 ARG X 228     -10.777  18.424 -15.122  0.00  0.00            
ATOM   3302  HD3 ARG X 228      -9.364  17.282 -15.375  0.00  0.00            
ATOM   3303  NE  ARG X 228      -9.955  18.280 -17.046  0.00  0.00            
ATOM   3304  HE  ARG X 228     -10.367  17.907 -17.890  0.00  0.00            
ATOM   3305  CZ  ARG X 228      -9.286  19.396 -17.119  0.00  0.00            
ATOM   3306  NH1 ARG X 228      -8.916  19.999 -16.042  0.00  0.00            
ATOM   3307 HH11 ARG X 228      -9.243  19.712 -15.130  0.00  0.00            
ATOM   3308 HH12 ARG X 228      -8.596  20.937 -16.237  0.00  0.00            
ATOM   3309  NH2 ARG X 228      -9.000  19.874 -18.310  0.00  0.00            
ATOM   3310 HH21 ARG X 228      -8.926  19.222 -19.078  0.00  0.00            
ATOM   3311 HH22 ARG X 228      -8.606  20.804 -18.299  0.00  0.00            
ATOM   3312  C   ARG X 228     -11.775  13.376 -15.821  0.00  0.00            
ATOM   3313  O   ARG X 228     -11.183  12.302 -15.711  0.00  0.00            
ATOM   3314  N   ALA X 229     -12.670  13.663 -14.891  0.00  0.00            
ATOM   3315  H   ALA X 229     -13.164  14.539 -14.983  0.00  0.00            
ATOM   3316  CA  ALA X 229     -12.853  12.772 -13.732  0.00  0.00            
ATOM   3317  HA  ALA X 229     -11.900  12.658 -13.216  0.00  0.00            
ATOM   3318  CB  ALA X 229     -13.785  13.421 -12.722  0.00  0.00            
ATOM   3319  HB1 ALA X 229     -13.476  14.408 -12.379  0.00  0.00            
ATOM   3320  HB2 ALA X 229     -14.817  13.398 -13.071  0.00  0.00            
ATOM   3321  HB3 ALA X 229     -13.762  12.888 -11.772  0.00  0.00            
ATOM   3322  C   ALA X 229     -13.304  11.413 -14.146  0.00  0.00            
ATOM   3323  O   ALA X 229     -12.964  10.462 -13.453  0.00  0.00            
ATOM   3324  N   VAL X 230     -14.055  11.176 -15.230  0.00  0.00            
ATOM   3325  H   VAL X 230     -14.320  11.983 -15.777  0.00  0.00            
ATOM   3326  CA  VAL X 230     -14.642   9.854 -15.649  0.00  0.00            
ATOM   3327  HA  VAL X 230     -15.072   9.414 -14.749  0.00  0.00            
ATOM   3328  CB  VAL X 230     -15.773  10.062 -16.671  0.00  0.00            
ATOM   3329  HB  VAL X 230     -15.250  10.484 -17.528  0.00  0.00            
ATOM   3330  CG1 VAL X 230     -16.346   8.750 -17.168  0.00  0.00            
ATOM   3331 HG11 VAL X 230     -15.611   8.006 -17.476  0.00  0.00            
ATOM   3332 HG12 VAL X 230     -17.005   8.447 -16.354  0.00  0.00            
ATOM   3333 HG13 VAL X 230     -16.928   8.958 -18.067  0.00  0.00            
ATOM   3334  CG2 VAL X 230     -16.847  11.066 -16.123  0.00  0.00            
ATOM   3335 HG21 VAL X 230     -17.815  10.941 -16.607  0.00  0.00            
ATOM   3336 HG22 VAL X 230     -16.983  11.059 -15.042  0.00  0.00            
ATOM   3337 HG23 VAL X 230     -16.566  12.094 -16.351  0.00  0.00            
ATOM   3338  C   VAL X 230     -13.537   8.979 -16.145  0.00  0.00            
ATOM   3339  O   VAL X 230     -13.318   7.854 -15.752  0.00  0.00            
ATOM   3340  N   GLU X 231     -12.705   9.606 -16.960  0.00  0.00            
ATOM   3341  H   GLU X 231     -12.825  10.577 -17.209  0.00  0.00            
ATOM   3342  CA  GLU X 231     -11.546   8.937 -17.597  0.00  0.00            
ATOM   3343  HA  GLU X 231     -11.820   7.961 -17.996  0.00  0.00            
ATOM   3344  CB  GLU X 231     -11.012   9.822 -18.683  0.00  0.00            
ATOM   3345  HB2 GLU X 231     -11.828  10.068 -19.361  0.00  0.00            
ATOM   3346  HB3 GLU X 231     -10.628  10.782 -18.335  0.00  0.00            
ATOM   3347  CG  GLU X 231      -9.910   9.192 -19.550  0.00  0.00            
ATOM   3348  HG2 GLU X 231      -9.037   8.958 -18.942  0.00  0.00            
ATOM   3349  HG3 GLU X 231     -10.180   8.222 -19.968  0.00  0.00            
ATOM   3350  CD  GLU X 231      -9.445  10.098 -20.752  0.00  0.00            
ATOM   3351  OE1 GLU X 231      -9.244  11.356 -20.643  0.00  0.00            
ATOM   3352  OE2 GLU X 231      -9.191   9.540 -21.844  0.00  0.00            
ATOM   3353  C   GLU X 231     -10.541   8.567 -16.558  0.00  0.00            
ATOM   3354  O   GLU X 231     -10.002   7.468 -16.687  0.00  0.00            
ATOM   3355  N   ALA X 232     -10.279   9.425 -15.634  0.00  0.00            
ATOM   3356  H   ALA X 232     -10.727  10.329 -15.581  0.00  0.00            
ATOM   3357  CA  ALA X 232      -9.379   9.136 -14.534  0.00  0.00            
ATOM   3358  HA  ALA X 232      -8.437   8.869 -15.013  0.00  0.00            
ATOM   3359  CB  ALA X 232      -9.046  10.430 -13.912  0.00  0.00            
ATOM   3360  HB1 ALA X 232      -8.441  10.972 -14.640  0.00  0.00            
ATOM   3361  HB2 ALA X 232      -9.964  10.970 -13.680  0.00  0.00            
ATOM   3362  HB3 ALA X 232      -8.487  10.395 -12.976  0.00  0.00            
ATOM   3363  C   ALA X 232      -9.970   8.095 -13.581  0.00  0.00            
ATOM   3364  O   ALA X 232      -9.148   7.356 -13.001  0.00  0.00            
ATOM   3365  N   ALA X 233     -11.306   7.873 -13.438  0.00  0.00            
ATOM   3366  H   ALA X 233     -11.975   8.455 -13.921  0.00  0.00            
ATOM   3367  CA  ALA X 233     -11.974   6.752 -12.750  0.00  0.00            
ATOM   3368  HA  ALA X 233     -11.344   6.678 -11.864  0.00  0.00            
ATOM   3369  CB  ALA X 233     -13.338   7.074 -12.188  0.00  0.00            
ATOM   3370  HB1 ALA X 233     -14.014   7.129 -13.041  0.00  0.00            
ATOM   3371  HB2 ALA X 233     -13.655   6.187 -11.641  0.00  0.00            
ATOM   3372  HB3 ALA X 233     -13.293   8.039 -11.684  0.00  0.00            
ATOM   3373  C   ALA X 233     -11.861   5.525 -13.570  0.00  0.00            
ATOM   3374  O   ALA X 233     -11.624   4.438 -12.979  0.00  0.00            
ATOM   3375  N   LYS X 234     -11.904   5.629 -14.910  0.00  0.00            
ATOM   3376  H   LYS X 234     -12.281   6.432 -15.393  0.00  0.00            
ATOM   3377  CA  LYS X 234     -11.617   4.460 -15.755  0.00  0.00            
ATOM   3378  HA  LYS X 234     -12.263   3.638 -15.448  0.00  0.00            
ATOM   3379  CB  LYS X 234     -11.993   4.706 -17.227  0.00  0.00            
ATOM   3380  HB2 LYS X 234     -11.555   5.623 -17.620  0.00  0.00            
ATOM   3381  HB3 LYS X 234     -11.549   3.925 -17.845  0.00  0.00            
ATOM   3382  CG  LYS X 234     -13.533   4.728 -17.454  0.00  0.00            
ATOM   3383  HG2 LYS X 234     -13.964   3.993 -16.773  0.00  0.00            
ATOM   3384  HG3 LYS X 234     -13.825   5.722 -17.115  0.00  0.00            
ATOM   3385  CD  LYS X 234     -14.065   4.462 -18.869  0.00  0.00            
ATOM   3386  HD2 LYS X 234     -15.150   4.460 -18.970  0.00  0.00            
ATOM   3387  HD3 LYS X 234     -13.692   5.260 -19.510  0.00  0.00            
ATOM   3388  CE  LYS X 234     -13.533   3.120 -19.432  0.00  0.00            
ATOM   3389  HE2 LYS X 234     -12.993   3.337 -20.354  0.00  0.00            
ATOM   3390  HE3 LYS X 234     -12.776   2.917 -18.674  0.00  0.00            
ATOM   3391  NZ  LYS X 234     -14.608   2.083 -19.501  0.00  0.00            
ATOM   3392  HZ1 LYS X 234     -14.201   1.191 -19.739  0.00  0.00            
ATOM   3393  HZ2 LYS X 234     -15.104   2.049 -18.622  0.00  0.00            
ATOM   3394  HZ3 LYS X 234     -15.236   2.289 -20.265  0.00  0.00            
ATOM   3395  C   LYS X 234     -10.255   3.854 -15.593  0.00  0.00            
ATOM   3396  O   LYS X 234     -10.224   2.613 -15.561  0.00  0.00            
ATOM   3397  N   LYS X 235      -9.243   4.625 -15.340  0.00  0.00            
ATOM   3398  H   LYS X 235      -9.480   5.600 -15.459  0.00  0.00            
ATOM   3399  CA  LYS X 235      -7.942   4.153 -14.836  0.00  0.00            
ATOM   3400  HA  LYS X 235      -7.627   3.315 -15.459  0.00  0.00            
ATOM   3401  CB  LYS X 235      -7.035   5.353 -15.089  0.00  0.00            
ATOM   3402  HB2 LYS X 235      -7.578   6.277 -14.891  0.00  0.00            
ATOM   3403  HB3 LYS X 235      -6.134   5.395 -14.477  0.00  0.00            
ATOM   3404  CG  LYS X 235      -6.471   5.411 -16.579  0.00  0.00            
ATOM   3405  HG2 LYS X 235      -5.653   4.690 -16.594  0.00  0.00            
ATOM   3406  HG3 LYS X 235      -7.256   5.079 -17.257  0.00  0.00            
ATOM   3407  CD  LYS X 235      -6.029   6.788 -17.121  0.00  0.00            
ATOM   3408  HD2 LYS X 235      -6.895   7.441 -17.235  0.00  0.00            
ATOM   3409  HD3 LYS X 235      -5.256   7.268 -16.520  0.00  0.00            
ATOM   3410  CE  LYS X 235      -5.486   6.470 -18.537  0.00  0.00            
ATOM   3411  HE2 LYS X 235      -4.672   5.750 -18.459  0.00  0.00            
ATOM   3412  HE3 LYS X 235      -6.263   5.896 -19.043  0.00  0.00            
ATOM   3413  NZ  LYS X 235      -5.037   7.570 -19.376  0.00  0.00            
ATOM   3414  HZ1 LYS X 235      -4.356   8.193 -18.966  0.00  0.00            
ATOM   3415  HZ2 LYS X 235      -4.592   7.121 -20.164  0.00  0.00            
ATOM   3416  HZ3 LYS X 235      -5.740   8.241 -19.649  0.00  0.00            
ATOM   3417  C   LYS X 235      -7.893   3.797 -13.407  0.00  0.00            
ATOM   3418  O   LYS X 235      -7.180   2.839 -13.120  0.00  0.00            
ATOM   3419  N   ALA X 236      -8.664   4.437 -12.485  0.00  0.00            
ATOM   3420  H   ALA X 236      -9.313   5.097 -12.890  0.00  0.00            
ATOM   3421  CA  ALA X 236      -8.608   4.111 -11.086  0.00  0.00            
ATOM   3422  HA  ALA X 236      -7.539   4.032 -10.892  0.00  0.00            
ATOM   3423  CB  ALA X 236      -9.264   5.237 -10.260  0.00  0.00            
ATOM   3424  HB1 ALA X 236     -10.332   5.336 -10.450  0.00  0.00            
ATOM   3425  HB2 ALA X 236      -9.166   5.079  -9.186  0.00  0.00            
ATOM   3426  HB3 ALA X 236      -8.724   6.176 -10.388  0.00  0.00            
ATOM   3427  C   ALA X 236      -9.185   2.746 -10.772  0.00  0.00            
ATOM   3428  O   ALA X 236      -8.677   1.994 -10.038  0.00  0.00            
ATOM   3429  N   ILE X 237     -10.321   2.336 -11.354  0.00  0.00            
ATOM   3430  H   ILE X 237     -10.951   3.009 -11.767  0.00  0.00            
ATOM   3431  CA  ILE X 237     -10.828   0.952 -11.287  0.00  0.00            
ATOM   3432  HA  ILE X 237     -11.006   0.662 -10.251  0.00  0.00            
ATOM   3433  CB  ILE X 237     -12.223   0.758 -11.895  0.00  0.00            
ATOM   3434  HB  ILE X 237     -12.441  -0.287 -11.677  0.00  0.00            
ATOM   3435  CG2 ILE X 237     -13.211   1.645 -11.188  0.00  0.00            
ATOM   3436 HG21 ILE X 237     -13.188   2.716 -11.397  0.00  0.00            
ATOM   3437 HG22 ILE X 237     -14.219   1.291 -11.403  0.00  0.00            
ATOM   3438 HG23 ILE X 237     -13.105   1.607 -10.104  0.00  0.00            
ATOM   3439  CG1 ILE X 237     -12.173   1.065 -13.431  0.00  0.00            
ATOM   3440 HG12 ILE X 237     -12.838   1.902 -13.645  0.00  0.00            
ATOM   3441 HG13 ILE X 237     -11.237   1.527 -13.743  0.00  0.00            
ATOM   3442  CD1 ILE X 237     -12.479  -0.075 -14.383  0.00  0.00            
ATOM   3443 HD11 ILE X 237     -13.488  -0.439 -14.192  0.00  0.00            
ATOM   3444 HD12 ILE X 237     -12.424   0.263 -15.417  0.00  0.00            
ATOM   3445 HD13 ILE X 237     -11.786  -0.899 -14.208  0.00  0.00            
ATOM   3446  C   ILE X 237      -9.803  -0.086 -11.851  0.00  0.00            
ATOM   3447  O   ILE X 237      -9.793  -1.166 -11.323  0.00  0.00            
ATOM   3448  N   SER X 238      -9.095   0.199 -12.936  0.00  0.00            
ATOM   3449  H   SER X 238      -9.229   1.126 -13.312  0.00  0.00            
ATOM   3450  CA  SER X 238      -8.156  -0.715 -13.643  0.00  0.00            
ATOM   3451  HA  SER X 238      -8.696  -1.662 -13.661  0.00  0.00            
ATOM   3452  CB  SER X 238      -8.105  -0.229 -15.157  0.00  0.00            
ATOM   3453  HB2 SER X 238      -9.054   0.081 -15.592  0.00  0.00            
ATOM   3454  HB3 SER X 238      -7.380   0.586 -15.171  0.00  0.00            
ATOM   3455  OG  SER X 238      -7.722  -1.342 -15.869  0.00  0.00            
ATOM   3456  HG  SER X 238      -7.846  -1.153 -16.803  0.00  0.00            
ATOM   3457  C   SER X 238      -6.717  -0.866 -13.011  0.00  0.00            
ATOM   3458  O   SER X 238      -5.877   0.073 -13.048  0.00  0.00            
ATOM   3459  N   SER X 239      -6.396  -2.051 -12.421  0.00  0.00            
ATOM   3460  H   SER X 239      -6.998  -2.842 -12.603  0.00  0.00            
ATOM   3461  CA  SER X 239      -5.314  -2.282 -11.510  0.00  0.00            
ATOM   3462  HA  SER X 239      -4.550  -1.537 -11.728  0.00  0.00            
ATOM   3463  CB  SER X 239      -5.819  -2.127 -10.061  0.00  0.00            
ATOM   3464  HB2 SER X 239      -6.678  -1.476  -9.901  0.00  0.00            
ATOM   3465  HB3 SER X 239      -6.075  -3.049  -9.540  0.00  0.00            
ATOM   3466  OG  SER X 239      -4.739  -1.460  -9.400  0.00  0.00            
ATOM   3467  HG  SER X 239      -5.068  -1.066  -8.589  0.00  0.00            
ATOM   3468  C   SER X 239      -4.798  -3.699 -11.684  0.00  0.00            
ATOM   3469  O   SER X 239      -5.253  -4.629 -10.970  0.00  0.00            
ATOM   3470  N   PRO X 240      -4.049  -4.004 -12.698  0.00  0.00            
ATOM   3471  CD  PRO X 240      -3.690  -3.177 -13.836  0.00  0.00            
ATOM   3472  HD2 PRO X 240      -2.856  -2.533 -13.559  0.00  0.00            
ATOM   3473  HD3 PRO X 240      -4.568  -2.538 -13.940  0.00  0.00            
ATOM   3474  CG  PRO X 240      -3.472  -4.020 -15.074  0.00  0.00            
ATOM   3475  HG2 PRO X 240      -2.603  -3.653 -15.619  0.00  0.00            
ATOM   3476  HG3 PRO X 240      -4.286  -4.123 -15.793  0.00  0.00            
ATOM   3477  CB  PRO X 240      -3.322  -5.428 -14.498  0.00  0.00            
ATOM   3478  HB2 PRO X 240      -2.282  -5.737 -14.596  0.00  0.00            
ATOM   3479  HB3 PRO X 240      -3.873  -6.227 -14.993  0.00  0.00            
ATOM   3480  CA  PRO X 240      -3.821  -5.405 -13.103  0.00  0.00            
ATOM   3481  HA  PRO X 240      -4.788  -5.903 -13.029  0.00  0.00            
ATOM   3482  C   PRO X 240      -2.910  -6.133 -12.053  0.00  0.00            
ATOM   3483  O   PRO X 240      -2.867  -7.347 -12.001  0.00  0.00            
ATOM   3484  N   LEU X 241      -2.018  -5.365 -11.298  0.00  0.00            
ATOM   3485  H   LEU X 241      -2.161  -4.375 -11.446  0.00  0.00            
ATOM   3486  CA  LEU X 241      -0.970  -5.864 -10.501  0.00  0.00            
ATOM   3487  HA  LEU X 241      -0.566  -6.727 -11.029  0.00  0.00            
ATOM   3488  CB  LEU X 241       0.143  -4.884 -10.359  0.00  0.00            
ATOM   3489  HB2 LEU X 241      -0.115  -4.197  -9.552  0.00  0.00            
ATOM   3490  HB3 LEU X 241       1.058  -5.406 -10.079  0.00  0.00            
ATOM   3491  CG  LEU X 241       0.510  -4.002 -11.564  0.00  0.00            
ATOM   3492  HG  LEU X 241      -0.327  -3.385 -11.888  0.00  0.00            
ATOM   3493  CD1 LEU X 241       1.576  -2.993 -11.115  0.00  0.00            
ATOM   3494 HD11 LEU X 241       1.977  -2.538 -12.021  0.00  0.00            
ATOM   3495 HD12 LEU X 241       1.135  -2.228 -10.477  0.00  0.00            
ATOM   3496 HD13 LEU X 241       2.403  -3.557 -10.683  0.00  0.00            
ATOM   3497  CD2 LEU X 241       1.136  -4.841 -12.682  0.00  0.00            
ATOM   3498 HD21 LEU X 241       1.308  -4.103 -13.466  0.00  0.00            
ATOM   3499 HD22 LEU X 241       2.102  -5.280 -12.434  0.00  0.00            
ATOM   3500 HD23 LEU X 241       0.463  -5.654 -12.953  0.00  0.00            
ATOM   3501  C   LEU X 241      -1.491  -6.437  -9.192  0.00  0.00            
ATOM   3502  O   LEU X 241      -1.017  -7.440  -8.687  0.00  0.00            
ATOM   3503  N   LEU X 242      -2.641  -5.935  -8.768  0.00  0.00            
ATOM   3504  H   LEU X 242      -3.072  -5.159  -9.247  0.00  0.00            
ATOM   3505  CA  LEU X 242      -3.431  -6.512  -7.637  0.00  0.00            
ATOM   3506  HA  LEU X 242      -2.783  -6.794  -6.807  0.00  0.00            
ATOM   3507  CB  LEU X 242      -4.404  -5.520  -7.134  0.00  0.00            
ATOM   3508  HB2 LEU X 242      -4.917  -5.051  -7.973  0.00  0.00            
ATOM   3509  HB3 LEU X 242      -5.017  -6.104  -6.446  0.00  0.00            
ATOM   3510  CG  LEU X 242      -3.857  -4.363  -6.270  0.00  0.00            
ATOM   3511  HG  LEU X 242      -3.289  -4.908  -5.515  0.00  0.00            
ATOM   3512  CD1 LEU X 242      -2.909  -3.412  -6.920  0.00  0.00            
ATOM   3513 HD11 LEU X 242      -3.286  -3.003  -7.858  0.00  0.00            
ATOM   3514 HD12 LEU X 242      -2.373  -2.676  -6.320  0.00  0.00            
ATOM   3515 HD13 LEU X 242      -2.079  -3.996  -7.316  0.00  0.00            
ATOM   3516  CD2 LEU X 242      -5.061  -3.551  -5.768  0.00  0.00            
ATOM   3517 HD21 LEU X 242      -4.728  -2.699  -5.175  0.00  0.00            
ATOM   3518 HD22 LEU X 242      -5.647  -3.120  -6.578  0.00  0.00            
ATOM   3519 HD23 LEU X 242      -5.796  -4.076  -5.157  0.00  0.00            
ATOM   3520  C   LEU X 242      -4.037  -7.872  -8.048  0.00  0.00            
ATOM   3521  O   LEU X 242      -4.725  -7.901  -9.054  0.00  0.00            
ATOM   3522  N   GLU X 243      -4.008  -8.936  -7.187  0.00  0.00            
ATOM   3523  H   GLU X 243      -3.348  -8.858  -6.427  0.00  0.00            
ATOM   3524  CA  GLU X 243      -4.789 -10.203  -7.469  0.00  0.00            
ATOM   3525  HA  GLU X 243      -4.741 -10.338  -8.551  0.00  0.00            
ATOM   3526  CB  GLU X 243      -4.131 -11.466  -6.860  0.00  0.00            
ATOM   3527  HB2 GLU X 243      -4.814 -12.248  -7.189  0.00  0.00            
ATOM   3528  HB3 GLU X 243      -3.195 -11.654  -7.386  0.00  0.00            
ATOM   3529  CG  GLU X 243      -4.089 -11.342  -5.359  0.00  0.00            
ATOM   3530  HG2 GLU X 243      -3.310 -10.610  -5.142  0.00  0.00            
ATOM   3531  HG3 GLU X 243      -4.988 -10.911  -4.918  0.00  0.00            
ATOM   3532  CD  GLU X 243      -3.879 -12.701  -4.685  0.00  0.00            
ATOM   3533  OE1 GLU X 243      -2.783 -13.038  -4.127  0.00  0.00            
ATOM   3534  OE2 GLU X 243      -4.752 -13.597  -4.750  0.00  0.00            
ATOM   3535  C   GLU X 243      -6.277 -10.112  -7.134  0.00  0.00            
ATOM   3536  O   GLU X 243      -6.998 -11.152  -7.149  0.00  0.00            
ATOM   3537  N   THR X 244      -6.778  -8.931  -6.830  0.00  0.00            
ATOM   3538  H   THR X 244      -6.114  -8.172  -6.769  0.00  0.00            
ATOM   3539  CA  THR X 244      -8.149  -8.568  -6.595  0.00  0.00            
ATOM   3540  HA  THR X 244      -8.807  -9.426  -6.449  0.00  0.00            
ATOM   3541  CB  THR X 244      -8.167  -7.723  -5.280  0.00  0.00            
ATOM   3542  HB  THR X 244      -9.091  -7.158  -5.158  0.00  0.00            
ATOM   3543  CG2 THR X 244      -7.927  -8.545  -4.023  0.00  0.00            
ATOM   3544 HG21 THR X 244      -8.508  -9.459  -4.150  0.00  0.00            
ATOM   3545 HG22 THR X 244      -6.876  -8.818  -3.944  0.00  0.00            
ATOM   3546 HG23 THR X 244      -8.208  -7.900  -3.189  0.00  0.00            
ATOM   3547  OG1 THR X 244      -7.174  -6.697  -5.331  0.00  0.00            
ATOM   3548  HG1 THR X 244      -7.434  -6.164  -4.576  0.00  0.00            
ATOM   3549  C   THR X 244      -8.764  -7.822  -7.775  0.00  0.00            
ATOM   3550  O   THR X 244      -7.997  -7.212  -8.536  0.00  0.00            
ATOM   3551  N   SER X 245     -10.059  -7.732  -7.882  0.00  0.00            
ATOM   3552  H   SER X 245     -10.641  -8.354  -7.340  0.00  0.00            
ATOM   3553  CA  SER X 245     -10.733  -6.877  -8.872  0.00  0.00            
ATOM   3554  HA  SER X 245      -9.961  -6.162  -9.153  0.00  0.00            
ATOM   3555  CB  SER X 245     -11.032  -7.716 -10.109  0.00  0.00            
ATOM   3556  HB2 SER X 245     -10.145  -8.238 -10.466  0.00  0.00            
ATOM   3557  HB3 SER X 245     -11.812  -8.436  -9.861  0.00  0.00            
ATOM   3558  OG  SER X 245     -11.474  -6.872 -11.107  0.00  0.00            
ATOM   3559  HG  SER X 245     -11.676  -7.342 -11.920  0.00  0.00            
ATOM   3560  C   SER X 245     -11.955  -6.153  -8.326  0.00  0.00            
ATOM   3561  O   SER X 245     -12.461  -6.449  -7.252  0.00  0.00            
ATOM   3562  N   ILE X 246     -12.497  -5.246  -9.138  0.00  0.00            
ATOM   3563  H   ILE X 246     -12.142  -4.938 -10.031  0.00  0.00            
ATOM   3564  CA  ILE X 246     -13.544  -4.263  -8.777  0.00  0.00            
ATOM   3565  HA  ILE X 246     -13.352  -4.031  -7.729  0.00  0.00            
ATOM   3566  CB  ILE X 246     -13.430  -2.910  -9.576  0.00  0.00            
ATOM   3567  HB  ILE X 246     -12.456  -2.452  -9.408  0.00  0.00            
ATOM   3568  CG2 ILE X 246     -13.657  -3.165 -11.072  0.00  0.00            
ATOM   3569 HG21 ILE X 246     -13.024  -3.951 -11.484  0.00  0.00            
ATOM   3570 HG22 ILE X 246     -14.686  -3.496 -11.207  0.00  0.00            
ATOM   3571 HG23 ILE X 246     -13.454  -2.295 -11.697  0.00  0.00            
ATOM   3572  CG1 ILE X 246     -14.478  -1.853  -9.194  0.00  0.00            
ATOM   3573 HG12 ILE X 246     -14.129  -0.979  -9.743  0.00  0.00            
ATOM   3574 HG13 ILE X 246     -15.498  -2.017  -9.543  0.00  0.00            
ATOM   3575  CD1 ILE X 246     -14.438  -1.450  -7.694  0.00  0.00            
ATOM   3576 HD11 ILE X 246     -14.726  -2.289  -7.061  0.00  0.00            
ATOM   3577 HD12 ILE X 246     -13.431  -1.129  -7.426  0.00  0.00            
ATOM   3578 HD13 ILE X 246     -15.143  -0.631  -7.555  0.00  0.00            
ATOM   3579  C   ILE X 246     -14.929  -4.938  -8.929  0.00  0.00            
ATOM   3580  O   ILE X 246     -15.875  -4.541  -8.224  0.00  0.00            
ATOM   3581  N   VAL X 247     -15.022  -5.999  -9.714  0.00  0.00            
ATOM   3582  H   VAL X 247     -14.151  -6.235 -10.166  0.00  0.00            
ATOM   3583  CA  VAL X 247     -16.274  -6.834  -9.786  0.00  0.00            
ATOM   3584  HA  VAL X 247     -17.055  -6.093  -9.954  0.00  0.00            
ATOM   3585  CB  VAL X 247     -16.292  -7.808 -11.002  0.00  0.00            
ATOM   3586  HB  VAL X 247     -17.222  -8.370 -11.093  0.00  0.00            
ATOM   3587  CG1 VAL X 247     -16.150  -7.036 -12.297  0.00  0.00            
ATOM   3588 HG11 VAL X 247     -17.036  -6.400 -12.296  0.00  0.00            
ATOM   3589 HG12 VAL X 247     -15.201  -6.502 -12.354  0.00  0.00            
ATOM   3590 HG13 VAL X 247     -16.285  -7.695 -13.154  0.00  0.00            
ATOM   3591  CG2 VAL X 247     -15.121  -8.795 -11.028  0.00  0.00            
ATOM   3592 HG21 VAL X 247     -15.068  -9.319 -11.982  0.00  0.00            
ATOM   3593 HG22 VAL X 247     -14.264  -8.122 -10.999  0.00  0.00            
ATOM   3594 HG23 VAL X 247     -15.110  -9.496 -10.193  0.00  0.00            
ATOM   3595  C   VAL X 247     -16.622  -7.430  -8.427  0.00  0.00            
ATOM   3596  O   VAL X 247     -15.829  -8.074  -7.746  0.00  0.00            
ATOM   3597  N   GLY X 248     -17.826  -7.139  -7.981  0.00  0.00            
ATOM   3598  H   GLY X 248     -18.337  -6.567  -8.636  0.00  0.00            
ATOM   3599  CA  GLY X 248     -18.503  -7.708  -6.873  0.00  0.00            
ATOM   3600  HA2 GLY X 248     -19.572  -7.639  -7.078  0.00  0.00            
ATOM   3601  HA3 GLY X 248     -18.247  -8.763  -6.775  0.00  0.00            
ATOM   3602  C   GLY X 248     -18.266  -6.988  -5.608  0.00  0.00            
ATOM   3603  O   GLY X 248     -18.725  -7.539  -4.617  0.00  0.00            
ATOM   3604  N   ALA X 249     -17.551  -5.869  -5.589  0.00  0.00            
ATOM   3605  H   ALA X 249     -17.178  -5.394  -6.399  0.00  0.00            
ATOM   3606  CA  ALA X 249     -17.270  -5.144  -4.380  0.00  0.00            
ATOM   3607  HA  ALA X 249     -16.665  -5.719  -3.680  0.00  0.00            
ATOM   3608  CB  ALA X 249     -16.637  -3.741  -4.778  0.00  0.00            
ATOM   3609  HB1 ALA X 249     -17.246  -3.310  -5.574  0.00  0.00            
ATOM   3610  HB2 ALA X 249     -16.731  -3.100  -3.901  0.00  0.00            
ATOM   3611  HB3 ALA X 249     -15.629  -4.031  -5.074  0.00  0.00            
ATOM   3612  C   ALA X 249     -18.607  -4.810  -3.657  0.00  0.00            
ATOM   3613  O   ALA X 249     -19.660  -4.666  -4.271  0.00  0.00            
ATOM   3614  N   GLN X 250     -18.625  -4.663  -2.339  0.00  0.00            
ATOM   3615  H   GLN X 250     -17.759  -4.724  -1.822  0.00  0.00            
ATOM   3616  CA  GLN X 250     -19.792  -4.117  -1.609  0.00  0.00            
ATOM   3617  HA  GLN X 250     -20.713  -4.286  -2.167  0.00  0.00            
ATOM   3618  CB  GLN X 250     -19.987  -5.042  -0.353  0.00  0.00            
ATOM   3619  HB2 GLN X 250     -20.034  -6.079  -0.688  0.00  0.00            
ATOM   3620  HB3 GLN X 250     -19.127  -4.880   0.297  0.00  0.00            
ATOM   3621  CG  GLN X 250     -21.287  -4.775   0.454  0.00  0.00            
ATOM   3622  HG2 GLN X 250     -21.195  -3.751   0.818  0.00  0.00            
ATOM   3623  HG3 GLN X 250     -22.170  -4.882  -0.176  0.00  0.00            
ATOM   3624  CD  GLN X 250     -21.405  -5.777   1.600  0.00  0.00            
ATOM   3625  OE1 GLN X 250     -21.013  -6.960   1.693  0.00  0.00            
ATOM   3626  NE2 GLN X 250     -22.023  -5.388   2.720  0.00  0.00            
ATOM   3627 HE21 GLN X 250     -21.989  -5.889   3.596  0.00  0.00            
ATOM   3628 HE22 GLN X 250     -22.280  -4.415   2.804  0.00  0.00            
ATOM   3629  C   GLN X 250     -19.668  -2.592  -1.392  0.00  0.00            
ATOM   3630  O   GLN X 250     -20.649  -1.876  -1.224  0.00  0.00            
ATOM   3631  N   GLY X 251     -18.496  -2.017  -1.479  0.00  0.00            
ATOM   3632  H   GLY X 251     -17.701  -2.608  -1.678  0.00  0.00            
ATOM   3633  CA  GLY X 251     -18.179  -0.623  -1.247  0.00  0.00            
ATOM   3634  HA2 GLY X 251     -19.109  -0.056  -1.242  0.00  0.00            
ATOM   3635  HA3 GLY X 251     -17.926  -0.464  -0.198  0.00  0.00            
ATOM   3636  C   GLY X 251     -17.123  -0.030  -2.172  0.00  0.00            
ATOM   3637  O   GLY X 251     -16.228  -0.753  -2.579  0.00  0.00            
ATOM   3638  N   VAL X 252     -17.213   1.344  -2.301  0.00  0.00            
ATOM   3639  H   VAL X 252     -18.056   1.834  -2.039  0.00  0.00            
ATOM   3640  CA  VAL X 252     -16.204   2.054  -3.011  0.00  0.00            
ATOM   3641  HA  VAL X 252     -15.270   1.505  -2.894  0.00  0.00            
ATOM   3642  CB  VAL X 252     -16.490   1.904  -4.523  0.00  0.00            
ATOM   3643  HB  VAL X 252     -16.514   0.840  -4.761  0.00  0.00            
ATOM   3644  CG1 VAL X 252     -17.625   2.640  -5.124  0.00  0.00            
ATOM   3645 HG11 VAL X 252     -17.509   3.721  -5.201  0.00  0.00            
ATOM   3646 HG12 VAL X 252     -17.786   2.315  -6.152  0.00  0.00            
ATOM   3647 HG13 VAL X 252     -18.581   2.424  -4.648  0.00  0.00            
ATOM   3648  CG2 VAL X 252     -15.314   2.538  -5.343  0.00  0.00            
ATOM   3649 HG21 VAL X 252     -14.400   1.984  -5.124  0.00  0.00            
ATOM   3650 HG22 VAL X 252     -15.512   2.510  -6.414  0.00  0.00            
ATOM   3651 HG23 VAL X 252     -15.268   3.596  -5.083  0.00  0.00            
ATOM   3652  C   VAL X 252     -15.982   3.432  -2.355  0.00  0.00            
ATOM   3653  O   VAL X 252     -16.908   4.223  -2.197  0.00  0.00            
ATOM   3654  N   LEU X 253     -14.758   3.730  -2.020  0.00  0.00            
ATOM   3655  H   LEU X 253     -14.115   2.971  -2.192  0.00  0.00            
ATOM   3656  CA  LEU X 253     -14.248   5.050  -1.576  0.00  0.00            
ATOM   3657  HA  LEU X 253     -15.088   5.675  -1.271  0.00  0.00            
ATOM   3658  CB  LEU X 253     -13.555   4.737  -0.250  0.00  0.00            
ATOM   3659  HB2 LEU X 253     -14.280   4.231   0.389  0.00  0.00            
ATOM   3660  HB3 LEU X 253     -12.817   3.973  -0.492  0.00  0.00            
ATOM   3661  CG  LEU X 253     -12.851   5.903   0.494  0.00  0.00            
ATOM   3662  HG  LEU X 253     -12.119   6.426  -0.123  0.00  0.00            
ATOM   3663  CD1 LEU X 253     -13.814   6.816   1.178  0.00  0.00            
ATOM   3664 HD11 LEU X 253     -14.497   6.216   1.780  0.00  0.00            
ATOM   3665 HD12 LEU X 253     -13.358   7.517   1.877  0.00  0.00            
ATOM   3666 HD13 LEU X 253     -14.370   7.397   0.443  0.00  0.00            
ATOM   3667  CD2 LEU X 253     -12.059   5.285   1.623  0.00  0.00            
ATOM   3668 HD21 LEU X 253     -11.200   4.745   1.226  0.00  0.00            
ATOM   3669 HD22 LEU X 253     -11.735   6.176   2.160  0.00  0.00            
ATOM   3670 HD23 LEU X 253     -12.704   4.747   2.317  0.00  0.00            
ATOM   3671  C   LEU X 253     -13.368   5.804  -2.602  0.00  0.00            
ATOM   3672  O   LEU X 253     -12.485   5.136  -3.086  0.00  0.00            
ATOM   3673  N   MET X 254     -13.680   7.041  -2.935  0.00  0.00            
ATOM   3674  H   MET X 254     -14.440   7.557  -2.514  0.00  0.00            
ATOM   3675  CA  MET X 254     -13.018   7.734  -3.968  0.00  0.00            
ATOM   3676  HA  MET X 254     -12.115   7.236  -4.321  0.00  0.00            
ATOM   3677  CB  MET X 254     -13.969   7.855  -5.157  0.00  0.00            
ATOM   3678  HB2 MET X 254     -14.266   6.847  -5.446  0.00  0.00            
ATOM   3679  HB3 MET X 254     -14.922   8.292  -4.861  0.00  0.00            
ATOM   3680  CG  MET X 254     -13.418   8.578  -6.397  0.00  0.00            
ATOM   3681  HG2 MET X 254     -13.542   9.660  -6.351  0.00  0.00            
ATOM   3682  HG3 MET X 254     -12.339   8.419  -6.403  0.00  0.00            
ATOM   3683  SD  MET X 254     -13.928   8.022  -8.084  0.00  0.00            
ATOM   3684  CE  MET X 254     -15.653   8.203  -7.970  0.00  0.00            
ATOM   3685  HE1 MET X 254     -16.121   8.288  -8.952  0.00  0.00            
ATOM   3686  HE2 MET X 254     -16.123   7.331  -7.515  0.00  0.00            
ATOM   3687  HE3 MET X 254     -15.858   9.146  -7.464  0.00  0.00            
ATOM   3688  C   MET X 254     -12.537   9.146  -3.534  0.00  0.00            
ATOM   3689  O   MET X 254     -13.330   9.871  -2.973  0.00  0.00            
ATOM   3690  N   ASN X 255     -11.383   9.621  -4.025  0.00  0.00            
ATOM   3691  H   ASN X 255     -10.684   9.070  -4.504  0.00  0.00            
ATOM   3692  CA  ASN X 255     -10.915  11.054  -4.046  0.00  0.00            
ATOM   3693  HA  ASN X 255     -11.738  11.643  -3.641  0.00  0.00            
ATOM   3694  CB  ASN X 255      -9.670  11.259  -3.166  0.00  0.00            
ATOM   3695  HB2 ASN X 255      -9.737  10.620  -2.285  0.00  0.00            
ATOM   3696  HB3 ASN X 255      -8.703  11.096  -3.641  0.00  0.00            
ATOM   3697  CG  ASN X 255      -9.506  12.690  -2.631  0.00  0.00            
ATOM   3698  OD1 ASN X 255     -10.166  13.600  -2.971  0.00  0.00            
ATOM   3699  ND2 ASN X 255      -8.462  12.954  -1.896  0.00  0.00            
ATOM   3700 HD21 ASN X 255      -8.441  13.883  -1.497  0.00  0.00            
ATOM   3701 HD22 ASN X 255      -7.847  12.176  -1.710  0.00  0.00            
ATOM   3702  C   ASN X 255     -10.597  11.561  -5.488  0.00  0.00            
ATOM   3703  O   ASN X 255     -10.134  10.829  -6.298  0.00  0.00            
ATOM   3704  N   ILE X 256     -10.762  12.887  -5.639  0.00  0.00            
ATOM   3705  H   ILE X 256     -11.007  13.422  -4.818  0.00  0.00            
ATOM   3706  CA  ILE X 256     -10.703  13.604  -6.904  0.00  0.00            
ATOM   3707  HA  ILE X 256     -10.086  13.069  -7.625  0.00  0.00            
ATOM   3708  CB  ILE X 256     -12.086  13.869  -7.461  0.00  0.00            
ATOM   3709  HB  ILE X 256     -12.618  14.437  -6.698  0.00  0.00            
ATOM   3710  CG2 ILE X 256     -12.115  14.814  -8.645  0.00  0.00            
ATOM   3711 HG21 ILE X 256     -13.146  15.107  -8.841  0.00  0.00            
ATOM   3712 HG22 ILE X 256     -11.505  15.697  -8.447  0.00  0.00            
ATOM   3713 HG23 ILE X 256     -11.674  14.389  -9.547  0.00  0.00            
ATOM   3714  CG1 ILE X 256     -12.917  12.558  -7.693  0.00  0.00            
ATOM   3715 HG12 ILE X 256     -12.450  12.010  -8.511  0.00  0.00            
ATOM   3716 HG13 ILE X 256     -12.914  11.981  -6.767  0.00  0.00            
ATOM   3717  CD1 ILE X 256     -14.293  12.741  -8.218  0.00  0.00            
ATOM   3718 HD11 ILE X 256     -14.794  11.784  -8.361  0.00  0.00            
ATOM   3719 HD12 ILE X 256     -14.953  13.425  -7.683  0.00  0.00            
ATOM   3720 HD13 ILE X 256     -14.321  13.152  -9.227  0.00  0.00            
ATOM   3721  C   ILE X 256      -9.805  14.890  -6.658  0.00  0.00            
ATOM   3722  O   ILE X 256     -10.128  15.801  -5.945  0.00  0.00            
ATOM   3723  N   THR X 257      -8.660  14.968  -7.292  0.00  0.00            
ATOM   3724  H   THR X 257      -8.422  14.170  -7.864  0.00  0.00            
ATOM   3725  CA  THR X 257      -7.610  15.995  -6.998  0.00  0.00            
ATOM   3726  HA  THR X 257      -8.049  16.819  -6.436  0.00  0.00            
ATOM   3727  CB  THR X 257      -6.464  15.293  -6.178  0.00  0.00            
ATOM   3728  HB  THR X 257      -5.900  14.514  -6.691  0.00  0.00            
ATOM   3729  CG2 THR X 257      -5.597  16.386  -5.676  0.00  0.00            
ATOM   3730 HG21 THR X 257      -5.246  17.105  -6.416  0.00  0.00            
ATOM   3731 HG22 THR X 257      -6.051  16.985  -4.887  0.00  0.00            
ATOM   3732 HG23 THR X 257      -4.667  15.950  -5.313  0.00  0.00            
ATOM   3733  OG1 THR X 257      -7.111  14.726  -5.100  0.00  0.00            
ATOM   3734  HG1 THR X 257      -7.977  15.116  -4.958  0.00  0.00            
ATOM   3735  C   THR X 257      -7.002  16.651  -8.273  0.00  0.00            
ATOM   3736  O   THR X 257      -6.767  15.974  -9.281  0.00  0.00            
ATOM   3737  N   GLY X 258      -6.704  17.975  -8.323  0.00  0.00            
ATOM   3738  H   GLY X 258      -6.771  18.525  -7.479  0.00  0.00            
ATOM   3739  CA  GLY X 258      -6.118  18.608  -9.496  0.00  0.00            
ATOM   3740  HA2 GLY X 258      -5.031  18.560  -9.566  0.00  0.00            
ATOM   3741  HA3 GLY X 258      -6.492  18.163 -10.419  0.00  0.00            
ATOM   3742  C   GLY X 258      -6.498  20.088  -9.574  0.00  0.00            
ATOM   3743  O   GLY X 258      -6.921  20.687  -8.571  0.00  0.00            
ATOM   3744  N   GLY X 259      -6.698  20.570 -10.836  0.00  0.00            
ATOM   3745  H   GLY X 259      -6.450  19.936 -11.581  0.00  0.00            
ATOM   3746  CA  GLY X 259      -7.085  21.903 -11.127  0.00  0.00            
ATOM   3747  HA2 GLY X 259      -6.641  22.619 -10.435  0.00  0.00            
ATOM   3748  HA3 GLY X 259      -6.696  22.078 -12.130  0.00  0.00            
ATOM   3749  C   GLY X 259      -8.602  22.164 -11.135  0.00  0.00            
ATOM   3750  O   GLY X 259      -9.401  21.343 -11.590  0.00  0.00            
ATOM   3751  N   GLU X 260      -9.052  23.372 -10.850  0.00  0.00            
ATOM   3752  H   GLU X 260      -8.406  24.117 -10.634  0.00  0.00            
ATOM   3753  CA  GLU X 260     -10.473  23.683 -10.750  0.00  0.00            
ATOM   3754  HA  GLU X 260     -11.054  22.784 -10.548  0.00  0.00            
ATOM   3755  CB  GLU X 260     -10.826  24.569  -9.482  0.00  0.00            
ATOM   3756  HB2 GLU X 260     -10.337  24.086  -8.635  0.00  0.00            
ATOM   3757  HB3 GLU X 260     -10.317  25.526  -9.595  0.00  0.00            
ATOM   3758  CG  GLU X 260     -12.293  24.703  -9.219  0.00  0.00            
ATOM   3759  HG2 GLU X 260     -12.650  25.334 -10.034  0.00  0.00            
ATOM   3760  HG3 GLU X 260     -12.704  23.702  -9.351  0.00  0.00            
ATOM   3761  CD  GLU X 260     -12.579  25.407  -7.988  0.00  0.00            
ATOM   3762  OE1 GLU X 260     -12.071  26.542  -7.736  0.00  0.00            
ATOM   3763  OE2 GLU X 260     -13.434  25.024  -7.191  0.00  0.00            
ATOM   3764  C   GLU X 260     -11.063  24.181 -12.032  0.00  0.00            
ATOM   3765  O   GLU X 260     -11.422  25.351 -12.181  0.00  0.00            
ATOM   3766  N   SER X 261     -11.205  23.265 -12.982  0.00  0.00            
ATOM   3767  H   SER X 261     -10.860  22.344 -12.756  0.00  0.00            
ATOM   3768  CA  SER X 261     -11.679  23.617 -14.304  0.00  0.00            
ATOM   3769  HA  SER X 261     -11.684  24.708 -14.332  0.00  0.00            
ATOM   3770  CB  SER X 261     -10.672  23.094 -15.294  0.00  0.00            
ATOM   3771  HB2 SER X 261     -10.710  22.005 -15.317  0.00  0.00            
ATOM   3772  HB3 SER X 261     -11.000  23.484 -16.257  0.00  0.00            
ATOM   3773  OG  SER X 261      -9.341  23.383 -14.963  0.00  0.00            
ATOM   3774  HG  SER X 261      -8.867  23.169 -15.771  0.00  0.00            
ATOM   3775  C   SER X 261     -13.117  23.057 -14.622  0.00  0.00            
ATOM   3776  O   SER X 261     -13.637  23.275 -15.655  0.00  0.00            
ATOM   3777  N   LEU X 262     -13.711  22.377 -13.620  0.00  0.00            
ATOM   3778  H   LEU X 262     -13.186  22.581 -12.781  0.00  0.00            
ATOM   3779  CA  LEU X 262     -14.869  21.492 -13.590  0.00  0.00            
ATOM   3780  HA  LEU X 262     -15.474  21.914 -14.393  0.00  0.00            
ATOM   3781  CB  LEU X 262     -14.419  20.086 -14.106  0.00  0.00            
ATOM   3782  HB2 LEU X 262     -15.322  19.477 -14.156  0.00  0.00            
ATOM   3783  HB3 LEU X 262     -14.152  20.194 -15.158  0.00  0.00            
ATOM   3784  CG  LEU X 262     -13.476  19.153 -13.362  0.00  0.00            
ATOM   3785  HG  LEU X 262     -13.038  18.502 -14.118  0.00  0.00            
ATOM   3786  CD1 LEU X 262     -12.272  19.821 -12.690  0.00  0.00            
ATOM   3787 HD11 LEU X 262     -11.670  19.091 -12.147  0.00  0.00            
ATOM   3788 HD12 LEU X 262     -11.594  20.255 -13.425  0.00  0.00            
ATOM   3789 HD13 LEU X 262     -12.595  20.592 -11.992  0.00  0.00            
ATOM   3790  CD2 LEU X 262     -14.179  18.244 -12.307  0.00  0.00            
ATOM   3791 HD21 LEU X 262     -13.627  17.333 -12.073  0.00  0.00            
ATOM   3792 HD22 LEU X 262     -14.396  18.829 -11.414  0.00  0.00            
ATOM   3793 HD23 LEU X 262     -15.054  17.814 -12.795  0.00  0.00            
ATOM   3794  C   LEU X 262     -15.612  21.547 -12.290  0.00  0.00            
ATOM   3795  O   LEU X 262     -15.112  22.035 -11.239  0.00  0.00            
ATOM   3796  N   SER X 263     -16.882  21.084 -12.306  0.00  0.00            
ATOM   3797  H   SER X 263     -17.182  20.678 -13.180  0.00  0.00            
ATOM   3798  CA  SER X 263     -17.817  21.282 -11.305  0.00  0.00            
ATOM   3799  HA  SER X 263     -17.331  21.769 -10.460  0.00  0.00            
ATOM   3800  CB  SER X 263     -18.972  22.157 -11.704  0.00  0.00            
ATOM   3801  HB2 SER X 263     -19.595  22.357 -10.833  0.00  0.00            
ATOM   3802  HB3 SER X 263     -18.639  23.005 -12.302  0.00  0.00            
ATOM   3803  OG  SER X 263     -19.816  21.333 -12.459  0.00  0.00            
ATOM   3804  HG  SER X 263     -19.403  21.172 -13.310  0.00  0.00            
ATOM   3805  C   SER X 263     -18.144  19.934 -10.669  0.00  0.00            
ATOM   3806  O   SER X 263     -18.004  18.892 -11.297  0.00  0.00            
ATOM   3807  N   LEU X 264     -18.823  19.971  -9.535  0.00  0.00            
ATOM   3808  H   LEU X 264     -18.895  20.824  -8.998  0.00  0.00            
ATOM   3809  CA  LEU X 264     -19.437  18.714  -9.019  0.00  0.00            
ATOM   3810  HA  LEU X 264     -18.630  18.024  -8.773  0.00  0.00            
ATOM   3811  CB  LEU X 264     -20.173  18.992  -7.673  0.00  0.00            
ATOM   3812  HB2 LEU X 264     -19.521  19.647  -7.094  0.00  0.00            
ATOM   3813  HB3 LEU X 264     -20.965  19.685  -7.955  0.00  0.00            
ATOM   3814  CG  LEU X 264     -20.723  17.836  -6.947  0.00  0.00            
ATOM   3815  HG  LEU X 264     -21.441  17.269  -7.540  0.00  0.00            
ATOM   3816  CD1 LEU X 264     -19.569  16.912  -6.594  0.00  0.00            
ATOM   3817 HD11 LEU X 264     -19.303  16.201  -7.377  0.00  0.00            
ATOM   3818 HD12 LEU X 264     -18.695  17.429  -6.201  0.00  0.00            
ATOM   3819 HD13 LEU X 264     -19.851  16.217  -5.803  0.00  0.00            
ATOM   3820  CD2 LEU X 264     -21.571  18.273  -5.725  0.00  0.00            
ATOM   3821 HD21 LEU X 264     -22.585  18.619  -5.929  0.00  0.00            
ATOM   3822 HD22 LEU X 264     -21.681  17.413  -5.065  0.00  0.00            
ATOM   3823 HD23 LEU X 264     -21.089  19.067  -5.156  0.00  0.00            
ATOM   3824  C   LEU X 264     -20.392  18.070 -10.036  0.00  0.00            
ATOM   3825  O   LEU X 264     -20.586  16.876 -10.032  0.00  0.00            
ATOM   3826  N   PHE X 265     -20.944  18.881 -10.997  0.00  0.00            
ATOM   3827  H   PHE X 265     -20.624  19.832 -11.107  0.00  0.00            
ATOM   3828  CA  PHE X 265     -21.839  18.286 -12.047  0.00  0.00            
ATOM   3829  HA  PHE X 265     -22.580  17.695 -11.510  0.00  0.00            
ATOM   3830  CB  PHE X 265     -22.594  19.435 -12.777  0.00  0.00            
ATOM   3831  HB2 PHE X 265     -23.029  20.026 -11.971  0.00  0.00            
ATOM   3832  HB3 PHE X 265     -21.926  20.025 -13.406  0.00  0.00            
ATOM   3833  CG  PHE X 265     -23.731  18.952 -13.645  0.00  0.00            
ATOM   3834  CD1 PHE X 265     -23.661  19.030 -15.026  0.00  0.00            
ATOM   3835  HD1 PHE X 265     -22.815  19.485 -15.518  0.00  0.00            
ATOM   3836  CE1 PHE X 265     -24.703  18.580 -15.855  0.00  0.00            
ATOM   3837  HE1 PHE X 265     -24.621  18.629 -16.931  0.00  0.00            
ATOM   3838  CZ  PHE X 265     -25.835  18.013 -15.344  0.00  0.00            
ATOM   3839  HZ  PHE X 265     -26.595  17.652 -16.021  0.00  0.00            
ATOM   3840  CE2 PHE X 265     -25.914  17.876 -13.967  0.00  0.00            
ATOM   3841  HE2 PHE X 265     -26.890  17.526 -13.665  0.00  0.00            
ATOM   3842  CD2 PHE X 265     -24.945  18.427 -13.125  0.00  0.00            
ATOM   3843  HD2 PHE X 265     -24.946  18.302 -12.054  0.00  0.00            
ATOM   3844  C   PHE X 265     -21.073  17.420 -13.138  0.00  0.00            
ATOM   3845  O   PHE X 265     -21.609  16.526 -13.801  0.00  0.00            
ATOM   3846  N   GLU X 266     -19.724  17.653 -13.213  0.00  0.00            
ATOM   3847  H   GLU X 266     -19.312  18.365 -12.630  0.00  0.00            
ATOM   3848  CA  GLU X 266     -18.803  16.897 -13.920  0.00  0.00            
ATOM   3849  HA  GLU X 266     -19.283  16.330 -14.718  0.00  0.00            
ATOM   3850  CB  GLU X 266     -17.663  17.781 -14.467  0.00  0.00            
ATOM   3851  HB2 GLU X 266     -17.245  18.423 -13.693  0.00  0.00            
ATOM   3852  HB3 GLU X 266     -16.974  17.122 -14.995  0.00  0.00            
ATOM   3853  CG  GLU X 266     -18.082  18.649 -15.706  0.00  0.00            
ATOM   3854  HG2 GLU X 266     -17.174  19.051 -16.153  0.00  0.00            
ATOM   3855  HG3 GLU X 266     -18.512  17.976 -16.449  0.00  0.00            
ATOM   3856  CD  GLU X 266     -18.992  19.776 -15.310  0.00  0.00            
ATOM   3857  OE1 GLU X 266     -20.104  19.888 -15.846  0.00  0.00            
ATOM   3858  OE2 GLU X 266     -18.548  20.673 -14.563  0.00  0.00            
ATOM   3859  C   GLU X 266     -18.106  15.833 -13.042  0.00  0.00            
ATOM   3860  O   GLU X 266     -18.010  14.712 -13.554  0.00  0.00            
ATOM   3861  N   ALA X 267     -17.852  16.089 -11.738  0.00  0.00            
ATOM   3862  H   ALA X 267     -18.225  16.921 -11.303  0.00  0.00            
ATOM   3863  CA  ALA X 267     -17.054  15.179 -10.891  0.00  0.00            
ATOM   3864  HA  ALA X 267     -16.409  14.603 -11.553  0.00  0.00            
ATOM   3865  CB  ALA X 267     -16.235  15.997  -9.950  0.00  0.00            
ATOM   3866  HB1 ALA X 267     -16.879  16.471  -9.209  0.00  0.00            
ATOM   3867  HB2 ALA X 267     -15.546  15.296  -9.479  0.00  0.00            
ATOM   3868  HB3 ALA X 267     -15.669  16.843 -10.340  0.00  0.00            
ATOM   3869  C   ALA X 267     -17.960  14.044 -10.312  0.00  0.00            
ATOM   3870  O   ALA X 267     -17.478  12.966 -10.060  0.00  0.00            
ATOM   3871  N   GLN X 268     -19.233  14.200  -9.976  0.00  0.00            
ATOM   3872  H   GLN X 268     -19.671  15.108  -9.900  0.00  0.00            
ATOM   3873  CA  GLN X 268     -20.171  13.087  -9.796  0.00  0.00            
ATOM   3874  HA  GLN X 268     -19.663  12.488  -9.040  0.00  0.00            
ATOM   3875  CB  GLN X 268     -21.533  13.483  -9.202  0.00  0.00            
ATOM   3876  HB2 GLN X 268     -22.071  12.649  -8.753  0.00  0.00            
ATOM   3877  HB3 GLN X 268     -21.218  14.089  -8.352  0.00  0.00            
ATOM   3878  CG  GLN X 268     -22.403  14.293 -10.143  0.00  0.00            
ATOM   3879  HG2 GLN X 268     -21.704  14.972 -10.632  0.00  0.00            
ATOM   3880  HG3 GLN X 268     -22.888  13.679 -10.902  0.00  0.00            
ATOM   3881  CD  GLN X 268     -23.413  15.139  -9.380  0.00  0.00            
ATOM   3882  OE1 GLN X 268     -23.366  15.205  -8.161  0.00  0.00            
ATOM   3883  NE2 GLN X 268     -24.345  15.777 -10.050  0.00  0.00            
ATOM   3884 HE21 GLN X 268     -24.958  16.472  -9.647  0.00  0.00            
ATOM   3885 HE22 GLN X 268     -24.457  15.624 -11.041  0.00  0.00            
ATOM   3886  C   GLN X 268     -20.342  12.206 -11.059  0.00  0.00            
ATOM   3887  O   GLN X 268     -20.889  11.148 -10.917  0.00  0.00            
ATOM   3888  N   GLU X 269     -19.801  12.577 -12.242  0.00  0.00            
ATOM   3889  H   GLU X 269     -19.169  13.341 -12.436  0.00  0.00            
ATOM   3890  CA  GLU X 269     -19.854  11.633 -13.330  0.00  0.00            
ATOM   3891  HA  GLU X 269     -20.863  11.227 -13.400  0.00  0.00            
ATOM   3892  CB  GLU X 269     -19.570  12.299 -14.712  0.00  0.00            
ATOM   3893  HB2 GLU X 269     -18.569  12.731 -14.722  0.00  0.00            
ATOM   3894  HB3 GLU X 269     -19.618  11.476 -15.425  0.00  0.00            
ATOM   3895  CG  GLU X 269     -20.576  13.312 -15.282  0.00  0.00            
ATOM   3896  HG2 GLU X 269     -21.532  12.788 -15.268  0.00  0.00            
ATOM   3897  HG3 GLU X 269     -20.692  14.165 -14.614  0.00  0.00            
ATOM   3898  CD  GLU X 269     -20.249  13.720 -16.769  0.00  0.00            
ATOM   3899  OE1 GLU X 269     -21.119  14.012 -17.571  0.00  0.00            
ATOM   3900  OE2 GLU X 269     -19.114  13.734 -17.284  0.00  0.00            
ATOM   3901  C   GLU X 269     -18.873  10.511 -13.005  0.00  0.00            
ATOM   3902  O   GLU X 269     -19.180   9.400 -13.462  0.00  0.00            
ATOM   3903  N   ALA X 270     -17.778  10.735 -12.250  0.00  0.00            
ATOM   3904  H   ALA X 270     -17.630  11.709 -12.027  0.00  0.00            
ATOM   3905  CA  ALA X 270     -16.996   9.628 -11.693  0.00  0.00            
ATOM   3906  HA  ALA X 270     -16.605   9.086 -12.554  0.00  0.00            
ATOM   3907  CB  ALA X 270     -15.774  10.148 -10.835  0.00  0.00            
ATOM   3908  HB1 ALA X 270     -16.101  10.463  -9.845  0.00  0.00            
ATOM   3909  HB2 ALA X 270     -14.981   9.402 -10.848  0.00  0.00            
ATOM   3910  HB3 ALA X 270     -15.370  10.998 -11.384  0.00  0.00            
ATOM   3911  C   ALA X 270     -17.814   8.683 -10.889  0.00  0.00            
ATOM   3912  O   ALA X 270     -17.713   7.467 -11.066  0.00  0.00            
ATOM   3913  N   ALA X 271     -18.638   9.273  -9.988  0.00  0.00            
ATOM   3914  H   ALA X 271     -18.556  10.271  -9.860  0.00  0.00            
ATOM   3915  CA  ALA X 271     -19.447   8.538  -9.015  0.00  0.00            
ATOM   3916  HA  ALA X 271     -18.644   8.053  -8.461  0.00  0.00            
ATOM   3917  CB  ALA X 271     -20.130   9.545  -8.017  0.00  0.00            
ATOM   3918  HB1 ALA X 271     -19.346  10.075  -7.474  0.00  0.00            
ATOM   3919  HB2 ALA X 271     -20.859  10.183  -8.515  0.00  0.00            
ATOM   3920  HB3 ALA X 271     -20.653   8.975  -7.250  0.00  0.00            
ATOM   3921  C   ALA X 271     -20.390   7.494  -9.552  0.00  0.00            
ATOM   3922  O   ALA X 271     -20.502   6.439  -8.912  0.00  0.00            
ATOM   3923  N   ASP X 272     -20.867   7.499 -10.814  0.00  0.00            
ATOM   3924  H   ASP X 272     -20.567   8.320 -11.321  0.00  0.00            
ATOM   3925  CA  ASP X 272     -21.621   6.522 -11.510  0.00  0.00            
ATOM   3926  HA  ASP X 272     -22.296   6.098 -10.768  0.00  0.00            
ATOM   3927  CB  ASP X 272     -22.555   7.273 -12.543  0.00  0.00            
ATOM   3928  HB2 ASP X 272     -23.034   8.126 -12.063  0.00  0.00            
ATOM   3929  HB3 ASP X 272     -21.956   7.744 -13.322  0.00  0.00            
ATOM   3930  CG  ASP X 272     -23.639   6.320 -13.050  0.00  0.00            
ATOM   3931  OD1 ASP X 272     -23.639   6.011 -14.263  0.00  0.00            
ATOM   3932  OD2 ASP X 272     -24.543   6.000 -12.206  0.00  0.00            
ATOM   3933  C   ASP X 272     -20.727   5.370 -12.184  0.00  0.00            
ATOM   3934  O   ASP X 272     -21.071   4.208 -12.073  0.00  0.00            
ATOM   3935  N   ILE X 273     -19.665   5.755 -12.893  0.00  0.00            
ATOM   3936  H   ILE X 273     -19.429   6.736 -12.934  0.00  0.00            
ATOM   3937  CA  ILE X 273     -18.842   4.785 -13.774  0.00  0.00            
ATOM   3938  HA  ILE X 273     -19.644   4.180 -14.197  0.00  0.00            
ATOM   3939  CB  ILE X 273     -18.104   5.207 -14.993  0.00  0.00            
ATOM   3940  HB  ILE X 273     -18.006   4.387 -15.703  0.00  0.00            
ATOM   3941  CG2 ILE X 273     -19.193   6.158 -15.669  0.00  0.00            
ATOM   3942 HG21 ILE X 273     -20.192   5.739 -15.792  0.00  0.00            
ATOM   3943 HG22 ILE X 273     -19.177   7.082 -15.089  0.00  0.00            
ATOM   3944 HG23 ILE X 273     -18.835   6.488 -16.644  0.00  0.00            
ATOM   3945  CG1 ILE X 273     -16.781   5.986 -14.744  0.00  0.00            
ATOM   3946 HG12 ILE X 273     -16.568   6.517 -15.672  0.00  0.00            
ATOM   3947 HG13 ILE X 273     -16.819   6.637 -13.870  0.00  0.00            
ATOM   3948  CD1 ILE X 273     -15.671   4.941 -14.601  0.00  0.00            
ATOM   3949 HD11 ILE X 273     -15.586   4.647 -13.555  0.00  0.00            
ATOM   3950 HD12 ILE X 273     -15.797   4.164 -15.355  0.00  0.00            
ATOM   3951 HD13 ILE X 273     -14.768   5.493 -14.864  0.00  0.00            
ATOM   3952  C   ILE X 273     -18.077   3.761 -12.865  0.00  0.00            
ATOM   3953  O   ILE X 273     -17.866   2.655 -13.370  0.00  0.00            
ATOM   3954  N   VAL X 274     -17.848   4.081 -11.625  0.00  0.00            
ATOM   3955  H   VAL X 274     -18.181   4.979 -11.306  0.00  0.00            
ATOM   3956  CA  VAL X 274     -17.266   3.110 -10.653  0.00  0.00            
ATOM   3957  HA  VAL X 274     -16.572   2.494 -11.224  0.00  0.00            
ATOM   3958  CB  VAL X 274     -16.541   3.792  -9.522  0.00  0.00            
ATOM   3959  HB  VAL X 274     -16.015   3.021  -8.958  0.00  0.00            
ATOM   3960  CG1 VAL X 274     -15.539   4.814 -10.082  0.00  0.00            
ATOM   3961 HG11 VAL X 274     -14.796   4.276 -10.670  0.00  0.00            
ATOM   3962 HG12 VAL X 274     -16.080   5.524 -10.707  0.00  0.00            
ATOM   3963 HG13 VAL X 274     -15.239   5.518  -9.305  0.00  0.00            
ATOM   3964  CG2 VAL X 274     -17.454   4.568  -8.544  0.00  0.00            
ATOM   3965 HG21 VAL X 274     -16.850   4.980  -7.736  0.00  0.00            
ATOM   3966 HG22 VAL X 274     -18.036   5.303  -9.099  0.00  0.00            
ATOM   3967 HG23 VAL X 274     -18.183   3.843  -8.182  0.00  0.00            
ATOM   3968  C   VAL X 274     -18.332   2.116 -10.159  0.00  0.00            
ATOM   3969  O   VAL X 274     -17.896   1.080  -9.742  0.00  0.00            
ATOM   3970  N   GLN X 275     -19.653   2.382 -10.390  0.00  0.00            
ATOM   3971  H   GLN X 275     -19.834   3.220 -10.925  0.00  0.00            
ATOM   3972  CA  GLN X 275     -20.783   1.587  -9.959  0.00  0.00            
ATOM   3973  HA  GLN X 275     -20.457   1.001  -9.099  0.00  0.00            
ATOM   3974  CB  GLN X 275     -22.040   2.486  -9.566  0.00  0.00            
ATOM   3975  HB2 GLN X 275     -22.419   2.958 -10.472  0.00  0.00            
ATOM   3976  HB3 GLN X 275     -22.804   1.807  -9.187  0.00  0.00            
ATOM   3977  CG  GLN X 275     -21.637   3.502  -8.556  0.00  0.00            
ATOM   3978  HG2 GLN X 275     -21.098   2.995  -7.757  0.00  0.00            
ATOM   3979  HG3 GLN X 275     -21.028   4.266  -9.042  0.00  0.00            
ATOM   3980  CD  GLN X 275     -22.778   4.114  -7.781  0.00  0.00            
ATOM   3981  OE1 GLN X 275     -23.630   3.473  -7.168  0.00  0.00            
ATOM   3982  NE2 GLN X 275     -22.734   5.431  -7.577  0.00  0.00            
ATOM   3983 HE21 GLN X 275     -23.380   5.867  -6.935  0.00  0.00            
ATOM   3984 HE22 GLN X 275     -22.039   6.004  -8.033  0.00  0.00            
ATOM   3985  C   GLN X 275     -21.172   0.529 -11.090  0.00  0.00            
ATOM   3986  O   GLN X 275     -21.229  -0.679 -10.911  0.00  0.00            
ATOM   3987  N   ASP X 276     -21.150   1.009 -12.293  0.00  0.00            
ATOM   3988  H   ASP X 276     -21.066   2.009 -12.404  0.00  0.00            
ATOM   3989  CA  ASP X 276     -21.128   0.289 -13.530  0.00  0.00            
ATOM   3990  HA  ASP X 276     -21.981  -0.390 -13.529  0.00  0.00            
ATOM   3991  CB  ASP X 276     -21.198   1.356 -14.676  0.00  0.00            
ATOM   3992  HB2 ASP X 276     -22.164   1.862 -14.655  0.00  0.00            
ATOM   3993  HB3 ASP X 276     -20.438   2.114 -14.485  0.00  0.00            
ATOM   3994  CG  ASP X 276     -20.916   0.731 -16.041  0.00  0.00            
ATOM   3995  OD1 ASP X 276     -21.823  -0.007 -16.504  0.00  0.00            
ATOM   3996  OD2 ASP X 276     -19.801   0.886 -16.593  0.00  0.00            
ATOM   3997  C   ASP X 276     -19.834  -0.542 -13.725  0.00  0.00            
ATOM   3998  O   ASP X 276     -19.873  -1.662 -14.252  0.00  0.00            
ATOM   3999  N   ALA X 277     -18.621  -0.022 -13.399  0.00  0.00            
ATOM   4000  H   ALA X 277     -18.478   0.969 -13.266  0.00  0.00            
ATOM   4001  CA  ALA X 277     -17.446  -0.912 -13.316  0.00  0.00            
ATOM   4002  HA  ALA X 277     -17.295  -1.226 -14.348  0.00  0.00            
ATOM   4003  CB  ALA X 277     -16.234  -0.135 -12.832  0.00  0.00            
ATOM   4004  HB1 ALA X 277     -15.787   0.455 -13.632  0.00  0.00            
ATOM   4005  HB2 ALA X 277     -16.506   0.502 -11.990  0.00  0.00            
ATOM   4006  HB3 ALA X 277     -15.447  -0.823 -12.522  0.00  0.00            
ATOM   4007  C   ALA X 277     -17.523  -2.095 -12.376  0.00  0.00            
ATOM   4008  O   ALA X 277     -17.019  -3.123 -12.759  0.00  0.00            
ATOM   4009  N   ALA X 278     -17.942  -1.939 -11.103  0.00  0.00            
ATOM   4010  H   ALA X 278     -18.140  -1.032 -10.707  0.00  0.00            
ATOM   4011  CA  ALA X 278     -18.149  -3.079 -10.088  0.00  0.00            
ATOM   4012  HA  ALA X 278     -17.322  -3.790 -10.068  0.00  0.00            
ATOM   4013  CB  ALA X 278     -18.353  -2.381  -8.746  0.00  0.00            
ATOM   4014  HB1 ALA X 278     -19.222  -1.738  -8.882  0.00  0.00            
ATOM   4015  HB2 ALA X 278     -18.570  -3.206  -8.069  0.00  0.00            
ATOM   4016  HB3 ALA X 278     -17.450  -1.820  -8.505  0.00  0.00            
ATOM   4017  C   ALA X 278     -19.354  -3.920 -10.479  0.00  0.00            
ATOM   4018  O   ALA X 278     -19.330  -5.188 -10.152  0.00  0.00            
ATOM   4019  N   ASP X 279     -20.297  -3.312 -11.190  0.00  0.00            
ATOM   4020  H   ASP X 279     -20.066  -2.358 -11.429  0.00  0.00            
ATOM   4021  CA  ASP X 279     -21.520  -3.922 -11.721  0.00  0.00            
ATOM   4022  HA  ASP X 279     -22.081  -3.107 -12.179  0.00  0.00            
ATOM   4023  CB  ASP X 279     -21.183  -4.953 -12.761  0.00  0.00            
ATOM   4024  HB2 ASP X 279     -20.566  -4.477 -13.522  0.00  0.00            
ATOM   4025  HB3 ASP X 279     -20.602  -5.798 -12.392  0.00  0.00            
ATOM   4026  CG  ASP X 279     -22.402  -5.397 -13.509  0.00  0.00            
ATOM   4027  OD1 ASP X 279     -23.489  -4.822 -13.440  0.00  0.00            
ATOM   4028  OD2 ASP X 279     -22.589  -6.370 -14.129  0.00  0.00            
ATOM   4029  C   ASP X 279     -22.410  -4.400 -10.495  0.00  0.00            
ATOM   4030  O   ASP X 279     -22.762  -5.598 -10.408  0.00  0.00            
ATOM   4031  N   GLU X 280     -22.523  -3.449  -9.569  0.00  0.00            
ATOM   4032  H   GLU X 280     -21.982  -2.609  -9.717  0.00  0.00            
ATOM   4033  CA  GLU X 280     -22.975  -3.776  -8.258  0.00  0.00            
ATOM   4034  HA  GLU X 280     -23.677  -4.593  -8.419  0.00  0.00            
ATOM   4035  CB  GLU X 280     -21.812  -4.459  -7.385  0.00  0.00            
ATOM   4036  HB2 GLU X 280     -21.308  -5.220  -7.980  0.00  0.00            
ATOM   4037  HB3 GLU X 280     -21.068  -3.696  -7.157  0.00  0.00            
ATOM   4038  CG  GLU X 280     -22.359  -5.124  -6.126  0.00  0.00            
ATOM   4039  HG2 GLU X 280     -21.517  -5.682  -5.716  0.00  0.00            
ATOM   4040  HG3 GLU X 280     -22.668  -4.444  -5.333  0.00  0.00            
ATOM   4041  CD  GLU X 280     -23.498  -6.176  -6.293  0.00  0.00            
ATOM   4042  OE1 GLU X 280     -24.664  -5.675  -6.370  0.00  0.00            
ATOM   4043  OE2 GLU X 280     -23.291  -7.391  -6.449  0.00  0.00            
ATOM   4044  C   GLU X 280     -23.728  -2.684  -7.519  0.00  0.00            
ATOM   4045  O   GLU X 280     -23.414  -1.507  -7.805  0.00  0.00            
ATOM   4046  N   ASP X 281     -24.672  -2.902  -6.640  0.00  0.00            
ATOM   4047  H   ASP X 281     -24.876  -3.873  -6.448  0.00  0.00            
ATOM   4048  CA  ASP X 281     -25.221  -1.849  -5.775  0.00  0.00            
ATOM   4049  HA  ASP X 281     -25.442  -0.927  -6.312  0.00  0.00            
ATOM   4050  CB  ASP X 281     -26.610  -2.336  -5.239  0.00  0.00            
ATOM   4051  HB2 ASP X 281     -27.128  -2.549  -6.174  0.00  0.00            
ATOM   4052  HB3 ASP X 281     -26.505  -3.175  -4.551  0.00  0.00            
ATOM   4053  CG  ASP X 281     -27.302  -1.266  -4.421  0.00  0.00            
ATOM   4054  OD1 ASP X 281     -27.005  -0.046  -4.631  0.00  0.00            
ATOM   4055  OD2 ASP X 281     -28.022  -1.581  -3.466  0.00  0.00            
ATOM   4056  C   ASP X 281     -24.136  -1.401  -4.773  0.00  0.00            
ATOM   4057  O   ASP X 281     -24.407  -1.461  -3.592  0.00  0.00            
ATOM   4058  N   VAL X 282     -22.976  -0.872  -5.177  0.00  0.00            
ATOM   4059  H   VAL X 282     -22.743  -0.951  -6.156  0.00  0.00            
ATOM   4060  CA  VAL X 282     -21.903  -0.626  -4.196  0.00  0.00            
ATOM   4061  HA  VAL X 282     -21.675  -1.467  -3.541  0.00  0.00            
ATOM   4062  CB  VAL X 282     -20.652  -0.234  -4.900  0.00  0.00            
ATOM   4063  HB  VAL X 282     -19.976   0.183  -4.154  0.00  0.00            
ATOM   4064  CG1 VAL X 282     -19.924  -1.467  -5.509  0.00  0.00            
ATOM   4065 HG11 VAL X 282     -18.905  -1.158  -5.745  0.00  0.00            
ATOM   4066 HG12 VAL X 282     -19.947  -2.324  -4.837  0.00  0.00            
ATOM   4067 HG13 VAL X 282     -20.289  -1.720  -6.504  0.00  0.00            
ATOM   4068  CG2 VAL X 282     -20.744   0.889  -5.971  0.00  0.00            
ATOM   4069 HG21 VAL X 282     -20.949   1.844  -5.486  0.00  0.00            
ATOM   4070 HG22 VAL X 282     -19.816   1.026  -6.526  0.00  0.00            
ATOM   4071 HG23 VAL X 282     -21.478   0.660  -6.745  0.00  0.00            
ATOM   4072  C   VAL X 282     -22.202   0.555  -3.316  0.00  0.00            
ATOM   4073  O   VAL X 282     -22.666   1.583  -3.857  0.00  0.00            
ATOM   4074  N   ASN X 283     -22.109   0.455  -2.004  0.00  0.00            
ATOM   4075  H   ASN X 283     -21.711  -0.362  -1.562  0.00  0.00            
ATOM   4076  CA  ASN X 283     -21.995   1.676  -1.252  0.00  0.00            
ATOM   4077  HA  ASN X 283     -22.917   2.258  -1.228  0.00  0.00            
ATOM   4078  CB  ASN X 283     -21.671   1.254   0.276  0.00  0.00            
ATOM   4079  HB2 ASN X 283     -22.383   0.541   0.692  0.00  0.00            
ATOM   4080  HB3 ASN X 283     -20.690   0.781   0.333  0.00  0.00            
ATOM   4081  CG  ASN X 283     -21.585   2.388   1.240  0.00  0.00            
ATOM   4082  OD1 ASN X 283     -22.176   3.431   1.092  0.00  0.00            
ATOM   4083  ND2 ASN X 283     -20.776   2.178   2.303  0.00  0.00            
ATOM   4084 HD21 ASN X 283     -20.828   2.827   3.075  0.00  0.00            
ATOM   4085 HD22 ASN X 283     -20.443   1.236   2.447  0.00  0.00            
ATOM   4086  C   ASN X 283     -20.912   2.623  -1.717  0.00  0.00            
ATOM   4087  O   ASN X 283     -19.773   2.263  -1.809  0.00  0.00            
ATOM   4088  N   MET X 284     -21.238   3.844  -2.005  0.00  0.00            
ATOM   4089  H   MET X 284     -22.205   4.105  -1.878  0.00  0.00            
ATOM   4090  CA  MET X 284     -20.361   4.861  -2.620  0.00  0.00            
ATOM   4091  HA  MET X 284     -19.353   4.464  -2.731  0.00  0.00            
ATOM   4092  CB  MET X 284     -20.897   5.114  -4.073  0.00  0.00            
ATOM   4093  HB2 MET X 284     -20.909   4.176  -4.628  0.00  0.00            
ATOM   4094  HB3 MET X 284     -21.912   5.509  -4.063  0.00  0.00            
ATOM   4095  CG  MET X 284     -19.938   6.001  -4.988  0.00  0.00            
ATOM   4096  HG2 MET X 284     -18.921   5.610  -4.955  0.00  0.00            
ATOM   4097  HG3 MET X 284     -20.280   5.945  -6.022  0.00  0.00            
ATOM   4098  SD  MET X 284     -19.866   7.763  -4.469  0.00  0.00            
ATOM   4099  CE  MET X 284     -21.666   8.160  -4.291  0.00  0.00            
ATOM   4100  HE1 MET X 284     -21.807   9.223  -4.486  0.00  0.00            
ATOM   4101  HE2 MET X 284     -22.215   7.622  -5.064  0.00  0.00            
ATOM   4102  HE3 MET X 284     -22.036   7.909  -3.297  0.00  0.00            
ATOM   4103  C   MET X 284     -20.240   6.027  -1.619  0.00  0.00            
ATOM   4104  O   MET X 284     -21.230   6.580  -1.171  0.00  0.00            
ATOM   4105  N   ILE X 285     -19.014   6.553  -1.368  0.00  0.00            
ATOM   4106  H   ILE X 285     -18.221   6.046  -1.732  0.00  0.00            
ATOM   4107  CA  ILE X 285     -18.690   7.896  -0.786  0.00  0.00            
ATOM   4108  HA  ILE X 285     -19.584   8.500  -0.944  0.00  0.00            
ATOM   4109  CB  ILE X 285     -18.353   7.767   0.700  0.00  0.00            
ATOM   4110  HB  ILE X 285     -17.563   8.446   1.020  0.00  0.00            
ATOM   4111  CG2 ILE X 285     -19.538   8.203   1.486  0.00  0.00            
ATOM   4112 HG21 ILE X 285     -20.364   7.581   1.141  0.00  0.00            
ATOM   4113 HG22 ILE X 285     -19.425   8.026   2.556  0.00  0.00            
ATOM   4114 HG23 ILE X 285     -19.796   9.247   1.308  0.00  0.00            
ATOM   4115  CG1 ILE X 285     -17.933   6.327   1.195  0.00  0.00            
ATOM   4116 HG12 ILE X 285     -18.759   5.622   1.095  0.00  0.00            
ATOM   4117 HG13 ILE X 285     -17.082   5.993   0.603  0.00  0.00            
ATOM   4118  CD1 ILE X 285     -17.432   6.291   2.626  0.00  0.00            
ATOM   4119 HD11 ILE X 285     -16.886   5.381   2.874  0.00  0.00            
ATOM   4120 HD12 ILE X 285     -16.756   7.041   3.039  0.00  0.00            
ATOM   4121 HD13 ILE X 285     -18.209   6.333   3.391  0.00  0.00            
ATOM   4122  C   ILE X 285     -17.551   8.522  -1.561  0.00  0.00            
ATOM   4123  O   ILE X 285     -16.559   7.788  -1.691  0.00  0.00            
ATOM   4124  N   PHE X 286     -17.511   9.825  -1.711  0.00  0.00            
ATOM   4125  H   PHE X 286     -18.339  10.393  -1.614  0.00  0.00            
ATOM   4126  CA  PHE X 286     -16.452  10.454  -2.492  0.00  0.00            
ATOM   4127  HA  PHE X 286     -15.567   9.849  -2.290  0.00  0.00            
ATOM   4128  CB  PHE X 286     -16.755  10.447  -3.982  0.00  0.00            
ATOM   4129  HB2 PHE X 286     -15.797  10.532  -4.495  0.00  0.00            
ATOM   4130  HB3 PHE X 286     -17.080   9.471  -4.344  0.00  0.00            
ATOM   4131  CG  PHE X 286     -17.776  11.453  -4.516  0.00  0.00            
ATOM   4132  CD1 PHE X 286     -19.194  11.322  -4.378  0.00  0.00            
ATOM   4133  HD1 PHE X 286     -19.614  10.629  -3.664  0.00  0.00            
ATOM   4134  CE1 PHE X 286     -20.061  12.272  -4.967  0.00  0.00            
ATOM   4135  HE1 PHE X 286     -21.122  12.191  -4.784  0.00  0.00            
ATOM   4136  CZ  PHE X 286     -19.527  13.227  -5.819  0.00  0.00            
ATOM   4137  HZ  PHE X 286     -20.097  13.976  -6.350  0.00  0.00            
ATOM   4138  CE2 PHE X 286     -18.109  13.313  -6.065  0.00  0.00            
ATOM   4139  HE2 PHE X 286     -17.719  14.074  -6.724  0.00  0.00            
ATOM   4140  CD2 PHE X 286     -17.238  12.400  -5.380  0.00  0.00            
ATOM   4141  HD2 PHE X 286     -16.183  12.436  -5.606  0.00  0.00            
ATOM   4142  C   PHE X 286     -16.075  11.868  -2.006  0.00  0.00            
ATOM   4143  O   PHE X 286     -16.928  12.757  -1.837  0.00  0.00            
ATOM   4144  N   GLY X 287     -14.798  12.140  -1.800  0.00  0.00            
ATOM   4145  H   GLY X 287     -14.187  11.347  -1.928  0.00  0.00            
ATOM   4146  CA  GLY X 287     -14.194  13.483  -1.695  0.00  0.00            
ATOM   4147  HA2 GLY X 287     -14.794  14.201  -1.135  0.00  0.00            
ATOM   4148  HA3 GLY X 287     -13.238  13.346  -1.191  0.00  0.00            
ATOM   4149  C   GLY X 287     -13.759  14.108  -3.016  0.00  0.00            
ATOM   4150  O   GLY X 287     -13.484  13.407  -4.040  0.00  0.00            
ATOM   4151  N   THR X 288     -13.708  15.425  -3.103  0.00  0.00            
ATOM   4152  H   THR X 288     -13.982  15.915  -2.264  0.00  0.00            
ATOM   4153  CA  THR X 288     -13.267  16.204  -4.245  0.00  0.00            
ATOM   4154  HA  THR X 288     -12.484  15.669  -4.783  0.00  0.00            
ATOM   4155  CB  THR X 288     -14.436  16.466  -5.251  0.00  0.00            
ATOM   4156  HB  THR X 288     -15.334  16.988  -4.921  0.00  0.00            
ATOM   4157  CG2 THR X 288     -14.015  17.314  -6.441  0.00  0.00            
ATOM   4158 HG21 THR X 288     -13.656  18.290  -6.114  0.00  0.00            
ATOM   4159 HG22 THR X 288     -13.360  16.791  -7.137  0.00  0.00            
ATOM   4160 HG23 THR X 288     -14.837  17.564  -7.111  0.00  0.00            
ATOM   4161  OG1 THR X 288     -14.862  15.253  -5.790  0.00  0.00            
ATOM   4162  HG1 THR X 288     -14.825  14.625  -5.065  0.00  0.00            
ATOM   4163  C   THR X 288     -12.687  17.567  -3.747  0.00  0.00            
ATOM   4164  O   THR X 288     -13.316  18.486  -3.305  0.00  0.00            
ATOM   4165  N   VAL X 289     -11.389  17.643  -3.944  0.00  0.00            
ATOM   4166  H   VAL X 289     -10.884  16.957  -4.486  0.00  0.00            
ATOM   4167  CA  VAL X 289     -10.458  18.689  -3.355  0.00  0.00            
ATOM   4168  HA  VAL X 289     -11.037  19.391  -2.755  0.00  0.00            
ATOM   4169  CB  VAL X 289      -9.537  17.925  -2.313  0.00  0.00            
ATOM   4170  HB  VAL X 289      -8.825  18.608  -1.849  0.00  0.00            
ATOM   4171  CG1 VAL X 289     -10.383  17.303  -1.121  0.00  0.00            
ATOM   4172 HG11 VAL X 289     -10.890  18.009  -0.464  0.00  0.00            
ATOM   4173 HG12 VAL X 289     -11.135  16.577  -1.433  0.00  0.00            
ATOM   4174 HG13 VAL X 289      -9.646  16.783  -0.509  0.00  0.00            
ATOM   4175  CG2 VAL X 289      -8.739  16.719  -2.976  0.00  0.00            
ATOM   4176 HG21 VAL X 289      -7.981  16.452  -2.240  0.00  0.00            
ATOM   4177 HG22 VAL X 289      -9.506  15.961  -3.129  0.00  0.00            
ATOM   4178 HG23 VAL X 289      -8.305  17.020  -3.929  0.00  0.00            
ATOM   4179  C   VAL X 289      -9.729  19.584  -4.382  0.00  0.00            
ATOM   4180  O   VAL X 289      -8.678  20.131  -4.066  0.00  0.00            
ATOM   4181  N   ILE X 290     -10.288  19.816  -5.566  0.00  0.00            
ATOM   4182  H   ILE X 290     -11.214  19.422  -5.647  0.00  0.00            
ATOM   4183  CA  ILE X 290      -9.761  20.582  -6.693  0.00  0.00            
ATOM   4184  HA  ILE X 290      -8.827  20.041  -6.838  0.00  0.00            
ATOM   4185  CB  ILE X 290     -10.656  20.263  -7.947  0.00  0.00            
ATOM   4186  HB  ILE X 290     -10.355  20.765  -8.867  0.00  0.00            
ATOM   4187  CG2 ILE X 290     -10.764  18.785  -8.347  0.00  0.00            
ATOM   4188 HG21 ILE X 290     -11.343  18.172  -7.658  0.00  0.00            
ATOM   4189 HG22 ILE X 290     -11.151  18.724  -9.365  0.00  0.00            
ATOM   4190 HG23 ILE X 290      -9.754  18.377  -8.317  0.00  0.00            
ATOM   4191  CG1 ILE X 290     -12.076  20.849  -7.704  0.00  0.00            
ATOM   4192 HG12 ILE X 290     -12.482  20.353  -6.823  0.00  0.00            
ATOM   4193 HG13 ILE X 290     -12.090  21.927  -7.539  0.00  0.00            
ATOM   4194  CD1 ILE X 290     -12.984  20.522  -8.880  0.00  0.00            
ATOM   4195 HD11 ILE X 290     -13.869  21.150  -8.780  0.00  0.00            
ATOM   4196 HD12 ILE X 290     -12.424  20.789  -9.776  0.00  0.00            
ATOM   4197 HD13 ILE X 290     -13.289  19.475  -8.855  0.00  0.00            
ATOM   4198  C   ILE X 290      -9.495  22.036  -6.303  0.00  0.00            
ATOM   4199  O   ILE X 290     -10.172  22.628  -5.468  0.00  0.00            
ATOM   4200  N   ASN X 291      -8.410  22.495  -6.901  0.00  0.00            
ATOM   4201  H   ASN X 291      -7.879  21.938  -7.556  0.00  0.00            
ATOM   4202  CA  ASN X 291      -7.651  23.699  -6.545  0.00  0.00            
ATOM   4203  HA  ASN X 291      -8.214  24.202  -5.759  0.00  0.00            
ATOM   4204  CB  ASN X 291      -6.321  23.195  -5.935  0.00  0.00            
ATOM   4205  HB2 ASN X 291      -6.423  22.334  -5.275  0.00  0.00            
ATOM   4206  HB3 ASN X 291      -5.763  22.803  -6.785  0.00  0.00            
ATOM   4207  CG  ASN X 291      -5.412  24.247  -5.319  0.00  0.00            
ATOM   4208  OD1 ASN X 291      -5.684  25.437  -5.419  0.00  0.00            
ATOM   4209  ND2 ASN X 291      -4.377  23.884  -4.651  0.00  0.00            
ATOM   4210 HD21 ASN X 291      -3.911  24.583  -4.089  0.00  0.00            
ATOM   4211 HD22 ASN X 291      -4.151  22.922  -4.438  0.00  0.00            
ATOM   4212  C   ASN X 291      -7.319  24.617  -7.733  0.00  0.00            
ATOM   4213  O   ASN X 291      -6.498  24.166  -8.526  0.00  0.00            
ATOM   4214  N   PRO X 292      -7.722  25.906  -7.747  0.00  0.00            
ATOM   4215  CD  PRO X 292      -8.659  26.564  -6.838  0.00  0.00            
ATOM   4216  HD2 PRO X 292      -8.323  26.518  -5.802  0.00  0.00            
ATOM   4217  HD3 PRO X 292      -9.645  26.101  -6.866  0.00  0.00            
ATOM   4218  CG  PRO X 292      -8.711  28.013  -7.198  0.00  0.00            
ATOM   4219  HG2 PRO X 292      -7.986  28.634  -6.674  0.00  0.00            
ATOM   4220  HG3 PRO X 292      -9.720  28.408  -7.078  0.00  0.00            
ATOM   4221  CB  PRO X 292      -8.375  27.914  -8.686  0.00  0.00            
ATOM   4222  HB2 PRO X 292      -8.059  28.892  -9.051  0.00  0.00            
ATOM   4223  HB3 PRO X 292      -9.235  27.676  -9.313  0.00  0.00            
ATOM   4224  CA  PRO X 292      -7.375  26.771  -8.840  0.00  0.00            
ATOM   4225  HA  PRO X 292      -7.546  26.249  -9.783  0.00  0.00            
ATOM   4226  C   PRO X 292      -5.909  27.309  -8.853  0.00  0.00            
ATOM   4227  O   PRO X 292      -5.492  28.030  -9.786  0.00  0.00            
ATOM   4228  N   GLU X 293      -5.140  26.870  -7.887  0.00  0.00            
ATOM   4229  H   GLU X 293      -5.476  26.438  -7.038  0.00  0.00            
ATOM   4230  CA  GLU X 293      -3.665  27.143  -7.857  0.00  0.00            
ATOM   4231  HA  GLU X 293      -3.380  27.949  -8.534  0.00  0.00            
ATOM   4232  CB  GLU X 293      -3.126  27.467  -6.400  0.00  0.00            
ATOM   4233  HB2 GLU X 293      -3.235  26.644  -5.693  0.00  0.00            
ATOM   4234  HB3 GLU X 293      -2.056  27.649  -6.506  0.00  0.00            
ATOM   4235  CG  GLU X 293      -3.641  28.782  -5.836  0.00  0.00            
ATOM   4236  HG2 GLU X 293      -3.364  29.611  -6.488  0.00  0.00            
ATOM   4237  HG3 GLU X 293      -4.699  28.841  -5.577  0.00  0.00            
ATOM   4238  CD  GLU X 293      -2.944  28.942  -4.504  0.00  0.00            
ATOM   4239  OE1 GLU X 293      -3.382  28.399  -3.491  0.00  0.00            
ATOM   4240  OE2 GLU X 293      -2.018  29.736  -4.490  0.00  0.00            
ATOM   4241  C   GLU X 293      -2.872  25.971  -8.661  0.00  0.00            
ATOM   4242  O   GLU X 293      -1.671  26.190  -8.931  0.00  0.00            
ATOM   4243  N   LEU X 294      -3.532  24.860  -9.006  0.00  0.00            
ATOM   4244  H   LEU X 294      -4.489  24.785  -8.692  0.00  0.00            
ATOM   4245  CA  LEU X 294      -2.935  23.676  -9.709  0.00  0.00            
ATOM   4246  HA  LEU X 294      -1.848  23.701  -9.642  0.00  0.00            
ATOM   4247  CB  LEU X 294      -3.305  22.391  -8.986  0.00  0.00            
ATOM   4248  HB2 LEU X 294      -4.394  22.411  -9.019  0.00  0.00            
ATOM   4249  HB3 LEU X 294      -2.999  21.533  -9.586  0.00  0.00            
ATOM   4250  CG  LEU X 294      -2.707  22.117  -7.611  0.00  0.00            
ATOM   4251  HG  LEU X 294      -3.033  22.940  -6.975  0.00  0.00            
ATOM   4252  CD1 LEU X 294      -3.218  20.797  -7.074  0.00  0.00            
ATOM   4253 HD11 LEU X 294      -4.305  20.811  -7.143  0.00  0.00            
ATOM   4254 HD12 LEU X 294      -2.748  20.030  -7.688  0.00  0.00            
ATOM   4255 HD13 LEU X 294      -3.009  20.668  -6.012  0.00  0.00            
ATOM   4256  CD2 LEU X 294      -1.190  22.185  -7.538  0.00  0.00            
ATOM   4257 HD21 LEU X 294      -0.868  23.171  -7.875  0.00  0.00            
ATOM   4258 HD22 LEU X 294      -1.022  22.256  -6.464  0.00  0.00            
ATOM   4259 HD23 LEU X 294      -0.674  21.312  -7.937  0.00  0.00            
ATOM   4260  C   LEU X 294      -3.291  23.683 -11.145  0.00  0.00            
ATOM   4261  O   LEU X 294      -4.309  24.268 -11.602  0.00  0.00            
ATOM   4262  N   GLN X 295      -2.397  23.159 -11.978  0.00  0.00            
ATOM   4263  H   GLN X 295      -1.535  22.782 -11.610  0.00  0.00            
ATOM   4264  CA  GLN X 295      -2.632  23.240 -13.423  0.00  0.00            
ATOM   4265  HA  GLN X 295      -2.915  24.264 -13.668  0.00  0.00            
ATOM   4266  CB  GLN X 295      -1.411  22.784 -14.126  0.00  0.00            
ATOM   4267  HB2 GLN X 295      -1.192  21.837 -13.631  0.00  0.00            
ATOM   4268  HB3 GLN X 295      -1.692  22.636 -15.168  0.00  0.00            
ATOM   4269  CG  GLN X 295      -0.260  23.841 -14.031  0.00  0.00            
ATOM   4270  HG2 GLN X 295      -0.613  24.803 -14.402  0.00  0.00            
ATOM   4271  HG3 GLN X 295       0.132  24.042 -13.034  0.00  0.00            
ATOM   4272  CD  GLN X 295       0.893  23.478 -14.960  0.00  0.00            
ATOM   4273  OE1 GLN X 295       1.021  22.374 -15.464  0.00  0.00            
ATOM   4274  NE2 GLN X 295       1.768  24.388 -15.188  0.00  0.00            
ATOM   4275 HE21 GLN X 295       2.659  24.124 -15.584  0.00  0.00            
ATOM   4276 HE22 GLN X 295       1.685  25.165 -14.549  0.00  0.00            
ATOM   4277  C   GLN X 295      -3.817  22.360 -13.876  0.00  0.00            
ATOM   4278  O   GLN X 295      -4.300  21.440 -13.253  0.00  0.00            
ATOM   4279  N   ASP X 296      -4.267  22.673 -15.060  0.00  0.00            
ATOM   4280  H   ASP X 296      -3.774  23.308 -15.671  0.00  0.00            
ATOM   4281  CA  ASP X 296      -5.463  22.143 -15.795  0.00  0.00            
ATOM   4282  HA  ASP X 296      -6.305  22.341 -15.132  0.00  0.00            
ATOM   4283  CB  ASP X 296      -5.729  23.004 -17.066  0.00  0.00            
ATOM   4284  HB2 ASP X 296      -5.860  24.062 -16.835  0.00  0.00            
ATOM   4285  HB3 ASP X 296      -4.887  22.848 -17.741  0.00  0.00            
ATOM   4286  CG  ASP X 296      -6.984  22.542 -17.814  0.00  0.00            
ATOM   4287  OD1 ASP X 296      -6.936  22.493 -19.087  0.00  0.00            
ATOM   4288  OD2 ASP X 296      -7.947  22.331 -17.091  0.00  0.00            
ATOM   4289  C   ASP X 296      -5.526  20.606 -16.170  0.00  0.00            
ATOM   4290  O   ASP X 296      -5.534  20.221 -17.279  0.00  0.00            
ATOM   4291  N   GLU X 297      -5.424  19.724 -15.199  0.00  0.00            
ATOM   4292  H   GLU X 297      -5.304  20.102 -14.269  0.00  0.00            
ATOM   4293  CA  GLU X 297      -5.594  18.288 -15.314  0.00  0.00            
ATOM   4294  HA  GLU X 297      -6.463  18.081 -15.940  0.00  0.00            
ATOM   4295  CB  GLU X 297      -4.268  17.607 -15.769  0.00  0.00            
ATOM   4296  HB2 GLU X 297      -4.455  16.540 -15.893  0.00  0.00            
ATOM   4297  HB3 GLU X 297      -3.973  18.075 -16.708  0.00  0.00            
ATOM   4298  CG  GLU X 297      -3.104  17.934 -14.812  0.00  0.00            
ATOM   4299  HG2 GLU X 297      -2.881  19.001 -14.815  0.00  0.00            
ATOM   4300  HG3 GLU X 297      -3.240  17.489 -13.827  0.00  0.00            
ATOM   4301  CD  GLU X 297      -1.822  17.250 -15.325  0.00  0.00            
ATOM   4302  OE1 GLU X 297      -0.690  17.386 -14.865  0.00  0.00            
ATOM   4303  OE2 GLU X 297      -1.824  16.319 -16.156  0.00  0.00            
ATOM   4304  C   GLU X 297      -6.095  17.770 -13.985  0.00  0.00            
ATOM   4305  O   GLU X 297      -6.256  18.602 -13.057  0.00  0.00            
ATOM   4306  N   ILE X 298      -6.506  16.488 -13.980  0.00  0.00            
ATOM   4307  H   ILE X 298      -6.533  16.033 -14.882  0.00  0.00            
ATOM   4308  CA  ILE X 298      -7.024  15.863 -12.745  0.00  0.00            
ATOM   4309  HA  ILE X 298      -6.716  16.551 -11.958  0.00  0.00            
ATOM   4310  CB  ILE X 298      -8.553  15.705 -12.802  0.00  0.00            
ATOM   4311  HB  ILE X 298      -8.904  16.425 -13.541  0.00  0.00            
ATOM   4312  CG2 ILE X 298      -9.027  14.316 -13.429  0.00  0.00            
ATOM   4313 HG21 ILE X 298     -10.113  14.288 -13.504  0.00  0.00            
ATOM   4314 HG22 ILE X 298      -8.640  14.184 -14.439  0.00  0.00            
ATOM   4315 HG23 ILE X 298      -8.773  13.464 -12.797  0.00  0.00            
ATOM   4316  CG1 ILE X 298      -9.156  16.071 -11.497  0.00  0.00            
ATOM   4317 HG12 ILE X 298      -8.897  15.424 -10.658  0.00  0.00            
ATOM   4318 HG13 ILE X 298      -8.768  17.053 -11.229  0.00  0.00            
ATOM   4319  CD1 ILE X 298     -10.696  16.226 -11.520  0.00  0.00            
ATOM   4320 HD11 ILE X 298     -11.141  15.232 -11.497  0.00  0.00            
ATOM   4321 HD12 ILE X 298     -10.921  16.772 -10.603  0.00  0.00            
ATOM   4322 HD13 ILE X 298     -11.144  16.674 -12.408  0.00  0.00            
ATOM   4323  C   ILE X 298      -6.230  14.596 -12.417  0.00  0.00            
ATOM   4324  O   ILE X 298      -5.757  13.967 -13.330  0.00  0.00            
ATOM   4325  N   VAL X 299      -6.275  14.062 -11.180  0.00  0.00            
ATOM   4326  H   VAL X 299      -6.779  14.588 -10.481  0.00  0.00            
ATOM   4327  CA  VAL X 299      -5.874  12.702 -10.807  0.00  0.00            
ATOM   4328  HA  VAL X 299      -5.992  12.016 -11.645  0.00  0.00            
ATOM   4329  CB  VAL X 299      -4.453  12.692 -10.337  0.00  0.00            
ATOM   4330  HB  VAL X 299      -3.770  13.167 -11.041  0.00  0.00            
ATOM   4331  CG1 VAL X 299      -4.295  13.458  -9.039  0.00  0.00            
ATOM   4332 HG11 VAL X 299      -4.417  12.733  -8.234  0.00  0.00            
ATOM   4333 HG12 VAL X 299      -3.245  13.664  -8.833  0.00  0.00            
ATOM   4334 HG13 VAL X 299      -4.970  14.313  -9.079  0.00  0.00            
ATOM   4335  CG2 VAL X 299      -3.882  11.287 -10.229  0.00  0.00            
ATOM   4336 HG21 VAL X 299      -4.701  10.628  -9.941  0.00  0.00            
ATOM   4337 HG22 VAL X 299      -3.551  10.958 -11.215  0.00  0.00            
ATOM   4338 HG23 VAL X 299      -2.951  11.333  -9.662  0.00  0.00            
ATOM   4339  C   VAL X 299      -6.823  12.184  -9.742  0.00  0.00            
ATOM   4340  O   VAL X 299      -7.224  12.950  -8.840  0.00  0.00            
ATOM   4341  N   VAL X 300      -7.296  10.941  -9.954  0.00  0.00            
ATOM   4342  H   VAL X 300      -6.976  10.389 -10.737  0.00  0.00            
ATOM   4343  CA  VAL X 300      -8.286  10.230  -9.157  0.00  0.00            
ATOM   4344  HA  VAL X 300      -8.619  10.949  -8.408  0.00  0.00            
ATOM   4345  CB  VAL X 300      -9.487   9.728 -10.014  0.00  0.00            
ATOM   4346  HB  VAL X 300      -9.190   9.083 -10.842  0.00  0.00            
ATOM   4347  CG1 VAL X 300     -10.420   8.902  -9.095  0.00  0.00            
ATOM   4348 HG11 VAL X 300     -10.052   7.945  -8.724  0.00  0.00            
ATOM   4349 HG12 VAL X 300     -10.724   9.510  -8.242  0.00  0.00            
ATOM   4350 HG13 VAL X 300     -11.312   8.673  -9.677  0.00  0.00            
ATOM   4351  CG2 VAL X 300     -10.239  10.934 -10.503  0.00  0.00            
ATOM   4352 HG21 VAL X 300     -11.198  10.617 -10.913  0.00  0.00            
ATOM   4353 HG22 VAL X 300     -10.453  11.567  -9.642  0.00  0.00            
ATOM   4354 HG23 VAL X 300      -9.735  11.578 -11.224  0.00  0.00            
ATOM   4355  C   VAL X 300      -7.587   9.078  -8.490  0.00  0.00            
ATOM   4356  O   VAL X 300      -6.881   8.441  -9.219  0.00  0.00            
ATOM   4357  N   THR X 301      -8.001   8.712  -7.286  0.00  0.00            
ATOM   4358  H   THR X 301      -8.820   9.215  -6.974  0.00  0.00            
ATOM   4359  CA  THR X 301      -7.602   7.564  -6.488  0.00  0.00            
ATOM   4360  HA  THR X 301      -6.968   6.896  -7.069  0.00  0.00            
ATOM   4361  CB  THR X 301      -6.810   8.078  -5.316  0.00  0.00            
ATOM   4362  HB  THR X 301      -7.336   8.861  -4.770  0.00  0.00            
ATOM   4363  CG2 THR X 301      -6.434   6.998  -4.347  0.00  0.00            
ATOM   4364 HG21 THR X 301      -5.884   6.166  -4.787  0.00  0.00            
ATOM   4365 HG22 THR X 301      -5.839   7.404  -3.530  0.00  0.00            
ATOM   4366 HG23 THR X 301      -7.308   6.510  -3.913  0.00  0.00            
ATOM   4367  OG1 THR X 301      -5.540   8.612  -5.664  0.00  0.00            
ATOM   4368  HG1 THR X 301      -5.720   9.421  -6.149  0.00  0.00            
ATOM   4369  C   THR X 301      -8.784   6.758  -5.876  0.00  0.00            
ATOM   4370  O   THR X 301      -9.714   7.444  -5.374  0.00  0.00            
ATOM   4371  N   VAL X 302      -8.855   5.439  -6.017  0.00  0.00            
ATOM   4372  H   VAL X 302      -8.012   5.026  -6.391  0.00  0.00            
ATOM   4373  CA  VAL X 302      -9.946   4.522  -5.511  0.00  0.00            
ATOM   4374  HA  VAL X 302     -10.639   5.113  -4.912  0.00  0.00            
ATOM   4375  CB  VAL X 302     -10.774   4.095  -6.741  0.00  0.00            
ATOM   4376  HB  VAL X 302     -10.008   3.710  -7.415  0.00  0.00            
ATOM   4377  CG1 VAL X 302     -11.732   2.997  -6.663  0.00  0.00            
ATOM   4378 HG11 VAL X 302     -12.097   2.786  -7.669  0.00  0.00            
ATOM   4379 HG12 VAL X 302     -11.252   2.088  -6.299  0.00  0.00            
ATOM   4380 HG13 VAL X 302     -12.509   3.221  -5.932  0.00  0.00            
ATOM   4381  CG2 VAL X 302     -11.400   5.356  -7.322  0.00  0.00            
ATOM   4382 HG21 VAL X 302     -11.756   5.118  -8.326  0.00  0.00            
ATOM   4383 HG22 VAL X 302     -12.163   5.697  -6.624  0.00  0.00            
ATOM   4384 HG23 VAL X 302     -10.654   6.112  -7.567  0.00  0.00            
ATOM   4385  C   VAL X 302      -9.452   3.401  -4.567  0.00  0.00            
ATOM   4386  O   VAL X 302      -8.354   2.931  -4.788  0.00  0.00            
ATOM   4387  N   ILE X 303     -10.285   3.060  -3.648  0.00  0.00            
ATOM   4388  H   ILE X 303     -11.038   3.712  -3.484  0.00  0.00            
ATOM   4389  CA  ILE X 303     -10.260   1.814  -2.909  0.00  0.00            
ATOM   4390  HA  ILE X 303      -9.776   1.115  -3.590  0.00  0.00            
ATOM   4391  CB  ILE X 303      -9.437   1.844  -1.650  0.00  0.00            
ATOM   4392  HB  ILE X 303      -8.486   2.340  -1.842  0.00  0.00            
ATOM   4393  CG2 ILE X 303     -10.158   2.722  -0.618  0.00  0.00            
ATOM   4394 HG21 ILE X 303      -9.401   2.968   0.125  0.00  0.00            
ATOM   4395 HG22 ILE X 303     -10.374   3.704  -1.038  0.00  0.00            
ATOM   4396 HG23 ILE X 303     -11.084   2.210  -0.353  0.00  0.00            
ATOM   4397  CG1 ILE X 303      -9.067   0.472  -1.123  0.00  0.00            
ATOM   4398 HG12 ILE X 303      -9.942  -0.134  -0.890  0.00  0.00            
ATOM   4399 HG13 ILE X 303      -8.500  -0.013  -1.916  0.00  0.00            
ATOM   4400  CD1 ILE X 303      -8.178   0.393   0.104  0.00  0.00            
ATOM   4401 HD11 ILE X 303      -8.100  -0.609   0.526  0.00  0.00            
ATOM   4402 HD12 ILE X 303      -7.153   0.746  -0.013  0.00  0.00            
ATOM   4403 HD13 ILE X 303      -8.595   1.017   0.895  0.00  0.00            
ATOM   4404  C   ILE X 303     -11.635   1.176  -2.713  0.00  0.00            
ATOM   4405  O   ILE X 303     -12.591   1.817  -2.389  0.00  0.00            
ATOM   4406  N   ALA X 304     -11.767  -0.081  -3.066  0.00  0.00            
ATOM   4407  H   ALA X 304     -10.955  -0.654  -3.248  0.00  0.00            
ATOM   4408  CA  ALA X 304     -13.069  -0.764  -3.089  0.00  0.00            
ATOM   4409  HA  ALA X 304     -13.913  -0.186  -2.712  0.00  0.00            
ATOM   4410  CB  ALA X 304     -13.351  -1.049  -4.488  0.00  0.00            
ATOM   4411  HB1 ALA X 304     -14.353  -1.466  -4.579  0.00  0.00            
ATOM   4412  HB2 ALA X 304     -13.157  -0.212  -5.160  0.00  0.00            
ATOM   4413  HB3 ALA X 304     -12.539  -1.709  -4.796  0.00  0.00            
ATOM   4414  C   ALA X 304     -12.987  -2.005  -2.256  0.00  0.00            
ATOM   4415  O   ALA X 304     -11.944  -2.666  -2.222  0.00  0.00            
ATOM   4416  N   THR X 305     -13.997  -2.279  -1.447  0.00  0.00            
ATOM   4417  H   THR X 305     -14.816  -1.700  -1.570  0.00  0.00            
ATOM   4418  CA  THR X 305     -13.957  -2.961  -0.189  0.00  0.00            
ATOM   4419  HA  THR X 305     -13.129  -3.667  -0.114  0.00  0.00            
ATOM   4420  CB  THR X 305     -13.872  -2.001   1.008  0.00  0.00            
ATOM   4421  HB  THR X 305     -13.789  -2.640   1.887  0.00  0.00            
ATOM   4422  CG2 THR X 305     -12.708  -1.115   0.922  0.00  0.00            
ATOM   4423 HG21 THR X 305     -11.830  -1.711   0.668  0.00  0.00            
ATOM   4424 HG22 THR X 305     -12.788  -0.403   0.101  0.00  0.00            
ATOM   4425 HG23 THR X 305     -12.502  -0.669   1.895  0.00  0.00            
ATOM   4426  OG1 THR X 305     -15.051  -1.153   1.011  0.00  0.00            
ATOM   4427  HG1 THR X 305     -15.243  -0.852   1.901  0.00  0.00            
ATOM   4428  C   THR X 305     -15.208  -3.812   0.078  0.00  0.00            
ATOM   4429  O   THR X 305     -16.348  -3.554  -0.372  0.00  0.00            
ATOM   4430  N   GLY X 306     -14.971  -4.983   0.733  0.00  0.00            
ATOM   4431  H   GLY X 306     -14.026  -5.193   1.023  0.00  0.00            
ATOM   4432  CA  GLY X 306     -16.036  -5.982   1.039  0.00  0.00            
ATOM   4433  HA2 GLY X 306     -15.685  -6.791   1.680  0.00  0.00            
ATOM   4434  HA3 GLY X 306     -16.857  -5.472   1.545  0.00  0.00            
ATOM   4435  C   GLY X 306     -16.691  -6.721  -0.207  0.00  0.00            
ATOM   4436  O   GLY X 306     -16.281  -6.432  -1.311  0.00  0.00            
ATOM   4437  N   PHE X 307     -17.595  -7.693   0.021  0.00  0.00            
ATOM   4438  H   PHE X 307     -17.929  -7.852   0.961  0.00  0.00            
ATOM   4439  CA  PHE X 307     -18.425  -8.345  -1.008  0.00  0.00            
ATOM   4440  HA  PHE X 307     -18.704  -7.674  -1.820  0.00  0.00            
ATOM   4441  CB  PHE X 307     -17.637  -9.555  -1.551  0.00  0.00            
ATOM   4442  HB2 PHE X 307     -16.854  -9.156  -2.197  0.00  0.00            
ATOM   4443  HB3 PHE X 307     -17.211 -10.093  -0.705  0.00  0.00            
ATOM   4444  CG  PHE X 307     -18.486 -10.548  -2.344  0.00  0.00            
ATOM   4445  CD1 PHE X 307     -19.296 -11.465  -1.594  0.00  0.00            
ATOM   4446  HD1 PHE X 307     -19.215 -11.392  -0.519  0.00  0.00            
ATOM   4447  CE1 PHE X 307     -20.164 -12.286  -2.240  0.00  0.00            
ATOM   4448  HE1 PHE X 307     -20.746 -12.939  -1.608  0.00  0.00            
ATOM   4449  CZ  PHE X 307     -20.318 -12.182  -3.656  0.00  0.00            
ATOM   4450  HZ  PHE X 307     -21.076 -12.765  -4.159  0.00  0.00            
ATOM   4451  CE2 PHE X 307     -19.553 -11.245  -4.383  0.00  0.00            
ATOM   4452  HE2 PHE X 307     -19.732 -11.187  -5.447  0.00  0.00            
ATOM   4453  CD2 PHE X 307     -18.524 -10.452  -3.730  0.00  0.00            
ATOM   4454  HD2 PHE X 307     -17.886  -9.741  -4.232  0.00  0.00            
ATOM   4455  C   PHE X 307     -19.685  -8.795  -0.280  0.00  0.00            
ATOM   4456  O   PHE X 307     -19.739  -9.427   0.783  0.00  0.00            
ATOM   4457  OXT PHE X 307     -20.795  -8.434  -0.665  0.00  0.00            
ATOM   4458  O1G GTP X 308      15.799 -11.908   2.588  0.00  0.00            
ATOM   4459  PG  GTP X 308      15.024 -10.671   2.701  0.00  0.00            
ATOM   4460  O2G GTP X 308      15.832  -9.538   2.245  0.00  0.00            
ATOM   4461  O3G GTP X 308      14.385 -10.483   4.023  0.00  0.00            
ATOM   4462  O3B GTP X 308      13.961 -10.893   1.687  0.00  0.00            
ATOM   4463  PB  GTP X 308      12.892 -10.090   1.142  0.00  0.00            
ATOM   4464  O1B GTP X 308      13.329  -9.595  -0.156  0.00  0.00            
ATOM   4465  O2B GTP X 308      11.661 -10.898   1.249  0.00  0.00            
ATOM   4466  O3A GTP X 308      12.610  -8.938   2.104  0.00  0.00            
ATOM   4467  PA  GTP X 308      13.093  -7.465   1.988  0.00  0.00            
ATOM   4468  O1A GTP X 308      12.937  -6.752   3.316  0.00  0.00            
ATOM   4469  O2A GTP X 308      14.489  -7.390   1.438  0.00  0.00            
ATOM   4470  O5' GTP X 308      12.132  -6.771   0.891  0.00  0.00            
ATOM   4471  C5' GTP X 308      10.761  -6.442   1.161  0.00  0.00            
ATOM   4472 H5'1 GTP X 308      10.723  -5.691   1.951  0.00  0.00            
ATOM   4473 H5'2 GTP X 308      10.159  -7.245   1.585  0.00  0.00            
ATOM   4474  C4' GTP X 308       9.926  -5.725   0.163  0.00  0.00            
ATOM   4475  H4' GTP X 308       8.958  -5.781   0.662  0.00  0.00            
ATOM   4476  O4' GTP X 308      10.243  -4.385   0.033  0.00  0.00            
ATOM   4477  C1' GTP X 308       9.532  -3.963  -1.130  0.00  0.00            
ATOM   4478  H1' GTP X 308       8.584  -3.476  -0.903  0.00  0.00            
ATOM   4479  N9  GTP X 308      10.280  -3.016  -1.994  0.00  0.00            
ATOM   4480  C8  GTP X 308       9.788  -1.978  -2.690  0.00  0.00            
ATOM   4481  H8  GTP X 308       8.749  -1.741  -2.516  0.00  0.00            
ATOM   4482  N7  GTP X 308      10.665  -1.246  -3.270  0.00  0.00            
ATOM   4483  C5  GTP X 308      11.853  -1.917  -3.166  0.00  0.00            
ATOM   4484  C6  GTP X 308      13.205  -1.576  -3.585  0.00  0.00            
ATOM   4485  O6  GTP X 308      13.576  -0.647  -4.376  0.00  0.00            
ATOM   4486  N1  GTP X 308      14.177  -2.498  -3.266  0.00  0.00            
ATOM   4487  H1  GTP X 308      15.103  -2.329  -3.631  0.00  0.00            
ATOM   4488  C2  GTP X 308      13.875  -3.639  -2.615  0.00  0.00            
ATOM   4489  N2  GTP X 308      14.743  -4.570  -2.551  0.00  0.00            
ATOM   4490  H21 GTP X 308      15.685  -4.289  -2.783  0.00  0.00            
ATOM   4491  H22 GTP X 308      14.518  -5.451  -2.110  0.00  0.00            
ATOM   4492  N3  GTP X 308      12.655  -3.930  -2.159  0.00  0.00            
ATOM   4493  C4  GTP X 308      11.688  -2.998  -2.306  0.00  0.00            
ATOM   4494  C3' GTP X 308       9.949  -6.383  -1.180  0.00  0.00            
ATOM   4495  O3' GTP X 308       9.216  -7.670  -1.349  0.00  0.00            
ATOM   4496  H3T GTP X 308       9.464  -8.287  -0.656  0.00  0.00            
ATOM   4497  H3' GTP X 308      10.931  -6.552  -1.625  0.00  0.00            
ATOM   4498  C2' GTP X 308       9.163  -5.317  -1.891  0.00  0.00            
ATOM   4499 H2'1 GTP X 308       9.473  -5.275  -2.936  0.00  0.00            
ATOM   4500  O2' GTP X 308       7.722  -5.395  -1.750  0.00  0.00            
ATOM   4501 HO'2 GTP X 308       7.344  -6.277  -1.726  0.00  0.00            
ATOM   4502  Mg+ Mg+ X 309     -27.023   1.898  -4.613  0.00  0.00            
ATOM   4503  Mg+ Mg+ X 310     -24.417  -6.156 -14.407  0.00  0.00            
ATOM   4504  Mg+ Mg+ X 311     -19.938  14.101 -19.034  0.00  0.00            
ATOM   4505  Mg+ Mg+ X 312     -14.224  24.966  -5.455  0.00  0.00            
ATOM   4506  Mg+ Mg+ X 313      16.112  -8.153   1.140  0.00  0.00            
ATOM   4507  Mg+ Mg+ X 314       3.020   4.235  25.279  0.00  0.00            
ATOM   4508  Mg+ Mg+ X 315     -22.632   8.687   5.270  0.00  0.00            
ATOM   4509  Mg+ Mg+ X 316      16.855  -3.802 -15.958  0.00  0.00            
ATOM   4510  Mg+ Mg+ X 317     -21.622  -8.842   0.970  0.00  0.00            
ATOM   4511  Mg+ Mg+ X 318      -0.034  15.933 -15.807  0.00  0.00            
ATOM   4512  Cl- Cl- X 319      20.209 -41.203  -8.067  0.00  0.00            
ATOM   4513  Cl- Cl- X 320     -32.791  -3.776  -7.217  0.00  0.00            
ATOM   4514  Cl- Cl- X 321      11.685 -33.053  31.297  0.00  0.00            
ATOM   4515  Cl- Cl- X 322       6.425 -40.555  -1.806  0.00  0.00            
ATOM   4516  Cl- Cl- X 323      -2.098  30.259   5.965  0.00  0.00            
ATOM   4517  Cl- Cl- X 324       9.177 -20.704  20.330  0.00  0.00            
ATOM   4518  Cl- Cl- X 325     -17.540 -33.185  16.885  0.00  0.00            
ATOM   4519  Cl- Cl- X 326     -35.327  -5.747  -1.276  0.00  0.00            
ATOM   4520  Cl- Cl- X 327     -32.489 -12.183  21.781  0.00  0.00            
ATOM   4521  Cl- Cl- X 328      46.202  -2.085 -14.623  0.00  0.00            
ATOM   4522  Cl- Cl- X 329     -21.617 -18.614  -9.486  0.00  0.00            
ATOM   4523  Cl- Cl- X 330       8.981  26.434  22.688  0.00  0.00            
ATOM   4524  Cl- Cl- X 331      -9.230  23.480 -51.211  0.00  0.00            
ATOM   4525  Cl- Cl- X 332     -18.033 -13.859  11.559  0.00  0.00            
ATOM   4526  Cl- Cl- X 333      28.681   2.498  23.507  0.00  0.00            
ATOM   4527  Cl- Cl- X 334       9.906 -49.195   6.454  0.00  0.00            
ATOM   4528  Cl- Cl- X 335      18.681   1.971  47.308  0.00  0.00            
ATOM   4529  Cl- Cl- X 336      -6.522 -26.258 -25.312  0.00  0.00            
ATOM   4530  Cl- Cl- X 337      28.110   8.117  -8.842  0.00  0.00            
ATOM   4531  Cl- Cl- X 338      -3.698 -46.242   8.839  0.00  0.00            
ATOM   4532  Cl- Cl- X 339       6.205 -23.914 -27.521  0.00  0.00            
ATOM   4533  Cl- Cl- X 340     -41.736  13.385  26.904  0.00  0.00            
ATOM   4534  Cl- Cl- X 341      -6.790   9.723 -46.141  0.00  0.00            
ATOM   4535  Cl- Cl- X 342      -5.773  11.234 -34.929  0.00  0.00            
ATOM   4536  Cl- Cl- X 343      28.285   5.270 -19.972  0.00  0.00            
ATOM   4537  Cl- Cl- X 344      17.598  -1.914  -1.037  0.00  0.00            
ATOM   4538  Cl- Cl- X 345     -24.517  42.279   8.016  0.00  0.00            
ATOM   4539  Cl- Cl- X 346       7.453 -13.983  49.347  0.00  0.00            
ATOM   4540  Cl- Cl- X 347     -13.997 -30.299  10.020  0.00  0.00            
ATOM   4541  Cl- Cl- X 348      -7.491 -23.139  -4.589  0.00  0.00            
ATOM   4542  Cl- Cl- X 349      -2.124  15.192  29.323  0.00  0.00            
ATOM   4543  Cl- Cl- X 350      -9.670  16.198  39.056  0.00  0.00            
ATOM   4544  Cl- Cl- X 351      46.250 -22.380 -25.525  0.00  0.00            
ATOM   4545  Cl- Cl- X 352     -16.259  -2.299 -46.058  0.00  0.00            
ATOM   4546  Cl- Cl- X 353     -16.530  -2.714 -24.363  0.00  0.00            
ATOM   4547  Cl- Cl- X 354       1.196  11.731 -15.807  0.00  0.00            
ATOM   4548  Cl- Cl- X 355      19.737 -20.265 -20.118  0.00  0.00            
ATOM   4549  Cl- Cl- X 356      32.790   4.502  -3.598  0.00  0.00            
ATOM   4550  Cl- Cl- X 357     -10.619   3.300 -43.156  0.00  0.00            
ATOM   4551  Cl- Cl- X 358      -6.215  54.533   1.565  0.00  0.00            
ATOM   4552  Cl- Cl- X 359      21.673  10.992  39.949  0.00  0.00            
ATOM   4553  Cl- Cl- X 360       3.561  33.381  -4.968  0.00  0.00            
ATOM   4554  Cl- Cl- X 361       2.471  24.558  26.759  0.00  0.00            
ATOM   4555  K+  K+  X 362     -11.863 -32.372  22.913  0.00  0.00            
ATOM   4556  K+  K+  X 363       7.346  23.789  -4.018  0.00  0.00            
ATOM   4557  K+  K+  X 364     -10.215  30.223 -36.575  0.00  0.00            
ATOM   4558  K+  K+  X 365      55.593  12.335   4.620  0.00  0.00            
ATOM   4559  K+  K+  X 366       9.945  -2.134  38.588  0.00  0.00            
ATOM   4560  K+  K+  X 367      -8.999   7.392 -46.546  0.00  0.00            
ATOM   4561  K+  K+  X 368     -10.281  -4.818  47.620  0.00  0.00            
ATOM   4562  K+  K+  X 369     -34.398   1.223 -11.263  0.00  0.00            
ATOM   4563  K+  K+  X 370      18.922  21.960  22.095  0.00  0.00            
ATOM   4564  K+  K+  X 371       2.256  31.114  27.932  0.00  0.00            
ATOM   4565  K+  K+  X 372      -2.943 -29.043 -25.887  0.00  0.00            
ATOM   4566  K+  K+  X 373      -6.090 -29.730   9.625  0.00  0.00            
ATOM   4567  K+  K+  X 374     -31.540  23.078  16.899  0.00  0.00            
ATOM   4568  K+  K+  X 375      -5.688  17.355 -59.692  0.00  0.00            
ATOM   4569  K+  K+  X 376     -15.283  42.538  15.861  0.00  0.00            
ATOM   4570  K+  K+  X 377     -37.201  -4.029  -2.921  0.00  0.00            
ATOM   4571  K+  K+  X 378      15.059  27.749  21.021  0.00  0.00            
ATOM   4572  K+  K+  X 379     -15.946  11.501 -34.904  0.00  0.00            
ATOM   4573  K+  K+  X 380     -35.634  35.802  14.147  0.00  0.00            
ATOM   4574  K+  K+  X 381      -4.733 -27.068   6.441  0.00  0.00            
ATOM   4575  K+  K+  X 382      -2.776  46.414  -2.162  0.00  0.00            
ATOM   4576  K+  K+  X 383      -6.468  34.371 -15.970  0.00  0.00            
ATOM   4577  K+  K+  X 384      27.999  16.102  17.847  0.00  0.00            
ATOM   4578  K+  K+  X 385     -13.017 -27.377 -18.678  0.00  0.00            
ATOM   4579  K+  K+  X 386      31.471   6.751  -5.219  0.00  0.00            
ATOM   4580  K+  K+  X 387     -27.425  16.864  22.699  0.00  0.00            
ATOM   4581  K+  K+  X 388      -1.304 -14.294  27.497  0.00  0.00            
ATOM   4582  K+  K+  X 389     -23.927 -28.123   3.716  0.00  0.00            
ATOM   4583  K+  K+  X 390      26.920  13.603 -21.043  0.00  0.00            
ATOM   4584  K+  K+  X 391     -29.477   3.233 -20.559  0.00  0.00            
ATOM   4585  K+  K+  X 392      14.734  -1.562  58.568  0.00  0.00            
ATOM   4586  K+  K+  X 393       2.827 -21.593 -24.900  0.00  0.00            
ATOM   4587  K+  K+  X 394     -19.947 -20.544 -15.238  0.00  0.00            
ATOM   4588  K+  K+  X 395      26.071 -22.428  -0.180  0.00  0.00            
ATOM   4589  K+  K+  X 396      17.985  -0.358  45.391  0.00  0.00            
ATOM   4590  K+  K+  X 397      21.132 -23.971 -12.350  0.00  0.00            
ATOM   4591  K+  K+  X 398      21.750  -6.555 -33.748  0.00  0.00            
ATOM   4592  K+  K+  X 399      13.000  27.698 -14.147  0.00  0.00            
ATOM   4593  K+  K+  X 400      12.141 -32.857  -7.611  0.00  0.00            
ATOM   4594  K+  K+  X 401     -11.463  31.893 -40.246  0.00  0.00            
ATOM   4595  K+  K+  X 402     -52.180 -19.790 -13.283  0.00  0.00            
ATOM   4596  K+  K+  X 403       6.076  12.939 -13.674  0.00  0.00            
ATOM   4597  O   WAT X 404       9.399   2.409 -29.556  0.00  0.00            
ATOM   4598  H1  WAT X 404      10.065   1.981 -30.094  0.00  0.00            
ATOM   4599  H2  WAT X 404       8.940   2.992 -30.161  0.00  0.00            
ATOM   4600  O   WAT X 405     -17.025  -9.450  29.272  0.00  0.00            
ATOM   4601  H1  WAT X 405     -16.324  -8.837  29.052  0.00  0.00            
ATOM   4602  H2  WAT X 405     -16.765 -10.271  28.855  0.00  0.00            
ATOM   4603  O   WAT X 406      18.483 -35.232  -8.528  0.00  0.00            
ATOM   4604  H1  WAT X 406      18.503 -34.421  -9.037  0.00  0.00            
ATOM   4605  H2  WAT X 406      18.478 -35.928  -9.186  0.00  0.00            
ATOM   4606  O   WAT X 407      -3.316   2.861  27.421  0.00  0.00            
ATOM   4607  H1  WAT X 407      -3.467   2.118  26.836  0.00  0.00            
ATOM   4608  H2  WAT X 407      -2.674   2.539  28.054  0.00  0.00            
ATOM   4609  O   WAT X 408       6.212  20.226 -12.436  0.00  0.00            
ATOM   4610  H1  WAT X 408       6.365  19.952 -13.341  0.00  0.00            
ATOM   4611  H2  WAT X 408       7.078  20.472 -12.110  0.00  0.00            
ATOM   4612  O   WAT X 409     -22.564   8.322   3.307  0.00  0.00            
ATOM   4613  H1  WAT X 409     -23.205   8.610   2.656  0.00  0.00            
ATOM   4614  H2  WAT X 409     -22.270   7.467   2.992  0.00  0.00            
ATOM   4615  O   WAT X 410      11.704  25.028  32.864  0.00  0.00            
ATOM   4616  H1  WAT X 410      12.489  25.372  33.289  0.00  0.00            
ATOM   4617  H2  WAT X 410      12.031  24.578  32.085  0.00  0.00            
ATOM   4618  O   WAT X 411      10.612 -28.562   3.148  0.00  0.00            
ATOM   4619  H1  WAT X 411      10.650 -29.303   2.544  0.00  0.00            
ATOM   4620  H2  WAT X 411      10.275 -28.935   3.963  0.00  0.00            
ATOM   4621  O   WAT X 412      -6.404  15.049 -42.581  0.00  0.00            
ATOM   4622  H1  WAT X 412      -5.658  15.006 -41.983  0.00  0.00            
ATOM   4623  H2  WAT X 412      -7.152  15.247 -42.019  0.00  0.00            
ATOM   4624  O   WAT X 413     -21.264  30.807  12.194  0.00  0.00            
ATOM   4625  H1  WAT X 413     -21.139  30.014  11.672  0.00  0.00            
ATOM   4626  H2  WAT X 413     -20.408  31.234  12.187  0.00  0.00            
ATOM   4627  O   WAT X 414      14.888   4.532  19.145  0.00  0.00            
ATOM   4628  H1  WAT X 414      15.538   4.644  18.452  0.00  0.00            
ATOM   4629  H2  WAT X 414      15.096   3.683  19.535  0.00  0.00            
ATOM   4630  O   WAT X 415      16.209  -5.083  22.259  0.00  0.00            
ATOM   4631  H1  WAT X 415      15.633  -4.406  21.905  0.00  0.00            
ATOM   4632  H2  WAT X 415      16.143  -4.981  23.208  0.00  0.00            
ATOM   4633  O   WAT X 416       8.620  21.693  20.823  0.00  0.00            
ATOM   4634  H1  WAT X 416       8.202  20.831  20.829  0.00  0.00            
ATOM   4635  H2  WAT X 416       7.983  22.264  20.393  0.00  0.00            
ATOM   4636  O   WAT X 417      36.025   3.307  -8.522  0.00  0.00            
ATOM   4637  H1  WAT X 417      35.724   4.142  -8.164  0.00  0.00            
ATOM   4638  H2  WAT X 417      35.464   2.652  -8.106  0.00  0.00            
ATOM   4639  O   WAT X 418      -4.112   2.985 -33.917  0.00  0.00            
ATOM   4640  H1  WAT X 418      -4.158   3.753 -34.487  0.00  0.00            
ATOM   4641  H2  WAT X 418      -3.763   3.321 -33.091  0.00  0.00            
ATOM   4642  O   WAT X 419      -4.576  50.634  -7.398  0.00  0.00            
ATOM   4643  H1  WAT X 419      -5.096  50.817  -8.179  0.00  0.00            
ATOM   4644  H2  WAT X 419      -4.722  49.704  -7.225  0.00  0.00            
ATOM   4645  O   WAT X 420      34.277 -30.353 -15.205  0.00  0.00            
ATOM   4646  H1  WAT X 420      34.917 -30.565 -15.884  0.00  0.00            
ATOM   4647  H2  WAT X 420      34.441 -30.993 -14.513  0.00  0.00            
ATOM   4648  O   WAT X 421      22.829   0.717 -38.620  0.00  0.00            
ATOM   4649  H1  WAT X 421      22.400  -0.125 -38.772  0.00  0.00            
ATOM   4650  H2  WAT X 421      23.756   0.499 -38.520  0.00  0.00            
ATOM   4651  O   WAT X 422     -20.351 -19.051  -0.129  0.00  0.00            
ATOM   4652  H1  WAT X 422     -19.597 -18.506   0.097  0.00  0.00            
ATOM   4653  H2  WAT X 422     -20.043 -19.597  -0.852  0.00  0.00            
ATOM   4654  O   WAT X 423      -2.695  24.758 -30.488  0.00  0.00            
ATOM   4655  H1  WAT X 423      -2.086  25.496 -30.460  0.00  0.00            
ATOM   4656  H2  WAT X 423      -2.339  24.128 -29.863  0.00  0.00            
ATOM   4657  O   WAT X 424     -17.326 -29.219  14.217  0.00  0.00            
ATOM   4658  H1  WAT X 424     -16.563 -29.569  13.757  0.00  0.00            
ATOM   4659  H2  WAT X 424     -16.967 -28.559  14.810  0.00  0.00            
ATOM   4660  O   WAT X 425      17.066  -7.182   2.774  0.00  0.00            
ATOM   4661  H1  WAT X 425      17.100  -7.849   3.459  0.00  0.00            
ATOM   4662  H2  WAT X 425      17.672  -6.503   3.069  0.00  0.00            
ATOM   4663  O   WAT X 426     -18.792  12.934  43.475  0.00  0.00            
ATOM   4664  H1  WAT X 426     -18.044  13.414  43.121  0.00  0.00            
ATOM   4665  H2  WAT X 426     -19.547  13.280  42.999  0.00  0.00            
ATOM   4666  O   WAT X 427       0.978 -35.868   8.438  0.00  0.00            
ATOM   4667  H1  WAT X 427       0.300 -36.540   8.371  0.00  0.00            
ATOM   4668  H2  WAT X 427       1.717 -36.224   7.946  0.00  0.00            
ATOM   4669  O   WAT X 428     -19.749  16.073 -18.653  0.00  0.00            
ATOM   4670  H1  WAT X 428     -19.097  16.751 -18.830  0.00  0.00            
ATOM   4671  H2  WAT X 428     -20.401  16.505 -18.101  0.00  0.00            
ATOM   4672  O   WAT X 429       2.164   2.665 -54.726  0.00  0.00            
ATOM   4673  H1  WAT X 429       1.409   2.931 -55.252  0.00  0.00            
ATOM   4674  H2  WAT X 429       1.805   2.513 -53.852  0.00  0.00            
ATOM   4675  O   WAT X 430     -14.110  -3.821 -42.608  0.00  0.00            
ATOM   4676  H1  WAT X 430     -14.651  -3.049 -42.775  0.00  0.00            
ATOM   4677  H2  WAT X 430     -13.606  -3.595 -41.827  0.00  0.00            
ATOM   4678  O   WAT X 431       4.869  15.547  35.492  0.00  0.00            
ATOM   4679  H1  WAT X 431       4.751  16.377  35.030  0.00  0.00            
ATOM   4680  H2  WAT X 431       5.737  15.244  35.224  0.00  0.00            
ATOM   4681  O   WAT X 432      38.410  -3.829  11.625  0.00  0.00            
ATOM   4682  H1  WAT X 432      38.692  -2.996  12.002  0.00  0.00            
ATOM   4683  H2  WAT X 432      39.135  -4.430  11.804  0.00  0.00            
ATOM   4684  O   WAT X 433      22.572  49.576   5.065  0.00  0.00            
ATOM   4685  H1  WAT X 433      23.055  50.383   5.239  0.00  0.00            
ATOM   4686  H2  WAT X 433      22.375  49.614   4.128  0.00  0.00            
ATOM   4687  O   WAT X 434      -3.362 -12.916  12.483  0.00  0.00            
ATOM   4688  H1  WAT X 434      -2.639 -12.853  13.108  0.00  0.00            
ATOM   4689  H2  WAT X 434      -3.049 -12.453  11.706  0.00  0.00            
ATOM   4690  O   WAT X 435      12.173  19.198  19.436  0.00  0.00            
ATOM   4691  H1  WAT X 435      11.463  18.816  19.954  0.00  0.00            
ATOM   4692  H2  WAT X 435      12.415  19.993  19.912  0.00  0.00            
ATOM   4693  O   WAT X 436     -17.787  27.771 -16.912  0.00  0.00            
ATOM   4694  H1  WAT X 436     -17.249  28.179 -16.234  0.00  0.00            
ATOM   4695  H2  WAT X 436     -18.347  28.479 -17.231  0.00  0.00            
ATOM   4696  O   WAT X 437     -11.264   0.717 -41.872  0.00  0.00            
ATOM   4697  H1  WAT X 437     -11.025   1.536 -42.305  0.00  0.00            
ATOM   4698  H2  WAT X 437     -11.524   0.135 -42.586  0.00  0.00            
ATOM   4699  O   WAT X 438     -13.119  24.087  20.755  0.00  0.00            
ATOM   4700  H1  WAT X 438     -13.168  23.521  19.985  0.00  0.00            
ATOM   4701  H2  WAT X 438     -12.268  23.887  21.145  0.00  0.00            
ATOM   4702  O   WAT X 439     -24.104   7.286   5.266  0.00  0.00            
ATOM   4703  H1  WAT X 439     -24.374   6.602   5.881  0.00  0.00            
ATOM   4704  H2  WAT X 439     -24.703   7.191   4.525  0.00  0.00            
ATOM   4705  O   WAT X 440     -11.947  29.409  27.539  0.00  0.00            
ATOM   4706  H1  WAT X 440     -11.448  30.074  27.065  0.00  0.00            
ATOM   4707  H2  WAT X 440     -11.311  28.718  27.723  0.00  0.00            
ATOM   4708  O   WAT X 441      18.329   7.543  14.463  0.00  0.00            
ATOM   4709  H1  WAT X 441      19.041   8.183  14.508  0.00  0.00            
ATOM   4710  H2  WAT X 441      17.879   7.627  15.304  0.00  0.00            
ATOM   4711  O   WAT X 442     -24.519  40.458  12.829  0.00  0.00            
ATOM   4712  H1  WAT X 442     -24.901  40.931  12.089  0.00  0.00            
ATOM   4713  H2  WAT X 442     -23.740  40.964  13.060  0.00  0.00            
ATOM   4714  O   WAT X 443      38.398   4.325  21.958  0.00  0.00            
ATOM   4715  H1  WAT X 443      37.982   4.703  22.732  0.00  0.00            
ATOM   4716  H2  WAT X 443      38.944   3.617  22.300  0.00  0.00            
ATOM   4717  O   WAT X 444      25.052 -39.282  -8.075  0.00  0.00            
ATOM   4718  H1  WAT X 444      24.295 -38.816  -8.431  0.00  0.00            
ATOM   4719  H2  WAT X 444      24.698 -39.794  -7.347  0.00  0.00            
ATOM   4720  O   WAT X 445      34.764 -24.780 -31.337  0.00  0.00            
ATOM   4721  H1  WAT X 445      34.222 -23.996 -31.419  0.00  0.00            
ATOM   4722  H2  WAT X 445      35.630 -24.448 -31.099  0.00  0.00            
ATOM   4723  O   WAT X 446     -40.693  -3.555  22.884  0.00  0.00            
ATOM   4724  H1  WAT X 446     -41.414  -4.166  22.737  0.00  0.00            
ATOM   4725  H2  WAT X 446     -40.324  -3.818  23.727  0.00  0.00            
ATOM   4726  O   WAT X 447      25.571 -22.777 -12.857  0.00  0.00            
ATOM   4727  H1  WAT X 447      25.318 -21.991 -12.375  0.00  0.00            
ATOM   4728  H2  WAT X 447      24.831 -22.950 -13.440  0.00  0.00            
ATOM   4729  O   WAT X 448      15.930  -5.764  39.892  0.00  0.00            
ATOM   4730  H1  WAT X 448      16.562  -5.045  39.884  0.00  0.00            
ATOM   4731  H2  WAT X 448      16.386  -6.489  39.464  0.00  0.00            
ATOM   4732  O   WAT X 449     -19.501   4.239  39.078  0.00  0.00            
ATOM   4733  H1  WAT X 449     -20.325   4.115  39.548  0.00  0.00            
ATOM   4734  H2  WAT X 449     -18.941   4.708  39.696  0.00  0.00            
ATOM   4735  O   WAT X 450     -37.511 -30.308 -13.052  0.00  0.00            
ATOM   4736  H1  WAT X 450     -38.462 -30.203 -13.090  0.00  0.00            
ATOM   4737  H2  WAT X 450     -37.376 -31.051 -12.465  0.00  0.00            
ATOM   4738  O   WAT X 451      12.453  17.232   0.766  0.00  0.00            
ATOM   4739  H1  WAT X 451      12.543  17.788  -0.007  0.00  0.00            
ATOM   4740  H2  WAT X 451      11.902  16.505   0.475  0.00  0.00            
ATOM   4741  O   WAT X 452     -18.498   0.634 -48.841  0.00  0.00            
ATOM   4742  H1  WAT X 452     -19.295   0.709 -48.316  0.00  0.00            
ATOM   4743  H2  WAT X 452     -18.066  -0.154 -48.509  0.00  0.00            
ATOM   4744  O   WAT X 453      10.362  -4.202  30.829  0.00  0.00            
ATOM   4745  H1  WAT X 453       9.462  -4.434  30.602  0.00  0.00            
ATOM   4746  H2  WAT X 453      10.687  -3.726  30.065  0.00  0.00            
ATOM   4747  O   WAT X 454     -32.887  -4.865  -2.777  0.00  0.00            
ATOM   4748  H1  WAT X 454     -32.233  -5.343  -2.269  0.00  0.00            
ATOM   4749  H2  WAT X 454     -33.709  -5.008  -2.306  0.00  0.00            
ATOM   4750  O   WAT X 455      38.567  -2.739 -14.427  0.00  0.00            
ATOM   4751  H1  WAT X 455      38.069  -1.956 -14.659  0.00  0.00            
ATOM   4752  H2  WAT X 455      39.477  -2.509 -14.615  0.00  0.00            
ATOM   4753  O   WAT X 456     -27.269 -11.835 -14.961  0.00  0.00            
ATOM   4754  H1  WAT X 456     -27.750 -12.356 -14.318  0.00  0.00            
ATOM   4755  H2  WAT X 456     -26.525 -12.385 -15.206  0.00  0.00            
ATOM   4756  O   WAT X 457      -1.917  64.482  -6.401  0.00  0.00            
ATOM   4757  H1  WAT X 457      -2.006  64.779  -5.495  0.00  0.00            
ATOM   4758  H2  WAT X 457      -2.627  63.850  -6.516  0.00  0.00            
ATOM   4759  O   WAT X 458      18.535  -6.132  27.957  0.00  0.00            
ATOM   4760  H1  WAT X 458      18.109  -5.447  27.440  0.00  0.00            
ATOM   4761  H2  WAT X 458      19.311  -5.708  28.323  0.00  0.00            
ATOM   4762  O   WAT X 459      53.053  21.245  13.512  0.00  0.00            
ATOM   4763  H1  WAT X 459      53.688  20.916  12.875  0.00  0.00            
ATOM   4764  H2  WAT X 459      53.523  21.930  13.987  0.00  0.00            
ATOM   4765  O   WAT X 460       4.120  27.553 -21.291  0.00  0.00            
ATOM   4766  H1  WAT X 460       4.594  26.802 -21.647  0.00  0.00            
ATOM   4767  H2  WAT X 460       4.572  27.756 -20.472  0.00  0.00            
ATOM   4768  O   WAT X 461     -39.449  -1.136 -21.224  0.00  0.00            
ATOM   4769  H1  WAT X 461     -40.383  -1.335 -21.149  0.00  0.00            
ATOM   4770  H2  WAT X 461     -39.173  -0.939 -20.330  0.00  0.00            
ATOM   4771  O   WAT X 462     -33.792  14.060  17.327  0.00  0.00            
ATOM   4772  H1  WAT X 462     -33.822  14.816  16.742  0.00  0.00            
ATOM   4773  H2  WAT X 462     -34.070  13.324  16.781  0.00  0.00            
ATOM   4774  O   WAT X 463      -3.667  -4.013 -41.600  0.00  0.00            
ATOM   4775  H1  WAT X 463      -4.074  -4.836 -41.870  0.00  0.00            
ATOM   4776  H2  WAT X 463      -2.727  -4.174 -41.678  0.00  0.00            
ATOM   4777  O   WAT X 464     -12.433  33.981 -34.608  0.00  0.00            
ATOM   4778  H1  WAT X 464     -13.152  34.096 -35.229  0.00  0.00            
ATOM   4779  H2  WAT X 464     -12.269  34.859 -34.263  0.00  0.00            
ATOM   4780  O   WAT X 465     -18.895  13.820 -32.617  0.00  0.00            
ATOM   4781  H1  WAT X 465     -19.496  14.556 -32.490  0.00  0.00            
ATOM   4782  H2  WAT X 465     -19.407  13.049 -32.373  0.00  0.00            
ATOM   4783  O   WAT X 466      34.343  -5.977  14.550  0.00  0.00            
ATOM   4784  H1  WAT X 466      34.074  -5.126  14.207  0.00  0.00            
ATOM   4785  H2  WAT X 466      33.757  -6.132  15.291  0.00  0.00            
ATOM   4786  O   WAT X 467       3.738 -29.535  -9.260  0.00  0.00            
ATOM   4787  H1  WAT X 467       2.955 -30.080  -9.171  0.00  0.00            
ATOM   4788  H2  WAT X 467       3.472 -28.679  -8.925  0.00  0.00            
ATOM   4789  O   WAT X 468      15.844  31.337 -18.327  0.00  0.00            
ATOM   4790  H1  WAT X 468      16.011  30.469 -17.961  0.00  0.00            
ATOM   4791  H2  WAT X 468      15.568  31.864 -17.577  0.00  0.00            
ATOM   4792  O   WAT X 469      -4.262 -53.632   6.898  0.00  0.00            
ATOM   4793  H1  WAT X 469      -4.474 -53.980   7.764  0.00  0.00            
ATOM   4794  H2  WAT X 469      -4.427 -54.361   6.299  0.00  0.00            
ATOM   4795  O   WAT X 470      -9.466  -9.163  33.817  0.00  0.00            
ATOM   4796  H1  WAT X 470      -9.254  -8.813  34.683  0.00  0.00            
ATOM   4797  H2  WAT X 470      -9.323  -8.429  33.220  0.00  0.00            
ATOM   4798  O   WAT X 471      -0.583   8.022 -28.058  0.00  0.00            
ATOM   4799  H1  WAT X 471      -1.035   8.602 -27.443  0.00  0.00            
ATOM   4800  H2  WAT X 471       0.060   7.560 -27.521  0.00  0.00            
ATOM   4801  O   WAT X 472      10.698 -22.350 -31.767  0.00  0.00            
ATOM   4802  H1  WAT X 472      11.036 -21.853 -31.022  0.00  0.00            
ATOM   4803  H2  WAT X 472      11.480 -22.612 -32.254  0.00  0.00            
ATOM   4804  O   WAT X 473     -33.922 -28.113 -15.086  0.00  0.00            
ATOM   4805  H1  WAT X 473     -33.255 -28.659 -14.669  0.00  0.00            
ATOM   4806  H2  WAT X 473     -34.582 -27.982 -14.406  0.00  0.00            
ATOM   4807  O   WAT X 474      -0.932  19.686 -10.452  0.00  0.00            
ATOM   4808  H1  WAT X 474      -0.499  20.539 -10.444  0.00  0.00            
ATOM   4809  H2  WAT X 474      -0.652  19.267  -9.638  0.00  0.00            
ATOM   4810  O   WAT X 475     -13.082  25.098 -21.150  0.00  0.00            
ATOM   4811  H1  WAT X 475     -12.847  24.277 -21.582  0.00  0.00            
ATOM   4812  H2  WAT X 475     -13.861  25.400 -21.617  0.00  0.00            
ATOM   4813  O   WAT X 476      28.053  25.914   4.963  0.00  0.00            
ATOM   4814  H1  WAT X 476      27.456  25.353   5.457  0.00  0.00            
ATOM   4815  H2  WAT X 476      27.888  26.795   5.298  0.00  0.00            
ATOM   4816  O   WAT X 477      -8.699   6.912 -56.670  0.00  0.00            
ATOM   4817  H1  WAT X 477      -8.488   6.255 -57.333  0.00  0.00            
ATOM   4818  H2  WAT X 477      -9.649   7.021 -56.736  0.00  0.00            
ATOM   4819  O   WAT X 478      -5.830  41.846  -4.145  0.00  0.00            
ATOM   4820  H1  WAT X 478      -6.312  42.658  -3.983  0.00  0.00            
ATOM   4821  H2  WAT X 478      -6.126  41.561  -5.011  0.00  0.00            
ATOM   4822  O   WAT X 479      33.250 -25.309 -19.672  0.00  0.00            
ATOM   4823  H1  WAT X 479      32.404 -25.406 -20.108  0.00  0.00            
ATOM   4824  H2  WAT X 479      33.293 -26.045 -19.063  0.00  0.00            
ATOM   4825  O   WAT X 480     -14.339  -7.263  -2.757  0.00  0.00            
ATOM   4826  H1  WAT X 480     -14.421  -7.154  -3.705  0.00  0.00            
ATOM   4827  H2  WAT X 480     -15.126  -6.853  -2.400  0.00  0.00            
ATOM   4828  O   WAT X 481     -33.609   3.904  35.137  0.00  0.00            
ATOM   4829  H1  WAT X 481     -33.777   4.669  34.585  0.00  0.00            
ATOM   4830  H2  WAT X 481     -33.823   4.197  36.023  0.00  0.00            
ATOM   4831  O   WAT X 482      33.823  14.078  10.436  0.00  0.00            
ATOM   4832  H1  WAT X 482      33.288  13.448   9.950  0.00  0.00            
ATOM   4833  H2  WAT X 482      33.187  14.646  10.870  0.00  0.00            
ATOM   4834  O   WAT X 483      34.681   3.941  33.534  0.00  0.00            
ATOM   4835  H1  WAT X 483      33.789   3.960  33.186  0.00  0.00            
ATOM   4836  H2  WAT X 483      34.818   3.029  33.790  0.00  0.00            
ATOM   4837  O   WAT X 484     -28.951  -8.552 -43.784  0.00  0.00            
ATOM   4838  H1  WAT X 484     -28.180  -8.644 -44.343  0.00  0.00            
ATOM   4839  H2  WAT X 484     -29.480  -7.880 -44.213  0.00  0.00            
ATOM   4840  O   WAT X 485      -2.337  68.311  -5.767  0.00  0.00            
ATOM   4841  H1  WAT X 485      -1.809  68.551  -5.007  0.00  0.00            
ATOM   4842  H2  WAT X 485      -1.754  67.773  -6.303  0.00  0.00            
ATOM   4843  O   WAT X 486      22.241 -32.545 -20.936  0.00  0.00            
ATOM   4844  H1  WAT X 486      22.010 -32.757 -20.032  0.00  0.00            
ATOM   4845  H2  WAT X 486      22.017 -33.332 -21.432  0.00  0.00            
ATOM   4846  O   WAT X 487      16.087  28.801  -0.498  0.00  0.00            
ATOM   4847  H1  WAT X 487      16.265  29.576   0.036  0.00  0.00            
ATOM   4848  H2  WAT X 487      15.413  28.325  -0.012  0.00  0.00            
ATOM   4849  O   WAT X 488      41.090  21.654  32.004  0.00  0.00            
ATOM   4850  H1  WAT X 488      40.501  20.989  32.360  0.00  0.00            
ATOM   4851  H2  WAT X 488      40.986  22.405  32.588  0.00  0.00            
ATOM   4852  O   WAT X 489      -6.215  23.489 -36.360  0.00  0.00            
ATOM   4853  H1  WAT X 489      -6.380  23.247 -35.448  0.00  0.00            
ATOM   4854  H2  WAT X 489      -6.465  22.715 -36.863  0.00  0.00            
ATOM   4855  O   WAT X 490     -16.003  25.413  -6.409  0.00  0.00            
ATOM   4856  H1  WAT X 490     -16.695  26.074  -6.380  0.00  0.00            
ATOM   4857  H2  WAT X 490     -16.459  24.600  -6.629  0.00  0.00            
ATOM   4858  O   WAT X 491     -34.713 -15.140 -21.152  0.00  0.00            
ATOM   4859  H1  WAT X 491     -34.856 -14.218 -21.368  0.00  0.00            
ATOM   4860  H2  WAT X 491     -34.138 -15.120 -20.388  0.00  0.00            
ATOM   4861  O   WAT X 492     -16.478   1.749 -42.437  0.00  0.00            
ATOM   4862  H1  WAT X 492     -17.399   1.577 -42.635  0.00  0.00            
ATOM   4863  H2  WAT X 492     -16.107   2.047 -43.267  0.00  0.00            
ATOM   4864  O   WAT X 493      -1.721  50.899   3.555  0.00  0.00            
ATOM   4865  H1  WAT X 493      -0.865  51.196   3.246  0.00  0.00            
ATOM   4866  H2  WAT X 493      -1.842  50.045   3.140  0.00  0.00            
ATOM   4867  O   WAT X 494     -21.753  39.091   2.551  0.00  0.00            
ATOM   4868  H1  WAT X 494     -21.554  39.987   2.823  0.00  0.00            
ATOM   4869  H2  WAT X 494     -21.120  38.551   3.022  0.00  0.00            
ATOM   4870  O   WAT X 495      32.659  22.647  -4.591  0.00  0.00            
ATOM   4871  H1  WAT X 495      32.804  21.836  -4.104  0.00  0.00            
ATOM   4872  H2  WAT X 495      32.778  22.400  -5.509  0.00  0.00            
ATOM   4873  O   WAT X 496     -37.336   4.409 -14.247  0.00  0.00            
ATOM   4874  H1  WAT X 496     -37.249   4.661 -15.166  0.00  0.00            
ATOM   4875  H2  WAT X 496     -38.199   3.997 -14.191  0.00  0.00            
ATOM   4876  O   WAT X 497      24.903  -6.179 -34.873  0.00  0.00            
ATOM   4877  H1  WAT X 497      25.407  -6.992 -34.842  0.00  0.00            
ATOM   4878  H2  WAT X 497      24.973  -5.821 -33.988  0.00  0.00            
ATOM   4879  O   WAT X 498     -34.992  33.201  27.746  0.00  0.00            
ATOM   4880  H1  WAT X 498     -35.216  34.130  27.669  0.00  0.00            
ATOM   4881  H2  WAT X 498     -35.562  32.766  27.112  0.00  0.00            
ATOM   4882  O   WAT X 499      26.650  13.736  -8.353  0.00  0.00            
ATOM   4883  H1  WAT X 499      26.932  14.300  -7.633  0.00  0.00            
ATOM   4884  H2  WAT X 499      26.855  14.237  -9.143  0.00  0.00            
ATOM   4885  O   WAT X 500      -5.724 -25.053 -18.496  0.00  0.00            
ATOM   4886  H1  WAT X 500      -5.729 -24.229 -18.982  0.00  0.00            
ATOM   4887  H2  WAT X 500      -4.818 -25.157 -18.207  0.00  0.00            
ATOM   4888  O   WAT X 501     -28.236   2.786 -13.690  0.00  0.00            
ATOM   4889  H1  WAT X 501     -28.444   2.288 -12.900  0.00  0.00            
ATOM   4890  H2  WAT X 501     -28.490   3.685 -13.480  0.00  0.00            
ATOM   4891  O   WAT X 502     -23.070   9.212   7.143  0.00  0.00            
ATOM   4892  H1  WAT X 502     -22.419   9.110   7.837  0.00  0.00            
ATOM   4893  H2  WAT X 502     -23.830   9.594   7.581  0.00  0.00            
ATOM   4894  O   WAT X 503     -22.597  25.842  21.424  0.00  0.00            
ATOM   4895  H1  WAT X 503     -21.894  26.042  22.041  0.00  0.00            
ATOM   4896  H2  WAT X 503     -23.319  26.412  21.690  0.00  0.00            
ATOM   4897  O   WAT X 504       8.691 -34.744  31.241  0.00  0.00            
ATOM   4898  H1  WAT X 504       8.237 -35.102  32.002  0.00  0.00            
ATOM   4899  H2  WAT X 504       9.587 -34.593  31.544  0.00  0.00            
ATOM   4900  O   WAT X 505      -5.658   4.809 -44.178  0.00  0.00            
ATOM   4901  H1  WAT X 505      -5.564   5.659 -44.606  0.00  0.00            
ATOM   4902  H2  WAT X 505      -4.848   4.699 -43.680  0.00  0.00            
ATOM   4903  O   WAT X 506      -3.956 -36.518  19.602  0.00  0.00            
ATOM   4904  H1  WAT X 506      -4.044 -36.820  20.506  0.00  0.00            
ATOM   4905  H2  WAT X 506      -4.784 -36.075  19.416  0.00  0.00            
ATOM   4906  O   WAT X 507       6.387 -29.572  32.055  0.00  0.00            
ATOM   4907  H1  WAT X 507       6.440 -28.620  31.964  0.00  0.00            
ATOM   4908  H2  WAT X 507       6.777 -29.912  31.250  0.00  0.00            
ATOM   4909  O   WAT X 508      16.808  14.260  22.441  0.00  0.00            
ATOM   4910  H1  WAT X 508      16.403  14.173  23.304  0.00  0.00            
ATOM   4911  H2  WAT X 508      17.650  13.810  22.525  0.00  0.00            
ATOM   4912  O   WAT X 509     -21.698 -17.817   5.092  0.00  0.00            
ATOM   4913  H1  WAT X 509     -20.927 -18.235   4.707  0.00  0.00            
ATOM   4914  H2  WAT X 509     -21.841 -17.038   4.556  0.00  0.00            
ATOM   4915  O   WAT X 510      16.261  -4.906 -17.531  0.00  0.00            
ATOM   4916  H1  WAT X 510      16.248  -5.860 -17.602  0.00  0.00            
ATOM   4917  H2  WAT X 510      15.828  -4.600 -18.328  0.00  0.00            
ATOM   4918  O   WAT X 511     -21.156  35.644  24.455  0.00  0.00            
ATOM   4919  H1  WAT X 511     -21.851  35.027  24.225  0.00  0.00            
ATOM   4920  H2  WAT X 511     -21.343  35.888  25.362  0.00  0.00            
ATOM   4921  O   WAT X 512     -39.957 -11.955 -38.105  0.00  0.00            
ATOM   4922  H1  WAT X 512     -39.556 -11.591 -37.316  0.00  0.00            
ATOM   4923  H2  WAT X 512     -40.092 -11.199 -38.676  0.00  0.00            
ATOM   4924  O   WAT X 513      32.479  23.930   0.890  0.00  0.00            
ATOM   4925  H1  WAT X 513      31.630  24.106   0.486  0.00  0.00            
ATOM   4926  H2  WAT X 513      33.118  24.173   0.220  0.00  0.00            
ATOM   4927  O   WAT X 514     -20.016  23.948 -17.258  0.00  0.00            
ATOM   4928  H1  WAT X 514     -20.967  24.031 -17.330  0.00  0.00            
ATOM   4929  H2  WAT X 514     -19.756  24.663 -16.678  0.00  0.00            
ATOM   4930  O   WAT X 515     -10.268  47.276  -4.013  0.00  0.00            
ATOM   4931  H1  WAT X 515     -10.591  46.573  -4.578  0.00  0.00            
ATOM   4932  H2  WAT X 515      -9.691  46.836  -3.390  0.00  0.00            
ATOM   4933  O   WAT X 516     -30.371  25.267   6.090  0.00  0.00            
ATOM   4934  H1  WAT X 516     -29.486  25.607   6.221  0.00  0.00            
ATOM   4935  H2  WAT X 516     -30.397  24.459   6.603  0.00  0.00            
ATOM   4936  O   WAT X 517      32.395 -24.100  -3.848  0.00  0.00            
ATOM   4937  H1  WAT X 517      32.963 -23.997  -4.611  0.00  0.00            
ATOM   4938  H2  WAT X 517      32.721 -24.886  -3.410  0.00  0.00            
ATOM   4939  O   WAT X 518     -23.533  10.499   4.727  0.00  0.00            
ATOM   4940  H1  WAT X 518     -23.163  11.335   4.441  0.00  0.00            
ATOM   4941  H2  WAT X 518     -24.479  10.611   4.628  0.00  0.00            
ATOM   4942  O   WAT X 519     -23.929  -2.177 -46.223  0.00  0.00            
ATOM   4943  H1  WAT X 519     -24.288  -2.907 -45.720  0.00  0.00            
ATOM   4944  H2  WAT X 519     -23.756  -1.497 -45.571  0.00  0.00            
ATOM   4945  O   WAT X 520     -35.248 -13.597  -7.691  0.00  0.00            
ATOM   4946  H1  WAT X 520     -34.528 -13.094  -7.312  0.00  0.00            
ATOM   4947  H2  WAT X 520     -35.118 -14.487  -7.364  0.00  0.00            
ATOM   4948  O   WAT X 521      14.530   6.955  37.481  0.00  0.00            
ATOM   4949  H1  WAT X 521      13.763   7.528  37.491  0.00  0.00            
ATOM   4950  H2  WAT X 521      14.924   7.068  38.346  0.00  0.00            
ATOM   4951  O   WAT X 522      18.700 -38.817  -6.643  0.00  0.00            
ATOM   4952  H1  WAT X 522      19.133 -39.495  -7.161  0.00  0.00            
ATOM   4953  H2  WAT X 522      17.778 -39.074  -6.635  0.00  0.00            
ATOM   4954  O   WAT X 523      -1.563  12.381 -40.216  0.00  0.00            
ATOM   4955  H1  WAT X 523      -1.914  12.981 -39.557  0.00  0.00            
ATOM   4956  H2  WAT X 523      -1.299  12.947 -40.940  0.00  0.00            
ATOM   4957  O   WAT X 524      25.195  -9.504 -31.367  0.00  0.00            
ATOM   4958  H1  WAT X 524      24.415  -9.599 -30.821  0.00  0.00            
ATOM   4959  H2  WAT X 524      24.854  -9.368 -32.250  0.00  0.00            
ATOM   4960  O   WAT X 525     -44.052  -1.930 -15.602  0.00  0.00            
ATOM   4961  H1  WAT X 525     -43.706  -1.490 -14.826  0.00  0.00            
ATOM   4962  H2  WAT X 525     -44.225  -2.826 -15.312  0.00  0.00            
ATOM   4963  O   WAT X 526     -19.367  33.705  15.949  0.00  0.00            
ATOM   4964  H1  WAT X 526     -20.218  33.962  16.306  0.00  0.00            
ATOM   4965  H2  WAT X 526     -18.775  34.410  16.210  0.00  0.00            
ATOM   4966  O   WAT X 527       0.771  24.762  -9.934  0.00  0.00            
ATOM   4967  H1  WAT X 527       1.676  25.010 -10.123  0.00  0.00            
ATOM   4968  H2  WAT X 527       0.579  25.180  -9.095  0.00  0.00            
ATOM   4969  O   WAT X 528      18.916  32.579  24.090  0.00  0.00            
ATOM   4970  H1  WAT X 528      19.216  31.834  23.568  0.00  0.00            
ATOM   4971  H2  WAT X 528      18.087  32.835  23.687  0.00  0.00            
ATOM   4972  O   WAT X 529     -30.091   7.581  21.124  0.00  0.00            
ATOM   4973  H1  WAT X 529     -29.920   7.436  22.055  0.00  0.00            
ATOM   4974  H2  WAT X 529     -29.629   8.394  20.920  0.00  0.00            
ATOM   4975  O   WAT X 530      -6.739  25.013 -11.640  0.00  0.00            
ATOM   4976  H1  WAT X 530      -6.829  25.961 -11.737  0.00  0.00            
ATOM   4977  H2  WAT X 530      -5.795  24.864 -11.608  0.00  0.00            
ATOM   4978  O   WAT X 531       6.657 -62.212   2.371  0.00  0.00            
ATOM   4979  H1  WAT X 531       7.504 -61.845   2.118  0.00  0.00            
ATOM   4980  H2  WAT X 531       6.031 -61.809   1.768  0.00  0.00            
ATOM   4981  O   WAT X 532       2.378  -1.867 -29.894  0.00  0.00            
ATOM   4982  H1  WAT X 532       2.142  -2.677 -29.443  0.00  0.00            
ATOM   4983  H2  WAT X 532       1.541  -1.431 -30.056  0.00  0.00            
ATOM   4984  O   WAT X 533       3.970 -29.558  41.440  0.00  0.00            
ATOM   4985  H1  WAT X 533       3.192 -29.770  40.924  0.00  0.00            
ATOM   4986  H2  WAT X 533       4.657 -30.119  41.079  0.00  0.00            
ATOM   4987  O   WAT X 534      15.532  26.974 -13.157  0.00  0.00            
ATOM   4988  H1  WAT X 534      16.106  26.208 -13.159  0.00  0.00            
ATOM   4989  H2  WAT X 534      16.112  27.708 -13.362  0.00  0.00            
ATOM   4990  O   WAT X 535      25.530  33.137  11.500  0.00  0.00            
ATOM   4991  H1  WAT X 535      26.367  33.461  11.166  0.00  0.00            
ATOM   4992  H2  WAT X 535      25.588  33.253  12.448  0.00  0.00            
ATOM   4993  O   WAT X 536       1.074 -44.693  30.252  0.00  0.00            
ATOM   4994  H1  WAT X 536       0.506 -44.691  31.022  0.00  0.00            
ATOM   4995  H2  WAT X 536       0.918 -45.543  29.840  0.00  0.00            
ATOM   4996  O   WAT X 537      25.699 -36.231  -0.356  0.00  0.00            
ATOM   4997  H1  WAT X 537      25.276 -36.658  -1.101  0.00  0.00            
ATOM   4998  H2  WAT X 537      25.087 -36.357   0.370  0.00  0.00            
ATOM   4999  O   WAT X 538     -15.031 -29.507  -9.720  0.00  0.00            
ATOM   5000  H1  WAT X 538     -15.404 -28.871 -10.330  0.00  0.00            
ATOM   5001  H2  WAT X 538     -15.535 -30.308  -9.869  0.00  0.00            
ATOM   5002  O   WAT X 539     -21.442  30.322  24.310  0.00  0.00            
ATOM   5003  H1  WAT X 539     -20.797  30.209  25.009  0.00  0.00            
ATOM   5004  H2  WAT X 539     -20.923  30.359  23.508  0.00  0.00            
ATOM   5005  O   WAT X 540      -2.994 -12.495 -21.108  0.00  0.00            
ATOM   5006  H1  WAT X 540      -3.212 -11.925 -21.845  0.00  0.00            
ATOM   5007  H2  WAT X 540      -3.308 -13.359 -21.372  0.00  0.00            
ATOM   5008  O   WAT X 541     -36.938  -2.806 -33.110  0.00  0.00            
ATOM   5009  H1  WAT X 541     -36.997  -3.338 -33.903  0.00  0.00            
ATOM   5010  H2  WAT X 541     -37.313  -1.962 -33.360  0.00  0.00            
ATOM   5011  O   WAT X 542     -22.626 -21.866 -32.557  0.00  0.00            
ATOM   5012  H1  WAT X 542     -22.783 -20.923 -32.616  0.00  0.00            
ATOM   5013  H2  WAT X 542     -23.412 -22.263 -32.931  0.00  0.00            
ATOM   5014  O   WAT X 543       9.480  15.946  25.516  0.00  0.00            
ATOM   5015  H1  WAT X 543       9.869  15.073  25.469  0.00  0.00            
ATOM   5016  H2  WAT X 543       9.663  16.242  26.408  0.00  0.00            
ATOM   5017  O   WAT X 544      10.713 -36.829   6.232  0.00  0.00            
ATOM   5018  H1  WAT X 544      10.457 -36.766   7.152  0.00  0.00            
ATOM   5019  H2  WAT X 544      11.054 -35.960   6.018  0.00  0.00            
ATOM   5020  O   WAT X 545       5.272 -10.658  47.813  0.00  0.00            
ATOM   5021  H1  WAT X 545       4.771 -10.581  48.626  0.00  0.00            
ATOM   5022  H2  WAT X 545       4.691 -10.299  47.141  0.00  0.00            
ATOM   5023  O   WAT X 546     -44.289  12.007   0.849  0.00  0.00            
ATOM   5024  H1  WAT X 546     -45.231  11.879   0.735  0.00  0.00            
ATOM   5025  H2  WAT X 546     -44.219  12.679   1.526  0.00  0.00            
ATOM   5026  O   WAT X 547      40.876 -16.025  -3.031  0.00  0.00            
ATOM   5027  H1  WAT X 547      41.334 -16.825  -2.775  0.00  0.00            
ATOM   5028  H2  WAT X 547      39.957 -16.284  -3.094  0.00  0.00            
ATOM   5029  O   WAT X 548      45.667  -5.994  -8.911  0.00  0.00            
ATOM   5030  H1  WAT X 548      45.036  -6.691  -8.732  0.00  0.00            
ATOM   5031  H2  WAT X 548      45.128  -5.215  -9.050  0.00  0.00            
ATOM   5032  O   WAT X 549      11.361 -41.155 -15.317  0.00  0.00            
ATOM   5033  H1  WAT X 549      10.674 -41.509 -14.752  0.00  0.00            
ATOM   5034  H2  WAT X 549      11.230 -41.596 -16.157  0.00  0.00            
ATOM   5035  O   WAT X 550      -5.500  58.418  -5.219  0.00  0.00            
ATOM   5036  H1  WAT X 550      -5.593  58.925  -4.413  0.00  0.00            
ATOM   5037  H2  WAT X 550      -4.677  57.943  -5.108  0.00  0.00            
ATOM   5038  O   WAT X 551     -17.723  10.810 -20.799  0.00  0.00            
ATOM   5039  H1  WAT X 551     -17.752  10.279 -21.595  0.00  0.00            
ATOM   5040  H2  WAT X 551     -18.552  10.625 -20.358  0.00  0.00            
ATOM   5041  O   WAT X 552     -24.813  -7.475 -12.887  0.00  0.00            
ATOM   5042  H1  WAT X 552     -24.571  -7.317 -11.974  0.00  0.00            
ATOM   5043  H2  WAT X 552     -25.592  -8.030 -12.835  0.00  0.00            
ATOM   5044  O   WAT X 553      25.574  22.201  -3.868  0.00  0.00            
ATOM   5045  H1  WAT X 553      24.834  22.393  -3.293  0.00  0.00            
ATOM   5046  H2  WAT X 553      25.212  21.628  -4.543  0.00  0.00            
ATOM   5047  O   WAT X 554      48.716  25.776  10.926  0.00  0.00            
ATOM   5048  H1  WAT X 554      48.547  26.065  11.823  0.00  0.00            
ATOM   5049  H2  WAT X 554      48.141  25.020  10.806  0.00  0.00            
ATOM   5050  O   WAT X 555      40.852  13.932  -3.266  0.00  0.00            
ATOM   5051  H1  WAT X 555      40.849  13.152  -2.711  0.00  0.00            
ATOM   5052  H2  WAT X 555      40.777  13.592  -4.157  0.00  0.00            
ATOM   5053  O   WAT X 556      14.120  -6.915  -4.067  0.00  0.00            
ATOM   5054  H1  WAT X 556      13.867  -7.730  -4.501  0.00  0.00            
ATOM   5055  H2  WAT X 556      13.778  -7.002  -3.177  0.00  0.00            
ATOM   5056  O   WAT X 557     -27.845  39.903  23.345  0.00  0.00            
ATOM   5057  H1  WAT X 557     -26.910  39.937  23.546  0.00  0.00            
ATOM   5058  H2  WAT X 557     -27.963  40.545  22.644  0.00  0.00            
ATOM   5059  O   WAT X 558      38.932   8.122 -18.777  0.00  0.00            
ATOM   5060  H1  WAT X 558      39.854   8.065 -18.528  0.00  0.00            
ATOM   5061  H2  WAT X 558      38.943   8.541 -19.638  0.00  0.00            
ATOM   5062  O   WAT X 559       2.875   3.784 -25.062  0.00  0.00
[truncated: 3,810,175 more chars]
