# Supplementary material for: Effects of rhodomyrtone on Gram-positive bacterial tubulin homologue FtsZ
Source: PeerJ. 2017 Feb 2;5:e2962. doi: 10.7717/peerj.2962 (PMC5292029; doi:10.7717/peerj.2962)
Supplement: Data S2 [file peerj-05-2962-s003.zip › raw-data-FtsZ-MD-trajectories/FtsZ-r-rhodomyrtone.pdb.pdb]

CRYST1   77.129   84.066   80.201  90.00  90.00  90.00 P 1           1
ATOM      1  N   GLY X   1     -20.160   0.537   5.410  0.00  0.00            
ATOM      2  H1  GLY X   1     -19.458   1.084   5.886  0.00  0.00            
ATOM      3  H2  GLY X   1     -21.097   0.727   5.737  0.00  0.00            
ATOM      4  H3  GLY X   1     -20.152   0.890   4.463  0.00  0.00            
ATOM      5  CA  GLY X   1     -19.870  -0.878   5.519  0.00  0.00            
ATOM      6  HA2 GLY X   1     -20.636  -1.410   4.956  0.00  0.00            
ATOM      7  HA3 GLY X   1     -18.915  -1.145   5.067  0.00  0.00            
ATOM      8  C   GLY X   1     -19.914  -1.389   6.940  0.00  0.00            
ATOM      9  O   GLY X   1     -19.446  -0.738   7.848  0.00  0.00            
ATOM     10  N   HIP X   2     -20.404  -2.626   7.087  0.00  0.00            
ATOM     11  H   HIP X   2     -20.698  -3.066   6.227  0.00  0.00            
ATOM     12  CA  HIP X   2     -20.637  -3.281   8.404  0.00  0.00            
ATOM     13  HA  HIP X   2     -19.962  -2.856   9.146  0.00  0.00            
ATOM     14  CB  HIP X   2     -22.113  -3.061   8.754  0.00  0.00            
ATOM     15  HB2 HIP X   2     -22.340  -2.016   8.531  0.00  0.00            
ATOM     16  HB3 HIP X   2     -22.823  -3.549   8.084  0.00  0.00            
ATOM     17  CG  HIP X   2     -22.330  -3.317  10.213  0.00  0.00            
ATOM     18  ND1 HIP X   2     -22.266  -2.307  11.144  0.00  0.00            
ATOM     19  HD1 HIP X   2     -21.977  -1.359  10.952  0.00  0.00            
ATOM     20  CE1 HIP X   2     -22.512  -2.812  12.323  0.00  0.00            
ATOM     21  HE1 HIP X   2     -22.527  -2.282  13.264  0.00  0.00            
ATOM     22  NE2 HIP X   2     -22.698  -4.264  12.198  0.00  0.00            
ATOM     23  HE2 HIP X   2     -22.878  -4.941  12.926  0.00  0.00            
ATOM     24  CD2 HIP X   2     -22.556  -4.516  10.875  0.00  0.00            
ATOM     25  HD2 HIP X   2     -22.698  -5.457  10.365  0.00  0.00            
ATOM     26  C   HIP X   2     -20.262  -4.796   8.391  0.00  0.00            
ATOM     27  O   HIP X   2     -20.226  -5.490   9.419  0.00  0.00            
ATOM     28  N   MET X   3     -20.025  -5.384   7.179  0.00  0.00            
ATOM     29  H   MET X   3     -20.028  -4.775   6.373  0.00  0.00            
ATOM     30  CA  MET X   3     -19.964  -6.815   6.926  0.00  0.00            
ATOM     31  HA  MET X   3     -19.684  -7.323   7.849  0.00  0.00            
ATOM     32  CB  MET X   3     -21.326  -7.363   6.405  0.00  0.00            
ATOM     33  HB2 MET X   3     -22.067  -7.283   7.203  0.00  0.00            
ATOM     34  HB3 MET X   3     -21.655  -6.788   5.537  0.00  0.00            
ATOM     35  CG  MET X   3     -21.324  -8.879   5.993  0.00  0.00            
ATOM     36  HG2 MET X   3     -20.726  -9.442   6.710  0.00  0.00            
ATOM     37  HG3 MET X   3     -22.385  -9.126   5.995  0.00  0.00            
ATOM     38  SD  MET X   3     -20.575  -9.384   4.518  0.00  0.00            
ATOM     39  CE  MET X   3     -21.200  -8.281   3.202  0.00  0.00            
ATOM     40  HE1 MET X   3     -20.730  -7.301   3.286  0.00  0.00            
ATOM     41  HE2 MET X   3     -20.987  -8.679   2.209  0.00  0.00            
ATOM     42  HE3 MET X   3     -22.279  -8.246   3.349  0.00  0.00            
ATOM     43  C   MET X   3     -18.756  -7.026   6.020  0.00  0.00            
ATOM     44  O   MET X   3     -18.651  -6.534   4.948  0.00  0.00            
ATOM     45  N   ALA X   4     -17.704  -7.752   6.478  0.00  0.00            
ATOM     46  H   ALA X   4     -17.781  -8.224   7.367  0.00  0.00            
ATOM     47  CA  ALA X   4     -16.401  -7.988   5.805  0.00  0.00            
ATOM     48  HA  ALA X   4     -15.813  -8.396   6.628  0.00  0.00            
ATOM     49  CB  ALA X   4     -16.618  -9.140   4.859  0.00  0.00            
ATOM     50  HB1 ALA X   4     -15.674  -9.620   4.592  0.00  0.00            
ATOM     51  HB2 ALA X   4     -17.180  -9.937   5.349  0.00  0.00            
ATOM     52  HB3 ALA X   4     -17.110  -8.722   3.978  0.00  0.00            
ATOM     53  C   ALA X   4     -15.620  -6.770   5.285  0.00  0.00            
ATOM     54  O   ALA X   4     -14.686  -6.945   4.560  0.00  0.00            
ATOM     55  N   THR X   5     -15.911  -5.559   5.865  0.00  0.00            
ATOM     56  H   THR X   5     -16.661  -5.527   6.540  0.00  0.00            
ATOM     57  CA  THR X   5     -15.388  -4.318   5.378  0.00  0.00            
ATOM     58  HA  THR X   5     -15.506  -4.332   4.294  0.00  0.00            
ATOM     59  CB  THR X   5     -16.263  -3.146   5.976  0.00  0.00            
ATOM     60  HB  THR X   5     -16.370  -3.175   7.060  0.00  0.00            
ATOM     61  CG2 THR X   5     -15.706  -1.843   5.575  0.00  0.00            
ATOM     62 HG21 THR X   5     -16.372  -1.013   5.823  0.00  0.00            
ATOM     63 HG22 THR X   5     -14.760  -1.732   6.109  0.00  0.00            
ATOM     64 HG23 THR X   5     -15.586  -1.783   4.492  0.00  0.00            
ATOM     65  OG1 THR X   5     -17.585  -3.190   5.434  0.00  0.00            
ATOM     66  HG1 THR X   5     -17.518  -3.337   4.474  0.00  0.00            
ATOM     67  C   THR X   5     -13.851  -4.270   5.452  0.00  0.00            
ATOM     68  O   THR X   5     -13.279  -4.684   6.445  0.00  0.00            
ATOM     69  N   LEU X   6     -13.181  -3.769   4.418  0.00  0.00            
ATOM     70  H   LEU X   6     -13.839  -3.393   3.750  0.00  0.00            
ATOM     71  CA  LEU X   6     -11.749  -3.347   4.393  0.00  0.00            
ATOM     72  HA  LEU X   6     -11.197  -4.019   5.051  0.00  0.00            
ATOM     73  CB  LEU X   6     -11.252  -3.452   2.920  0.00  0.00            
ATOM     74  HB2 LEU X   6     -11.233  -4.539   2.810  0.00  0.00            
ATOM     75  HB3 LEU X   6     -12.153  -3.262   2.333  0.00  0.00            
ATOM     76  CG  LEU X   6     -10.061  -2.804   2.159  0.00  0.00            
ATOM     77  HG  LEU X   6     -10.187  -1.728   2.027  0.00  0.00            
ATOM     78  CD1 LEU X   6      -8.771  -2.960   2.874  0.00  0.00            
ATOM     79 HD11 LEU X   6      -8.768  -2.484   3.857  0.00  0.00            
ATOM     80 HD12 LEU X   6      -8.593  -4.022   3.057  0.00  0.00            
ATOM     81 HD13 LEU X   6      -7.959  -2.433   2.369  0.00  0.00            
ATOM     82  CD2 LEU X   6      -9.948  -3.381   0.726  0.00  0.00            
ATOM     83 HD21 LEU X   6      -9.555  -4.396   0.634  0.00  0.00            
ATOM     84 HD22 LEU X   6     -10.965  -3.451   0.335  0.00  0.00            
ATOM     85 HD23 LEU X   6      -9.442  -2.743  -0.002  0.00  0.00            
ATOM     86  C   LEU X   6     -11.679  -1.896   5.050  0.00  0.00            
ATOM     87  O   LEU X   6     -12.539  -1.026   4.839  0.00  0.00            
ATOM     88  N   LYS X   7     -10.631  -1.611   5.846  0.00  0.00            
ATOM     89  H   LYS X   7      -9.941  -2.342   5.949  0.00  0.00            
ATOM     90  CA  LYS X   7     -10.419  -0.310   6.550  0.00  0.00            
ATOM     91  HA  LYS X   7     -11.173   0.353   6.126  0.00  0.00            
ATOM     92  CB  LYS X   7     -10.686  -0.349   8.067  0.00  0.00            
ATOM     93  HB2 LYS X   7      -9.958  -0.976   8.587  0.00  0.00            
ATOM     94  HB3 LYS X   7     -10.469   0.624   8.513  0.00  0.00            
ATOM     95  CG  LYS X   7     -12.089  -0.912   8.482  0.00  0.00            
ATOM     96  HG2 LYS X   7     -12.813  -0.351   7.888  0.00  0.00            
ATOM     97  HG3 LYS X   7     -12.243  -1.955   8.198  0.00  0.00            
ATOM     98  CD  LYS X   7     -12.428  -0.632   9.949  0.00  0.00            
ATOM     99  HD2 LYS X   7     -11.583  -0.943  10.566  0.00  0.00            
ATOM    100  HD3 LYS X   7     -12.447   0.441  10.155  0.00  0.00            
ATOM    101  CE  LYS X   7     -13.663  -1.413  10.188  0.00  0.00            
ATOM    102  HE2 LYS X   7     -14.171  -1.474   9.225  0.00  0.00            
ATOM    103  HE3 LYS X   7     -13.229  -2.398  10.362  0.00  0.00            
ATOM    104  NZ  LYS X   7     -14.490  -0.884  11.292  0.00  0.00            
ATOM    105  HZ1 LYS X   7     -13.895  -0.875  12.109  0.00  0.00            
ATOM    106  HZ2 LYS X   7     -14.726   0.051  10.993  0.00  0.00            
ATOM    107  HZ3 LYS X   7     -15.348  -1.402  11.418  0.00  0.00            
ATOM    108  C   LYS X   7      -9.079   0.348   6.228  0.00  0.00            
ATOM    109  O   LYS X   7      -8.052  -0.180   6.602  0.00  0.00            
ATOM    110  N   VAL X   8      -9.156   1.592   5.678  0.00  0.00            
ATOM    111  H   VAL X   8     -10.079   1.999   5.624  0.00  0.00            
ATOM    112  CA  VAL X   8      -8.151   2.370   5.120  0.00  0.00            
ATOM    113  HA  VAL X   8      -7.316   1.685   4.974  0.00  0.00            
ATOM    114  CB  VAL X   8      -8.456   3.120   3.767  0.00  0.00            
ATOM    115  HB  VAL X   8      -9.317   3.691   4.121  0.00  0.00            
ATOM    116  CG1 VAL X   8      -7.248   3.963   3.280  0.00  0.00            
ATOM    117 HG11 VAL X   8      -7.423   4.291   2.253  0.00  0.00            
ATOM    118 HG12 VAL X   8      -6.930   4.790   3.918  0.00  0.00            
ATOM    119 HG13 VAL X   8      -6.363   3.324   3.327  0.00  0.00            
ATOM    120  CG2 VAL X   8      -8.808   2.068   2.739  0.00  0.00            
ATOM    121 HG21 VAL X   8      -7.905   1.556   2.402  0.00  0.00            
ATOM    122 HG22 VAL X   8      -9.651   1.444   3.043  0.00  0.00            
ATOM    123 HG23 VAL X   8      -9.085   2.565   1.806  0.00  0.00            
ATOM    124  C   VAL X   8      -7.806   3.341   6.254  0.00  0.00            
ATOM    125  O   VAL X   8      -8.591   4.098   6.755  0.00  0.00            
ATOM    126  N   ILE X   9      -6.555   3.307   6.723  0.00  0.00            
ATOM    127  H   ILE X   9      -5.957   2.599   6.322  0.00  0.00            
ATOM    128  CA  ILE X   9      -6.102   3.937   8.025  0.00  0.00            
ATOM    129  HA  ILE X   9      -6.915   4.419   8.567  0.00  0.00            
ATOM    130  CB  ILE X   9      -5.728   2.894   9.057  0.00  0.00            
ATOM    131  HB  ILE X   9      -4.821   2.386   8.723  0.00  0.00            
ATOM    132  CG2 ILE X   9      -5.388   3.608  10.388  0.00  0.00            
ATOM    133 HG21 ILE X   9      -5.261   2.937  11.240  0.00  0.00            
ATOM    134 HG22 ILE X   9      -4.668   4.411  10.218  0.00  0.00            
ATOM    135 HG23 ILE X   9      -6.261   4.197  10.674  0.00  0.00            
ATOM    136  CG1 ILE X   9      -6.810   1.867   9.133  0.00  0.00            
ATOM    137 HG12 ILE X   9      -7.734   2.238   9.583  0.00  0.00            
ATOM    138 HG13 ILE X   9      -6.988   1.438   8.145  0.00  0.00            
ATOM    139  CD1 ILE X   9      -6.268   0.669   9.980  0.00  0.00            
ATOM    140 HD11 ILE X   9      -7.088   0.077  10.392  0.00  0.00            
ATOM    141 HD12 ILE X   9      -5.710  -0.042   9.367  0.00  0.00            
ATOM    142 HD13 ILE X   9      -5.757   0.969  10.897  0.00  0.00            
ATOM    143  C   ILE X   9      -5.025   4.983   7.868  0.00  0.00            
ATOM    144  O   ILE X   9      -3.840   4.567   7.748  0.00  0.00            
ATOM    145  N   GLY X  10      -5.363   6.284   7.933  0.00  0.00            
ATOM    146  H   GLY X  10      -6.310   6.525   8.187  0.00  0.00            
ATOM    147  CA  GLY X  10      -4.465   7.429   8.061  0.00  0.00            
ATOM    148  HA2 GLY X  10      -3.637   7.118   7.425  0.00  0.00            
ATOM    149  HA3 GLY X  10      -4.933   8.383   7.821  0.00  0.00            
ATOM    150  C   GLY X  10      -3.944   7.672   9.466  0.00  0.00            
ATOM    151  O   GLY X  10      -4.636   7.743  10.399  0.00  0.00            
ATOM    152  N   VAL X  11      -2.622   7.780   9.568  0.00  0.00            
ATOM    153  H   VAL X  11      -2.089   7.702   8.713  0.00  0.00            
ATOM    154  CA  VAL X  11      -1.865   7.943  10.821  0.00  0.00            
ATOM    155  HA  VAL X  11      -2.626   8.231  11.546  0.00  0.00            
ATOM    156  CB  VAL X  11      -1.156   6.588  11.126  0.00  0.00            
ATOM    157  HB  VAL X  11      -0.296   6.432  10.471  0.00  0.00            
ATOM    158  CG1 VAL X  11      -0.676   6.688  12.618  0.00  0.00            
ATOM    159 HG11 VAL X  11       0.007   7.515  12.825  0.00  0.00            
ATOM    160 HG12 VAL X  11      -1.510   6.858  13.301  0.00  0.00            
ATOM    161 HG13 VAL X  11      -0.184   5.753  12.895  0.00  0.00            
ATOM    162  CG2 VAL X  11      -2.106   5.441  11.018  0.00  0.00            
ATOM    163 HG21 VAL X  11      -2.319   5.087  10.007  0.00  0.00            
ATOM    164 HG22 VAL X  11      -1.691   4.568  11.526  0.00  0.00            
ATOM    165 HG23 VAL X  11      -3.102   5.664  11.405  0.00  0.00            
ATOM    166  C   VAL X  11      -0.852   9.074  10.708  0.00  0.00            
ATOM    167  O   VAL X  11       0.119   8.998   9.997  0.00  0.00            
ATOM    168  N   GLY X  12      -1.012  10.101  11.492  0.00  0.00            
ATOM    169  H   GLY X  12      -1.781  10.094  12.147  0.00  0.00            
ATOM    170  CA  GLY X  12      -0.321  11.449  11.242  0.00  0.00            
ATOM    171  HA2 GLY X  12      -0.514  12.111  12.086  0.00  0.00            
ATOM    172  HA3 GLY X  12       0.759  11.321  11.175  0.00  0.00            
ATOM    173  C   GLY X  12      -0.805  12.187   9.975  0.00  0.00            
ATOM    174  O   GLY X  12      -1.284  11.631   8.994  0.00  0.00            
ATOM    175  N   GLY X  13      -0.573  13.510   9.913  0.00  0.00            
ATOM    176  H   GLY X  13      -0.091  13.946  10.685  0.00  0.00            
ATOM    177  CA  GLY X  13      -1.207  14.457   8.956  0.00  0.00            
ATOM    178  HA2 GLY X  13      -2.224  14.678   9.282  0.00  0.00            
ATOM    179  HA3 GLY X  13      -0.687  15.409   9.057  0.00  0.00            
ATOM    180  C   GLY X  13      -1.200  13.994   7.474  0.00  0.00            
ATOM    181  O   GLY X  13      -2.208  13.993   6.846  0.00  0.00            
ATOM    182  N   GLY X  14      -0.091  13.483   6.945  0.00  0.00            
ATOM    183  H   GLY X  14       0.778  13.458   7.459  0.00  0.00            
ATOM    184  CA  GLY X  14       0.030  12.984   5.532  0.00  0.00            
ATOM    185  HA2 GLY X  14      -0.363  13.771   4.889  0.00  0.00            
ATOM    186  HA3 GLY X  14       1.054  12.774   5.223  0.00  0.00            
ATOM    187  C   GLY X  14      -0.758  11.683   5.377  0.00  0.00            
ATOM    188  O   GLY X  14      -1.348  11.467   4.301  0.00  0.00            
ATOM    189  N   GLY X  15      -0.691  10.843   6.409  0.00  0.00            
ATOM    190  H   GLY X  15      -0.254  11.218   7.239  0.00  0.00            
ATOM    191  CA  GLY X  15      -1.601   9.684   6.571  0.00  0.00            
ATOM    192  HA2 GLY X  15      -1.330   8.956   5.807  0.00  0.00            
ATOM    193  HA3 GLY X  15      -1.475   9.407   7.618  0.00  0.00            
ATOM    194  C   GLY X  15      -3.055  10.189   6.309  0.00  0.00            
ATOM    195  O   GLY X  15      -3.673   9.871   5.284  0.00  0.00            
ATOM    196  N   ASN X  16      -3.603  10.948   7.246  0.00  0.00            
ATOM    197  H   ASN X  16      -3.042  11.128   8.066  0.00  0.00            
ATOM    198  CA  ASN X  16      -4.996  11.504   7.216  0.00  0.00            
ATOM    199  HA  ASN X  16      -5.738  10.718   7.355  0.00  0.00            
ATOM    200  CB  ASN X  16      -5.123  12.410   8.454  0.00  0.00            
ATOM    201  HB2 ASN X  16      -4.459  13.275   8.403  0.00  0.00            
ATOM    202  HB3 ASN X  16      -6.168  12.726   8.464  0.00  0.00            
ATOM    203  CG  ASN X  16      -5.048  11.681   9.723  0.00  0.00            
ATOM    204  OD1 ASN X  16      -5.106  10.461   9.876  0.00  0.00            
ATOM    205  ND2 ASN X  16      -4.888  12.478  10.750  0.00  0.00            
ATOM    206 HD21 ASN X  16      -4.669  11.956  11.587  0.00  0.00            
ATOM    207 HD22 ASN X  16      -4.818  13.483  10.670  0.00  0.00            
ATOM    208  C   ASN X  16      -5.299  12.396   6.011  0.00  0.00            
ATOM    209  O   ASN X  16      -6.424  12.452   5.509  0.00  0.00            
ATOM    210  N   ASN X  17      -4.330  13.105   5.361  0.00  0.00            
ATOM    211  H   ASN X  17      -3.448  13.180   5.847  0.00  0.00            
ATOM    212  CA  ASN X  17      -4.505  13.914   4.158  0.00  0.00            
ATOM    213  HA  ASN X  17      -5.421  14.490   4.289  0.00  0.00            
ATOM    214  CB  ASN X  17      -3.383  14.949   4.013  0.00  0.00            
ATOM    215  HB2 ASN X  17      -3.475  15.539   4.928  0.00  0.00            
ATOM    216  HB3 ASN X  17      -2.393  14.487   3.999  0.00  0.00            
ATOM    217  CG  ASN X  17      -3.559  15.972   2.964  0.00  0.00            
ATOM    218  OD1 ASN X  17      -3.857  17.115   3.159  0.00  0.00            
ATOM    219  ND2 ASN X  17      -3.063  15.655   1.784  0.00  0.00            
ATOM    220 HD21 ASN X  17      -2.876  16.451   1.191  0.00  0.00            
ATOM    221 HD22 ASN X  17      -2.648  14.746   1.641  0.00  0.00            
ATOM    222  C   ASN X  17      -4.657  13.100   2.831  0.00  0.00            
ATOM    223  O   ASN X  17      -5.408  13.491   1.940  0.00  0.00            
ATOM    224  N   ALA X  18      -4.082  11.897   2.781  0.00  0.00            
ATOM    225  H   ALA X  18      -3.531  11.637   3.587  0.00  0.00            
ATOM    226  CA  ALA X  18      -4.342  10.874   1.760  0.00  0.00            
ATOM    227  HA  ALA X  18      -4.422  11.283   0.753  0.00  0.00            
ATOM    228  CB  ALA X  18      -3.279   9.765   1.791  0.00  0.00            
ATOM    229  HB1 ALA X  18      -3.629   8.981   1.115  0.00  0.00            
ATOM    230  HB2 ALA X  18      -2.310  10.123   1.440  0.00  0.00            
ATOM    231  HB3 ALA X  18      -3.141   9.274   2.757  0.00  0.00            
ATOM    232  C   ALA X  18      -5.792  10.353   1.978  0.00  0.00            
ATOM    233  O   ALA X  18      -6.532  10.220   1.059  0.00  0.00            
ATOM    234  N   VAL X  19      -6.184  10.092   3.191  0.00  0.00            
ATOM    235  H   VAL X  19      -5.526  10.083   3.958  0.00  0.00            
ATOM    236  CA  VAL X  19      -7.595   9.742   3.531  0.00  0.00            
ATOM    237  HA  VAL X  19      -7.863   8.881   2.918  0.00  0.00            
ATOM    238  CB  VAL X  19      -7.767   9.268   4.986  0.00  0.00            
ATOM    239  HB  VAL X  19      -7.386  10.080   5.609  0.00  0.00            
ATOM    240  CG1 VAL X  19      -9.261   9.028   5.290  0.00  0.00            
ATOM    241 HG11 VAL X  19      -9.726  10.010   5.395  0.00  0.00            
ATOM    242 HG12 VAL X  19      -9.699   8.475   4.457  0.00  0.00            
ATOM    243 HG13 VAL X  19      -9.332   8.509   6.249  0.00  0.00            
ATOM    244  CG2 VAL X  19      -6.842   8.119   5.241  0.00  0.00            
ATOM    245 HG21 VAL X  19      -5.812   8.401   5.014  0.00  0.00            
ATOM    246 HG22 VAL X  19      -6.842   7.850   6.300  0.00  0.00            
ATOM    247 HG23 VAL X  19      -7.036   7.265   4.589  0.00  0.00            
ATOM    248  C   VAL X  19      -8.568  10.864   3.045  0.00  0.00            
ATOM    249  O   VAL X  19      -9.517  10.498   2.332  0.00  0.00            
ATOM    250  N   ASN X  20      -8.280  12.175   3.349  0.00  0.00            
ATOM    251  H   ASN X  20      -7.479  12.432   3.907  0.00  0.00            
ATOM    252  CA  ASN X  20      -9.226  13.279   2.860  0.00  0.00            
ATOM    253  HA  ASN X  20     -10.238  13.013   3.165  0.00  0.00            
ATOM    254  CB  ASN X  20      -8.770  14.627   3.606  0.00  0.00            
ATOM    255  HB2 ASN X  20      -8.645  14.395   4.665  0.00  0.00            
ATOM    256  HB3 ASN X  20      -7.781  14.894   3.227  0.00  0.00            
ATOM    257  CG  ASN X  20      -9.646  15.816   3.403  0.00  0.00            
ATOM    258  OD1 ASN X  20     -10.820  15.886   3.588  0.00  0.00            
ATOM    259  ND2 ASN X  20      -9.037  16.903   3.038  0.00  0.00            
ATOM    260 HD21 ASN X  20      -9.699  17.601   2.731  0.00  0.00            
ATOM    261 HD22 ASN X  20      -8.061  16.924   2.781  0.00  0.00            
ATOM    262  C   ASN X  20      -9.232  13.483   1.317  0.00  0.00            
ATOM    263  O   ASN X  20     -10.272  13.835   0.876  0.00  0.00            
ATOM    264  N   ARG X  21      -8.193  12.984   0.618  0.00  0.00            
ATOM    265  H   ARG X  21      -7.462  12.595   1.196  0.00  0.00            
ATOM    266  CA  ARG X  21      -8.131  13.029  -0.869  0.00  0.00            
ATOM    267  HA  ARG X  21      -8.812  13.786  -1.257  0.00  0.00            
ATOM    268  CB  ARG X  21      -6.649  13.282  -1.332  0.00  0.00            
ATOM    269  HB2 ARG X  21      -6.080  12.451  -0.910  0.00  0.00            
ATOM    270  HB3 ARG X  21      -6.594  13.262  -2.422  0.00  0.00            
ATOM    271  CG  ARG X  21      -6.186  14.720  -0.938  0.00  0.00            
ATOM    272  HG2 ARG X  21      -6.708  15.472  -1.532  0.00  0.00            
ATOM    273  HG3 ARG X  21      -6.532  14.938   0.075  0.00  0.00            
ATOM    274  CD  ARG X  21      -4.715  14.953  -1.037  0.00  0.00            
ATOM    275  HD2 ARG X  21      -4.564  15.925  -0.568  0.00  0.00            
ATOM    276  HD3 ARG X  21      -4.071  14.251  -0.508  0.00  0.00            
ATOM    277  NE  ARG X  21      -4.306  14.874  -2.446  0.00  0.00            
ATOM    278  HE  ARG X  21      -4.609  14.099  -3.019  0.00  0.00            
ATOM    279  CZ  ARG X  21      -3.366  15.648  -3.004  0.00  0.00            
ATOM    280  NH1 ARG X  21      -2.622  16.544  -2.453  0.00  0.00            
ATOM    281 HH11 ARG X  21      -2.698  16.703  -1.459  0.00  0.00            
ATOM    282 HH12 ARG X  21      -1.974  17.092  -3.001  0.00  0.00            
ATOM    283  NH2 ARG X  21      -3.332  15.464  -4.266  0.00  0.00            
ATOM    284 HH21 ARG X  21      -3.690  14.627  -4.702  0.00  0.00            
ATOM    285 HH22 ARG X  21      -2.555  15.853  -4.781  0.00  0.00            
ATOM    286  C   ARG X  21      -8.603  11.749  -1.567  0.00  0.00            
ATOM    287  O   ARG X  21      -9.064  11.858  -2.722  0.00  0.00            
ATOM    288  N   MET X  22      -8.465  10.601  -0.926  0.00  0.00            
ATOM    289  H   MET X  22      -8.189  10.659   0.043  0.00  0.00            
ATOM    290  CA  MET X  22      -9.051   9.321  -1.418  0.00  0.00            
ATOM    291  HA  MET X  22      -8.913   9.330  -2.499  0.00  0.00            
ATOM    292  CB  MET X  22      -8.490   8.079  -0.683  0.00  0.00            
ATOM    293  HB2 MET X  22      -8.385   8.332   0.374  0.00  0.00            
ATOM    294  HB3 MET X  22      -9.154   7.230  -0.857  0.00  0.00            
ATOM    295  CG  MET X  22      -7.050   7.758  -0.970  0.00  0.00            
ATOM    296  HG2 MET X  22      -6.876   7.840  -2.042  0.00  0.00            
ATOM    297  HG3 MET X  22      -6.371   8.539  -0.629  0.00  0.00            
ATOM    298  SD  MET X  22      -6.364   6.122  -0.326  0.00  0.00            
ATOM    299  CE  MET X  22      -5.779   6.651   1.308  0.00  0.00            
ATOM    300  HE1 MET X  22      -5.300   5.744   1.676  0.00  0.00            
ATOM    301  HE2 MET X  22      -4.922   7.309   1.166  0.00  0.00            
ATOM    302  HE3 MET X  22      -6.578   7.155   1.852  0.00  0.00            
ATOM    303  C   MET X  22     -10.622   9.154  -1.289  0.00  0.00            
ATOM    304  O   MET X  22     -11.193   8.296  -1.976  0.00  0.00            
ATOM    305  N   ILE X  23     -11.217  10.004  -0.508  0.00  0.00            
ATOM    306  H   ILE X  23     -10.677  10.576   0.125  0.00  0.00            
ATOM    307  CA  ILE X  23     -12.721   9.989  -0.389  0.00  0.00            
ATOM    308  HA  ILE X  23     -13.037   9.051  -0.845  0.00  0.00            
ATOM    309  CB  ILE X  23     -13.273  10.029   1.072  0.00  0.00            
ATOM    310  HB  ILE X  23     -14.365  10.018   1.098  0.00  0.00            
ATOM    311  CG2 ILE X  23     -12.850   8.724   1.767  0.00  0.00            
ATOM    312 HG21 ILE X  23     -11.825   8.803   2.134  0.00  0.00            
ATOM    313 HG22 ILE X  23     -13.494   8.597   2.640  0.00  0.00            
ATOM    314 HG23 ILE X  23     -12.912   7.904   1.048  0.00  0.00            
ATOM    315  CG1 ILE X  23     -12.848  11.336   1.861  0.00  0.00            
ATOM    316 HG12 ILE X  23     -11.786  11.573   1.949  0.00  0.00            
ATOM    317 HG13 ILE X  23     -13.304  12.192   1.361  0.00  0.00            
ATOM    318  CD1 ILE X  23     -13.397  11.395   3.236  0.00  0.00            
ATOM    319 HD11 ILE X  23     -13.061  10.565   3.862  0.00  0.00            
ATOM    320 HD12 ILE X  23     -13.139  12.370   3.655  0.00  0.00            
ATOM    321 HD13 ILE X  23     -14.483  11.281   3.209  0.00  0.00            
ATOM    322  C   ILE X  23     -13.413  11.021  -1.363  0.00  0.00            
ATOM    323  O   ILE X  23     -14.552  11.419  -1.164  0.00  0.00            
ATOM    324  N   ASP X  24     -12.700  11.596  -2.392  0.00  0.00            
ATOM    325  H   ASP X  24     -11.767  11.280  -2.614  0.00  0.00            
ATOM    326  CA  ASP X  24     -13.292  12.473  -3.357  0.00  0.00            
ATOM    327  HA  ASP X  24     -13.858  13.309  -2.945  0.00  0.00            
ATOM    328  CB  ASP X  24     -12.202  13.160  -4.109  0.00  0.00            
ATOM    329  HB2 ASP X  24     -12.720  13.917  -4.701  0.00  0.00            
ATOM    330  HB3 ASP X  24     -11.697  13.719  -3.318  0.00  0.00            
ATOM    331  CG  ASP X  24     -11.370  12.266  -5.027  0.00  0.00            
ATOM    332  OD1 ASP X  24     -11.060  12.680  -6.162  0.00  0.00            
ATOM    333  OD2 ASP X  24     -11.035  11.098  -4.622  0.00  0.00            
ATOM    334  C   ASP X  24     -14.232  11.661  -4.330  0.00  0.00            
ATOM    335  O   ASP X  24     -15.266  12.138  -4.728  0.00  0.00            
ATOM    336  N   HIE X  25     -13.973  10.389  -4.592  0.00  0.00            
ATOM    337  H   HIE X  25     -13.059  10.123  -4.255  0.00  0.00            
ATOM    338  CA  HIE X  25     -14.788   9.361  -5.271  0.00  0.00            
ATOM    339  HA  HIE X  25     -15.725   9.889  -5.446  0.00  0.00            
ATOM    340  CB  HIE X  25     -14.208   9.099  -6.687  0.00  0.00            
ATOM    341  HB2 HIE X  25     -14.065  10.080  -7.145  0.00  0.00            
ATOM    342  HB3 HIE X  25     -13.266   8.552  -6.610  0.00  0.00            
ATOM    343  CG  HIE X  25     -15.110   8.272  -7.549  0.00  0.00            
ATOM    344  ND1 HIE X  25     -16.440   8.478  -7.887  0.00  0.00            
ATOM    345  CE1 HIE X  25     -16.793   7.532  -8.710  0.00  0.00            
ATOM    346  HE1 HIE X  25     -17.799   7.293  -9.022  0.00  0.00            
ATOM    347  NE2 HIE X  25     -15.760   6.623  -8.932  0.00  0.00            
ATOM    348  HE2 HIE X  25     -15.685   5.855  -9.584  0.00  0.00            
ATOM    349  CD2 HIE X  25     -14.699   7.092  -8.105  0.00  0.00            
ATOM    350  HD2 HIE X  25     -13.755   6.594  -7.940  0.00  0.00            
ATOM    351  C   HIE X  25     -15.218   8.061  -4.556  0.00  0.00            
ATOM    352  O   HIE X  25     -14.453   7.574  -3.734  0.00  0.00            
ATOM    353  N   GLY X  26     -16.386   7.430  -4.797  0.00  0.00            
ATOM    354  H   GLY X  26     -16.980   7.880  -5.479  0.00  0.00            
ATOM    355  CA  GLY X  26     -16.775   6.175  -4.167  0.00  0.00            
ATOM    356  HA2 GLY X  26     -16.913   6.219  -3.087  0.00  0.00            
ATOM    357  HA3 GLY X  26     -17.730   5.875  -4.597  0.00  0.00            
ATOM    358  C   GLY X  26     -15.829   5.030  -4.483  0.00  0.00            
ATOM    359  O   GLY X  26     -15.252   4.988  -5.550  0.00  0.00            
ATOM    360  N   MET X  27     -15.766   4.000  -3.647  0.00  0.00            
ATOM    361  H   MET X  27     -16.443   4.032  -2.898  0.00  0.00            
ATOM    362  CA  MET X  27     -15.011   2.769  -3.833  0.00  0.00            
ATOM    363  HA  MET X  27     -14.991   2.393  -4.856  0.00  0.00            
ATOM    364  CB  MET X  27     -13.589   2.863  -3.185  0.00  0.00            
ATOM    365  HB2 MET X  27     -13.615   3.359  -2.212  0.00  0.00            
ATOM    366  HB3 MET X  27     -13.149   1.865  -3.137  0.00  0.00            
ATOM    367  CG  MET X  27     -12.628   3.613  -4.197  0.00  0.00            
ATOM    368  HG2 MET X  27     -12.837   3.075  -5.122  0.00  0.00            
ATOM    369  HG3 MET X  27     -13.030   4.613  -4.358  0.00  0.00            
ATOM    370  SD  MET X  27     -10.877   3.622  -3.836  0.00  0.00            
ATOM    371  CE  MET X  27     -10.830   4.872  -2.509  0.00  0.00            
ATOM    372  HE1 MET X  27     -11.575   4.709  -1.730  0.00  0.00            
ATOM    373  HE2 MET X  27      -9.965   4.787  -1.851  0.00  0.00            
ATOM    374  HE3 MET X  27     -10.782   5.843  -3.000  0.00  0.00            
ATOM    375  C   MET X  27     -15.754   1.631  -3.005  0.00  0.00            
ATOM    376  O   MET X  27     -16.580   1.992  -2.187  0.00  0.00            
ATOM    377  N   ASN X  28     -15.384   0.364  -3.245  0.00  0.00            
ATOM    378  H   ASN X  28     -14.662   0.233  -3.939  0.00  0.00            
ATOM    379  CA  ASN X  28     -16.199  -0.780  -2.806  0.00  0.00            
ATOM    380  HA  ASN X  28     -17.234  -0.442  -2.847  0.00  0.00            
ATOM    381  CB  ASN X  28     -16.038  -1.899  -3.853  0.00  0.00            
ATOM    382  HB2 ASN X  28     -16.262  -1.663  -4.895  0.00  0.00            
ATOM    383  HB3 ASN X  28     -14.965  -2.102  -3.891  0.00  0.00            
ATOM    384  CG  ASN X  28     -16.911  -3.103  -3.693  0.00  0.00            
ATOM    385  OD1 ASN X  28     -16.411  -4.212  -3.788  0.00  0.00            
ATOM    386  ND2 ASN X  28     -18.143  -2.931  -3.354  0.00  0.00            
ATOM    387 HD21 ASN X  28     -18.792  -3.701  -3.281  0.00  0.00            
ATOM    388 HD22 ASN X  28     -18.508  -2.009  -3.164  0.00  0.00            
ATOM    389  C   ASN X  28     -15.896  -1.274  -1.408  0.00  0.00            
ATOM    390  O   ASN X  28     -14.789  -1.394  -1.023  0.00  0.00            
ATOM    391  N   ASN X  29     -16.997  -1.530  -0.639  0.00  0.00            
ATOM    392  H   ASN X  29     -17.919  -1.587  -1.046  0.00  0.00            
ATOM    393  CA  ASN X  29     -16.933  -2.170   0.667  0.00  0.00            
ATOM    394  HA  ASN X  29     -17.783  -1.775   1.224  0.00  0.00            
ATOM    395  CB  ASN X  29     -17.186  -3.640   0.448  0.00  0.00            
ATOM    396  HB2 ASN X  29     -18.019  -3.877  -0.218  0.00  0.00            
ATOM    397  HB3 ASN X  29     -16.343  -4.133  -0.040  0.00  0.00            
ATOM    398  CG  ASN X  29     -17.435  -4.238   1.829  0.00  0.00            
ATOM    399  OD1 ASN X  29     -17.671  -3.641   2.845  0.00  0.00            
ATOM    400  ND2 ASN X  29     -17.405  -5.558   2.039  0.00  0.00            
ATOM    401 HD21 ASN X  29     -17.739  -5.957   2.904  0.00  0.00            
ATOM    402 HD22 ASN X  29     -17.348  -6.089   1.182  0.00  0.00            
ATOM    403  C   ASN X  29     -15.665  -1.859   1.449  0.00  0.00            
ATOM    404  O   ASN X  29     -14.858  -2.716   1.860  0.00  0.00            
ATOM    405  N   VAL X  30     -15.555  -0.548   1.757  0.00  0.00            
ATOM    406  H   VAL X  30     -16.184   0.048   1.238  0.00  0.00            
ATOM    407  CA  VAL X  30     -14.511   0.021   2.633  0.00  0.00            
ATOM    408  HA  VAL X  30     -14.110  -0.757   3.283  0.00  0.00            
ATOM    409  CB  VAL X  30     -13.382   0.462   1.653  0.00  0.00            
ATOM    410  HB  VAL X  30     -13.139  -0.440   1.087  0.00  0.00            
ATOM    411  CG1 VAL X  30     -13.822   1.419   0.533  0.00  0.00            
ATOM    412 HG11 VAL X  30     -14.470   0.931  -0.198  0.00  0.00            
ATOM    413 HG12 VAL X  30     -14.280   2.274   1.035  0.00  0.00            
ATOM    414 HG13 VAL X  30     -13.011   1.871  -0.040  0.00  0.00            
ATOM    415  CG2 VAL X  30     -12.125   0.957   2.347  0.00  0.00            
ATOM    416 HG21 VAL X  30     -11.625   0.201   2.956  0.00  0.00            
ATOM    417 HG22 VAL X  30     -11.390   1.249   1.594  0.00  0.00            
ATOM    418 HG23 VAL X  30     -12.368   1.794   3.005  0.00  0.00            
ATOM    419  C   VAL X  30     -15.024   1.174   3.582  0.00  0.00            
ATOM    420  O   VAL X  30     -15.980   1.838   3.320  0.00  0.00            
ATOM    421  N   GLU X  31     -14.316   1.453   4.675  0.00  0.00            
ATOM    422  H   GLU X  31     -13.534   0.821   4.757  0.00  0.00            
ATOM    423  CA  GLU X  31     -14.476   2.461   5.678  0.00  0.00            
ATOM    424  HA  GLU X  31     -15.121   3.257   5.306  0.00  0.00            
ATOM    425  CB  GLU X  31     -15.090   1.831   6.932  0.00  0.00            
ATOM    426  HB2 GLU X  31     -16.129   1.524   6.796  0.00  0.00            
ATOM    427  HB3 GLU X  31     -14.513   0.913   7.060  0.00  0.00            
ATOM    428  CG  GLU X  31     -14.928   2.698   8.218  0.00  0.00            
ATOM    429  HG2 GLU X  31     -13.870   2.711   8.484  0.00  0.00            
ATOM    430  HG3 GLU X  31     -15.274   3.694   7.933  0.00  0.00            
ATOM    431  CD  GLU X  31     -15.735   2.051   9.386  0.00  0.00            
ATOM    432  OE1 GLU X  31     -15.103   1.777  10.427  0.00  0.00            
ATOM    433  OE2 GLU X  31     -16.988   1.841   9.266  0.00  0.00            
ATOM    434  C   GLU X  31     -13.165   3.159   6.060  0.00  0.00            
ATOM    435  O   GLU X  31     -12.100   2.500   6.248  0.00  0.00            
ATOM    436  N   PHE X  32     -13.141   4.518   6.143  0.00  0.00            
ATOM    437  H   PHE X  32     -14.016   5.019   6.205  0.00  0.00            
ATOM    438  CA  PHE X  32     -11.890   5.324   6.238  0.00  0.00            
ATOM    439  HA  PHE X  32     -11.032   4.662   6.118  0.00  0.00            
ATOM    440  CB  PHE X  32     -11.866   6.320   5.074  0.00  0.00            
ATOM    441  HB2 PHE X  32     -12.607   7.085   5.312  0.00  0.00            
ATOM    442  HB3 PHE X  32     -10.939   6.875   5.227  0.00  0.00            
ATOM    443  CG  PHE X  32     -12.020   5.746   3.611  0.00  0.00            
ATOM    444  CD1 PHE X  32     -10.902   5.511   2.748  0.00  0.00            
ATOM    445  HD1 PHE X  32      -9.911   5.760   3.117  0.00  0.00            
ATOM    446  CE1 PHE X  32     -11.044   5.031   1.447  0.00  0.00            
ATOM    447  HE1 PHE X  32     -10.256   4.874   0.715  0.00  0.00            
ATOM    448  CZ  PHE X  32     -12.356   4.738   1.045  0.00  0.00            
ATOM    449  HZ  PHE X  32     -12.511   4.310   0.058  0.00  0.00            
ATOM    450  CE2 PHE X  32     -13.408   5.001   1.849  0.00  0.00            
ATOM    451  HE2 PHE X  32     -14.461   4.858   1.620  0.00  0.00            
ATOM    452  CD2 PHE X  32     -13.292   5.549   3.139  0.00  0.00            
ATOM    453  HD2 PHE X  32     -14.202   5.826   3.665  0.00  0.00            
ATOM    454  C   PHE X  32     -11.779   5.960   7.642  0.00  0.00            
ATOM    455  O   PHE X  32     -12.747   6.465   8.143  0.00  0.00            
ATOM    456  N   ILE X  33     -10.577   5.892   8.191  0.00  0.00            
ATOM    457  H   ILE X  33      -9.822   5.564   7.605  0.00  0.00            
ATOM    458  CA  ILE X  33     -10.274   6.318   9.558  0.00  0.00            
ATOM    459  HA  ILE X  33     -11.161   6.846   9.907  0.00  0.00            
ATOM    460  CB  ILE X  33      -9.889   5.076  10.409  0.00  0.00            
ATOM    461  HB  ILE X  33      -9.017   4.724   9.853  0.00  0.00            
ATOM    462  CG2 ILE X  33      -9.405   5.490  11.811  0.00  0.00            
ATOM    463 HG21 ILE X  33     -10.265   5.838  12.387  0.00  0.00            
ATOM    464 HG22 ILE X  33      -9.034   4.694  12.461  0.00  0.00            
ATOM    465 HG23 ILE X  33      -8.709   6.331  11.815  0.00  0.00            
ATOM    466  CG1 ILE X  33     -11.094   4.081  10.432  0.00  0.00            
ATOM    467 HG12 ILE X  33     -11.803   4.206  11.253  0.00  0.00            
ATOM    468 HG13 ILE X  33     -11.617   4.027   9.474  0.00  0.00            
ATOM    469  CD1 ILE X  33     -10.661   2.703  10.898  0.00  0.00            
ATOM    470 HD11 ILE X  33     -10.106   2.237  10.081  0.00  0.00            
ATOM    471 HD12 ILE X  33     -10.107   2.772  11.836  0.00  0.00            
ATOM    472 HD13 ILE X  33     -11.467   2.029  11.197  0.00  0.00            
ATOM    473  C   ILE X  33      -9.155   7.357   9.441  0.00  0.00            
ATOM    474  O   ILE X  33      -8.211   7.245   8.606  0.00  0.00            
ATOM    475  N   ALA X  34      -9.182   8.391  10.289  0.00  0.00            
ATOM    476  H   ALA X  34     -10.049   8.467  10.802  0.00  0.00            
ATOM    477  CA  ALA X  34      -8.059   9.228  10.620  0.00  0.00            
ATOM    478  HA  ALA X  34      -7.144   8.921  10.113  0.00  0.00            
ATOM    479  CB  ALA X  34      -8.340  10.574  10.028  0.00  0.00            
ATOM    480  HB1 ALA X  34      -7.683  11.341  10.442  0.00  0.00            
ATOM    481  HB2 ALA X  34      -8.207  10.565   8.945  0.00  0.00            
ATOM    482  HB3 ALA X  34      -9.319  10.998  10.261  0.00  0.00            
ATOM    483  C   ALA X  34      -7.638   9.345  12.140  0.00  0.00            
ATOM    484  O   ALA X  34      -8.487   9.443  13.052  0.00  0.00            
ATOM    485  N   ILE X  35      -6.312   9.437  12.461  0.00  0.00            
ATOM    486  H   ILE X  35      -5.730   9.305  11.646  0.00  0.00            
ATOM    487  CA  ILE X  35      -5.690   9.301  13.743  0.00  0.00            
ATOM    488  HA  ILE X  35      -6.303   9.667  14.566  0.00  0.00            
ATOM    489  CB  ILE X  35      -5.287   7.770  13.951  0.00  0.00            
ATOM    490  HB  ILE X  35      -4.392   7.504  13.384  0.00  0.00            
ATOM    491  CG2 ILE X  35      -4.915   7.596  15.393  0.00  0.00            
ATOM    492 HG21 ILE X  35      -4.043   8.167  15.715  0.00  0.00            
ATOM    493 HG22 ILE X  35      -5.718   7.666  16.130  0.00  0.00            
ATOM    494 HG23 ILE X  35      -4.585   6.572  15.580  0.00  0.00            
ATOM    495  CG1 ILE X  35      -6.418   6.732  13.573  0.00  0.00            
ATOM    496 HG12 ILE X  35      -7.350   6.888  14.121  0.00  0.00            
ATOM    497 HG13 ILE X  35      -6.669   6.793  12.512  0.00  0.00            
ATOM    498  CD1 ILE X  35      -5.946   5.270  13.723  0.00  0.00            
ATOM    499 HD11 ILE X  35      -6.666   4.637  13.200  0.00  0.00            
ATOM    500 HD12 ILE X  35      -5.086   5.057  13.085  0.00  0.00            
ATOM    501 HD13 ILE X  35      -5.718   4.955  14.743  0.00  0.00            
ATOM    502  C   ILE X  35      -4.429  10.263  13.736  0.00  0.00            
ATOM    503  O   ILE X  35      -3.487  10.024  12.977  0.00  0.00            
ATOM    504  N   ASN X  36      -4.457  11.249  14.693  0.00  0.00            
ATOM    505  H   ASN X  36      -5.275  11.228  15.285  0.00  0.00            
ATOM    506  CA  ASN X  36      -3.460  12.297  14.870  0.00  0.00            
ATOM    507  HA  ASN X  36      -2.481  11.902  14.596  0.00  0.00            
ATOM    508  CB  ASN X  36      -3.945  13.492  14.045  0.00  0.00            
ATOM    509  HB2 ASN X  36      -4.338  13.145  13.087  0.00  0.00            
ATOM    510  HB3 ASN X  36      -4.814  14.001  14.466  0.00  0.00            
ATOM    511  CG  ASN X  36      -2.751  14.416  13.890  0.00  0.00            
ATOM    512  OD1 ASN X  36      -1.600  14.073  14.075  0.00  0.00            
ATOM    513  ND2 ASN X  36      -3.025  15.695  13.755  0.00  0.00            
ATOM    514 HD21 ASN X  36      -2.237  16.318  13.859  0.00  0.00            
ATOM    515 HD22 ASN X  36      -3.942  16.034  13.500  0.00  0.00            
ATOM    516  C   ASN X  36      -3.214  12.604  16.395  0.00  0.00            
ATOM    517  O   ASN X  36      -4.063  12.365  17.195  0.00  0.00            
ATOM    518  N   THR X  37      -2.091  13.258  16.719  0.00  0.00            
ATOM    519  H   THR X  37      -1.452  13.424  15.954  0.00  0.00            
ATOM    520  CA  THR X  37      -1.806  13.886  18.053  0.00  0.00            
ATOM    521  HA  THR X  37      -2.419  13.307  18.743  0.00  0.00            
ATOM    522  CB  THR X  37      -0.293  13.719  18.398  0.00  0.00            
ATOM    523  HB  THR X  37       0.069  14.414  19.156  0.00  0.00            
ATOM    524  CG2 THR X  37       0.184  12.309  18.713  0.00  0.00            
ATOM    525 HG21 THR X  37       0.028  12.103  19.774  0.00  0.00            
ATOM    526 HG22 THR X  37      -0.367  11.464  18.294  0.00  0.00            
ATOM    527 HG23 THR X  37       1.269  12.251  18.603  0.00  0.00            
ATOM    528  OG1 THR X  37       0.529  13.934  17.291  0.00  0.00            
ATOM    529  HG1 THR X  37       0.717  14.890  17.323  0.00  0.00            
ATOM    530  C   THR X  37      -2.195  15.372  18.236  0.00  0.00            
ATOM    531  O   THR X  37      -1.834  15.921  19.282  0.00  0.00            
ATOM    532  N   ASP X  38      -3.018  16.014  17.366  0.00  0.00            
ATOM    533  H   ASP X  38      -3.307  15.405  16.613  0.00  0.00            
ATOM    534  CA  ASP X  38      -3.668  17.254  17.594  0.00  0.00            
ATOM    535  HA  ASP X  38      -3.637  17.547  18.643  0.00  0.00            
ATOM    536  CB  ASP X  38      -2.878  18.433  17.003  0.00  0.00            
ATOM    537  HB2 ASP X  38      -1.894  18.451  17.476  0.00  0.00            
ATOM    538  HB3 ASP X  38      -2.865  18.315  15.918  0.00  0.00            
ATOM    539  CG  ASP X  38      -3.497  19.769  17.378  0.00  0.00            
ATOM    540  OD1 ASP X  38      -3.503  20.117  18.556  0.00  0.00            
ATOM    541  OD2 ASP X  38      -4.208  20.362  16.499  0.00  0.00            
ATOM    542  C   ASP X  38      -5.125  17.230  17.144  0.00  0.00            
ATOM    543  O   ASP X  38      -5.387  16.857  16.050  0.00  0.00            
ATOM    544  N   GLY X  39      -6.039  17.639  18.026  0.00  0.00            
ATOM    545  H   GLY X  39      -5.705  17.730  18.974  0.00  0.00            
ATOM    546  CA  GLY X  39      -7.521  17.765  17.712  0.00  0.00            
ATOM    547  HA2 GLY X  39      -8.003  16.879  17.300  0.00  0.00            
ATOM    548  HA3 GLY X  39      -8.052  17.935  18.649  0.00  0.00            
ATOM    549  C   GLY X  39      -7.861  18.959  16.890  0.00  0.00            
ATOM    550  O   GLY X  39      -8.911  19.043  16.312  0.00  0.00            
ATOM    551  N   GLN X  40      -6.967  19.958  16.762  0.00  0.00            
ATOM    552  H   GLN X  40      -6.029  19.864  17.124  0.00  0.00            
ATOM    553  CA  GLN X  40      -7.172  21.100  15.950  0.00  0.00            
ATOM    554  HA  GLN X  40      -8.245  21.294  15.935  0.00  0.00            
ATOM    555  CB  GLN X  40      -6.501  22.430  16.507  0.00  0.00            
ATOM    556  HB2 GLN X  40      -5.495  22.476  16.085  0.00  0.00            
ATOM    557  HB3 GLN X  40      -7.077  23.256  16.084  0.00  0.00            
ATOM    558  CG  GLN X  40      -6.534  22.502  18.102  0.00  0.00            
ATOM    559  HG2 GLN X  40      -7.524  22.653  18.539  0.00  0.00            
ATOM    560  HG3 GLN X  40      -6.199  21.540  18.495  0.00  0.00            
ATOM    561  CD  GLN X  40      -5.583  23.556  18.575  0.00  0.00            
ATOM    562  OE1 GLN X  40      -5.827  24.710  18.835  0.00  0.00            
ATOM    563  NE2 GLN X  40      -4.296  23.313  18.756  0.00  0.00            
ATOM    564 HE21 GLN X  40      -3.730  24.103  19.033  0.00  0.00            
ATOM    565 HE22 GLN X  40      -3.965  22.381  18.550  0.00  0.00            
ATOM    566  C   GLN X  40      -6.678  20.860  14.502  0.00  0.00            
ATOM    567  O   GLN X  40      -7.391  21.206  13.575  0.00  0.00            
ATOM    568  N   ALA X  41      -5.633  20.059  14.292  0.00  0.00            
ATOM    569  H   ALA X  41      -4.967  19.971  15.046  0.00  0.00            
ATOM    570  CA  ALA X  41      -5.288  19.588  13.016  0.00  0.00            
ATOM    571  HA  ALA X  41      -5.293  20.411  12.301  0.00  0.00            
ATOM    572  CB  ALA X  41      -3.954  18.924  13.192  0.00  0.00            
ATOM    573  HB1 ALA X  41      -4.053  18.223  14.023  0.00  0.00            
ATOM    574  HB2 ALA X  41      -3.757  18.377  12.268  0.00  0.00            
ATOM    575  HB3 ALA X  41      -3.231  19.720  13.382  0.00  0.00            
ATOM    576  C   ALA X  41      -6.314  18.577  12.490  0.00  0.00            
ATOM    577  O   ALA X  41      -6.588  18.491  11.303  0.00  0.00            
ATOM    578  N   LEU X  42      -6.892  17.726  13.379  0.00  0.00            
ATOM    579  H   LEU X  42      -6.556  17.858  14.322  0.00  0.00            
ATOM    580  CA  LEU X  42      -7.942  16.754  13.103  0.00  0.00            
ATOM    581  HA  LEU X  42      -7.768  16.125  12.229  0.00  0.00            
ATOM    582  CB  LEU X  42      -8.145  15.825  14.343  0.00  0.00            
ATOM    583  HB2 LEU X  42      -7.208  15.621  14.866  0.00  0.00            
ATOM    584  HB3 LEU X  42      -8.674  16.468  15.049  0.00  0.00            
ATOM    585  CG  LEU X  42      -8.766  14.449  14.064  0.00  0.00            
ATOM    586  HG  LEU X  42      -9.599  14.524  13.363  0.00  0.00            
ATOM    587  CD1 LEU X  42      -7.702  13.547  13.421  0.00  0.00            
ATOM    588 HD11 LEU X  42      -7.052  13.944  12.638  0.00  0.00            
ATOM    589 HD12 LEU X  42      -7.109  13.066  14.201  0.00  0.00            
ATOM    590 HD13 LEU X  42      -8.269  12.747  12.940  0.00  0.00            
ATOM    591  CD2 LEU X  42      -9.219  13.788  15.422  0.00  0.00            
ATOM    592 HD21 LEU X  42      -9.988  14.461  15.807  0.00  0.00            
ATOM    593 HD22 LEU X  42      -9.629  12.779  15.347  0.00  0.00            
ATOM    594 HD23 LEU X  42      -8.362  13.767  16.098  0.00  0.00            
ATOM    595  C   LEU X  42      -9.261  17.479  12.730  0.00  0.00            
ATOM    596  O   LEU X  42     -10.087  16.878  12.136  0.00  0.00            
ATOM    597  N   ASN X  43      -9.445  18.781  12.948  0.00  0.00            
ATOM    598  H   ASN X  43      -8.824  19.387  13.466  0.00  0.00            
ATOM    599  CA  ASN X  43     -10.526  19.496  12.440  0.00  0.00            
ATOM    600  HA  ASN X  43     -11.411  18.895  12.649  0.00  0.00            
ATOM    601  CB  ASN X  43     -10.692  20.860  13.056  0.00  0.00            
ATOM    602  HB2 ASN X  43     -10.679  20.751  14.143  0.00  0.00            
ATOM    603  HB3 ASN X  43      -9.876  21.537  12.796  0.00  0.00            
ATOM    604  CG  ASN X  43     -11.954  21.497  12.660  0.00  0.00            
ATOM    605  OD1 ASN X  43     -11.941  22.358  11.835  0.00  0.00            
ATOM    606  ND2 ASN X  43     -13.089  20.913  13.091  0.00  0.00            
ATOM    607 HD21 ASN X  43     -13.977  21.346  12.878  0.00  0.00            
ATOM    608 HD22 ASN X  43     -13.001  20.267  13.863  0.00  0.00            
ATOM    609  C   ASN X  43     -10.374  19.494  10.837  0.00  0.00            
ATOM    610  O   ASN X  43     -11.312  19.129  10.119  0.00  0.00            
ATOM    611  N   LEU X  44      -9.162  19.702  10.260  0.00  0.00            
ATOM    612  H   LEU X  44      -8.388  19.925  10.870  0.00  0.00            
ATOM    613  CA  LEU X  44      -8.916  19.904   8.839  0.00  0.00            
ATOM    614  HA  LEU X  44      -9.581  20.649   8.401  0.00  0.00            
ATOM    615  CB  LEU X  44      -7.501  20.531   8.817  0.00  0.00            
ATOM    616  HB2 LEU X  44      -7.422  21.248   9.636  0.00  0.00            
ATOM    617  HB3 LEU X  44      -6.837  19.689   9.026  0.00  0.00            
ATOM    618  CG  LEU X  44      -7.140  21.096   7.437  0.00  0.00            
ATOM    619  HG  LEU X  44      -7.409  20.447   6.601  0.00  0.00            
ATOM    620  CD1 LEU X  44      -7.760  22.446   7.107  0.00  0.00            
ATOM    621 HD11 LEU X  44      -7.477  23.168   7.876  0.00  0.00            
ATOM    622 HD12 LEU X  44      -7.372  22.754   6.135  0.00  0.00            
ATOM    623 HD13 LEU X  44      -8.852  22.466   7.112  0.00  0.00            
ATOM    624  CD2 LEU X  44      -5.615  21.398   7.454  0.00  0.00            
ATOM    625 HD21 LEU X  44      -5.365  22.149   6.703  0.00  0.00            
ATOM    626 HD22 LEU X  44      -5.212  21.769   8.399  0.00  0.00            
ATOM    627 HD23 LEU X  44      -5.040  20.553   7.068  0.00  0.00            
ATOM    628  C   LEU X  44      -9.066  18.540   8.089  0.00  0.00            
ATOM    629  O   LEU X  44      -9.331  18.457   6.906  0.00  0.00            
ATOM    630  N   SER X  45      -9.003  17.396   8.802  0.00  0.00            
ATOM    631  H   SER X  45      -8.688  17.418   9.761  0.00  0.00            
ATOM    632  CA  SER X  45      -9.122  16.060   8.203  0.00  0.00            
ATOM    633  HA  SER X  45      -8.632  16.064   7.230  0.00  0.00            
ATOM    634  CB  SER X  45      -8.319  14.995   9.037  0.00  0.00            
ATOM    635  HB2 SER X  45      -8.939  14.661   9.869  0.00  0.00            
ATOM    636  HB3 SER X  45      -8.086  14.153   8.385  0.00  0.00            
ATOM    637  OG  SER X  45      -7.117  15.654   9.438  0.00  0.00            
ATOM    638  HG  SER X  45      -6.488  15.788   8.707  0.00  0.00            
ATOM    639  C   SER X  45     -10.611  15.501   8.159  0.00  0.00            
ATOM    640  O   SER X  45     -11.298  15.842   9.061  0.00  0.00            
ATOM    641  N   LYS X  46     -11.053  14.821   7.128  0.00  0.00            
ATOM    642  H   LYS X  46     -10.339  14.638   6.438  0.00  0.00            
ATOM    643  CA  LYS X  46     -12.384  14.166   7.028  0.00  0.00            
ATOM    644  HA  LYS X  46     -12.863  14.079   8.003  0.00  0.00            
ATOM    645  CB  LYS X  46     -13.306  14.803   5.961  0.00  0.00            
ATOM    646  HB2 LYS X  46     -13.242  15.893   6.006  0.00  0.00            
ATOM    647  HB3 LYS X  46     -12.895  14.490   5.000  0.00  0.00            
ATOM    648  CG  LYS X  46     -14.717  14.232   6.002  0.00  0.00            
ATOM    649  HG2 LYS X  46     -14.878  13.191   6.292  0.00  0.00            
ATOM    650  HG3 LYS X  46     -15.376  14.815   6.649  0.00  0.00            
ATOM    651  CD  LYS X  46     -15.380  14.309   4.596  0.00  0.00            
ATOM    652  HD2 LYS X  46     -15.492  15.333   4.235  0.00  0.00            
ATOM    653  HD3 LYS X  46     -14.710  13.875   3.851  0.00  0.00            
ATOM    654  CE  LYS X  46     -16.716  13.511   4.654  0.00  0.00            
ATOM    655  HE2 LYS X  46     -16.455  12.456   4.561  0.00  0.00            
ATOM    656  HE3 LYS X  46     -17.201  13.576   5.628  0.00  0.00            
ATOM    657  NZ  LYS X  46     -17.722  13.996   3.705  0.00  0.00            
ATOM    658  HZ1 LYS X  46     -17.387  13.874   2.760  0.00  0.00            
ATOM    659  HZ2 LYS X  46     -18.536  13.400   3.766  0.00  0.00            
ATOM    660  HZ3 LYS X  46     -18.002  14.960   3.812  0.00  0.00            
ATOM    661  C   LYS X  46     -12.288  12.657   6.724  0.00  0.00            
ATOM    662  O   LYS X  46     -11.529  12.293   5.871  0.00  0.00            
ATOM    663  N   ALA X  47     -12.930  11.838   7.531  0.00  0.00            
ATOM    664  H   ALA X  47     -13.391  12.267   8.321  0.00  0.00            
ATOM    665  CA  ALA X  47     -13.005  10.423   7.461  0.00  0.00            
ATOM    666  HA  ALA X  47     -13.047  10.020   6.449  0.00  0.00            
ATOM    667  CB  ALA X  47     -11.781  10.028   8.316  0.00  0.00            
ATOM    668  HB1 ALA X  47     -10.876  10.262   7.751  0.00  0.00            
ATOM    669  HB2 ALA X  47     -11.722  10.579   9.257  0.00  0.00            
ATOM    670  HB3 ALA X  47     -11.835   8.956   8.516  0.00  0.00            
ATOM    671  C   ALA X  47     -14.292  10.010   8.019  0.00  0.00            
ATOM    672  O   ALA X  47     -15.123  10.787   8.369  0.00  0.00            
ATOM    673  N   GLU X  48     -14.489   8.694   7.966  0.00  0.00            
ATOM    674  H   GLU X  48     -13.866   7.976   7.625  0.00  0.00            
ATOM    675  CA  GLU X  48     -15.736   8.088   8.529  0.00  0.00            
ATOM    676  HA  GLU X  48     -16.538   8.815   8.400  0.00  0.00            
ATOM    677  CB  GLU X  48     -16.160   6.851   7.724  0.00  0.00            
ATOM    678  HB2 GLU X  48     -15.320   6.172   7.562  0.00  0.00            
ATOM    679  HB3 GLU X  48     -16.967   6.367   8.278  0.00  0.00            
ATOM    680  CG  GLU X  48     -16.680   7.291   6.327  0.00  0.00            
ATOM    681  HG2 GLU X  48     -17.504   7.990   6.485  0.00  0.00            
ATOM    682  HG3 GLU X  48     -15.998   7.656   5.556  0.00  0.00            
ATOM    683  CD  GLU X  48     -17.294   6.090   5.600  0.00  0.00            
ATOM    684  OE1 GLU X  48     -18.501   5.811   5.819  0.00  0.00            
ATOM    685  OE2 GLU X  48     -16.578   5.372   4.855  0.00  0.00            
ATOM    686  C   GLU X  48     -15.560   7.866  10.037  0.00  0.00            
ATOM    687  O   GLU X  48     -16.424   8.039  10.791  0.00  0.00            
ATOM    688  N   SER X  49     -14.322   7.587  10.519  0.00  0.00            
ATOM    689  H   SER X  49     -13.687   7.198   9.837  0.00  0.00            
ATOM    690  CA  SER X  49     -13.874   7.771  11.942  0.00  0.00            
ATOM    691  HA  SER X  49     -14.707   8.304  12.402  0.00  0.00            
ATOM    692  CB  SER X  49     -13.659   6.443  12.637  0.00  0.00            
ATOM    693  HB2 SER X  49     -14.483   5.769  12.403  0.00  0.00            
ATOM    694  HB3 SER X  49     -12.745   5.954  12.300  0.00  0.00            
ATOM    695  OG  SER X  49     -13.588   6.646  13.996  0.00  0.00            
ATOM    696  HG  SER X  49     -13.783   5.796  14.429  0.00  0.00            
ATOM    697  C   SER X  49     -12.694   8.737  12.206  0.00  0.00            
ATOM    698  O   SER X  49     -11.742   8.632  11.449  0.00  0.00            
ATOM    699  N   LYS X  50     -12.741   9.574  13.243  0.00  0.00            
ATOM    700  H   LYS X  50     -13.461   9.570  13.952  0.00  0.00            
ATOM    701  CA  LYS X  50     -11.665  10.534  13.538  0.00  0.00            
ATOM    702  HA  LYS X  50     -10.845  10.194  12.904  0.00  0.00            
ATOM    703  CB  LYS X  50     -12.027  12.033  13.213  0.00  0.00            
ATOM    704  HB2 LYS X  50     -12.836  12.370  13.865  0.00  0.00            
ATOM    705  HB3 LYS X  50     -11.240  12.681  13.603  0.00  0.00            
ATOM    706  CG  LYS X  50     -12.362  12.348  11.751  0.00  0.00            
ATOM    707  HG2 LYS X  50     -11.660  11.687  11.237  0.00  0.00            
ATOM    708  HG3 LYS X  50     -13.354  11.945  11.536  0.00  0.00            
ATOM    709  CD  LYS X  50     -12.237  13.816  11.362  0.00  0.00            
ATOM    710  HD2 LYS X  50     -11.217  14.178  11.509  0.00  0.00            
ATOM    711  HD3 LYS X  50     -12.492  13.989  10.314  0.00  0.00            
ATOM    712  CE  LYS X  50     -13.054  14.715  12.140  0.00  0.00            
ATOM    713  HE2 LYS X  50     -14.085  14.389  12.001  0.00  0.00            
ATOM    714  HE3 LYS X  50     -12.831  14.582  13.199  0.00  0.00            
ATOM    715  NZ  LYS X  50     -12.847  16.087  11.714  0.00  0.00            
ATOM    716  HZ1 LYS X  50     -12.003  16.449  12.135  0.00  0.00            
ATOM    717  HZ2 LYS X  50     -12.652  16.150  10.725  0.00  0.00            
ATOM    718  HZ3 LYS X  50     -13.595  16.740  11.899  0.00  0.00            
ATOM    719  C   LYS X  50     -11.288  10.427  15.104  0.00  0.00            
ATOM    720  O   LYS X  50     -12.101  10.748  15.960  0.00  0.00            
ATOM    721  N   ILE X  51     -10.040  10.161  15.428  0.00  0.00            
ATOM    722  H   ILE X  51      -9.397  10.126  14.650  0.00  0.00            
ATOM    723  CA  ILE X  51      -9.528   9.920  16.799  0.00  0.00            
ATOM    724  HA  ILE X  51     -10.304  10.085  17.547  0.00  0.00            
ATOM    725  CB  ILE X  51      -9.127   8.449  16.974  0.00  0.00            
ATOM    726  HB  ILE X  51      -8.403   8.329  16.166  0.00  0.00            
ATOM    727  CG2 ILE X  51      -8.426   8.190  18.322  0.00  0.00            
ATOM    728 HG21 ILE X  51      -7.937   7.215  18.272  0.00  0.00            
ATOM    729 HG22 ILE X  51      -7.628   8.933  18.390  0.00  0.00            
ATOM    730 HG23 ILE X  51      -9.147   8.367  19.123  0.00  0.00            
ATOM    731  CG1 ILE X  51     -10.218   7.330  16.723  0.00  0.00            
ATOM    732 HG12 ILE X  51     -10.453   7.470  15.666  0.00  0.00            
ATOM    733 HG13 ILE X  51      -9.703   6.367  16.707  0.00  0.00            
ATOM    734  CD1 ILE X  51     -11.464   7.409  17.716  0.00  0.00            
ATOM    735 HD11 ILE X  51     -11.268   6.914  18.669  0.00  0.00            
ATOM    736 HD12 ILE X  51     -11.874   8.390  17.965  0.00  0.00            
ATOM    737 HD13 ILE X  51     -12.297   6.912  17.214  0.00  0.00            
ATOM    738  C   ILE X  51      -8.306  10.833  17.014  0.00  0.00            
ATOM    739  O   ILE X  51      -7.400  10.962  16.189  0.00  0.00            
ATOM    740  N   GLN X  52      -8.276  11.531  18.116  0.00  0.00            
ATOM    741  H   GLN X  52      -9.091  11.462  18.709  0.00  0.00            
ATOM    742  CA  GLN X  52      -7.120  12.222  18.675  0.00  0.00            
ATOM    743  HA  GLN X  52      -6.362  12.598  17.988  0.00  0.00            
ATOM    744  CB  GLN X  52      -7.606  13.559  19.312  0.00  0.00            
ATOM    745  HB2 GLN X  52      -8.206  14.138  18.607  0.00  0.00            
ATOM    746  HB3 GLN X  52      -8.260  13.367  20.165  0.00  0.00            
ATOM    747  CG  GLN X  52      -6.412  14.517  19.684  0.00  0.00            
ATOM    748  HG2 GLN X  52      -5.601  14.022  20.221  0.00  0.00            
ATOM    749  HG3 GLN X  52      -5.948  14.904  18.774  0.00  0.00            
ATOM    750  CD  GLN X  52      -6.895  15.635  20.554  0.00  0.00            
ATOM    751  OE1 GLN X  52      -7.998  16.030  20.881  0.00  0.00            
ATOM    752  NE2 GLN X  52      -5.891  16.370  21.055  0.00  0.00            
ATOM    753 HE21 GLN X  52      -6.075  16.994  21.828  0.00  0.00            
ATOM    754 HE22 GLN X  52      -5.012  15.874  21.091  0.00  0.00            
ATOM    755  C   GLN X  52      -6.480  11.323  19.809  0.00  0.00            
ATOM    756  O   GLN X  52      -7.152  10.940  20.829  0.00  0.00            
ATOM    757  N   ILE X  53      -5.177  11.036  19.609  0.00  0.00            
ATOM    758  H   ILE X  53      -4.674  11.394  18.809  0.00  0.00            
ATOM    759  CA  ILE X  53      -4.332  10.263  20.564  0.00  0.00            
ATOM    760  HA  ILE X  53      -4.936   9.788  21.337  0.00  0.00            
ATOM    761  CB  ILE X  53      -3.628   9.118  19.832  0.00  0.00            
ATOM    762  HB  ILE X  53      -3.084   8.557  20.595  0.00  0.00            
ATOM    763  CG2 ILE X  53      -4.693   8.203  19.198  0.00  0.00            
ATOM    764 HG21 ILE X  53      -5.417   8.719  18.565  0.00  0.00            
ATOM    765 HG22 ILE X  53      -4.185   7.399  18.662  0.00  0.00            
ATOM    766 HG23 ILE X  53      -5.241   7.701  19.998  0.00  0.00            
ATOM    767  CG1 ILE X  53      -2.682   9.720  18.649  0.00  0.00            
ATOM    768 HG12 ILE X  53      -3.276   9.963  17.766  0.00  0.00            
ATOM    769 HG13 ILE X  53      -2.248  10.639  19.050  0.00  0.00            
ATOM    770  CD1 ILE X  53      -1.749   8.711  18.041  0.00  0.00            
ATOM    771 HD11 ILE X  53      -1.106   8.295  18.819  0.00  0.00            
ATOM    772 HD12 ILE X  53      -2.350   7.954  17.532  0.00  0.00            
ATOM    773 HD13 ILE X  53      -1.120   9.210  17.301  0.00  0.00            
ATOM    774  C   ILE X  53      -3.466  11.249  21.361  0.00  0.00            
ATOM    775  O   ILE X  53      -3.026  12.254  20.817  0.00  0.00            
ATOM    776  N   GLY X  54      -3.443  11.052  22.693  0.00  0.00            
ATOM    777  H   GLY X  54      -3.662  10.134  23.054  0.00  0.00            
ATOM    778  CA  GLY X  54      -2.462  11.843  23.520  0.00  0.00            
ATOM    779  HA2 GLY X  54      -1.968  11.226  24.271  0.00  0.00            
ATOM    780  HA3 GLY X  54      -1.728  12.194  22.795  0.00  0.00            
ATOM    781  C   GLY X  54      -2.907  13.157  24.113  0.00  0.00            
ATOM    782  O   GLY X  54      -2.157  14.053  24.372  0.00  0.00            
ATOM    783  N   GLU X  55      -4.197  13.197  24.481  0.00  0.00            
ATOM    784  H   GLU X  55      -4.790  12.406  24.273  0.00  0.00            
ATOM    785  CA  GLU X  55      -4.908  14.470  24.888  0.00  0.00            
ATOM    786  HA  GLU X  55      -4.840  15.215  24.096  0.00  0.00            
ATOM    787  CB  GLU X  55      -6.430  14.109  25.130  0.00  0.00            
ATOM    788  HB2 GLU X  55      -6.490  13.193  25.722  0.00  0.00            
ATOM    789  HB3 GLU X  55      -6.857  14.933  25.706  0.00  0.00            
ATOM    790  CG  GLU X  55      -7.202  13.862  23.770  0.00  0.00            
ATOM    791  HG2 GLU X  55      -7.120  14.769  23.166  0.00  0.00            
ATOM    792  HG3 GLU X  55      -6.684  13.100  23.183  0.00  0.00            
ATOM    793  CD  GLU X  55      -8.676  13.424  23.948  0.00  0.00            
ATOM    794  OE1 GLU X  55      -9.580  14.203  24.249  0.00  0.00            
ATOM    795  OE2 GLU X  55      -8.938  12.192  23.976  0.00  0.00            
ATOM    796  C   GLU X  55      -4.236  15.098  26.095  0.00  0.00            
ATOM    797  O   GLU X  55      -4.206  16.318  26.131  0.00  0.00            
ATOM    798  N   LYS X  56      -3.775  14.299  27.091  0.00  0.00            
ATOM    799  H   LYS X  56      -3.872  13.305  26.940  0.00  0.00            
ATOM    800  CA  LYS X  56      -2.928  14.716  28.205  0.00  0.00            
ATOM    801  HA  LYS X  56      -3.219  15.739  28.443  0.00  0.00            
ATOM    802  CB  LYS X  56      -3.267  13.901  29.435  0.00  0.00            
ATOM    803  HB2 LYS X  56      -3.103  12.846  29.207  0.00  0.00            
ATOM    804  HB3 LYS X  56      -2.453  14.130  30.126  0.00  0.00            
ATOM    805  CG  LYS X  56      -4.632  14.271  30.089  0.00  0.00            
ATOM    806  HG2 LYS X  56      -4.724  15.359  30.115  0.00  0.00            
ATOM    807  HG3 LYS X  56      -5.468  13.807  29.561  0.00  0.00            
ATOM    808  CD  LYS X  56      -4.806  13.688  31.537  0.00  0.00            
ATOM    809  HD2 LYS X  56      -4.536  12.632  31.591  0.00  0.00            
ATOM    810  HD3 LYS X  56      -4.027  14.031  32.220  0.00  0.00            
ATOM    811  CE  LYS X  56      -6.239  13.902  32.121  0.00  0.00            
ATOM    812  HE2 LYS X  56      -6.969  13.466  31.439  0.00  0.00            
ATOM    813  HE3 LYS X  56      -6.307  13.406  33.088  0.00  0.00            
ATOM    814  NZ  LYS X  56      -6.534  15.361  32.387  0.00  0.00            
ATOM    815  HZ1 LYS X  56      -7.428  15.474  32.844  0.00  0.00            
ATOM    816  HZ2 LYS X  56      -5.797  15.763  32.948  0.00  0.00            
ATOM    817  HZ3 LYS X  56      -6.584  15.781  31.470  0.00  0.00            
ATOM    818  C   LYS X  56      -1.418  14.788  27.917  0.00  0.00            
ATOM    819  O   LYS X  56      -0.745  15.719  28.268  0.00  0.00            
ATOM    820  N   LEU X  57      -0.897  13.796  27.143  0.00  0.00            
ATOM    821  H   LEU X  57      -1.585  13.065  27.035  0.00  0.00            
ATOM    822  CA  LEU X  57       0.529  13.642  26.870  0.00  0.00            
ATOM    823  HA  LEU X  57       1.032  13.501  27.826  0.00  0.00            
ATOM    824  CB  LEU X  57       0.479  12.288  26.132  0.00  0.00            
ATOM    825  HB2 LEU X  57       0.112  11.524  26.820  0.00  0.00            
ATOM    826  HB3 LEU X  57      -0.204  12.344  25.281  0.00  0.00            
ATOM    827  CG  LEU X  57       1.852  11.722  25.749  0.00  0.00            
ATOM    828  HG  LEU X  57       2.434  12.439  25.166  0.00  0.00            
ATOM    829  CD1 LEU X  57       2.592  11.217  26.986  0.00  0.00            
ATOM    830 HD11 LEU X  57       3.608  10.921  26.715  0.00  0.00            
ATOM    831 HD12 LEU X  57       2.683  11.990  27.752  0.00  0.00            
ATOM    832 HD13 LEU X  57       2.205  10.328  27.489  0.00  0.00            
ATOM    833  CD2 LEU X  57       1.703  10.472  24.887  0.00  0.00            
ATOM    834 HD21 LEU X  57       0.899  10.721  24.191  0.00  0.00            
ATOM    835 HD22 LEU X  57       2.509  10.317  24.168  0.00  0.00            
ATOM    836 HD23 LEU X  57       1.462   9.562  25.439  0.00  0.00            
ATOM    837  C   LEU X  57       1.200  14.740  25.959  0.00  0.00            
ATOM    838  O   LEU X  57       2.222  15.310  26.304  0.00  0.00            
ATOM    839  N   THR X  58       0.510  15.112  24.857  0.00  0.00            
ATOM    840  H   THR X  58      -0.369  14.620  24.780  0.00  0.00            
ATOM    841  CA  THR X  58       0.983  16.053  23.870  0.00  0.00            
ATOM    842  HA  THR X  58       2.050  15.837  23.807  0.00  0.00            
ATOM    843  CB  THR X  58       0.472  15.785  22.512  0.00  0.00            
ATOM    844  HB  THR X  58       1.018  16.404  21.800  0.00  0.00            
ATOM    845  CG2 THR X  58       0.854  14.411  22.043  0.00  0.00            
ATOM    846 HG21 THR X  58       0.331  14.083  21.142  0.00  0.00            
ATOM    847 HG22 THR X  58       1.921  14.343  21.821  0.00  0.00            
ATOM    848 HG23 THR X  58       0.520  13.756  22.850  0.00  0.00            
ATOM    849  OG1 THR X  58      -0.978  15.685  22.440  0.00  0.00            
ATOM    850  HG1 THR X  58      -1.324  15.005  23.045  0.00  0.00            
ATOM    851  C   THR X  58       0.790  17.520  24.146  0.00  0.00            
ATOM    852  O   THR X  58       1.363  18.400  23.549  0.00  0.00            
ATOM    853  N   ARG X  59       0.149  17.844  25.234  0.00  0.00            
ATOM    854  H   ARG X  59      -0.183  17.052  25.766  0.00  0.00            
ATOM    855  CA  ARG X  59      -0.068  19.167  25.865  0.00  0.00            
ATOM    856  HA  ARG X  59      -0.745  19.677  25.179  0.00  0.00            
ATOM    857  CB  ARG X  59      -0.830  19.207  27.161  0.00  0.00            
ATOM    858  HB2 ARG X  59      -0.344  18.596  27.925  0.00  0.00            
ATOM    859  HB3 ARG X  59      -0.802  20.236  27.523  0.00  0.00            
ATOM    860  CG  ARG X  59      -2.249  18.573  27.012  0.00  0.00            
ATOM    861  HG2 ARG X  59      -2.529  18.806  25.982  0.00  0.00            
ATOM    862  HG3 ARG X  59      -2.170  17.483  27.027  0.00  0.00            
ATOM    863  CD  ARG X  59      -3.290  18.995  28.066  0.00  0.00            
ATOM    864  HD2 ARG X  59      -2.914  18.754  29.060  0.00  0.00            
ATOM    865  HD3 ARG X  59      -3.270  20.083  28.017  0.00  0.00            
ATOM    866  NE  ARG X  59      -4.604  18.404  27.926  0.00  0.00            
ATOM    867  HE  ARG X  59      -4.756  17.946  27.039  0.00  0.00            
ATOM    868  CZ  ARG X  59      -5.451  18.311  28.908  0.00  0.00            
ATOM    869  NH1 ARG X  59      -5.310  18.874  30.060  0.00  0.00            
ATOM    870 HH11 ARG X  59      -5.010  19.836  30.130  0.00  0.00            
ATOM    871 HH12 ARG X  59      -6.052  18.709  30.726  0.00  0.00            
ATOM    872  NH2 ARG X  59      -6.520  17.704  28.848  0.00  0.00            
ATOM    873 HH21 ARG X  59      -6.909  17.506  27.937  0.00  0.00            
ATOM    874 HH22 ARG X  59      -7.142  17.591  29.635  0.00  0.00            
ATOM    875  C   ARG X  59       1.216  19.876  26.037  0.00  0.00            
ATOM    876  O   ARG X  59       2.020  19.355  26.791  0.00  0.00            
ATOM    877  N   GLY X  60       1.494  20.998  25.373  0.00  0.00            
ATOM    878  H   GLY X  60       0.834  21.484  24.782  0.00  0.00            
ATOM    879  CA  GLY X  60       2.816  21.645  25.629  0.00  0.00            
ATOM    880  HA2 GLY X  60       2.961  22.501  24.970  0.00  0.00            
ATOM    881  HA3 GLY X  60       2.901  22.116  26.609  0.00  0.00            
ATOM    882  C   GLY X  60       4.055  20.723  25.426  0.00  0.00            
ATOM    883  O   GLY X  60       5.091  21.032  26.018  0.00  0.00            
ATOM    884  N   LEU X  61       3.917  19.611  24.681  0.00  0.00            
ATOM    885  H   LEU X  61       2.968  19.423  24.388  0.00  0.00            
ATOM    886  CA  LEU X  61       5.007  18.803  24.216  0.00  0.00            
ATOM    887  HA  LEU X  61       5.922  19.299  24.542  0.00  0.00            
ATOM    888  CB  LEU X  61       5.009  17.370  24.832  0.00  0.00            
ATOM    889  HB2 LEU X  61       4.890  17.320  25.917  0.00  0.00            
ATOM    890  HB3 LEU X  61       4.152  16.803  24.464  0.00  0.00            
ATOM    891  CG  LEU X  61       6.188  16.488  24.466  0.00  0.00            
ATOM    892  HG  LEU X  61       6.424  16.607  23.406  0.00  0.00            
ATOM    893  CD1 LEU X  61       7.393  16.972  25.221  0.00  0.00            
ATOM    894 HD11 LEU X  61       8.402  16.742  24.873  0.00  0.00            
ATOM    895 HD12 LEU X  61       7.414  18.060  25.310  0.00  0.00            
ATOM    896 HD13 LEU X  61       7.407  16.529  26.219  0.00  0.00            
ATOM    897  CD2 LEU X  61       5.872  15.028  24.875  0.00  0.00            
ATOM    898 HD21 LEU X  61       4.966  14.680  24.374  0.00  0.00            
ATOM    899 HD22 LEU X  61       6.680  14.365  24.558  0.00  0.00            
ATOM    900 HD23 LEU X  61       5.628  15.053  25.939  0.00  0.00            
ATOM    901  C   LEU X  61       5.112  18.840  22.725  0.00  0.00            
ATOM    902  O   LEU X  61       6.149  19.051  22.113  0.00  0.00            
ATOM    903  N   GLY X  62       3.891  18.774  22.089  0.00  0.00            
ATOM    904  H   GLY X  62       3.099  18.454  22.627  0.00  0.00            
ATOM    905  CA  GLY X  62       3.931  18.350  20.716  0.00  0.00            
ATOM    906  HA2 GLY X  62       2.957  18.621  20.309  0.00  0.00            
ATOM    907  HA3 GLY X  62       4.709  18.878  20.165  0.00  0.00            
ATOM    908  C   GLY X  62       4.220  16.849  20.423  0.00  0.00            
ATOM    909  O   GLY X  62       4.241  16.095  21.365  0.00  0.00            
ATOM    910  N   ALA X  63       4.404  16.439  19.149  0.00  0.00            
ATOM    911  H   ALA X  63       4.028  17.052  18.439  0.00  0.00            
ATOM    912  CA  ALA X  63       5.006  15.146  18.822  0.00  0.00            
ATOM    913  HA  ALA X  63       5.448  14.836  19.769  0.00  0.00            
ATOM    914  CB  ALA X  63       3.891  14.230  18.417  0.00  0.00            
ATOM    915  HB1 ALA X  63       4.390  13.297  18.148  0.00  0.00            
ATOM    916  HB2 ALA X  63       3.191  13.986  19.219  0.00  0.00            
ATOM    917  HB3 ALA X  63       3.324  14.495  17.522  0.00  0.00            
ATOM    918  C   ALA X  63       6.162  15.124  17.850  0.00  0.00            
ATOM    919  O   ALA X  63       6.565  14.071  17.436  0.00  0.00            
ATOM    920  N   GLY X  64       6.669  16.292  17.284  0.00  0.00            
ATOM    921  H   GLY X  64       6.504  17.151  17.789  0.00  0.00            
ATOM    922  CA  GLY X  64       7.553  16.285  16.129  0.00  0.00            
ATOM    923  HA2 GLY X  64       7.247  15.534  15.401  0.00  0.00            
ATOM    924  HA3 GLY X  64       7.546  17.248  15.619  0.00  0.00            
ATOM    925  C   GLY X  64       8.999  16.032  16.530  0.00  0.00            
ATOM    926  O   GLY X  64       9.244  15.958  17.720  0.00  0.00            
ATOM    927  N   ALA X  65       9.840  15.624  15.552  0.00  0.00            
ATOM    928  H   ALA X  65       9.452  15.619  14.620  0.00  0.00            
ATOM    929  CA  ALA X  65      11.266  15.315  15.644  0.00  0.00            
ATOM    930  HA  ALA X  65      11.523  15.078  14.612  0.00  0.00            
ATOM    931  CB  ALA X  65      11.922  16.642  15.971  0.00  0.00            
ATOM    932  HB1 ALA X  65      11.388  17.404  15.399  0.00  0.00            
ATOM    933  HB2 ALA X  65      11.824  16.982  17.003  0.00  0.00            
ATOM    934  HB3 ALA X  65      12.963  16.690  15.645  0.00  0.00            
ATOM    935  C   ALA X  65      11.613  14.143  16.493  0.00  0.00            
ATOM    936  O   ALA X  65      12.799  13.865  16.665  0.00  0.00            
ATOM    937  N   ASN X  66      10.664  13.470  17.151  0.00  0.00            
ATOM    938  H   ASN X  66       9.765  13.920  17.245  0.00  0.00            
ATOM    939  CA  ASN X  66      10.911  12.246  17.985  0.00  0.00            
ATOM    940  HA  ASN X  66      11.862  11.828  17.657  0.00  0.00            
ATOM    941  CB  ASN X  66      10.952  12.659  19.494  0.00  0.00            
ATOM    942  HB2 ASN X  66      11.822  13.297  19.662  0.00  0.00            
ATOM    943  HB3 ASN X  66      10.113  13.324  19.709  0.00  0.00            
ATOM    944  CG  ASN X  66      11.168  11.469  20.425  0.00  0.00            
ATOM    945  OD1 ASN X  66      11.373  10.341  20.025  0.00  0.00            
ATOM    946  ND2 ASN X  66      11.121  11.599  21.749  0.00  0.00            
ATOM    947 HD21 ASN X  66      11.539  10.804  22.211  0.00  0.00            
ATOM    948 HD22 ASN X  66      11.096  12.533  22.132  0.00  0.00            
ATOM    949  C   ASN X  66       9.720  11.219  17.889  0.00  0.00            
ATOM    950  O   ASN X  66       8.654  11.485  18.280  0.00  0.00            
ATOM    951  N   PRO X  67       9.873  10.095  17.136  0.00  0.00            
ATOM    952  CD  PRO X  67      11.112   9.618  16.522  0.00  0.00            
ATOM    953  HD2 PRO X  67      11.898   9.664  17.275  0.00  0.00            
ATOM    954  HD3 PRO X  67      11.442  10.179  15.648  0.00  0.00            
ATOM    955  CG  PRO X  67      10.902   8.186  16.083  0.00  0.00            
ATOM    956  HG2 PRO X  67      11.089   7.514  16.924  0.00  0.00            
ATOM    957  HG3 PRO X  67      11.440   7.990  15.154  0.00  0.00            
ATOM    958  CB  PRO X  67       9.324   8.210  15.806  0.00  0.00            
ATOM    959  HB2 PRO X  67       8.859   7.224  15.875  0.00  0.00            
ATOM    960  HB3 PRO X  67       9.029   8.665  14.858  0.00  0.00            
ATOM    961  CA  PRO X  67       8.826   9.086  16.869  0.00  0.00            
ATOM    962  HA  PRO X  67       7.909   9.504  16.455  0.00  0.00            
ATOM    963  C   PRO X  67       8.281   8.504  18.158  0.00  0.00            
ATOM    964  O   PRO X  67       7.206   7.902  18.131  0.00  0.00            
ATOM    965  N   GLU X  68       9.007   8.515  19.275  0.00  0.00            
ATOM    966  H   GLU X  68       9.952   8.868  19.223  0.00  0.00            
ATOM    967  CA  GLU X  68       8.574   7.834  20.478  0.00  0.00            
ATOM    968  HA  GLU X  68       8.255   6.838  20.170  0.00  0.00            
ATOM    969  CB  GLU X  68       9.768   7.424  21.418  0.00  0.00            
ATOM    970  HB2 GLU X  68      10.223   8.314  21.859  0.00  0.00            
ATOM    971  HB3 GLU X  68       9.320   6.934  22.285  0.00  0.00            
ATOM    972  CG  GLU X  68      10.740   6.409  20.835  0.00  0.00            
ATOM    973  HG2 GLU X  68      10.166   5.614  20.355  0.00  0.00            
ATOM    974  HG3 GLU X  68      11.435   6.899  20.151  0.00  0.00            
ATOM    975  CD  GLU X  68      11.534   5.878  21.985  0.00  0.00            
ATOM    976  OE1 GLU X  68      11.244   4.671  22.334  0.00  0.00            
ATOM    977  OE2 GLU X  68      12.228   6.671  22.685  0.00  0.00            
ATOM    978  C   GLU X  68       7.364   8.519  21.183  0.00  0.00            
ATOM    979  O   GLU X  68       6.636   7.879  21.948  0.00  0.00            
ATOM    980  N   ILE X  69       7.099   9.819  20.985  0.00  0.00            
ATOM    981  H   ILE X  69       7.714  10.330  20.368  0.00  0.00            
ATOM    982  CA  ILE X  69       5.921  10.580  21.534  0.00  0.00            
ATOM    983  HA  ILE X  69       5.824  10.487  22.616  0.00  0.00            
ATOM    984  CB  ILE X  69       6.110  12.120  21.219  0.00  0.00            
ATOM    985  HB  ILE X  69       5.910  12.262  20.155  0.00  0.00            
ATOM    986  CG2 ILE X  69       5.115  12.854  22.070  0.00  0.00            
ATOM    987 HG21 ILE X  69       5.306  13.929  22.026  0.00  0.00            
ATOM    988 HG22 ILE X  69       4.107  12.623  21.719  0.00  0.00            
ATOM    989 HG23 ILE X  69       5.082  12.528  23.111  0.00  0.00            
ATOM    990  CG1 ILE X  69       7.514  12.750  21.619  0.00  0.00            
ATOM    991 HG12 ILE X  69       7.618  12.668  22.702  0.00  0.00            
ATOM    992 HG13 ILE X  69       8.289  12.079  21.242  0.00  0.00            
ATOM    993  CD1 ILE X  69       7.781  14.173  21.099  0.00  0.00            
ATOM    994 HD11 ILE X  69       7.713  14.233  20.011  0.00  0.00            
ATOM    995 HD12 ILE X  69       7.225  14.966  21.604  0.00  0.00            
ATOM    996 HD13 ILE X  69       8.852  14.348  21.218  0.00  0.00            
ATOM    997  C   ILE X  69       4.668  10.047  20.913  0.00  0.00            
ATOM    998  O   ILE X  69       3.806   9.598  21.696  0.00  0.00            
ATOM    999  N   GLY X  70       4.564   9.987  19.579  0.00  0.00            
ATOM   1000  H   GLY X  70       5.305  10.516  19.141  0.00  0.00            
ATOM   1001  CA  GLY X  70       3.470   9.299  18.840  0.00  0.00            
ATOM   1002  HA2 GLY X  70       2.510   9.698  19.168  0.00  0.00            
ATOM   1003  HA3 GLY X  70       3.483   9.568  17.783  0.00  0.00            
ATOM   1004  C   GLY X  70       3.442   7.785  18.945  0.00  0.00            
ATOM   1005  O   GLY X  70       2.419   7.179  18.759  0.00  0.00            
ATOM   1006  N   LYS X  71       4.566   7.155  19.269  0.00  0.00            
ATOM   1007  H   LYS X  71       5.411   7.701  19.362  0.00  0.00            
ATOM   1008  CA  LYS X  71       4.483   5.730  19.740  0.00  0.00            
ATOM   1009  HA  LYS X  71       3.919   5.164  18.999  0.00  0.00            
ATOM   1010  CB  LYS X  71       5.836   5.123  19.855  0.00  0.00            
ATOM   1011  HB2 LYS X  71       6.423   5.421  18.984  0.00  0.00            
ATOM   1012  HB3 LYS X  71       6.380   5.407  20.758  0.00  0.00            
ATOM   1013  CG  LYS X  71       5.808   3.642  19.870  0.00  0.00            
ATOM   1014  HG2 LYS X  71       5.192   3.284  20.697  0.00  0.00            
ATOM   1015  HG3 LYS X  71       5.391   3.372  18.898  0.00  0.00            
ATOM   1016  CD  LYS X  71       7.232   2.913  19.907  0.00  0.00            
ATOM   1017  HD2 LYS X  71       7.004   1.846  19.865  0.00  0.00            
ATOM   1018  HD3 LYS X  71       7.867   3.135  19.047  0.00  0.00            
ATOM   1019  CE  LYS X  71       8.104   3.504  21.051  0.00  0.00            
ATOM   1020  HE2 LYS X  71       8.427   4.464  20.648  0.00  0.00            
ATOM   1021  HE3 LYS X  71       7.567   3.542  21.999  0.00  0.00            
ATOM   1022  NZ  LYS X  71       9.343   2.675  21.181  0.00  0.00            
ATOM   1023  HZ1 LYS X  71       9.359   1.844  21.754  0.00  0.00            
ATOM   1024  HZ2 LYS X  71       9.579   2.491  20.216  0.00  0.00            
ATOM   1025  HZ3 LYS X  71      10.131   3.198  21.537  0.00  0.00            
ATOM   1026  C   LYS X  71       3.673   5.746  21.064  0.00  0.00            
ATOM   1027  O   LYS X  71       2.628   5.083  21.134  0.00  0.00            
ATOM   1028  N   LYS X  72       4.194   6.447  22.079  0.00  0.00            
ATOM   1029  H   LYS X  72       4.980   7.058  21.910  0.00  0.00            
ATOM   1030  CA  LYS X  72       3.505   6.497  23.438  0.00  0.00            
ATOM   1031  HA  LYS X  72       3.394   5.463  23.766  0.00  0.00            
ATOM   1032  CB  LYS X  72       4.331   7.451  24.385  0.00  0.00            
ATOM   1033  HB2 LYS X  72       5.337   7.032  24.327  0.00  0.00            
ATOM   1034  HB3 LYS X  72       4.351   8.473  24.000  0.00  0.00            
ATOM   1035  CG  LYS X  72       3.830   7.333  25.861  0.00  0.00            
ATOM   1036  HG2 LYS X  72       4.525   7.951  26.434  0.00  0.00            
ATOM   1037  HG3 LYS X  72       2.796   7.659  25.991  0.00  0.00            
ATOM   1038  CD  LYS X  72       3.769   5.897  26.316  0.00  0.00            
ATOM   1039  HD2 LYS X  72       2.930   5.395  25.830  0.00  0.00            
ATOM   1040  HD3 LYS X  72       4.574   5.291  25.895  0.00  0.00            
ATOM   1041  CE  LYS X  72       3.977   5.751  27.798  0.00  0.00            
ATOM   1042  HE2 LYS X  72       5.038   5.812  28.039  0.00  0.00            
ATOM   1043  HE3 LYS X  72       3.479   6.539  28.364  0.00  0.00            
ATOM   1044  NZ  LYS X  72       3.451   4.475  28.257  0.00  0.00            
ATOM   1045  HZ1 LYS X  72       3.453   3.757  27.546  0.00  0.00            
ATOM   1046  HZ2 LYS X  72       4.008   4.163  29.039  0.00  0.00            
ATOM   1047  HZ3 LYS X  72       2.524   4.563  28.646  0.00  0.00            
ATOM   1048  C   LYS X  72       2.003   7.078  23.410  0.00  0.00            
ATOM   1049  O   LYS X  72       1.109   6.529  24.031  0.00  0.00            
ATOM   1050  N   ALA X  73       1.642   7.941  22.452  0.00  0.00            
ATOM   1051  H   ALA X  73       2.270   8.452  21.848  0.00  0.00            
ATOM   1052  CA  ALA X  73       0.242   8.407  22.324  0.00  0.00            
ATOM   1053  HA  ALA X  73      -0.122   8.652  23.322  0.00  0.00            
ATOM   1054  CB  ALA X  73       0.242   9.755  21.660  0.00  0.00            
ATOM   1055  HB1 ALA X  73       1.185  10.243  21.916  0.00  0.00            
ATOM   1056  HB2 ALA X  73       0.351   9.549  20.593  0.00  0.00            
ATOM   1057  HB3 ALA X  73      -0.695  10.314  21.640  0.00  0.00            
ATOM   1058  C   ALA X  73      -0.772   7.356  21.834  0.00  0.00            
ATOM   1059  O   ALA X  73      -1.871   7.331  22.326  0.00  0.00            
ATOM   1060  N   ALA X  74      -0.341   6.526  20.896  0.00  0.00            
ATOM   1061  H   ALA X  74       0.623   6.543  20.595  0.00  0.00            
ATOM   1062  CA  ALA X  74      -1.178   5.432  20.362  0.00  0.00            
ATOM   1063  HA  ALA X  74      -2.196   5.763  20.156  0.00  0.00            
ATOM   1064  CB  ALA X  74      -0.600   4.970  19.000  0.00  0.00            
ATOM   1065  HB1 ALA X  74      -0.581   5.790  18.279  0.00  0.00            
ATOM   1066  HB2 ALA X  74       0.390   4.519  19.098  0.00  0.00            
ATOM   1067  HB3 ALA X  74      -1.294   4.238  18.582  0.00  0.00            
ATOM   1068  C   ALA X  74      -1.269   4.137  21.276  0.00  0.00            
ATOM   1069  O   ALA X  74      -2.411   3.645  21.491  0.00  0.00            
ATOM   1070  N   GLU X  75      -0.239   3.737  21.978  0.00  0.00            
ATOM   1071  H   GLU X  75       0.620   4.223  21.765  0.00  0.00            
ATOM   1072  CA  GLU X  75      -0.258   2.759  23.128  0.00  0.00            
ATOM   1073  HA  GLU X  75      -0.751   1.914  22.646  0.00  0.00            
ATOM   1074  CB  GLU X  75       1.078   2.163  23.551  0.00  0.00            
ATOM   1075  HB2 GLU X  75       0.832   1.449  24.340  0.00  0.00            
ATOM   1076  HB3 GLU X  75       1.571   1.612  22.747  0.00  0.00            
ATOM   1077  CG  GLU X  75       2.156   3.164  24.160  0.00  0.00            
ATOM   1078  HG2 GLU X  75       2.768   3.540  23.337  0.00  0.00            
ATOM   1079  HG3 GLU X  75       1.697   4.042  24.617  0.00  0.00            
ATOM   1080  CD  GLU X  75       2.978   2.480  25.221  0.00  0.00            
ATOM   1081  OE1 GLU X  75       4.000   1.793  24.951  0.00  0.00            
ATOM   1082  OE2 GLU X  75       2.707   2.754  26.381  0.00  0.00            
ATOM   1083  C   GLU X  75      -1.114   3.283  24.268  0.00  0.00            
ATOM   1084  O   GLU X  75      -1.836   2.484  24.879  0.00  0.00            
ATOM   1085  N   GLU X  76      -1.013   4.589  24.653  0.00  0.00            
ATOM   1086  H   GLU X  76      -0.168   5.117  24.491  0.00  0.00            
ATOM   1087  CA  GLU X  76      -1.835   5.099  25.780  0.00  0.00            
ATOM   1088  HA  GLU X  76      -1.730   4.375  26.589  0.00  0.00            
ATOM   1089  CB  GLU X  76      -1.307   6.414  26.215  0.00  0.00            
ATOM   1090  HB2 GLU X  76      -1.324   7.131  25.391  0.00  0.00            
ATOM   1091  HB3 GLU X  76      -2.021   6.896  26.886  0.00  0.00            
ATOM   1092  CG  GLU X  76       0.078   6.476  27.030  0.00  0.00            
ATOM   1093  HG2 GLU X  76       0.816   6.061  26.339  0.00  0.00            
ATOM   1094  HG3 GLU X  76       0.455   7.487  27.199  0.00  0.00            
ATOM   1095  CD  GLU X  76       0.070   5.697  28.328  0.00  0.00            
ATOM   1096  OE1 GLU X  76       0.777   4.703  28.483  0.00  0.00            
ATOM   1097  OE2 GLU X  76      -0.468   6.297  29.279  0.00  0.00            
ATOM   1098  C   GLU X  76      -3.307   5.130  25.524  0.00  0.00            
ATOM   1099  O   GLU X  76      -4.076   5.040  26.456  0.00  0.00            
ATOM   1100  N   SER X  77      -3.634   5.102  24.251  0.00  0.00            
ATOM   1101  H   SER X  77      -2.862   4.882  23.639  0.00  0.00            
ATOM   1102  CA  SER X  77      -4.953   5.263  23.585  0.00  0.00            
ATOM   1103  HA  SER X  77      -5.823   5.523  24.188  0.00  0.00            
ATOM   1104  CB  SER X  77      -4.819   6.361  22.597  0.00  0.00            
ATOM   1105  HB2 SER X  77      -4.064   6.236  21.821  0.00  0.00            
ATOM   1106  HB3 SER X  77      -5.770   6.443  22.070  0.00  0.00            
ATOM   1107  OG  SER X  77      -4.498   7.576  23.318  0.00  0.00            
ATOM   1108  HG  SER X  77      -3.553   7.593  23.081  0.00  0.00            
ATOM   1109  C   SER X  77      -5.495   3.956  22.888  0.00  0.00            
ATOM   1110  O   SER X  77      -6.300   4.045  21.998  0.00  0.00            
ATOM   1111  N   ARG X  78      -5.108   2.759  23.318  0.00  0.00            
ATOM   1112  H   ARG X  78      -4.378   2.708  24.014  0.00  0.00            
ATOM   1113  CA  ARG X  78      -5.613   1.578  22.650  0.00  0.00            
ATOM   1114  HA  ARG X  78      -5.384   1.675  21.589  0.00  0.00            
ATOM   1115  CB  ARG X  78      -4.728   0.339  23.029  0.00  0.00            
ATOM   1116  HB2 ARG X  78      -3.693   0.531  22.742  0.00  0.00            
ATOM   1117  HB3 ARG X  78      -4.676   0.410  24.118  0.00  0.00            
ATOM   1118  CG  ARG X  78      -5.360  -0.919  22.574  0.00  0.00            
ATOM   1119  HG2 ARG X  78      -6.251  -1.155  23.160  0.00  0.00            
ATOM   1120  HG3 ARG X  78      -5.622  -0.740  21.529  0.00  0.00            
ATOM   1121  CD  ARG X  78      -4.428  -2.084  22.792  0.00  0.00            
ATOM   1122  HD2 ARG X  78      -3.513  -1.970  22.210  0.00  0.00            
ATOM   1123  HD3 ARG X  78      -4.082  -2.163  23.823  0.00  0.00            
ATOM   1124  NE  ARG X  78      -5.153  -3.284  22.458  0.00  0.00            
ATOM   1125  HE  ARG X  78      -6.145  -3.112  22.383  0.00  0.00            
ATOM   1126  CZ  ARG X  78      -4.765  -4.596  22.248  0.00  0.00            
ATOM   1127  NH1 ARG X  78      -3.555  -4.863  22.443  0.00  0.00            
ATOM   1128 HH11 ARG X  78      -3.034  -4.114  22.876  0.00  0.00            
ATOM   1129 HH12 ARG X  78      -3.262  -5.816  22.280  0.00  0.00            
ATOM   1130  NH2 ARG X  78      -5.510  -5.460  21.696  0.00  0.00            
ATOM   1131 HH21 ARG X  78      -6.425  -5.265  21.314  0.00  0.00            
ATOM   1132 HH22 ARG X  78      -5.173  -6.412  21.672  0.00  0.00            
ATOM   1133  C   ARG X  78      -7.129   1.308  22.642  0.00  0.00            
ATOM   1134  O   ARG X  78      -7.563   0.985  21.563  0.00  0.00            
ATOM   1135  N   GLU X  79      -7.889   1.642  23.674  0.00  0.00            
ATOM   1136  H   GLU X  79      -7.527   1.651  24.617  0.00  0.00            
ATOM   1137  CA  GLU X  79      -9.320   1.353  23.677  0.00  0.00            
ATOM   1138  HA  GLU X  79      -9.566   0.326  23.406  0.00  0.00            
ATOM   1139  CB  GLU X  79      -9.799   1.539  25.086  0.00  0.00            
ATOM   1140  HB2 GLU X  79     -10.838   1.205  25.113  0.00  0.00            
ATOM   1141  HB3 GLU X  79      -9.246   0.836  25.712  0.00  0.00            
ATOM   1142  CG  GLU X  79      -9.863   2.928  25.648  0.00  0.00            
ATOM   1143  HG2 GLU X  79      -8.893   3.430  25.665  0.00  0.00            
ATOM   1144  HG3 GLU X  79     -10.337   3.654  24.984  0.00  0.00            
ATOM   1145  CD  GLU X  79     -10.523   2.888  27.010  0.00  0.00            
ATOM   1146  OE1 GLU X  79     -11.640   3.438  27.185  0.00  0.00            
ATOM   1147  OE2 GLU X  79     -10.087   2.262  28.022  0.00  0.00            
ATOM   1148  C   GLU X  79     -10.081   2.247  22.676  0.00  0.00            
ATOM   1149  O   GLU X  79     -11.276   1.958  22.514  0.00  0.00            
ATOM   1150  N   GLN X  80      -9.398   3.248  22.109  0.00  0.00            
ATOM   1151  H   GLN X  80      -8.423   3.390  22.331  0.00  0.00            
ATOM   1152  CA  GLN X  80      -9.880   4.167  21.122  0.00  0.00            
ATOM   1153  HA  GLN X  80     -10.968   4.221  21.103  0.00  0.00            
ATOM   1154  CB  GLN X  80      -9.297   5.518  21.459  0.00  0.00            
ATOM   1155  HB2 GLN X  80      -8.214   5.381  21.481  0.00  0.00            
ATOM   1156  HB3 GLN X  80      -9.547   6.238  20.677  0.00  0.00            
ATOM   1157  CG  GLN X  80      -9.732   6.153  22.831  0.00  0.00            
ATOM   1158  HG2 GLN X  80     -10.814   6.293  22.850  0.00  0.00            
ATOM   1159  HG3 GLN X  80      -9.534   5.465  23.656  0.00  0.00            
ATOM   1160  CD  GLN X  80      -9.043   7.473  23.001  0.00  0.00            
ATOM   1161  OE1 GLN X  80      -9.049   8.406  22.291  0.00  0.00            
ATOM   1162  NE2 GLN X  80      -8.367   7.732  24.131  0.00  0.00            
ATOM   1163 HE21 GLN X  80      -7.953   8.642  24.270  0.00  0.00            
ATOM   1164 HE22 GLN X  80      -8.324   6.977  24.801  0.00  0.00            
ATOM   1165  C   GLN X  80      -9.537   3.718  19.660  0.00  0.00            
ATOM   1166  O   GLN X  80     -10.481   3.696  18.891  0.00  0.00            
ATOM   1167  N   ILE X  81      -8.237   3.451  19.347  0.00  0.00            
ATOM   1168  H   ILE X  81      -7.541   3.382  20.076  0.00  0.00            
ATOM   1169  CA  ILE X  81      -7.896   3.063  18.008  0.00  0.00            
ATOM   1170  HA  ILE X  81      -8.144   3.831  17.275  0.00  0.00            
ATOM   1171  CB  ILE X  81      -6.307   2.851  17.842  0.00  0.00            
ATOM   1172  HB  ILE X  81      -6.016   2.081  18.559  0.00  0.00            
ATOM   1173  CG2 ILE X  81      -5.938   2.354  16.431  0.00  0.00            
ATOM   1174 HG21 ILE X  81      -4.965   2.723  16.101  0.00  0.00            
ATOM   1175 HG22 ILE X  81      -5.933   1.262  16.467  0.00  0.00            
ATOM   1176 HG23 ILE X  81      -6.733   2.709  15.772  0.00  0.00            
ATOM   1177  CG1 ILE X  81      -5.616   4.255  18.112  0.00  0.00            
ATOM   1178 HG12 ILE X  81      -5.719   4.819  17.183  0.00  0.00            
ATOM   1179 HG13 ILE X  81      -6.136   4.827  18.884  0.00  0.00            
ATOM   1180  CD1 ILE X  81      -4.162   4.202  18.483  0.00  0.00            
ATOM   1181 HD11 ILE X  81      -3.920   3.271  19.000  0.00  0.00            
ATOM   1182 HD12 ILE X  81      -3.520   4.195  17.599  0.00  0.00            
ATOM   1183 HD13 ILE X  81      -3.960   5.113  19.050  0.00  0.00            
ATOM   1184  C   ILE X  81      -8.510   1.635  17.714  0.00  0.00            
ATOM   1185  O   ILE X  81      -9.034   1.361  16.689  0.00  0.00            
ATOM   1186  N   GLU X  82      -8.495   0.749  18.739  0.00  0.00            
ATOM   1187  H   GLU X  82      -8.035   1.129  19.555  0.00  0.00            
ATOM   1188  CA  GLU X  82      -8.980  -0.645  18.663  0.00  0.00            
ATOM   1189  HA  GLU X  82      -8.541  -1.140  17.797  0.00  0.00            
ATOM   1190  CB  GLU X  82      -8.567  -1.380  19.905  0.00  0.00            
ATOM   1191  HB2 GLU X  82      -7.480  -1.454  19.972  0.00  0.00            
ATOM   1192  HB3 GLU X  82      -8.818  -0.936  20.871  0.00  0.00            
ATOM   1193  CG  GLU X  82      -9.128  -2.849  19.955  0.00  0.00            
ATOM   1194  HG2 GLU X  82     -10.196  -2.906  20.172  0.00  0.00            
ATOM   1195  HG3 GLU X  82      -8.966  -3.298  18.973  0.00  0.00            
ATOM   1196  CD  GLU X  82      -8.370  -3.815  20.926  0.00  0.00            
ATOM   1197  OE1 GLU X  82      -8.226  -5.022  20.571  0.00  0.00            
ATOM   1198  OE2 GLU X  82      -8.011  -3.305  21.985  0.00  0.00            
ATOM   1199  C   GLU X  82     -10.513  -0.599  18.461  0.00  0.00            
ATOM   1200  O   GLU X  82     -11.091  -1.356  17.739  0.00  0.00            
ATOM   1201  N   ASP X  83     -11.283   0.297  19.151  0.00  0.00            
ATOM   1202  H   ASP X  83     -10.814   0.865  19.842  0.00  0.00            
ATOM   1203  CA  ASP X  83     -12.698   0.462  18.834  0.00  0.00            
ATOM   1204  HA  ASP X  83     -13.203  -0.502  18.770  0.00  0.00            
ATOM   1205  CB  ASP X  83     -13.360   1.357  19.916  0.00  0.00            
ATOM   1206  HB2 ASP X  83     -13.066   1.009  20.908  0.00  0.00            
ATOM   1207  HB3 ASP X  83     -12.972   2.372  19.809  0.00  0.00            
ATOM   1208  CG  ASP X  83     -14.854   1.313  19.792  0.00  0.00            
ATOM   1209  OD1 ASP X  83     -15.535   0.648  20.563  0.00  0.00            
ATOM   1210  OD2 ASP X  83     -15.437   1.734  18.836  0.00  0.00            
ATOM   1211  C   ASP X  83     -12.920   0.991  17.397  0.00  0.00            
ATOM   1212  O   ASP X  83     -13.663   0.463  16.615  0.00  0.00            
ATOM   1213  N   ALA X  84     -12.197   2.097  16.990  0.00  0.00            
ATOM   1214  H   ALA X  84     -11.778   2.692  17.691  0.00  0.00            
ATOM   1215  CA  ALA X  84     -12.130   2.474  15.538  0.00  0.00            
ATOM   1216  HA  ALA X  84     -13.025   2.996  15.201  0.00  0.00            
ATOM   1217  CB  ALA X  84     -11.095   3.531  15.265  0.00  0.00            
ATOM   1218  HB1 ALA X  84     -10.859   3.700  14.212  0.00  0.00            
ATOM   1219  HB2 ALA X  84     -11.381   4.432  15.812  0.00  0.00            
ATOM   1220  HB3 ALA X  84     -10.159   3.229  15.739  0.00  0.00            
ATOM   1221  C   ALA X  84     -11.926   1.377  14.475  0.00  0.00            
ATOM   1222  O   ALA X  84     -12.451   1.478  13.396  0.00  0.00            
ATOM   1223  N   ILE X  85     -11.264   0.236  14.816  0.00  0.00            
ATOM   1224  H   ILE X  85     -11.061  -0.015  15.773  0.00  0.00            
ATOM   1225  CA  ILE X  85     -10.783  -0.787  13.901  0.00  0.00            
ATOM   1226  HA  ILE X  85     -10.806  -0.373  12.893  0.00  0.00            
ATOM   1227  CB  ILE X  85      -9.211  -0.932  14.030  0.00  0.00            
ATOM   1228  HB  ILE X  85      -9.142  -1.041  15.114  0.00  0.00            
ATOM   1229  CG2 ILE X  85      -8.769  -2.199  13.221  0.00  0.00            
ATOM   1230 HG21 ILE X  85      -7.725  -2.458  13.405  0.00  0.00            
ATOM   1231 HG22 ILE X  85      -9.334  -3.091  13.501  0.00  0.00            
ATOM   1232 HG23 ILE X  85      -9.007  -2.059  12.164  0.00  0.00            
ATOM   1233  CG1 ILE X  85      -8.305   0.241  13.620  0.00  0.00            
ATOM   1234 HG12 ILE X  85      -8.384   0.501  12.562  0.00  0.00            
ATOM   1235 HG13 ILE X  85      -8.644   1.074  14.239  0.00  0.00            
ATOM   1236  CD1 ILE X  85      -6.815   0.033  13.912  0.00  0.00            
ATOM   1237 HD11 ILE X  85      -6.595  -0.601  14.773  0.00  0.00            
ATOM   1238 HD12 ILE X  85      -6.490  -0.512  13.023  0.00  0.00            
ATOM   1239 HD13 ILE X  85      -6.255   0.963  14.028  0.00  0.00            
ATOM   1240  C   ILE X  85     -11.624  -2.028  13.915  0.00  0.00            
ATOM   1241  O   ILE X  85     -11.817  -2.515  12.880  0.00  0.00            
ATOM   1242  N   GLN X  86     -11.983  -2.581  15.067  0.00  0.00            
ATOM   1243  H   GLN X  86     -11.571  -2.109  15.859  0.00  0.00            
ATOM   1244  CA  GLN X  86     -12.638  -3.855  15.278  0.00  0.00            
ATOM   1245  HA  GLN X  86     -11.999  -4.682  14.970  0.00  0.00            
ATOM   1246  CB  GLN X  86     -12.803  -4.061  16.822  0.00  0.00            
ATOM   1247  HB2 GLN X  86     -13.111  -5.086  17.042  0.00  0.00            
ATOM   1248  HB3 GLN X  86     -11.789  -3.934  17.207  0.00  0.00            
ATOM   1249  CG  GLN X  86     -13.734  -3.066  17.386  0.00  0.00            
ATOM   1250  HG2 GLN X  86     -13.550  -2.018  17.142  0.00  0.00            
ATOM   1251  HG3 GLN X  86     -14.666  -3.263  16.852  0.00  0.00            
ATOM   1252  CD  GLN X  86     -13.849  -3.206  18.902  0.00  0.00            
ATOM   1253  OE1 GLN X  86     -14.896  -3.449  19.408  0.00  0.00            
ATOM   1254  NE2 GLN X  86     -12.823  -2.947  19.679  0.00  0.00            
ATOM   1255 HE21 GLN X  86     -12.867  -3.258  20.639  0.00  0.00            
ATOM   1256 HE22 GLN X  86     -11.979  -2.601  19.246  0.00  0.00            
ATOM   1257  C   GLN X  86     -13.905  -4.037  14.351  0.00  0.00            
ATOM   1258  O   GLN X  86     -14.650  -3.124  14.183  0.00  0.00            
ATOM   1259  N   GLY X  87     -14.157  -5.233  13.757  0.00  0.00            
ATOM   1260  H   GLY X  87     -13.707  -6.081  14.073  0.00  0.00            
ATOM   1261  CA  GLY X  87     -15.099  -5.422  12.688  0.00  0.00            
ATOM   1262  HA2 GLY X  87     -15.448  -6.455  12.711  0.00  0.00            
ATOM   1263  HA3 GLY X  87     -15.991  -4.840  12.917  0.00  0.00            
ATOM   1264  C   GLY X  87     -14.568  -5.331  11.237  0.00  0.00            
ATOM   1265  O   GLY X  87     -15.175  -5.994  10.378  0.00  0.00            
ATOM   1266  N   ALA X  88     -13.366  -4.768  11.085  0.00  0.00            
ATOM   1267  H   ALA X  88     -13.030  -4.296  11.912  0.00  0.00            
ATOM   1268  CA  ALA X  88     -12.357  -4.876  10.033  0.00  0.00            
ATOM   1269  HA  ALA X  88     -12.736  -4.420   9.119  0.00  0.00            
ATOM   1270  CB  ALA X  88     -11.065  -4.223  10.469  0.00  0.00            
ATOM   1271  HB1 ALA X  88     -10.758  -4.558  11.462  0.00  0.00            
ATOM   1272  HB2 ALA X  88     -10.332  -4.469   9.697  0.00  0.00            
ATOM   1273  HB3 ALA X  88     -11.135  -3.135  10.512  0.00  0.00            
ATOM   1274  C   ALA X  88     -12.040  -6.352   9.658  0.00  0.00            
ATOM   1275  O   ALA X  88     -11.730  -7.135  10.534  0.00  0.00            
ATOM   1276  N   ASP X  89     -12.113  -6.615   8.376  0.00  0.00            
ATOM   1277  H   ASP X  89     -12.411  -5.876   7.755  0.00  0.00            
ATOM   1278  CA  ASP X  89     -11.807  -7.918   7.719  0.00  0.00            
ATOM   1279  HA  ASP X  89     -11.858  -8.603   8.565  0.00  0.00            
ATOM   1280  CB  ASP X  89     -12.870  -8.165   6.622  0.00  0.00            
ATOM   1281  HB2 ASP X  89     -13.781  -7.639   6.915  0.00  0.00            
ATOM   1282  HB3 ASP X  89     -12.510  -7.659   5.723  0.00  0.00            
ATOM   1283  CG  ASP X  89     -13.228  -9.600   6.382  0.00  0.00            
ATOM   1284  OD1 ASP X  89     -12.610 -10.136   5.459  0.00  0.00            
ATOM   1285  OD2 ASP X  89     -14.032 -10.141   7.205  0.00  0.00            
ATOM   1286  C   ASP X  89     -10.315  -7.815   7.181  0.00  0.00            
ATOM   1287  O   ASP X  89      -9.617  -8.795   7.410  0.00  0.00            
ATOM   1288  N   MET X  90     -10.086  -6.754   6.327  0.00  0.00            
ATOM   1289  H   MET X  90     -10.806  -6.052   6.231  0.00  0.00            
ATOM   1290  CA  MET X  90      -8.762  -6.326   5.977  0.00  0.00            
ATOM   1291  HA  MET X  90      -8.111  -6.924   6.616  0.00  0.00            
ATOM   1292  CB  MET X  90      -8.547  -6.688   4.509  0.00  0.00            
ATOM   1293  HB2 MET X  90      -8.949  -7.677   4.279  0.00  0.00            
ATOM   1294  HB3 MET X  90      -9.167  -6.053   3.873  0.00  0.00            
ATOM   1295  CG  MET X  90      -6.981  -6.572   4.155  0.00  0.00            
ATOM   1296  HG2 MET X  90      -6.726  -5.517   4.251  0.00  0.00            
ATOM   1297  HG3 MET X  90      -6.515  -7.248   4.873  0.00  0.00            
ATOM   1298  SD  MET X  90      -6.531  -7.157   2.440  0.00  0.00            
ATOM   1299  CE  MET X  90      -7.479  -6.260   1.305  0.00  0.00            
ATOM   1300  HE1 MET X  90      -7.446  -6.641   0.284  0.00  0.00            
ATOM   1301  HE2 MET X  90      -8.530  -6.334   1.585  0.00  0.00            
ATOM   1302  HE3 MET X  90      -7.177  -5.214   1.247  0.00  0.00            
ATOM   1303  C   MET X  90      -8.455  -4.892   6.409  0.00  0.00            
ATOM   1304  O   MET X  90      -9.326  -4.006   6.407  0.00  0.00            
ATOM   1305  N   VAL X  91      -7.210  -4.606   6.730  0.00  0.00            
ATOM   1306  H   VAL X  91      -6.548  -5.369   6.748  0.00  0.00            
ATOM   1307  CA  VAL X  91      -6.820  -3.192   6.798  0.00  0.00            
ATOM   1308  HA  VAL X  91      -7.660  -2.539   6.564  0.00  0.00            
ATOM   1309  CB  VAL X  91      -6.470  -2.783   8.254  0.00  0.00            
ATOM   1310  HB  VAL X  91      -6.405  -1.694   8.284  0.00  0.00            
ATOM   1311  CG1 VAL X  91      -7.521  -3.117   9.255  0.00  0.00            
ATOM   1312 HG11 VAL X  91      -7.520  -4.185   9.484  0.00  0.00            
ATOM   1313 HG12 VAL X  91      -7.311  -2.587  10.185  0.00  0.00            
ATOM   1314 HG13 VAL X  91      -8.453  -2.746   8.823  0.00  0.00            
ATOM   1315  CG2 VAL X  91      -5.174  -3.260   8.807  0.00  0.00            
ATOM   1316 HG21 VAL X  91      -5.094  -3.092   9.883  0.00  0.00            
ATOM   1317 HG22 VAL X  91      -5.000  -4.328   8.665  0.00  0.00            
ATOM   1318 HG23 VAL X  91      -4.307  -2.754   8.376  0.00  0.00            
ATOM   1319  C   VAL X  91      -5.719  -2.659   5.879  0.00  0.00            
ATOM   1320  O   VAL X  91      -4.809  -3.435   5.645  0.00  0.00            
ATOM   1321  N   PHE X  92      -5.659  -1.389   5.442  0.00  0.00            
ATOM   1322  H   PHE X  92      -6.290  -0.690   5.807  0.00  0.00            
ATOM   1323  CA  PHE X  92      -4.572  -0.804   4.640  0.00  0.00            
ATOM   1324  HA  PHE X  92      -3.780  -1.536   4.485  0.00  0.00            
ATOM   1325  CB  PHE X  92      -5.121  -0.517   3.255  0.00  0.00            
ATOM   1326  HB2 PHE X  92      -5.383  -1.428   2.713  0.00  0.00            
ATOM   1327  HB3 PHE X  92      -6.029   0.085   3.334  0.00  0.00            
ATOM   1328  CG  PHE X  92      -4.289   0.255   2.243  0.00  0.00            
ATOM   1329  CD1 PHE X  92      -3.708  -0.442   1.194  0.00  0.00            
ATOM   1330  HD1 PHE X  92      -3.634  -1.525   1.151  0.00  0.00            
ATOM   1331  CE1 PHE X  92      -3.084   0.183   0.160  0.00  0.00            
ATOM   1332  HE1 PHE X  92      -2.596  -0.351  -0.651  0.00  0.00            
ATOM   1333  CZ  PHE X  92      -2.908   1.534   0.115  0.00  0.00            
ATOM   1334  HZ  PHE X  92      -2.260   1.801  -0.715  0.00  0.00            
ATOM   1335  CE2 PHE X  92      -3.486   2.292   1.167  0.00  0.00            
ATOM   1336  HE2 PHE X  92      -3.357   3.371   1.133  0.00  0.00            
ATOM   1337  CD2 PHE X  92      -4.194   1.641   2.211  0.00  0.00            
ATOM   1338  HD2 PHE X  92      -4.596   2.208   3.046  0.00  0.00            
ATOM   1339  C   PHE X  92      -4.095   0.457   5.341  0.00  0.00            
ATOM   1340  O   PHE X  92      -4.817   1.395   5.497  0.00  0.00            
ATOM   1341  N   VAL X  93      -2.911   0.524   5.960  0.00  0.00            
ATOM   1342  H   VAL X  93      -2.391  -0.337   6.050  0.00  0.00            
ATOM   1343  CA  VAL X  93      -2.425   1.635   6.850  0.00  0.00            
ATOM   1344  HA  VAL X  93      -3.297   2.207   7.166  0.00  0.00            
ATOM   1345  CB  VAL X  93      -1.789   1.157   8.153  0.00  0.00            
ATOM   1346  HB  VAL X  93      -0.831   0.669   7.959  0.00  0.00            
ATOM   1347  CG1 VAL X  93      -1.403   2.238   9.130  0.00  0.00            
ATOM   1348 HG11 VAL X  93      -2.182   2.985   9.292  0.00  0.00            
ATOM   1349 HG12 VAL X  93      -1.162   1.966  10.160  0.00  0.00            
ATOM   1350 HG13 VAL X  93      -0.537   2.717   8.668  0.00  0.00            
ATOM   1351  CG2 VAL X  93      -2.630   0.017   8.873  0.00  0.00            
ATOM   1352 HG21 VAL X  93      -2.225  -0.224   9.858  0.00  0.00            
ATOM   1353 HG22 VAL X  93      -3.659   0.337   9.053  0.00  0.00            
ATOM   1354 HG23 VAL X  93      -2.712  -0.896   8.280  0.00  0.00            
ATOM   1355  C   VAL X  93      -1.416   2.504   6.070  0.00  0.00            
ATOM   1356  O   VAL X  93      -0.602   2.033   5.281  0.00  0.00            
ATOM   1357  N   THR X  94      -1.446   3.855   6.250  0.00  0.00            
ATOM   1358  H   THR X  94      -2.194   4.209   6.829  0.00  0.00            
ATOM   1359  CA  THR X  94      -0.601   4.830   5.473  0.00  0.00            
ATOM   1360  HA  THR X  94       0.371   4.376   5.282  0.00  0.00            
ATOM   1361  CB  THR X  94      -1.316   5.011   4.149  0.00  0.00            
ATOM   1362  HB  THR X  94      -1.368   4.070   3.601  0.00  0.00            
ATOM   1363  CG2 THR X  94      -2.670   5.786   4.133  0.00  0.00            
ATOM   1364 HG21 THR X  94      -3.001   5.829   3.093  0.00  0.00            
ATOM   1365 HG22 THR X  94      -3.454   5.186   4.599  0.00  0.00            
ATOM   1366 HG23 THR X  94      -2.542   6.779   4.569  0.00  0.00            
ATOM   1367  OG1 THR X  94      -0.595   5.876   3.322  0.00  0.00            
ATOM   1368  HG1 THR X  94       0.133   5.319   2.993  0.00  0.00            
ATOM   1369  C   THR X  94      -0.220   6.143   6.169  0.00  0.00            
ATOM   1370  O   THR X  94      -0.990   6.792   6.843  0.00  0.00            
ATOM   1371  N   SER X  95       1.046   6.525   5.974  0.00  0.00            
ATOM   1372  H   SER X  95       1.727   5.932   5.522  0.00  0.00            
ATOM   1373  CA  SER X  95       1.591   7.784   6.462  0.00  0.00            
ATOM   1374  HA  SER X  95       0.836   8.561   6.345  0.00  0.00            
ATOM   1375  CB  SER X  95       1.996   7.666   7.958  0.00  0.00            
ATOM   1376  HB2 SER X  95       2.483   8.598   8.246  0.00  0.00            
ATOM   1377  HB3 SER X  95       1.132   7.545   8.611  0.00  0.00            
ATOM   1378  OG  SER X  95       3.025   6.664   8.136  0.00  0.00            
ATOM   1379  HG  SER X  95       3.294   6.596   9.069  0.00  0.00            
ATOM   1380  C   SER X  95       2.886   8.343   5.618  0.00  0.00            
ATOM   1381  O   SER X  95       3.761   7.579   5.216  0.00  0.00            
ATOM   1382  N   GLY X  96       3.034   9.679   5.633  0.00  0.00            
ATOM   1383  H   GLY X  96       2.296  10.211   6.071  0.00  0.00            
ATOM   1384  CA  GLY X  96       4.328  10.264   5.441  0.00  0.00            
ATOM   1385  HA2 GLY X  96       4.913   9.908   4.594  0.00  0.00            
ATOM   1386  HA3 GLY X  96       4.198  11.325   5.228  0.00  0.00            
ATOM   1387  C   GLY X  96       5.254  10.235   6.747  0.00  0.00            
ATOM   1388  O   GLY X  96       4.896  10.693   7.769  0.00  0.00            
ATOM   1389  N   MET X  97       6.394   9.574   6.590  0.00  0.00            
ATOM   1390  H   MET X  97       6.627   9.152   5.702  0.00  0.00            
ATOM   1391  CA  MET X  97       7.425   9.316   7.623  0.00  0.00            
ATOM   1392  HA  MET X  97       7.037   9.544   8.616  0.00  0.00            
ATOM   1393  CB  MET X  97       7.881   7.825   7.598  0.00  0.00            
ATOM   1394  HB2 MET X  97       8.190   7.501   6.602  0.00  0.00            
ATOM   1395  HB3 MET X  97       8.670   7.616   8.323  0.00  0.00            
ATOM   1396  CG  MET X  97       6.737   6.843   8.091  0.00  0.00            
ATOM   1397  HG2 MET X  97       6.193   7.263   8.937  0.00  0.00            
ATOM   1398  HG3 MET X  97       5.978   6.611   7.344  0.00  0.00            
ATOM   1399  SD  MET X  97       7.311   5.176   8.506  0.00  0.00            
ATOM   1400  CE  MET X  97       5.684   4.364   8.852  0.00  0.00            
ATOM   1401  HE1 MET X  97       5.327   4.962   9.691  0.00  0.00            
ATOM   1402  HE2 MET X  97       4.911   4.395   8.085  0.00  0.00            
ATOM   1403  HE3 MET X  97       5.963   3.371   9.203  0.00  0.00            
ATOM   1404  C   MET X  97       8.570  10.311   7.635  0.00  0.00            
ATOM   1405  O   MET X  97       8.849  10.930   6.600  0.00  0.00            
ATOM   1406  N   GLY X  98       9.258  10.472   8.758  0.00  0.00            
ATOM   1407  H   GLY X  98       8.992   9.966   9.591  0.00  0.00            
ATOM   1408  CA  GLY X  98      10.125  11.626   9.029  0.00  0.00            
ATOM   1409  HA2 GLY X  98      11.100  11.340   8.635  0.00  0.00            
ATOM   1410  HA3 GLY X  98       9.899  12.506   8.426  0.00  0.00            
ATOM   1411  C   GLY X  98      10.372  12.030  10.485  0.00  0.00            
ATOM   1412  O   GLY X  98      11.208  12.915  10.739  0.00  0.00            
ATOM   1413  N   GLY X  99       9.893  11.292  11.499  0.00  0.00            
ATOM   1414  H   GLY X  99       9.139  10.632  11.378  0.00  0.00            
ATOM   1415  CA  GLY X  99      10.102  11.559  12.914  0.00  0.00            
ATOM   1416  HA2 GLY X  99      10.420  10.687  13.486  0.00  0.00            
ATOM   1417  HA3 GLY X  99      11.012  12.159  12.940  0.00  0.00            
ATOM   1418  C   GLY X  99       9.005  12.249  13.715  0.00  0.00            
ATOM   1419  O   GLY X  99       9.122  12.291  14.922  0.00  0.00            
ATOM   1420  N   GLY X 100       7.892  12.526  13.085  0.00  0.00            
ATOM   1421  H   GLY X 100       7.966  12.683  12.090  0.00  0.00            
ATOM   1422  CA  GLY X 100       6.679  12.857  13.784  0.00  0.00            
ATOM   1423  HA2 GLY X 100       6.798  13.350  14.748  0.00  0.00            
ATOM   1424  HA3 GLY X 100       6.172  13.684  13.286  0.00  0.00            
ATOM   1425  C   GLY X 100       5.719  11.678  13.968  0.00  0.00            
ATOM   1426  O   GLY X 100       6.170  10.528  13.862  0.00  0.00            
ATOM   1427  N   THR X 101       4.477  11.943  14.318  0.00  0.00            
ATOM   1428  H   THR X 101       4.192  12.912  14.303  0.00  0.00            
ATOM   1429  CA  THR X 101       3.482  10.877  14.711  0.00  0.00            
ATOM   1430  HA  THR X 101       3.812  10.343  15.602  0.00  0.00            
ATOM   1431  CB  THR X 101       2.169  11.593  15.167  0.00  0.00            
ATOM   1432  HB  THR X 101       1.919  12.398  14.476  0.00  0.00            
ATOM   1433  CG2 THR X 101       0.935  10.754  15.434  0.00  0.00            
ATOM   1434 HG21 THR X 101       0.353  10.433  14.568  0.00  0.00            
ATOM   1435 HG22 THR X 101       1.197   9.847  15.983  0.00  0.00            
ATOM   1436 HG23 THR X 101       0.181  11.386  15.908  0.00  0.00            
ATOM   1437  OG1 THR X 101       2.549  12.146  16.397  0.00  0.00            
ATOM   1438  HG1 THR X 101       1.895  12.837  16.605  0.00  0.00            
ATOM   1439  C   THR X 101       3.254   9.782  13.641  0.00  0.00            
ATOM   1440  O   THR X 101       3.185   8.586  14.009  0.00  0.00            
ATOM   1441  N   GLY X 102       3.146  10.171  12.383  0.00  0.00            
ATOM   1442  H   GLY X 102       3.097  11.149  12.138  0.00  0.00            
ATOM   1443  CA  GLY X 102       3.069   9.366  11.208  0.00  0.00            
ATOM   1444  HA2 GLY X 102       2.124   8.826  11.273  0.00  0.00            
ATOM   1445  HA3 GLY X 102       2.961   9.949  10.293  0.00  0.00            
ATOM   1446  C   GLY X 102       4.208   8.291  11.185  0.00  0.00            
ATOM   1447  O   GLY X 102       4.063   7.218  10.620  0.00  0.00            
ATOM   1448  N   THR X 103       5.413   8.551  11.751  0.00  0.00            
ATOM   1449  H   THR X 103       5.529   9.489  12.107  0.00  0.00            
ATOM   1450  CA  THR X 103       6.505   7.616  11.946  0.00  0.00            
ATOM   1451  HA  THR X 103       6.668   6.882  11.157  0.00  0.00            
ATOM   1452  CB  THR X 103       7.833   8.376  12.015  0.00  0.00            
ATOM   1453  HB  THR X 103       7.900   8.970  12.927  0.00  0.00            
ATOM   1454  CG2 THR X 103       9.036   7.420  11.886  0.00  0.00            
ATOM   1455 HG21 THR X 103       9.888   7.970  12.292  0.00  0.00            
ATOM   1456 HG22 THR X 103       8.963   6.521  12.501  0.00  0.00            
ATOM   1457 HG23 THR X 103       9.207   7.091  10.859  0.00  0.00            
ATOM   1458  OG1 THR X 103       7.944   9.175  10.883  0.00  0.00            
ATOM   1459  HG1 THR X 103       7.107   9.668  10.954  0.00  0.00            
ATOM   1460  C   THR X 103       6.381   6.770  13.264  0.00  0.00            
ATOM   1461  O   THR X 103       6.635   5.590  13.209  0.00  0.00            
ATOM   1462  N   GLY X 104       5.858   7.371  14.360  0.00  0.00            
ATOM   1463  H   GLY X 104       5.719   8.370  14.302  0.00  0.00            
ATOM   1464  CA  GLY X 104       5.650   6.825  15.745  0.00  0.00            
ATOM   1465  HA2 GLY X 104       6.644   6.544  16.090  0.00  0.00            
ATOM   1466  HA3 GLY X 104       5.286   7.734  16.222  0.00  0.00            
ATOM   1467  C   GLY X 104       4.558   5.812  15.796  0.00  0.00            
ATOM   1468  O   GLY X 104       4.785   4.678  15.979  0.00  0.00            
ATOM   1469  N   ALA X 105       3.303   6.212  15.490  0.00  0.00            
ATOM   1470  H   ALA X 105       3.191   7.196  15.287  0.00  0.00            
ATOM   1471  CA  ALA X 105       2.104   5.327  15.735  0.00  0.00            
ATOM   1472  HA  ALA X 105       2.247   4.827  16.693  0.00  0.00            
ATOM   1473  CB  ALA X 105       0.961   6.311  15.916  0.00  0.00            
ATOM   1474  HB1 ALA X 105       0.063   5.692  15.969  0.00  0.00            
ATOM   1475  HB2 ALA X 105       1.023   6.915  16.823  0.00  0.00            
ATOM   1476  HB3 ALA X 105       1.052   6.982  15.059  0.00  0.00            
ATOM   1477  C   ALA X 105       1.807   4.265  14.690  0.00  0.00            
ATOM   1478  O   ALA X 105       1.100   3.365  15.034  0.00  0.00            
ATOM   1479  N   ALA X 106       2.299   4.389  13.436  0.00  0.00            
ATOM   1480  H   ALA X 106       2.853   5.201  13.201  0.00  0.00            
ATOM   1481  CA  ALA X 106       1.903   3.501  12.319  0.00  0.00            
ATOM   1482  HA  ALA X 106       0.824   3.623  12.227  0.00  0.00            
ATOM   1483  CB  ALA X 106       2.508   4.055  10.992  0.00  0.00            
ATOM   1484  HB1 ALA X 106       2.377   3.291  10.223  0.00  0.00            
ATOM   1485  HB2 ALA X 106       1.961   4.914  10.598  0.00  0.00            
ATOM   1486  HB3 ALA X 106       3.554   4.357  11.083  0.00  0.00            
ATOM   1487  C   ALA X 106       2.200   2.051  12.636  0.00  0.00            
ATOM   1488  O   ALA X 106       1.253   1.280  12.593  0.00  0.00            
ATOM   1489  N   PRO X 107       3.424   1.658  13.047  0.00  0.00            
ATOM   1490  CD  PRO X 107       4.635   2.408  12.788  0.00  0.00            
ATOM   1491  HD2 PRO X 107       4.736   3.296  13.413  0.00  0.00            
ATOM   1492  HD3 PRO X 107       4.794   2.708  11.752  0.00  0.00            
ATOM   1493  CG  PRO X 107       5.729   1.458  13.257  0.00  0.00            
ATOM   1494  HG2 PRO X 107       6.587   2.030  13.615  0.00  0.00            
ATOM   1495  HG3 PRO X 107       6.098   0.918  12.383  0.00  0.00            
ATOM   1496  CB  PRO X 107       5.094   0.526  14.276  0.00  0.00            
ATOM   1497  HB2 PRO X 107       5.107   0.921  15.294  0.00  0.00            
ATOM   1498  HB3 PRO X 107       5.508  -0.484  14.297  0.00  0.00            
ATOM   1499  CA  PRO X 107       3.664   0.352  13.718  0.00  0.00            
ATOM   1500  HA  PRO X 107       3.598  -0.423  12.954  0.00  0.00            
ATOM   1501  C   PRO X 107       2.795  -0.138  14.894  0.00  0.00            
ATOM   1502  O   PRO X 107       2.475  -1.323  14.957  0.00  0.00            
ATOM   1503  N   VAL X 108       2.266   0.721  15.750  0.00  0.00            
ATOM   1504  H   VAL X 108       2.192   1.698  15.502  0.00  0.00            
ATOM   1505  CA  VAL X 108       1.374   0.338  16.845  0.00  0.00            
ATOM   1506  HA  VAL X 108       1.709  -0.583  17.323  0.00  0.00            
ATOM   1507  CB  VAL X 108       1.322   1.393  17.958  0.00  0.00            
ATOM   1508  HB  VAL X 108       0.825   2.234  17.471  0.00  0.00            
ATOM   1509  CG1 VAL X 108       0.478   0.809  19.179  0.00  0.00            
ATOM   1510 HG11 VAL X 108      -0.518   0.491  18.864  0.00  0.00            
ATOM   1511 HG12 VAL X 108       0.973  -0.094  19.543  0.00  0.00            
ATOM   1512 HG13 VAL X 108       0.440   1.525  20.003  0.00  0.00            
ATOM   1513  CG2 VAL X 108       2.693   1.818  18.466  0.00  0.00            
ATOM   1514 HG21 VAL X 108       2.769   2.682  19.130  0.00  0.00            
ATOM   1515 HG22 VAL X 108       2.961   0.885  18.967  0.00  0.00            
ATOM   1516 HG23 VAL X 108       3.432   1.964  17.675  0.00  0.00            
ATOM   1517  C   VAL X 108      -0.007   0.008  16.318  0.00  0.00            
ATOM   1518  O   VAL X 108      -0.580  -1.002  16.672  0.00  0.00            
ATOM   1519  N   VAL X 109      -0.550   0.798  15.458  0.00  0.00            
ATOM   1520  H   VAL X 109      -0.123   1.680  15.215  0.00  0.00            
ATOM   1521  CA  VAL X 109      -1.962   0.550  14.990  0.00  0.00            
ATOM   1522  HA  VAL X 109      -2.579   0.478  15.885  0.00  0.00            
ATOM   1523  CB  VAL X 109      -2.639   1.733  14.249  0.00  0.00            
ATOM   1524  HB  VAL X 109      -3.704   1.674  14.486  0.00  0.00            
ATOM   1525  CG1 VAL X 109      -2.097   3.078  14.796  0.00  0.00            
ATOM   1526 HG11 VAL X 109      -2.953   3.756  14.784  0.00  0.00            
ATOM   1527 HG12 VAL X 109      -1.788   3.004  15.840  0.00  0.00            
ATOM   1528 HG13 VAL X 109      -1.371   3.589  14.161  0.00  0.00            
ATOM   1529  CG2 VAL X 109      -2.367   1.883  12.702  0.00  0.00            
ATOM   1530 HG21 VAL X 109      -2.794   2.851  12.433  0.00  0.00            
ATOM   1531 HG22 VAL X 109      -1.361   1.666  12.336  0.00  0.00            
ATOM   1532 HG23 VAL X 109      -3.034   1.175  12.207  0.00  0.00            
ATOM   1533  C   VAL X 109      -2.161  -0.752  14.198  0.00  0.00            
ATOM   1534  O   VAL X 109      -3.166  -1.441  14.324  0.00  0.00            
ATOM   1535  N   ALA X 110      -1.095  -1.127  13.452  0.00  0.00            
ATOM   1536  H   ALA X 110      -0.320  -0.482  13.401  0.00  0.00            
ATOM   1537  CA  ALA X 110      -0.934  -2.393  12.799  0.00  0.00            
ATOM   1538  HA  ALA X 110      -1.862  -2.592  12.262  0.00  0.00            
ATOM   1539  CB  ALA X 110       0.171  -2.277  11.798  0.00  0.00            
ATOM   1540  HB1 ALA X 110       1.044  -1.809  12.259  0.00  0.00            
ATOM   1541  HB2 ALA X 110       0.550  -3.260  11.509  0.00  0.00            
ATOM   1542  HB3 ALA X 110      -0.051  -1.609  10.963  0.00  0.00            
ATOM   1543  C   ALA X 110      -0.815  -3.637  13.765  0.00  0.00            
ATOM   1544  O   ALA X 110      -1.521  -4.602  13.578  0.00  0.00            
ATOM   1545  N   LYS X 111      -0.094  -3.576  14.902  0.00  0.00            
ATOM   1546  H   LYS X 111       0.550  -2.798  14.924  0.00  0.00            
ATOM   1547  CA  LYS X 111      -0.041  -4.511  16.078  0.00  0.00            
ATOM   1548  HA  LYS X 111       0.310  -5.466  15.685  0.00  0.00            
ATOM   1549  CB  LYS X 111       0.947  -3.945  17.084  0.00  0.00            
ATOM   1550  HB2 LYS X 111       0.743  -2.910  17.368  0.00  0.00            
ATOM   1551  HB3 LYS X 111       0.854  -4.532  18.000  0.00  0.00            
ATOM   1552  CG  LYS X 111       2.341  -4.177  16.503  0.00  0.00            
ATOM   1553  HG2 LYS X 111       2.756  -5.182  16.595  0.00  0.00            
ATOM   1554  HG3 LYS X 111       2.418  -3.880  15.455  0.00  0.00            
ATOM   1555  CD  LYS X 111       3.365  -3.331  17.336  0.00  0.00            
ATOM   1556  HD2 LYS X 111       2.937  -2.326  17.322  0.00  0.00            
ATOM   1557  HD3 LYS X 111       3.336  -3.759  18.341  0.00  0.00            
ATOM   1558  CE  LYS X 111       4.744  -3.367  16.775  0.00  0.00            
ATOM   1559  HE2 LYS X 111       5.167  -4.369  16.696  0.00  0.00            
ATOM   1560  HE3 LYS X 111       4.742  -3.058  15.729  0.00  0.00            
ATOM   1561  NZ  LYS X 111       5.665  -2.571  17.700  0.00  0.00            
ATOM   1562  HZ1 LYS X 111       5.569  -2.975  18.621  0.00  0.00            
ATOM   1563  HZ2 LYS X 111       6.640  -2.513  17.441  0.00  0.00            
ATOM   1564  HZ3 LYS X 111       5.310  -1.642  17.874  0.00  0.00            
ATOM   1565  C   LYS X 111      -1.308  -4.720  16.702  0.00  0.00            
ATOM   1566  O   LYS X 111      -1.483  -5.830  17.081  0.00  0.00            
ATOM   1567  N   ILE X 112      -2.229  -3.714  16.758  0.00  0.00            
ATOM   1568  H   ILE X 112      -2.007  -2.777  16.453  0.00  0.00            
ATOM   1569  CA  ILE X 112      -3.619  -3.878  17.171  0.00  0.00            
ATOM   1570  HA  ILE X 112      -3.656  -4.280  18.183  0.00  0.00            
ATOM   1571  CB  ILE X 112      -4.372  -2.519  17.418  0.00  0.00            
ATOM   1572  HB  ILE X 112      -4.150  -1.991  16.488  0.00  0.00            
ATOM   1573  CG2 ILE X 112      -5.902  -2.511  17.693  0.00  0.00            
ATOM   1574 HG21 ILE X 112      -6.109  -2.811  18.722  0.00  0.00            
ATOM   1575 HG22 ILE X 112      -6.361  -1.557  17.425  0.00  0.00            
ATOM   1576 HG23 ILE X 112      -6.415  -3.197  17.016  0.00  0.00            
ATOM   1577  CG1 ILE X 112      -3.699  -1.702  18.613  0.00  0.00            
ATOM   1578 HG12 ILE X 112      -3.732  -2.204  19.582  0.00  0.00            
ATOM   1579 HG13 ILE X 112      -2.637  -1.562  18.400  0.00  0.00            
ATOM   1580  CD1 ILE X 112      -4.249  -0.216  18.781  0.00  0.00            
ATOM   1581 HD11 ILE X 112      -5.314  -0.143  19.007  0.00  0.00            
ATOM   1582 HD12 ILE X 112      -3.686   0.427  19.461  0.00  0.00            
ATOM   1583 HD13 ILE X 112      -4.011   0.317  17.858  0.00  0.00            
ATOM   1584  C   ILE X 112      -4.463  -4.699  16.194  0.00  0.00            
ATOM   1585  O   ILE X 112      -5.001  -5.774  16.547  0.00  0.00            
ATOM   1586  N   ALA X 113      -4.454  -4.364  14.896  0.00  0.00            
ATOM   1587  H   ALA X 113      -4.080  -3.460  14.644  0.00  0.00            
ATOM   1588  CA  ALA X 113      -5.202  -4.993  13.843  0.00  0.00            
ATOM   1589  HA  ALA X 113      -6.261  -4.995  14.100  0.00  0.00            
ATOM   1590  CB  ALA X 113      -5.055  -4.149  12.607  0.00  0.00            
ATOM   1591  HB1 ALA X 113      -5.422  -4.727  11.756  0.00  0.00            
ATOM   1592  HB2 ALA X 113      -5.620  -3.221  12.721  0.00  0.00            
ATOM   1593  HB3 ALA X 113      -4.045  -3.770  12.435  0.00  0.00            
ATOM   1594  C   ALA X 113      -4.709  -6.474  13.716  0.00  0.00            
ATOM   1595  O   ALA X 113      -5.501  -7.365  13.547  0.00  0.00            
ATOM   1596  N   LYS X 114      -3.399  -6.705  13.772  0.00  0.00            
ATOM   1597  H   LYS X 114      -2.733  -5.965  13.945  0.00  0.00            
ATOM   1598  CA  LYS X 114      -2.713  -7.958  13.622  0.00  0.00            
ATOM   1599  HA  LYS X 114      -3.100  -8.605  12.834  0.00  0.00            
ATOM   1600  CB  LYS X 114      -1.106  -7.830  13.561  0.00  0.00            
ATOM   1601  HB2 LYS X 114      -0.735  -7.006  14.173  0.00  0.00            
ATOM   1602  HB3 LYS X 114      -0.576  -8.743  13.843  0.00  0.00            
ATOM   1603  CG  LYS X 114      -0.714  -7.439  12.122  0.00  0.00            
ATOM   1604  HG2 LYS X 114      -1.127  -6.492  11.769  0.00  0.00            
ATOM   1605  HG3 LYS X 114       0.339  -7.152  12.150  0.00  0.00            
ATOM   1606  CD  LYS X 114      -0.929  -8.524  11.057  0.00  0.00            
ATOM   1607  HD2 LYS X 114      -1.970  -8.648  10.750  0.00  0.00            
ATOM   1608  HD3 LYS X 114      -0.308  -8.290  10.190  0.00  0.00            
ATOM   1609  CE  LYS X 114      -0.490  -9.861  11.593  0.00  0.00            
ATOM   1610  HE2 LYS X 114       0.549  -9.651  11.849  0.00  0.00            
ATOM   1611  HE3 LYS X 114      -0.964 -10.189  12.518  0.00  0.00            
ATOM   1612  NZ  LYS X 114      -0.671 -10.917  10.529  0.00  0.00            
ATOM   1613  HZ1 LYS X 114      -0.341 -10.522   9.660  0.00  0.00            
ATOM   1614  HZ2 LYS X 114      -0.109 -11.748  10.648  0.00  0.00            
ATOM   1615  HZ3 LYS X 114      -1.643 -11.080  10.309  0.00  0.00            
ATOM   1616  C   LYS X 114      -3.064  -8.847  14.836  0.00  0.00            
ATOM   1617  O   LYS X 114      -3.327 -10.017  14.590  0.00  0.00            
ATOM   1618  N   GLU X 115      -3.378  -8.305  16.056  0.00  0.00            
ATOM   1619  H   GLU X 115      -3.115  -7.344  16.221  0.00  0.00            
ATOM   1620  CA  GLU X 115      -3.812  -8.993  17.258  0.00  0.00            
ATOM   1621  HA  GLU X 115      -3.070  -9.786  17.353  0.00  0.00            
ATOM   1622  CB  GLU X 115      -3.474  -8.057  18.452  0.00  0.00            
ATOM   1623  HB2 GLU X 115      -2.491  -7.605  18.310  0.00  0.00            
ATOM   1624  HB3 GLU X 115      -4.199  -7.241  18.489  0.00  0.00            
ATOM   1625  CG  GLU X 115      -3.416  -8.893  19.733  0.00  0.00            
ATOM   1626  HG2 GLU X 115      -4.322  -9.489  19.866  0.00  0.00            
ATOM   1627  HG3 GLU X 115      -2.596  -9.601  19.595  0.00  0.00            
ATOM   1628  CD  GLU X 115      -3.215  -8.096  21.044  0.00  0.00            
ATOM   1629  OE1 GLU X 115      -2.086  -7.790  21.416  0.00  0.00            
ATOM   1630  OE2 GLU X 115      -4.202  -7.767  21.746  0.00  0.00            
ATOM   1631  C   GLU X 115      -5.260  -9.458  17.268  0.00  0.00            
ATOM   1632  O   GLU X 115      -5.496 -10.640  17.370  0.00  0.00            
ATOM   1633  N   MET X 116      -6.135  -8.592  16.733  0.00  0.00            
ATOM   1634  H   MET X 116      -5.909  -7.608  16.732  0.00  0.00            
ATOM   1635  CA  MET X 116      -7.512  -9.044  16.287  0.00  0.00            
ATOM   1636  HA  MET X 116      -7.872  -9.627  17.135  0.00  0.00            
ATOM   1637  CB  MET X 116      -8.459  -7.871  16.255  0.00  0.00            
ATOM   1638  HB2 MET X 116      -9.467  -8.213  16.013  0.00  0.00            
ATOM   1639  HB3 MET X 116      -8.435  -7.338  17.209  0.00  0.00            
ATOM   1640  CG  MET X 116      -8.102  -6.849  15.227  0.00  0.00            
ATOM   1641  HG2 MET X 116      -7.153  -6.389  15.502  0.00  0.00            
ATOM   1642  HG3 MET X 116      -8.116  -7.386  14.278  0.00  0.00            
ATOM   1643  SD  MET X 116      -9.310  -5.524  15.190  0.00  0.00            
ATOM   1644  CE  MET X 116      -9.165  -4.864  16.859  0.00  0.00            
ATOM   1645  HE1 MET X 116      -8.108  -4.687  17.057  0.00  0.00            
ATOM   1646  HE2 MET X 116      -9.758  -3.958  16.986  0.00  0.00            
ATOM   1647  HE3 MET X 116      -9.655  -5.515  17.583  0.00  0.00            
ATOM   1648  C   MET X 116      -7.540  -9.917  15.032  0.00  0.00            
ATOM   1649  O   MET X 116      -8.606 -10.363  14.655  0.00  0.00            
ATOM   1650  N   GLY X 117      -6.421 -10.296  14.447  0.00  0.00            
ATOM   1651  H   GLY X 117      -5.563  -9.822  14.688  0.00  0.00            
ATOM   1652  CA  GLY X 117      -6.523 -11.244  13.336  0.00  0.00            
ATOM   1653  HA2 GLY X 117      -5.561 -11.756  13.304  0.00  0.00            
ATOM   1654  HA3 GLY X 117      -7.225 -12.037  13.595  0.00  0.00            
ATOM   1655  C   GLY X 117      -6.868 -10.739  11.870  0.00  0.00            
ATOM   1656  O   GLY X 117      -7.232 -11.518  10.993  0.00  0.00            
ATOM   1657  N   ALA X 118      -6.601  -9.467  11.545  0.00  0.00            
ATOM   1658  H   ALA X 118      -6.205  -8.948  12.316  0.00  0.00            
ATOM   1659  CA  ALA X 118      -6.892  -8.810  10.281  0.00  0.00            
ATOM   1660  HA  ALA X 118      -7.685  -9.392   9.809  0.00  0.00            
ATOM   1661  CB  ALA X 118      -7.601  -7.504  10.466  0.00  0.00            
ATOM   1662  HB1 ALA X 118      -7.989  -7.105   9.526  0.00  0.00            
ATOM   1663  HB2 ALA X 118      -8.429  -7.734  11.140  0.00  0.00            
ATOM   1664  HB3 ALA X 118      -6.967  -6.747  10.931  0.00  0.00            
ATOM   1665  C   ALA X 118      -5.682  -8.808   9.401  0.00  0.00            
ATOM   1666  O   ALA X 118      -4.560  -8.432   9.803  0.00  0.00            
ATOM   1667  N   LEU X 119      -5.881  -9.148   8.125  0.00  0.00            
ATOM   1668  H   LEU X 119      -6.837  -9.259   7.818  0.00  0.00            
ATOM   1669  CA  LEU X 119      -4.812  -9.006   7.167  0.00  0.00            
ATOM   1670  HA  LEU X 119      -3.896  -9.439   7.568  0.00  0.00            
ATOM   1671  CB  LEU X 119      -5.281  -9.638   5.886  0.00  0.00            
ATOM   1672  HB2 LEU X 119      -5.238 -10.724   5.991  0.00  0.00            
ATOM   1673  HB3 LEU X 119      -6.310  -9.314   5.719  0.00  0.00            
ATOM   1674  CG  LEU X 119      -4.458  -9.321   4.633  0.00  0.00            
ATOM   1675  HG  LEU X 119      -4.518  -8.253   4.410  0.00  0.00            
ATOM   1676  CD1 LEU X 119      -3.001  -9.788   4.793  0.00  0.00            
ATOM   1677 HD11 LEU X 119      -3.014 -10.834   5.107  0.00  0.00            
ATOM   1678 HD12 LEU X 119      -2.455  -9.587   3.868  0.00  0.00            
ATOM   1679 HD13 LEU X 119      -2.503  -9.163   5.537  0.00  0.00            
ATOM   1680  CD2 LEU X 119      -5.078 -10.102   3.416  0.00  0.00            
ATOM   1681 HD21 LEU X 119      -6.168 -10.034   3.435  0.00  0.00            
ATOM   1682 HD22 LEU X 119      -4.712  -9.662   2.486  0.00  0.00            
ATOM   1683 HD23 LEU X 119      -4.721 -11.125   3.279  0.00  0.00            
ATOM   1684  C   LEU X 119      -4.467  -7.491   7.190  0.00  0.00            
ATOM   1685  O   LEU X 119      -5.275  -6.726   6.727  0.00  0.00            
ATOM   1686  N   THR X 120      -3.286  -7.139   7.693  0.00  0.00            
ATOM   1687  H   THR X 120      -2.699  -7.917   7.956  0.00  0.00            
ATOM   1688  CA  THR X 120      -2.804  -5.826   7.736  0.00  0.00            
ATOM   1689  HA  THR X 120      -3.576  -5.092   7.504  0.00  0.00            
ATOM   1690  CB  THR X 120      -2.392  -5.528   9.176  0.00  0.00            
ATOM   1691  HB  THR X 120      -1.659  -6.254   9.527  0.00  0.00            
ATOM   1692  CG2 THR X 120      -1.879  -4.067   9.398  0.00  0.00            
ATOM   1693 HG21 THR X 120      -0.807  -4.152   9.585  0.00  0.00            
ATOM   1694 HG22 THR X 120      -2.127  -3.339   8.623  0.00  0.00            
ATOM   1695 HG23 THR X 120      -2.344  -3.545  10.237  0.00  0.00            
ATOM   1696  OG1 THR X 120      -3.450  -5.665  10.091  0.00  0.00            
ATOM   1697  HG1 THR X 120      -3.815  -6.561   9.979  0.00  0.00            
ATOM   1698  C   THR X 120      -1.684  -5.501   6.717  0.00  0.00            
ATOM   1699  O   THR X 120      -0.490  -5.744   6.863  0.00  0.00            
ATOM   1700  N   VAL X 121      -2.244  -4.858   5.664  0.00  0.00            
ATOM   1701  H   VAL X 121      -3.198  -4.526   5.648  0.00  0.00            
ATOM   1702  CA  VAL X 121      -1.273  -4.294   4.672  0.00  0.00            
ATOM   1703  HA  VAL X 121      -0.282  -4.657   4.943  0.00  0.00            
ATOM   1704  CB  VAL X 121      -1.589  -4.763   3.263  0.00  0.00            
ATOM   1705  HB  VAL X 121      -0.815  -4.441   2.562  0.00  0.00            
ATOM   1706  CG1 VAL X 121      -1.523  -6.303   3.050  0.00  0.00            
ATOM   1707 HG11 VAL X 121      -0.475  -6.602   3.115  0.00  0.00            
ATOM   1708 HG12 VAL X 121      -2.100  -6.801   3.832  0.00  0.00            
ATOM   1709 HG13 VAL X 121      -1.899  -6.610   2.072  0.00  0.00            
ATOM   1710  CG2 VAL X 121      -2.930  -4.262   2.734  0.00  0.00            
ATOM   1711 HG21 VAL X 121      -3.208  -3.322   3.214  0.00  0.00            
ATOM   1712 HG22 VAL X 121      -2.849  -4.042   1.667  0.00  0.00            
ATOM   1713 HG23 VAL X 121      -3.751  -4.913   3.041  0.00  0.00            
ATOM   1714  C   VAL X 121      -1.042  -2.850   4.845  0.00  0.00            
ATOM   1715  O   VAL X 121      -1.729  -2.185   5.633  0.00  0.00            
ATOM   1716  N   GLY X 122      -0.108  -2.276   4.114  0.00  0.00            
ATOM   1717  H   GLY X 122       0.465  -2.809   3.476  0.00  0.00            
ATOM   1718  CA  GLY X 122       0.028  -0.807   3.997  0.00  0.00            
ATOM   1719  HA2 GLY X 122      -0.958  -0.365   3.852  0.00  0.00            
ATOM   1720  HA3 GLY X 122       0.409  -0.291   4.878  0.00  0.00            
ATOM   1721  C   GLY X 122       0.946  -0.307   2.875  0.00  0.00            
ATOM   1722  O   GLY X 122       1.502  -1.140   2.200  0.00  0.00            
ATOM   1723  N   VAL X 123       1.000   1.020   2.743  0.00  0.00            
ATOM   1724  H   VAL X 123       0.518   1.547   3.457  0.00  0.00            
ATOM   1725  CA  VAL X 123       1.771   1.755   1.801  0.00  0.00            
ATOM   1726  HA  VAL X 123       2.680   1.192   1.591  0.00  0.00            
ATOM   1727  CB  VAL X 123       0.975   2.058   0.522  0.00  0.00            
ATOM   1728  HB  VAL X 123       0.201   2.769   0.818  0.00  0.00            
ATOM   1729  CG1 VAL X 123       1.844   2.813  -0.534  0.00  0.00            
ATOM   1730 HG11 VAL X 123       2.804   2.312  -0.675  0.00  0.00            
ATOM   1731 HG12 VAL X 123       1.317   2.872  -1.489  0.00  0.00            
ATOM   1732 HG13 VAL X 123       1.925   3.842  -0.178  0.00  0.00            
ATOM   1733  CG2 VAL X 123       0.360   0.854  -0.125  0.00  0.00            
ATOM   1734 HG21 VAL X 123      -0.402   0.625   0.623  0.00  0.00            
ATOM   1735 HG22 VAL X 123       0.009   1.010  -1.148  0.00  0.00            
ATOM   1736 HG23 VAL X 123       1.023  -0.014  -0.129  0.00  0.00            
ATOM   1737  C   VAL X 123       2.206   3.084   2.486  0.00  0.00            
ATOM   1738  O   VAL X 123       1.364   3.978   2.797  0.00  0.00            
ATOM   1739  N   VAL X 124       3.542   3.236   2.706  0.00  0.00            
ATOM   1740  H   VAL X 124       4.188   2.524   2.397  0.00  0.00            
ATOM   1741  CA  VAL X 124       4.086   4.333   3.479  0.00  0.00            
ATOM   1742  HA  VAL X 124       3.313   5.071   3.695  0.00  0.00            
ATOM   1743  CB  VAL X 124       4.706   3.980   4.873  0.00  0.00            
ATOM   1744  HB  VAL X 124       5.065   4.949   5.228  0.00  0.00            
ATOM   1745  CG1 VAL X 124       3.527   3.551   5.766  0.00  0.00            
ATOM   1746 HG11 VAL X 124       3.896   2.951   6.600  0.00  0.00            
ATOM   1747 HG12 VAL X 124       3.028   4.432   6.176  0.00  0.00            
ATOM   1748 HG13 VAL X 124       2.744   2.974   5.269  0.00  0.00            
ATOM   1749  CG2 VAL X 124       5.839   2.921   5.018  0.00  0.00            
ATOM   1750 HG21 VAL X 124       6.113   2.791   6.067  0.00  0.00            
ATOM   1751 HG22 VAL X 124       5.761   2.059   4.352  0.00  0.00            
ATOM   1752 HG23 VAL X 124       6.724   3.440   4.643  0.00  0.00            
ATOM   1753  C   VAL X 124       5.161   5.096   2.638  0.00  0.00            
ATOM   1754  O   VAL X 124       5.936   4.592   1.912  0.00  0.00            
ATOM   1755  N   THR X 125       5.201   6.431   2.799  0.00  0.00            
ATOM   1756  H   THR X 125       4.572   6.919   3.420  0.00  0.00            
ATOM   1757  CA  THR X 125       6.259   7.280   2.177  0.00  0.00            
ATOM   1758  HA  THR X 125       6.597   6.748   1.287  0.00  0.00            
ATOM   1759  CB  THR X 125       5.647   8.667   1.724  0.00  0.00            
ATOM   1760  HB  THR X 125       5.244   9.254   2.548  0.00  0.00            
ATOM   1761  CG2 THR X 125       6.658   9.595   0.937  0.00  0.00            
ATOM   1762 HG21 THR X 125       7.556   9.860   1.498  0.00  0.00            
ATOM   1763 HG22 THR X 125       6.964   9.189  -0.029  0.00  0.00            
ATOM   1764 HG23 THR X 125       6.156  10.533   0.690  0.00  0.00            
ATOM   1765  OG1 THR X 125       4.612   8.347   0.740  0.00  0.00            
ATOM   1766  HG1 THR X 125       3.800   8.080   1.207  0.00  0.00            
ATOM   1767  C   THR X 125       7.491   7.541   3.034  0.00  0.00            
ATOM   1768  O   THR X 125       7.304   7.971   4.186  0.00  0.00            
ATOM   1769  N   ARG X 126       8.700   7.371   2.536  0.00  0.00            
ATOM   1770  H   ARG X 126       8.789   6.984   1.607  0.00  0.00            
ATOM   1771  CA  ARG X 126       9.970   7.740   3.241  0.00  0.00            
ATOM   1772  HA  ARG X 126       9.679   8.109   4.225  0.00  0.00            
ATOM   1773  CB  ARG X 126      10.847   6.497   3.370  0.00  0.00            
ATOM   1774  HB2 ARG X 126      11.675   6.705   4.051  0.00  0.00            
ATOM   1775  HB3 ARG X 126      10.308   5.625   3.747  0.00  0.00            
ATOM   1776  CG  ARG X 126      11.447   5.929   2.062  0.00  0.00            
ATOM   1777  HG2 ARG X 126      10.648   5.707   1.352  0.00  0.00            
ATOM   1778  HG3 ARG X 126      12.022   6.703   1.548  0.00  0.00            
ATOM   1779  CD  ARG X 126      12.439   4.751   2.321  0.00  0.00            
ATOM   1780  HD2 ARG X 126      13.350   5.142   2.773  0.00  0.00            
ATOM   1781  HD3 ARG X 126      11.918   4.031   2.952  0.00  0.00            
ATOM   1782  NE  ARG X 126      12.767   4.044   1.116  0.00  0.00            
ATOM   1783  HE  ARG X 126      12.205   3.226   0.926  0.00  0.00            
ATOM   1784  CZ  ARG X 126      13.735   4.251   0.213  0.00  0.00            
ATOM   1785  NH1 ARG X 126      14.554   5.256   0.234  0.00  0.00            
ATOM   1786 HH11 ARG X 126      14.518   6.014   0.901  0.00  0.00            
ATOM   1787 HH12 ARG X 126      15.283   5.237  -0.465  0.00  0.00            
ATOM   1788  NH2 ARG X 126      13.831   3.459  -0.816  0.00  0.00            
ATOM   1789 HH21 ARG X 126      13.313   2.592  -0.796  0.00  0.00            
ATOM   1790 HH22 ARG X 126      14.416   3.623  -1.623  0.00  0.00            
ATOM   1791  C   ARG X 126      10.714   8.909   2.487  0.00  0.00            
ATOM   1792  O   ARG X 126      10.542   9.086   1.298  0.00  0.00            
ATOM   1793  N   PRO X 127      11.529   9.703   3.169  0.00  0.00            
ATOM   1794  CD  PRO X 127      11.944   9.573   4.624  0.00  0.00            
ATOM   1795  HD2 PRO X 127      12.921   9.089   4.594  0.00  0.00            
ATOM   1796  HD3 PRO X 127      11.258   9.033   5.276  0.00  0.00            
ATOM   1797  CG  PRO X 127      12.210  10.962   5.150  0.00  0.00            
ATOM   1798  HG2 PRO X 127      13.040  10.894   5.857  0.00  0.00            
ATOM   1799  HG3 PRO X 127      11.315  11.157   5.744  0.00  0.00            
ATOM   1800  CB  PRO X 127      12.459  11.853   3.935  0.00  0.00            
ATOM   1801  HB2 PRO X 127      13.420  12.332   3.738  0.00  0.00            
ATOM   1802  HB3 PRO X 127      11.743  12.676   3.994  0.00  0.00            
ATOM   1803  CA  PRO X 127      12.178  10.934   2.710  0.00  0.00            
ATOM   1804  HA  PRO X 127      11.435  11.437   2.092  0.00  0.00            
ATOM   1805  C   PRO X 127      13.382  10.626   1.835  0.00  0.00            
ATOM   1806  O   PRO X 127      13.869   9.525   1.795  0.00  0.00            
ATOM   1807  N   PHE X 128      13.867  11.655   1.239  0.00  0.00            
ATOM   1808  H   PHE X 128      13.409  12.524   1.472  0.00  0.00            
ATOM   1809  CA  PHE X 128      14.948  11.654   0.196  0.00  0.00            
ATOM   1810  HA  PHE X 128      15.015  10.589  -0.023  0.00  0.00            
ATOM   1811  CB  PHE X 128      14.609  12.266  -1.135  0.00  0.00            
ATOM   1812  HB2 PHE X 128      15.093  11.697  -1.932  0.00  0.00            
ATOM   1813  HB3 PHE X 128      13.535  12.197  -1.319  0.00  0.00            
ATOM   1814  CG  PHE X 128      14.954  13.721  -1.243  0.00  0.00            
ATOM   1815  CD1 PHE X 128      13.911  14.668  -0.901  0.00  0.00            
ATOM   1816  HD1 PHE X 128      12.888  14.460  -0.599  0.00  0.00            
ATOM   1817  CE1 PHE X 128      14.121  16.039  -0.994  0.00  0.00            
ATOM   1818  HE1 PHE X 128      13.324  16.644  -0.568  0.00  0.00            
ATOM   1819  CZ  PHE X 128      15.313  16.610  -1.422  0.00  0.00            
ATOM   1820  HZ  PHE X 128      15.468  17.685  -1.379  0.00  0.00            
ATOM   1821  CE2 PHE X 128      16.338  15.691  -1.859  0.00  0.00            
ATOM   1822  HE2 PHE X 128      17.307  16.041  -2.204  0.00  0.00            
ATOM   1823  CD2 PHE X 128      16.126  14.279  -1.748  0.00  0.00            
ATOM   1824  HD2 PHE X 128      16.963  13.701  -2.132  0.00  0.00            
ATOM   1825  C   PHE X 128      16.337  12.003   0.748  0.00  0.00            
ATOM   1826  O   PHE X 128      16.524  12.452   1.862  0.00  0.00            
ATOM   1827  N   SER X 129      17.409  11.665  -0.024  0.00  0.00            
ATOM   1828  H   SER X 129      17.226  11.271  -0.935  0.00  0.00            
ATOM   1829  CA  SER X 129      18.825  11.597   0.367  0.00  0.00            
ATOM   1830  HA  SER X 129      18.999  10.770   1.055  0.00  0.00            
ATOM   1831  CB  SER X 129      19.675  11.250  -0.818  0.00  0.00            
ATOM   1832  HB2 SER X 129      19.602  12.161  -1.413  0.00  0.00            
ATOM   1833  HB3 SER X 129      20.698  11.097  -0.477  0.00  0.00            
ATOM   1834  OG  SER X 129      19.198  10.221  -1.629  0.00  0.00            
ATOM   1835  HG  SER X 129      19.603  10.369  -2.502  0.00  0.00            
ATOM   1836  C   SER X 129      19.379  12.850   0.981  0.00  0.00            
ATOM   1837  O   SER X 129      20.430  12.830   1.613  0.00  0.00            
ATOM   1838  N   PHE X 130      18.748  14.021   0.691  0.00  0.00            
ATOM   1839  H   PHE X 130      17.966  14.022   0.051  0.00  0.00            
ATOM   1840  CA  PHE X 130      19.192  15.294   1.179  0.00  0.00            
ATOM   1841  HA  PHE X 130      19.984  15.116   1.906  0.00  0.00            
ATOM   1842  CB  PHE X 130      19.792  16.108   0.050  0.00  0.00            
ATOM   1843  HB2 PHE X 130      19.043  15.974  -0.733  0.00  0.00            
ATOM   1844  HB3 PHE X 130      19.884  17.139   0.398  0.00  0.00            
ATOM   1845  CG  PHE X 130      21.151  15.872  -0.543  0.00  0.00            
ATOM   1846  CD1 PHE X 130      21.265  14.809  -1.473  0.00  0.00            
ATOM   1847  HD1 PHE X 130      20.440  14.208  -1.845  0.00  0.00            
ATOM   1848  CE1 PHE X 130      22.472  14.662  -2.184  0.00  0.00            
ATOM   1849  HE1 PHE X 130      22.645  13.873  -2.912  0.00  0.00            
ATOM   1850  CZ  PHE X 130      23.618  15.383  -1.873  0.00  0.00            
ATOM   1851  HZ  PHE X 130      24.487  15.233  -2.508  0.00  0.00            
ATOM   1852  CE2 PHE X 130      23.480  16.352  -0.882  0.00  0.00            
ATOM   1853  HE2 PHE X 130      24.380  16.884  -0.585  0.00  0.00            
ATOM   1854  CD2 PHE X 130      22.278  16.553  -0.175  0.00  0.00            
ATOM   1855  HD2 PHE X 130      22.201  17.277   0.632  0.00  0.00            
ATOM   1856  C   PHE X 130      18.062  16.076   1.935  0.00  0.00            
ATOM   1857  O   PHE X 130      18.287  17.175   2.388  0.00  0.00            
ATOM   1858  N   GLU X 131      16.910  15.495   2.169  0.00  0.00            
ATOM   1859  H   GLU X 131      16.822  14.499   2.026  0.00  0.00            
ATOM   1860  CA  GLU X 131      15.802  16.023   2.941  0.00  0.00            
ATOM   1861  HA  GLU X 131      15.502  16.996   2.552  0.00  0.00            
ATOM   1862  CB  GLU X 131      14.592  15.084   2.780  0.00  0.00            
ATOM   1863  HB2 GLU X 131      14.525  14.605   1.801  0.00  0.00            
ATOM   1864  HB3 GLU X 131      14.639  14.284   3.522  0.00  0.00            
ATOM   1865  CG  GLU X 131      13.246  15.864   2.931  0.00  0.00            
ATOM   1866  HG2 GLU X 131      13.257  16.296   3.934  0.00  0.00            
ATOM   1867  HG3 GLU X 131      13.020  16.749   2.333  0.00  0.00            
ATOM   1868  CD  GLU X 131      11.985  14.954   2.751  0.00  0.00            
ATOM   1869  OE1 GLU X 131      11.062  15.005   3.577  0.00  0.00            
ATOM   1870  OE2 GLU X 131      11.872  14.125   1.819  0.00  0.00            
ATOM   1871  C   GLU X 131      16.099  16.315   4.536  0.00  0.00            
ATOM   1872  O   GLU X 131      15.489  17.219   5.036  0.00  0.00            
ATOM   1873  N   GLY X 132      17.046  15.601   5.171  0.00  0.00            
ATOM   1874  H   GLY X 132      17.353  14.746   4.731  0.00  0.00            
ATOM   1875  CA  GLY X 132      17.602  15.867   6.505  0.00  0.00            
ATOM   1876  HA2 GLY X 132      18.432  16.566   6.406  0.00  0.00            
ATOM   1877  HA3 GLY X 132      16.787  16.213   7.140  0.00  0.00            
ATOM   1878  C   GLY X 132      18.127  14.584   7.115  0.00  0.00            
ATOM   1879  O   GLY X 132      17.397  13.685   7.417  0.00  0.00            
ATOM   1880  N   ARG X 133      19.440  14.523   7.329  0.00  0.00            
ATOM   1881  H   ARG X 133      19.951  15.294   6.922  0.00  0.00            
ATOM   1882  CA  ARG X 133      20.140  13.342   7.911  0.00  0.00            
ATOM   1883  HA  ARG X 133      20.197  12.547   7.168  0.00  0.00            
ATOM   1884  CB  ARG X 133      21.568  13.726   8.262  0.00  0.00            
ATOM   1885  HB2 ARG X 133      21.917  14.463   7.535  0.00  0.00            
ATOM   1886  HB3 ARG X 133      21.604  14.084   9.293  0.00  0.00            
ATOM   1887  CG  ARG X 133      22.520  12.498   8.174  0.00  0.00            
ATOM   1888  HG2 ARG X 133      22.217  11.637   8.773  0.00  0.00            
ATOM   1889  HG3 ARG X 133      22.800  12.262   7.145  0.00  0.00            
ATOM   1890  CD  ARG X 133      23.930  12.816   8.814  0.00  0.00            
ATOM   1891  HD2 ARG X 133      24.467  13.518   8.176  0.00  0.00            
ATOM   1892  HD3 ARG X 133      23.777  13.203   9.821  0.00  0.00            
ATOM   1893  NE  ARG X 133      24.658  11.534   8.909  0.00  0.00            
ATOM   1894  HE  ARG X 133      24.122  10.679   8.863  0.00  0.00            
ATOM   1895  CZ  ARG X 133      25.952  11.385   8.958  0.00  0.00            
ATOM   1896  NH1 ARG X 133      26.777  12.331   9.171  0.00  0.00            
ATOM   1897 HH11 ARG X 133      26.469  13.287   9.273  0.00  0.00            
ATOM   1898 HH12 ARG X 133      27.759  12.105   9.088  0.00  0.00            
ATOM   1899  NH2 ARG X 133      26.410  10.151   8.875  0.00  0.00            
ATOM   1900 HH21 ARG X 133      25.796   9.527   8.372  0.00  0.00            
ATOM   1901 HH22 ARG X 133      27.401  10.008   8.746  0.00  0.00            
ATOM   1902  C   ARG X 133      19.358  12.665   9.038  0.00  0.00            
ATOM   1903  O   ARG X 133      19.073  11.447   8.973  0.00  0.00            
ATOM   1904  N   LYS X 134      18.931  13.450  10.078  0.00  0.00            
ATOM   1905  H   LYS X 134      19.421  14.329  10.174  0.00  0.00            
ATOM   1906  CA  LYS X 134      18.129  12.934  11.259  0.00  0.00            
ATOM   1907  HA  LYS X 134      18.630  12.068  11.692  0.00  0.00            
ATOM   1908  CB  LYS X 134      17.934  14.047  12.363  0.00  0.00            
ATOM   1909  HB2 LYS X 134      18.894  14.399  12.747  0.00  0.00            
ATOM   1910  HB3 LYS X 134      17.501  14.954  11.935  0.00  0.00            
ATOM   1911  CG  LYS X 134      17.091  13.523  13.592  0.00  0.00            
ATOM   1912  HG2 LYS X 134      16.021  13.416  13.403  0.00  0.00            
ATOM   1913  HG3 LYS X 134      17.349  12.516  13.925  0.00  0.00            
ATOM   1914  CD  LYS X 134      17.056  14.332  14.923  0.00  0.00            
ATOM   1915  HD2 LYS X 134      18.048  14.543  15.329  0.00  0.00            
ATOM   1916  HD3 LYS X 134      16.520  15.269  14.761  0.00  0.00            
ATOM   1917  CE  LYS X 134      16.190  13.629  15.999  0.00  0.00            
ATOM   1918  HE2 LYS X 134      15.170  13.728  15.628  0.00  0.00            
ATOM   1919  HE3 LYS X 134      16.534  12.598  15.918  0.00  0.00            
ATOM   1920  NZ  LYS X 134      16.420  14.015  17.383  0.00  0.00            
ATOM   1921  HZ1 LYS X 134      17.394  13.985  17.650  0.00  0.00            
ATOM   1922  HZ2 LYS X 134      15.977  14.912  17.519  0.00  0.00            
ATOM   1923  HZ3 LYS X 134      15.856  13.403  17.954  0.00  0.00            
ATOM   1924  C   LYS X 134      16.768  12.420  10.833  0.00  0.00            
ATOM   1925  O   LYS X 134      16.425  11.249  11.129  0.00  0.00            
ATOM   1926  N   ARG X 135      16.049  13.190  10.021  0.00  0.00            
ATOM   1927  H   ARG X 135      16.393  14.123   9.844  0.00  0.00            
ATOM   1928  CA  ARG X 135      14.714  12.822   9.365  0.00  0.00            
ATOM   1929  HA  ARG X 135      13.965  12.567  10.115  0.00  0.00            
ATOM   1930  CB  ARG X 135      14.209  14.000   8.543  0.00  0.00            
ATOM   1931  HB2 ARG X 135      14.061  14.788   9.284  0.00  0.00            
ATOM   1932  HB3 ARG X 135      14.999  14.189   7.814  0.00  0.00            
ATOM   1933  CG  ARG X 135      12.867  13.783   7.724  0.00  0.00            
ATOM   1934  HG2 ARG X 135      13.055  12.969   7.020  0.00  0.00            
ATOM   1935  HG3 ARG X 135      12.139  13.416   8.450  0.00  0.00            
ATOM   1936  CD  ARG X 135      12.479  15.129   7.106  0.00  0.00            
ATOM   1937  HD2 ARG X 135      12.242  15.866   7.874  0.00  0.00            
ATOM   1938  HD3 ARG X 135      13.354  15.401   6.517  0.00  0.00            
ATOM   1939  NE  ARG X 135      11.254  15.050   6.278  0.00  0.00            
ATOM   1940  HE  ARG X 135      11.325  14.982   5.272  0.00  0.00            
ATOM   1941  CZ  ARG X 135       9.973  15.067   6.612  0.00  0.00            
ATOM   1942  NH1 ARG X 135       9.611  15.200   7.870  0.00  0.00            
ATOM   1943 HH11 ARG X 135      10.308  15.462   8.553  0.00  0.00            
ATOM   1944 HH12 ARG X 135       8.703  14.946   8.232  0.00  0.00            
ATOM   1945  NH2 ARG X 135       9.082  14.693   5.681  0.00  0.00            
ATOM   1946 HH21 ARG X 135       9.297  14.719   4.694  0.00  0.00            
ATOM   1947 HH22 ARG X 135       8.114  14.493   5.887  0.00  0.00            
ATOM   1948  C   ARG X 135      14.895  11.536   8.592  0.00  0.00            
ATOM   1949  O   ARG X 135      14.042  10.690   8.721  0.00  0.00            
ATOM   1950  N   GLN X 136      15.930  11.372   7.775  0.00  0.00            
ATOM   1951  H   GLN X 136      16.613  12.114   7.726  0.00  0.00            
ATOM   1952  CA  GLN X 136      16.196  10.187   7.015  0.00  0.00            
ATOM   1953  HA  GLN X 136      15.310   9.924   6.438  0.00  0.00            
ATOM   1954  CB  GLN X 136      17.412  10.495   6.067  0.00  0.00            
ATOM   1955  HB2 GLN X 136      18.180  10.951   6.694  0.00  0.00            
ATOM   1956  HB3 GLN X 136      17.814   9.506   5.838  0.00  0.00            
ATOM   1957  CG  GLN X 136      17.080  11.324   4.866  0.00  0.00            
ATOM   1958  HG2 GLN X 136      16.538  10.570   4.292  0.00  0.00            
ATOM   1959  HG3 GLN X 136      16.402  12.143   5.116  0.00  0.00            
ATOM   1960  CD  GLN X 136      18.320  11.800   4.184  0.00  0.00            
ATOM   1961  OE1 GLN X 136      18.698  12.947   4.188  0.00  0.00            
ATOM   1962  NE2 GLN X 136      19.005  10.912   3.537  0.00  0.00            
ATOM   1963 HE21 GLN X 136      19.822  11.208   3.023  0.00  0.00            
ATOM   1964 HE22 GLN X 136      18.652   9.967   3.571  0.00  0.00            
ATOM   1965  C   GLN X 136      16.414   8.943   7.931  0.00  0.00            
ATOM   1966  O   GLN X 136      15.968   7.850   7.696  0.00  0.00            
ATOM   1967  N   THR X 137      17.004   9.136   9.148  0.00  0.00            
ATOM   1968  H   THR X 137      17.382  10.052   9.345  0.00  0.00            
ATOM   1969  CA  THR X 137      17.286   8.076  10.166  0.00  0.00            
ATOM   1970  HA  THR X 137      17.592   7.177   9.630  0.00  0.00            
ATOM   1971  CB  THR X 137      18.482   8.448  11.094  0.00  0.00            
ATOM   1972  HB  THR X 137      18.228   9.232  11.808  0.00  0.00            
ATOM   1973  CG2 THR X 137      19.009   7.229  11.756  0.00  0.00            
ATOM   1974 HG21 THR X 137      19.227   6.378  11.107  0.00  0.00            
ATOM   1975 HG22 THR X 137      19.995   7.559  12.089  0.00  0.00            
ATOM   1976 HG23 THR X 137      18.442   6.852  12.609  0.00  0.00            
ATOM   1977  OG1 THR X 137      19.500   8.907  10.307  0.00  0.00            
ATOM   1978  HG1 THR X 137      19.897   9.558  10.913  0.00  0.00            
ATOM   1979  C   THR X 137      16.034   7.676  10.934  0.00  0.00            
ATOM   1980  O   THR X 137      15.799   6.543  11.298  0.00  0.00            
ATOM   1981  N   GLN X 138      15.143   8.566  11.133  0.00  0.00            
ATOM   1982  H   GLN X 138      15.353   9.470  10.734  0.00  0.00            
ATOM   1983  CA  GLN X 138      13.954   8.430  11.970  0.00  0.00            
ATOM   1984  HA  GLN X 138      14.271   7.871  12.850  0.00  0.00            
ATOM   1985  CB  GLN X 138      13.399   9.821  12.497  0.00  0.00            
ATOM   1986  HB2 GLN X 138      13.445  10.516  11.656  0.00  0.00            
ATOM   1987  HB3 GLN X 138      12.373   9.756  12.866  0.00  0.00            
ATOM   1988  CG  GLN X 138      14.250  10.302  13.614  0.00  0.00            
ATOM   1989  HG2 GLN X 138      14.229   9.515  14.370  0.00  0.00            
ATOM   1990  HG3 GLN X 138      15.217  10.603  13.206  0.00  0.00            
ATOM   1991  CD  GLN X 138      13.772  11.561  14.387  0.00  0.00            
ATOM   1992  OE1 GLN X 138      13.381  12.571  13.817  0.00  0.00            
ATOM   1993  NE2 GLN X 138      13.915  11.475  15.698  0.00  0.00            
ATOM   1994 HE21 GLN X 138      13.633  12.305  16.199  0.00  0.00            
ATOM   1995 HE22 GLN X 138      14.300  10.612  16.056  0.00  0.00            
ATOM   1996  C   GLN X 138      12.826   7.760  11.189  0.00  0.00            
ATOM   1997  O   GLN X 138      12.278   6.777  11.677  0.00  0.00            
ATOM   1998  N   ALA X 139      12.555   8.123   9.923  0.00  0.00            
ATOM   1999  H   ALA X 139      12.971   8.981   9.589  0.00  0.00            
ATOM   2000  CA  ALA X 139      11.751   7.333   8.917  0.00  0.00            
ATOM   2001  HA  ALA X 139      10.707   7.288   9.226  0.00  0.00            
ATOM   2002  CB  ALA X 139      11.797   8.001   7.506  0.00  0.00            
ATOM   2003  HB1 ALA X 139      11.139   7.491   6.799  0.00  0.00            
ATOM   2004  HB2 ALA X 139      11.479   9.039   7.617  0.00  0.00            
ATOM   2005  HB3 ALA X 139      12.812   8.081   7.113  0.00  0.00            
ATOM   2006  C   ALA X 139      12.266   5.940   8.790  0.00  0.00            
ATOM   2007  O   ALA X 139      11.478   4.968   8.793  0.00  0.00            
ATOM   2008  N   ALA X 140      13.564   5.732   8.650  0.00  0.00            
ATOM   2009  H   ALA X 140      14.203   6.498   8.806  0.00  0.00            
ATOM   2010  CA  ALA X 140      14.123   4.476   8.382  0.00  0.00            
ATOM   2011  HA  ALA X 140      13.624   4.091   7.494  0.00  0.00            
ATOM   2012  CB  ALA X 140      15.552   4.654   7.975  0.00  0.00            
ATOM   2013  HB1 ALA X 140      15.943   3.645   7.830  0.00  0.00            
ATOM   2014  HB2 ALA X 140      15.693   5.213   7.048  0.00  0.00            
ATOM   2015  HB3 ALA X 140      16.113   5.205   8.733  0.00  0.00            
ATOM   2016  C   ALA X 140      13.816   3.530   9.490  0.00  0.00            
ATOM   2017  O   ALA X 140      13.406   2.387   9.339  0.00  0.00            
ATOM   2018  N   ALA X 141      14.031   3.962  10.749  0.00  0.00            
ATOM   2019  H   ALA X 141      14.384   4.901  10.863  0.00  0.00            
ATOM   2020  CA  ALA X 141      13.530   3.176  11.913  0.00  0.00            
ATOM   2021  HA  ALA X 141      14.069   2.230  11.854  0.00  0.00            
ATOM   2022  CB  ALA X 141      13.955   3.902  13.206  0.00  0.00            
ATOM   2023  HB1 ALA X 141      13.504   3.430  14.081  0.00  0.00            
ATOM   2024  HB2 ALA X 141      15.039   3.784  13.263  0.00  0.00            
ATOM   2025  HB3 ALA X 141      13.643   4.939  13.063  0.00  0.00            
ATOM   2026  C   ALA X 141      12.013   2.883  11.926  0.00  0.00            
ATOM   2027  O   ALA X 141      11.508   1.945  12.532  0.00  0.00            
ATOM   2028  N   GLY X 142      11.196   3.833  11.397  0.00  0.00            
ATOM   2029  H   GLY X 142      11.710   4.637  11.068  0.00  0.00            
ATOM   2030  CA  GLY X 142       9.671   3.804  11.352  0.00  0.00            
ATOM   2031  HA2 GLY X 142       9.196   3.744  12.331  0.00  0.00            
ATOM   2032  HA3 GLY X 142       9.339   4.704  10.833  0.00  0.00            
ATOM   2033  C   GLY X 142       9.393   2.554  10.414  0.00  0.00            
ATOM   2034  O   GLY X 142       8.755   1.596  10.792  0.00  0.00            
ATOM   2035  N   VAL X 143       9.999   2.581   9.227  0.00  0.00            
ATOM   2036  H   VAL X 143      10.439   3.443   8.936  0.00  0.00            
ATOM   2037  CA  VAL X 143       9.870   1.491   8.237  0.00  0.00            
ATOM   2038  HA  VAL X 143       8.825   1.356   7.958  0.00  0.00            
ATOM   2039  CB  VAL X 143      10.653   1.770   6.914  0.00  0.00            
ATOM   2040  HB  VAL X 143      11.669   2.110   7.124  0.00  0.00            
ATOM   2041  CG1 VAL X 143      10.777   0.551   5.917  0.00  0.00            
ATOM   2042 HG11 VAL X 143       9.804   0.088   5.740  0.00  0.00            
ATOM   2043 HG12 VAL X 143      11.117   0.967   4.967  0.00  0.00            
ATOM   2044 HG13 VAL X 143      11.427  -0.217   6.342  0.00  0.00            
ATOM   2045  CG2 VAL X 143       9.973   2.979   6.217  0.00  0.00            
ATOM   2046 HG21 VAL X 143      10.565   3.402   5.402  0.00  0.00            
ATOM   2047 HG22 VAL X 143       9.040   2.675   5.737  0.00  0.00            
ATOM   2048 HG23 VAL X 143       9.837   3.836   6.881  0.00  0.00            
ATOM   2049  C   VAL X 143      10.319   0.206   8.811  0.00  0.00            
ATOM   2050  O   VAL X 143       9.575  -0.746   8.665  0.00  0.00            
ATOM   2051  N   GLU X 144      11.519   0.154   9.445  0.00  0.00            
ATOM   2052  H   GLU X 144      12.093   0.973   9.586  0.00  0.00            
ATOM   2053  CA  GLU X 144      11.931  -1.182  10.000  0.00  0.00            
ATOM   2054  HA  GLU X 144      11.756  -1.878   9.179  0.00  0.00            
ATOM   2055  CB  GLU X 144      13.404  -0.958  10.459  0.00  0.00            
ATOM   2056  HB2 GLU X 144      13.951  -0.329   9.754  0.00  0.00            
ATOM   2057  HB3 GLU X 144      13.410  -0.393  11.394  0.00  0.00            
ATOM   2058  CG  GLU X 144      14.137  -2.297  10.767  0.00  0.00            
ATOM   2059  HG2 GLU X 144      15.125  -2.296  11.232  0.00  0.00            
ATOM   2060  HG3 GLU X 144      13.498  -2.760  11.522  0.00  0.00            
ATOM   2061  CD  GLU X 144      14.253  -3.177   9.512  0.00  0.00            
ATOM   2062  OE1 GLU X 144      15.092  -2.807   8.675  0.00  0.00            
ATOM   2063  OE2 GLU X 144      13.567  -4.212   9.472  0.00  0.00            
ATOM   2064  C   GLU X 144      11.013  -1.734  11.112  0.00  0.00            
ATOM   2065  O   GLU X 144      10.651  -2.878  11.143  0.00  0.00            
ATOM   2066  N   ALA X 145      10.427  -0.851  11.956  0.00  0.00            
ATOM   2067  H   ALA X 145      10.686   0.125  11.963  0.00  0.00            
ATOM   2068  CA  ALA X 145       9.384  -1.316  12.972  0.00  0.00            
ATOM   2069  HA  ALA X 145       9.777  -2.181  13.507  0.00  0.00            
ATOM   2070  CB  ALA X 145       9.155  -0.220  13.990  0.00  0.00            
ATOM   2071  HB1 ALA X 145      10.073   0.355  14.129  0.00  0.00            
ATOM   2072  HB2 ALA X 145       8.399   0.451  13.578  0.00  0.00            
ATOM   2073  HB3 ALA X 145       8.767  -0.564  14.951  0.00  0.00            
ATOM   2074  C   ALA X 145       8.134  -1.736  12.212  0.00  0.00            
ATOM   2075  O   ALA X 145       7.477  -2.682  12.631  0.00  0.00            
ATOM   2076  N   MET X 146       7.910  -1.097  11.097  0.00  0.00            
ATOM   2077  H   MET X 146       8.333  -0.226  10.811  0.00  0.00            
ATOM   2078  CA  MET X 146       6.684  -1.491  10.350  0.00  0.00            
ATOM   2079  HA  MET X 146       5.865  -1.376  11.060  0.00  0.00            
ATOM   2080  CB  MET X 146       6.498  -0.478   9.225  0.00  0.00            
ATOM   2081  HB2 MET X 146       6.854   0.535   9.423  0.00  0.00            
ATOM   2082  HB3 MET X 146       7.114  -0.743   8.363  0.00  0.00            
ATOM   2083  CG  MET X 146       5.050  -0.304   8.662  0.00  0.00            
ATOM   2084  HG2 MET X 146       5.099   0.295   7.753  0.00  0.00            
ATOM   2085  HG3 MET X 146       4.699  -1.292   8.364  0.00  0.00            
ATOM   2086  SD  MET X 146       3.959   0.395   9.848  0.00  0.00            
ATOM   2087  CE  MET X 146       2.398   0.341   8.936  0.00  0.00            
ATOM   2088  HE1 MET X 146       1.872  -0.540   9.305  0.00  0.00            
ATOM   2089  HE2 MET X 146       1.740   1.173   9.188  0.00  0.00            
ATOM   2090  HE3 MET X 146       2.479   0.211   7.857  0.00  0.00            
ATOM   2091  C   MET X 146       6.756  -2.852   9.774  0.00  0.00            
ATOM   2092  O   MET X 146       5.824  -3.610   9.802  0.00  0.00            
ATOM   2093  N   LYS X 147       7.870  -3.186   9.156  0.00  0.00            
ATOM   2094  H   LYS X 147       8.673  -2.577   9.218  0.00  0.00            
ATOM   2095  CA  LYS X 147       8.095  -4.564   8.585  0.00  0.00            
ATOM   2096  HA  LYS X 147       7.342  -4.808   7.835  0.00  0.00            
ATOM   2097  CB  LYS X 147       9.512  -4.597   7.947  0.00  0.00            
ATOM   2098  HB2 LYS X 147      10.201  -4.376   8.766  0.00  0.00            
ATOM   2099  HB3 LYS X 147       9.658  -5.628   7.617  0.00  0.00            
ATOM   2100  CG  LYS X 147       9.755  -3.654   6.708  0.00  0.00            
ATOM   2101  HG2 LYS X 147       9.219  -4.041   5.838  0.00  0.00            
ATOM   2102  HG3 LYS X 147       9.312  -2.668   6.859  0.00  0.00            
ATOM   2103  CD  LYS X 147      11.262  -3.466   6.483  0.00  0.00            
ATOM   2104  HD2 LYS X 147      11.588  -3.033   5.535  0.00  0.00            
ATOM   2105  HD3 LYS X 147      11.615  -2.797   7.270  0.00  0.00            
ATOM   2106  CE  LYS X 147      12.040  -4.823   6.524  0.00  0.00            
ATOM   2107  HE2 LYS X 147      11.826  -5.428   7.405  0.00  0.00            
ATOM   2108  HE3 LYS X 147      11.910  -5.459   5.648  0.00  0.00            
ATOM   2109  NZ  LYS X 147      13.459  -4.468   6.674  0.00  0.00            
ATOM   2110  HZ1 LYS X 147      13.743  -3.760   7.337  0.00  0.00            
ATOM   2111  HZ2 LYS X 147      14.059  -5.263   6.841  0.00  0.00            
ATOM   2112  HZ3 LYS X 147      13.672  -4.147   5.741  0.00  0.00            
ATOM   2113  C   LYS X 147       7.909  -5.717   9.551  0.00  0.00            
ATOM   2114  O   LYS X 147       7.431  -6.714   9.131  0.00  0.00            
ATOM   2115  N   ALA X 148       8.243  -5.533  10.834  0.00  0.00            
ATOM   2116  H   ALA X 148       8.655  -4.676  11.172  0.00  0.00            
ATOM   2117  CA  ALA X 148       7.894  -6.544  11.901  0.00  0.00            
ATOM   2118  HA  ALA X 148       8.209  -7.530  11.558  0.00  0.00            
ATOM   2119  CB  ALA X 148       8.912  -6.178  12.988  0.00  0.00            
ATOM   2120  HB1 ALA X 148       8.606  -6.718  13.886  0.00  0.00            
ATOM   2121  HB2 ALA X 148       9.935  -6.468  12.737  0.00  0.00            
ATOM   2122  HB3 ALA X 148       9.021  -5.143  13.318  0.00  0.00            
ATOM   2123  C   ALA X 148       6.405  -6.510  12.384  0.00  0.00            
ATOM   2124  O   ALA X 148       5.988  -7.422  13.033  0.00  0.00            
ATOM   2125  N   ALA X 149       5.617  -5.503  12.085  0.00  0.00            
ATOM   2126  H   ALA X 149       6.094  -4.712  11.676  0.00  0.00            
ATOM   2127  CA  ALA X 149       4.184  -5.214  12.465  0.00  0.00            
ATOM   2128  HA  ALA X 149       3.818  -5.910  13.220  0.00  0.00            
ATOM   2129  CB  ALA X 149       4.173  -3.734  13.021  0.00  0.00            
ATOM   2130  HB1 ALA X 149       3.170  -3.528  13.401  0.00  0.00            
ATOM   2131  HB2 ALA X 149       4.835  -3.640  13.884  0.00  0.00            
ATOM   2132  HB3 ALA X 149       4.368  -3.013  12.225  0.00  0.00            
ATOM   2133  C   ALA X 149       3.178  -5.402  11.313  0.00  0.00            
ATOM   2134  O   ALA X 149       1.996  -5.387  11.469  0.00  0.00            
ATOM   2135  N   VAL X 150       3.704  -5.483  10.093  0.00  0.00            
ATOM   2136  H   VAL X 150       4.700  -5.328  10.041  0.00  0.00            
ATOM   2137  CA  VAL X 150       2.751  -5.511   8.847  0.00  0.00            
ATOM   2138  HA  VAL X 150       1.721  -5.330   9.156  0.00  0.00            
ATOM   2139  CB  VAL X 150       3.238  -4.561   7.799  0.00  0.00            
ATOM   2140  HB  VAL X 150       3.432  -3.652   8.372  0.00  0.00            
ATOM   2141  CG1 VAL X 150       4.529  -5.032   7.149  0.00  0.00            
ATOM   2142 HG11 VAL X 150       5.126  -5.569   7.890  0.00  0.00            
ATOM   2143 HG12 VAL X 150       4.340  -5.722   6.325  0.00  0.00            
ATOM   2144 HG13 VAL X 150       5.101  -4.161   6.822  0.00  0.00            
ATOM   2145  CG2 VAL X 150       2.111  -4.118   6.836  0.00  0.00            
ATOM   2146 HG21 VAL X 150       2.054  -4.782   5.971  0.00  0.00            
ATOM   2147 HG22 VAL X 150       1.165  -4.011   7.370  0.00  0.00            
ATOM   2148 HG23 VAL X 150       2.483  -3.172   6.437  0.00  0.00            
ATOM   2149  C   VAL X 150       2.715  -6.998   8.327  0.00  0.00            
ATOM   2150  O   VAL X 150       3.543  -7.815   8.728  0.00  0.00            
ATOM   2151  N   ASP X 151       1.923  -7.328   7.287  0.00  0.00            
ATOM   2152  H   ASP X 151       1.123  -6.716   7.210  0.00  0.00            
ATOM   2153  CA  ASP X 151       2.012  -8.608   6.445  0.00  0.00            
ATOM   2154  HA  ASP X 151       2.630  -9.365   6.928  0.00  0.00            
ATOM   2155  CB  ASP X 151       0.609  -9.155   6.200  0.00  0.00            
ATOM   2156  HB2 ASP X 151      -0.093  -8.428   5.786  0.00  0.00            
ATOM   2157  HB3 ASP X 151       0.732 -10.058   5.599  0.00  0.00            
ATOM   2158  CG  ASP X 151       0.066  -9.796   7.533  0.00  0.00            
ATOM   2159  OD1 ASP X 151       0.963 -10.403   8.211  0.00  0.00            
ATOM   2160  OD2 ASP X 151      -1.130  -9.576   7.948  0.00  0.00            
ATOM   2161  C   ASP X 151       2.642  -8.362   5.097  0.00  0.00            
ATOM   2162  O   ASP X 151       3.466  -9.148   4.713  0.00  0.00            
ATOM   2163  N   THR X 152       2.264  -7.281   4.418  0.00  0.00            
ATOM   2164  H   THR X 152       1.387  -6.837   4.649  0.00  0.00            
ATOM   2165  CA  THR X 152       2.808  -6.771   3.177  0.00  0.00            
ATOM   2166  HA  THR X 152       3.876  -6.988   3.177  0.00  0.00            
ATOM   2167  CB  THR X 152       2.161  -7.545   1.992  0.00  0.00            
ATOM   2168  HB  THR X 152       1.082  -7.644   2.105  0.00  0.00            
ATOM   2169  CG2 THR X 152       2.503  -7.031   0.595  0.00  0.00            
ATOM   2170 HG21 THR X 152       1.973  -7.712  -0.074  0.00  0.00            
ATOM   2171 HG22 THR X 152       2.269  -5.977   0.428  0.00  0.00            
ATOM   2172 HG23 THR X 152       3.566  -7.061   0.346  0.00  0.00            
ATOM   2173  OG1 THR X 152       2.601  -8.913   1.946  0.00  0.00            
ATOM   2174  HG1 THR X 152       2.586  -9.257   2.857  0.00  0.00            
ATOM   2175  C   THR X 152       2.689  -5.259   3.004  0.00  0.00            
ATOM   2176  O   THR X 152       1.671  -4.642   3.140  0.00  0.00            
ATOM   2177  N   LEU X 153       3.855  -4.614   2.902  0.00  0.00            
ATOM   2178  H   LEU X 153       4.691  -5.180   2.863  0.00  0.00            
ATOM   2179  CA  LEU X 153       4.062  -3.139   2.973  0.00  0.00            
ATOM   2180  HA  LEU X 153       3.108  -2.610   2.975  0.00  0.00            
ATOM   2181  CB  LEU X 153       4.872  -2.791   4.308  0.00  0.00            
ATOM   2182  HB2 LEU X 153       4.142  -3.123   5.050  0.00  0.00            
ATOM   2183  HB3 LEU X 153       5.729  -3.460   4.414  0.00  0.00            
ATOM   2184  CG  LEU X 153       5.309  -1.381   4.585  0.00  0.00            
ATOM   2185  HG  LEU X 153       5.658  -1.079   3.595  0.00  0.00            
ATOM   2186  CD1 LEU X 153       4.171  -0.473   5.150  0.00  0.00            
ATOM   2187 HD11 LEU X 153       3.344  -0.447   4.437  0.00  0.00            
ATOM   2188 HD12 LEU X 153       3.837  -0.962   6.067  0.00  0.00            
ATOM   2189 HD13 LEU X 153       4.480   0.562   5.306  0.00  0.00            
ATOM   2190  CD2 LEU X 153       6.485  -1.369   5.549  0.00  0.00            
ATOM   2191 HD21 LEU X 153       6.792  -0.328   5.667  0.00  0.00            
ATOM   2192 HD22 LEU X 153       6.255  -1.750   6.546  0.00  0.00            
ATOM   2193 HD23 LEU X 153       7.384  -1.867   5.180  0.00  0.00            
ATOM   2194  C   LEU X 153       4.914  -2.689   1.685  0.00  0.00            
ATOM   2195  O   LEU X 153       6.085  -2.963   1.579  0.00  0.00            
ATOM   2196  N   ILE X 154       4.319  -1.868   0.891  0.00  0.00            
ATOM   2197  H   ILE X 154       3.445  -1.552   1.287  0.00  0.00            
ATOM   2198  CA  ILE X 154       4.904  -0.915   0.003  0.00  0.00            
ATOM   2199  HA  ILE X 154       5.782  -1.418  -0.402  0.00  0.00            
ATOM   2200  CB  ILE X 154       3.936  -0.435  -1.154  0.00  0.00            
ATOM   2201  HB  ILE X 154       3.163   0.133  -0.632  0.00  0.00            
ATOM   2202  CG2 ILE X 154       4.659   0.575  -2.128  0.00  0.00            
ATOM   2203 HG21 ILE X 154       4.051   0.848  -2.993  0.00  0.00            
ATOM   2204 HG22 ILE X 154       4.796   1.503  -1.570  0.00  0.00            
ATOM   2205 HG23 ILE X 154       5.602   0.189  -2.521  0.00  0.00            
ATOM   2206  CG1 ILE X 154       3.173  -1.508  -1.899  0.00  0.00            
ATOM   2207 HG12 ILE X 154       2.474  -1.938  -1.179  0.00  0.00            
ATOM   2208 HG13 ILE X 154       2.623  -1.138  -2.767  0.00  0.00            
ATOM   2209  CD1 ILE X 154       4.101  -2.658  -2.346  0.00  0.00            
ATOM   2210 HD11 ILE X 154       4.847  -2.419  -3.106  0.00  0.00            
ATOM   2211 HD12 ILE X 154       4.459  -3.188  -1.460  0.00  0.00            
ATOM   2212 HD13 ILE X 154       3.444  -3.425  -2.762  0.00  0.00            
ATOM   2213  C   ILE X 154       5.497   0.336   0.737  0.00  0.00            
ATOM   2214  O   ILE X 154       4.922   0.835   1.684  0.00  0.00            
ATOM   2215  N   VAL X 155       6.668   0.757   0.193  0.00  0.00            
ATOM   2216  H   VAL X 155       6.968   0.295  -0.654  0.00  0.00            
ATOM   2217  CA  VAL X 155       7.463   1.946   0.618  0.00  0.00            
ATOM   2218  HA  VAL X 155       6.803   2.578   1.212  0.00  0.00            
ATOM   2219  CB  VAL X 155       8.607   1.610   1.521  0.00  0.00            
ATOM   2220  HB  VAL X 155       9.437   1.179   0.958  0.00  0.00            
ATOM   2221  CG1 VAL X 155       9.226   2.823   2.285  0.00  0.00            
ATOM   2222 HG11 VAL X 155       9.965   2.535   3.036  0.00  0.00            
ATOM   2223 HG12 VAL X 155       9.566   3.566   1.561  0.00  0.00            
ATOM   2224 HG13 VAL X 155       8.413   3.213   2.901  0.00  0.00            
ATOM   2225  CG2 VAL X 155       8.275   0.556   2.693  0.00  0.00            
ATOM   2226 HG21 VAL X 155       7.693   0.960   3.523  0.00  0.00            
ATOM   2227 HG22 VAL X 155       7.754  -0.267   2.198  0.00  0.00            
ATOM   2228 HG23 VAL X 155       9.200   0.225   3.170  0.00  0.00            
ATOM   2229  C   VAL X 155       7.902   2.760  -0.498  0.00  0.00            
ATOM   2230  O   VAL X 155       8.596   2.360  -1.381  0.00  0.00            
ATOM   2231  N   ILE X 156       7.449   3.978  -0.451  0.00  0.00            
ATOM   2232  H   ILE X 156       6.886   4.301   0.322  0.00  0.00            
ATOM   2233  CA  ILE X 156       7.608   4.939  -1.564  0.00  0.00            
ATOM   2234  HA  ILE X 156       7.885   4.408  -2.474  0.00  0.00            
ATOM   2235  CB  ILE X 156       6.251   5.609  -1.950  0.00  0.00            
ATOM   2236  HB  ILE X 156       5.838   6.213  -1.139  0.00  0.00            
ATOM   2237  CG2 ILE X 156       6.440   6.491  -3.199  0.00  0.00            
ATOM   2238 HG21 ILE X 156       6.817   5.920  -4.050  0.00  0.00            
ATOM   2239 HG22 ILE X 156       5.479   6.846  -3.577  0.00  0.00            
ATOM   2240 HG23 ILE X 156       7.020   7.383  -2.952  0.00  0.00            
ATOM   2241  CG1 ILE X 156       5.268   4.444  -2.249  0.00  0.00            
ATOM   2242 HG12 ILE X 156       5.705   3.681  -2.896  0.00  0.00            
ATOM   2243 HG13 ILE X 156       5.068   4.000  -1.271  0.00  0.00            
ATOM   2244  CD1 ILE X 156       3.861   4.816  -2.741  0.00  0.00            
ATOM   2245 HD11 ILE X 156       3.505   5.685  -2.183  0.00  0.00            
ATOM   2246 HD12 ILE X 156       3.844   5.070  -3.803  0.00  0.00            
ATOM   2247 HD13 ILE X 156       3.177   3.967  -2.674  0.00  0.00            
ATOM   2248  C   ILE X 156       8.758   5.926  -1.260  0.00  0.00            
ATOM   2249  O   ILE X 156       8.717   6.593  -0.237  0.00  0.00            
ATOM   2250  N   PRO X 157       9.760   6.079  -2.137  0.00  0.00            
ATOM   2251  CD  PRO X 157      10.276   5.085  -3.036  0.00  0.00            
ATOM   2252  HD2 PRO X 157       9.554   4.656  -3.731  0.00  0.00            
ATOM   2253  HD3 PRO X 157      10.775   4.314  -2.449  0.00  0.00            
ATOM   2254  CG  PRO X 157      11.227   5.845  -3.900  0.00  0.00            
ATOM   2255  HG2 PRO X 157      10.602   6.321  -4.658  0.00  0.00            
ATOM   2256  HG3 PRO X 157      11.936   5.118  -4.302  0.00  0.00            
ATOM   2257  CB  PRO X 157      11.866   6.841  -2.935  0.00  0.00            
ATOM   2258  HB2 PRO X 157      12.319   7.725  -3.388  0.00  0.00            
ATOM   2259  HB3 PRO X 157      12.511   6.299  -2.241  0.00  0.00            
ATOM   2260  CA  PRO X 157      10.668   7.218  -2.019  0.00  0.00            
ATOM   2261  HA  PRO X 157      10.954   7.418  -0.987  0.00  0.00            
ATOM   2262  C   PRO X 157      10.047   8.587  -2.435  0.00  0.00            
ATOM   2263  O   PRO X 157       9.446   8.646  -3.461  0.00  0.00            
ATOM   2264  N   ASN X 158      10.247   9.610  -1.617  0.00  0.00            
ATOM   2265  H   ASN X 158      10.863   9.492  -0.825  0.00  0.00            
ATOM   2266  CA  ASN X 158       9.742  10.958  -1.945  0.00  0.00            
ATOM   2267  HA  ASN X 158       8.659  10.850  -1.994  0.00  0.00            
ATOM   2268  CB  ASN X 158      10.048  11.969  -0.764  0.00  0.00            
ATOM   2269  HB2 ASN X 158       9.645  11.511   0.141  0.00  0.00            
ATOM   2270  HB3 ASN X 158      11.117  12.052  -0.560  0.00  0.00            
ATOM   2271  CG  ASN X 158       9.386  13.353  -0.867  0.00  0.00            
ATOM   2272  OD1 ASN X 158       8.403  13.635  -1.503  0.00  0.00            
ATOM   2273  ND2 ASN X 158      10.018  14.280  -0.225  0.00  0.00            
ATOM   2274 HD21 ASN X 158       9.654  15.213  -0.355  0.00  0.00            
ATOM   2275 HD22 ASN X 158      10.737  14.081   0.456  0.00  0.00            
ATOM   2276  C   ASN X 158      10.229  11.452  -3.322  0.00  0.00            
ATOM   2277  O   ASN X 158       9.550  12.095  -4.076  0.00  0.00            
ATOM   2278  N   ASP X 159      11.502  11.158  -3.629  0.00  0.00            
ATOM   2279  H   ASP X 159      12.035  10.692  -2.909  0.00  0.00            
ATOM   2280  CA  ASP X 159      12.178  11.459  -4.884  0.00  0.00            
ATOM   2281  HA  ASP X 159      12.334  12.534  -4.966  0.00  0.00            
ATOM   2282  CB  ASP X 159      13.510  10.704  -5.033  0.00  0.00            
ATOM   2283  HB2 ASP X 159      14.036  10.914  -4.099  0.00  0.00            
ATOM   2284  HB3 ASP X 159      13.287   9.635  -5.034  0.00  0.00            
ATOM   2285  CG  ASP X 159      14.497  11.193  -6.089  0.00  0.00            
ATOM   2286  OD1 ASP X 159      15.561  11.802  -5.755  0.00  0.00            
ATOM   2287  OD2 ASP X 159      14.245  10.870  -7.234  0.00  0.00            
ATOM   2288  C   ASP X 159      11.355  11.042  -6.163  0.00  0.00            
ATOM   2289  O   ASP X 159      11.458  11.732  -7.135  0.00  0.00            
ATOM   2290  N   ARG X 160      10.665   9.945  -6.126  0.00  0.00            
ATOM   2291  H   ARG X 160      10.675   9.436  -5.254  0.00  0.00            
ATOM   2292  CA  ARG X 160       9.781   9.524  -7.240  0.00  0.00            
ATOM   2293  HA  ARG X 160      10.289   9.948  -8.106  0.00  0.00            
ATOM   2294  CB  ARG X 160       9.710   8.019  -7.284  0.00  0.00            
ATOM   2295  HB2 ARG X 160       9.509   7.529  -6.329  0.00  0.00            
ATOM   2296  HB3 ARG X 160       8.965   7.709  -8.019  0.00  0.00            
ATOM   2297  CG  ARG X 160      11.083   7.374  -7.774  0.00  0.00            
ATOM   2298  HG2 ARG X 160      11.728   7.464  -6.898  0.00  0.00            
ATOM   2299  HG3 ARG X 160      10.953   6.310  -7.985  0.00  0.00            
ATOM   2300  CD  ARG X 160      11.496   7.947  -9.119  0.00  0.00            
ATOM   2301  HD2 ARG X 160      11.990   7.134  -9.651  0.00  0.00            
ATOM   2302  HD3 ARG X 160      10.572   8.244  -9.616  0.00  0.00            
ATOM   2303  NE  ARG X 160      12.371   9.108  -9.014  0.00  0.00            
ATOM   2304  HE  ARG X 160      12.807   9.307  -8.125  0.00  0.00            
ATOM   2305  CZ  ARG X 160      12.772   9.824 -10.073  0.00  0.00            
ATOM   2306  NH1 ARG X 160      12.579   9.496 -11.339  0.00  0.00            
ATOM   2307 HH11 ARG X 160      12.272   8.561 -11.568  0.00  0.00            
ATOM   2308 HH12 ARG X 160      12.663  10.111 -12.135  0.00  0.00            
ATOM   2309  NH2 ARG X 160      13.289  10.973  -9.875  0.00  0.00            
ATOM   2310 HH21 ARG X 160      13.584  11.244  -8.948  0.00  0.00            
ATOM   2311 HH22 ARG X 160      13.711  11.547 -10.590  0.00  0.00            
ATOM   2312  C   ARG X 160       8.414  10.165  -7.250  0.00  0.00            
ATOM   2313  O   ARG X 160       7.756  10.169  -8.242  0.00  0.00            
ATOM   2314  N   LEU X 161       7.981  10.850  -6.143  0.00  0.00            
ATOM   2315  H   LEU X 161       8.484  10.621  -5.297  0.00  0.00            
ATOM   2316  CA  LEU X 161       6.764  11.729  -6.086  0.00  0.00            
ATOM   2317  HA  LEU X 161       5.940  11.328  -6.676  0.00  0.00            
ATOM   2318  CB  LEU X 161       6.138  11.764  -4.650  0.00  0.00            
ATOM   2319  HB2 LEU X 161       6.788  12.215  -3.898  0.00  0.00            
ATOM   2320  HB3 LEU X 161       5.336  12.503  -4.703  0.00  0.00            
ATOM   2321  CG  LEU X 161       5.532  10.394  -4.086  0.00  0.00            
ATOM   2322  HG  LEU X 161       6.350   9.670  -4.064  0.00  0.00            
ATOM   2323  CD1 LEU X 161       5.012  10.637  -2.666  0.00  0.00            
ATOM   2324 HD11 LEU X 161       4.722   9.678  -2.231  0.00  0.00            
ATOM   2325 HD12 LEU X 161       5.754  11.135  -2.038  0.00  0.00            
ATOM   2326 HD13 LEU X 161       4.119  11.245  -2.823  0.00  0.00            
ATOM   2327  CD2 LEU X 161       4.301   9.992  -4.924  0.00  0.00            
ATOM   2328 HD21 LEU X 161       4.501   9.667  -5.947  0.00  0.00            
ATOM   2329 HD22 LEU X 161       3.794   9.146  -4.456  0.00  0.00            
ATOM   2330 HD23 LEU X 161       3.637  10.853  -5.028  0.00  0.00            
ATOM   2331  C   LEU X 161       7.159  13.085  -6.614  0.00  0.00            
ATOM   2332  O   LEU X 161       6.335  13.530  -7.325  0.00  0.00            
ATOM   2333  N   LEU X 162       8.307  13.627  -6.223  0.00  0.00            
ATOM   2334  H   LEU X 162       8.752  13.252  -5.398  0.00  0.00            
ATOM   2335  CA  LEU X 162       8.706  14.948  -6.607  0.00  0.00            
ATOM   2336  HA  LEU X 162       7.930  15.685  -6.402  0.00  0.00            
ATOM   2337  CB  LEU X 162      10.020  15.361  -5.850  0.00  0.00            
ATOM   2338  HB2 LEU X 162      10.561  14.414  -5.787  0.00  0.00            
ATOM   2339  HB3 LEU X 162      10.699  15.956  -6.463  0.00  0.00            
ATOM   2340  CG  LEU X 162       9.974  16.077  -4.415  0.00  0.00            
ATOM   2341  HG  LEU X 162      10.274  17.113  -4.579  0.00  0.00            
ATOM   2342  CD1 LEU X 162       8.606  16.035  -3.726  0.00  0.00            
ATOM   2343 HD11 LEU X 162       7.889  16.639  -4.286  0.00  0.00            
ATOM   2344 HD12 LEU X 162       8.196  15.029  -3.613  0.00  0.00            
ATOM   2345 HD13 LEU X 162       8.642  16.415  -2.703  0.00  0.00            
ATOM   2346  CD2 LEU X 162      10.993  15.556  -3.417  0.00  0.00            
ATOM   2347 HD21 LEU X 162      11.999  15.569  -3.842  0.00  0.00            
ATOM   2348 HD22 LEU X 162      11.079  16.261  -2.586  0.00  0.00            
ATOM   2349 HD23 LEU X 162      10.760  14.562  -3.029  0.00  0.00            
ATOM   2350  C   LEU X 162       8.951  15.048  -8.100  0.00  0.00            
ATOM   2351  O   LEU X 162       8.908  16.078  -8.664  0.00  0.00            
ATOM   2352  N   ASP X 163       9.195  13.894  -8.724  0.00  0.00            
ATOM   2353  H   ASP X 163       9.306  13.077  -8.141  0.00  0.00            
ATOM   2354  CA  ASP X 163       9.237  13.740 -10.226  0.00  0.00            
ATOM   2355  HA  ASP X 163       9.933  14.441 -10.687  0.00  0.00            
ATOM   2356  CB  ASP X 163       9.868  12.370 -10.528  0.00  0.00            
ATOM   2357  HB2 ASP X 163      10.856  12.184 -10.101  0.00  0.00            
ATOM   2358  HB3 ASP X 163       9.355  11.457 -10.218  0.00  0.00            
ATOM   2359  CG  ASP X 163      10.072  12.161 -12.025  0.00  0.00            
ATOM   2360  OD1 ASP X 163      10.891  12.936 -12.609  0.00  0.00            
ATOM   2361  OD2 ASP X 163       9.605  11.096 -12.549  0.00  0.00            
ATOM   2362  C   ASP X 163       7.876  13.998 -10.840  0.00  0.00            
ATOM   2363  O   ASP X 163       7.804  14.639 -11.878  0.00  0.00            
ATOM   2364  N   ILE X 164       6.814  13.479 -10.191  0.00  0.00            
ATOM   2365  H   ILE X 164       6.859  13.165  -9.232  0.00  0.00            
ATOM   2366  CA  ILE X 164       5.418  13.364 -10.815  0.00  0.00            
ATOM   2367  HA  ILE X 164       5.513  13.596 -11.876  0.00  0.00            
ATOM   2368  CB  ILE X 164       4.803  11.969 -10.805  0.00  0.00            
ATOM   2369  HB  ILE X 164       3.934  12.081 -11.457  0.00  0.00            
ATOM   2370  CG2 ILE X 164       5.812  10.995 -11.490  0.00  0.00            
ATOM   2371 HG21 ILE X 164       6.715  10.869 -10.889  0.00  0.00            
ATOM   2372 HG22 ILE X 164       5.337  10.023 -11.636  0.00  0.00            
ATOM   2373 HG23 ILE X 164       6.185  11.319 -12.464  0.00  0.00            
ATOM   2374  CG1 ILE X 164       4.376  11.557  -9.333  0.00  0.00            
ATOM   2375 HG12 ILE X 164       5.262  11.102  -8.884  0.00  0.00            
ATOM   2376 HG13 ILE X 164       4.011  12.416  -8.767  0.00  0.00            
ATOM   2377  CD1 ILE X 164       3.193  10.620  -9.260  0.00  0.00            
ATOM   2378 HD11 ILE X 164       2.339  11.129  -9.713  0.00  0.00            
ATOM   2379 HD12 ILE X 164       3.451   9.788  -9.918  0.00  0.00            
ATOM   2380 HD13 ILE X 164       2.975  10.398  -8.214  0.00  0.00            
ATOM   2381  C   ILE X 164       4.542  14.511 -10.314  0.00  0.00            
ATOM   2382  O   ILE X 164       3.344  14.388 -10.110  0.00  0.00            
ATOM   2383  N   VAL X 165       5.050  15.715 -10.049  0.00  0.00            
ATOM   2384  H   VAL X 165       6.050  15.860 -10.049  0.00  0.00            
ATOM   2385  CA  VAL X 165       4.153  16.887  -9.745  0.00  0.00            
ATOM   2386  HA  VAL X 165       3.112  16.598  -9.889  0.00  0.00            
ATOM   2387  CB  VAL X 165       4.305  17.330  -8.252  0.00  0.00            
ATOM   2388  HB  VAL X 165       3.741  18.249  -8.077  0.00  0.00            
ATOM   2389  CG1 VAL X 165       3.658  16.306  -7.312  0.00  0.00            
ATOM   2390 HG11 VAL X 165       2.609  16.154  -7.575  0.00  0.00            
ATOM   2391 HG12 VAL X 165       4.107  15.319  -7.445  0.00  0.00            
ATOM   2392 HG13 VAL X 165       3.749  16.640  -6.276  0.00  0.00            
ATOM   2393  CG2 VAL X 165       5.728  17.635  -7.903  0.00  0.00            
ATOM   2394 HG21 VAL X 165       6.433  16.802  -7.865  0.00  0.00            
ATOM   2395 HG22 VAL X 165       6.218  18.436  -8.459  0.00  0.00            
ATOM   2396 HG23 VAL X 165       5.816  17.984  -6.872  0.00  0.00            
ATOM   2397  C   VAL X 165       4.391  18.156 -10.618  0.00  0.00            
ATOM   2398  O   VAL X 165       5.518  18.266 -11.155  0.00  0.00            
ATOM   2399  N   ASP X 166       3.476  19.088 -10.847  0.00  0.00            
ATOM   2400  H   ASP X 166       2.546  19.009 -10.463  0.00  0.00            
ATOM   2401  CA  ASP X 166       3.792  20.387 -11.519  0.00  0.00            
ATOM   2402  HA  ASP X 166       4.171  20.318 -12.539  0.00  0.00            
ATOM   2403  CB  ASP X 166       2.529  21.278 -11.702  0.00  0.00            
ATOM   2404  HB2 ASP X 166       1.879  20.641 -12.305  0.00  0.00            
ATOM   2405  HB3 ASP X 166       2.085  21.486 -10.726  0.00  0.00            
ATOM   2406  CG  ASP X 166       2.806  22.598 -12.381  0.00  0.00            
ATOM   2407  OD1 ASP X 166       2.733  22.627 -13.642  0.00  0.00            
ATOM   2408  OD2 ASP X 166       3.046  23.617 -11.728  0.00  0.00            
ATOM   2409  C   ASP X 166       4.898  21.071 -10.647  0.00  0.00            
ATOM   2410  O   ASP X 166       4.748  21.216  -9.415  0.00  0.00            
ATOM   2411  N   LYS X 167       6.025  21.536 -11.206  0.00  0.00            
ATOM   2412  H   LYS X 167       6.038  21.464 -12.214  0.00  0.00            
ATOM   2413  CA  LYS X 167       7.152  22.180 -10.660  0.00  0.00            
ATOM   2414  HA  LYS X 167       7.494  21.719  -9.733  0.00  0.00            
ATOM   2415  CB  LYS X 167       8.416  21.980 -11.541  0.00  0.00            
ATOM   2416  HB2 LYS X 167       8.192  22.681 -12.348  0.00  0.00            
ATOM   2417  HB3 LYS X 167       9.393  22.342 -11.213  0.00  0.00            
ATOM   2418  CG  LYS X 167       8.624  20.563 -12.255  0.00  0.00            
ATOM   2419  HG2 LYS X 167       7.735  20.160 -12.744  0.00  0.00            
ATOM   2420  HG3 LYS X 167       9.330  20.773 -13.060  0.00  0.00            
ATOM   2421  CD  LYS X 167       8.943  19.575 -11.169  0.00  0.00            
ATOM   2422  HD2 LYS X 167       9.719  19.961 -10.505  0.00  0.00            
ATOM   2423  HD3 LYS X 167       8.144  19.571 -10.425  0.00  0.00            
ATOM   2424  CE  LYS X 167       9.258  18.097 -11.637  0.00  0.00            
ATOM   2425  HE2 LYS X 167      10.214  18.016 -12.154  0.00  0.00            
ATOM   2426  HE3 LYS X 167       9.380  17.527 -10.716  0.00  0.00            
ATOM   2427  NZ  LYS X 167       8.158  17.457 -12.452  0.00  0.00            
ATOM   2428  HZ1 LYS X 167       8.388  17.587 -13.427  0.00  0.00            
ATOM   2429  HZ2 LYS X 167       8.124  16.474 -12.223  0.00  0.00            
ATOM   2430  HZ3 LYS X 167       7.260  17.893 -12.300  0.00  0.00            
ATOM   2431  C   LYS X 167       6.946  23.648 -10.192  0.00  0.00            
ATOM   2432  O   LYS X 167       7.900  24.378  -9.912  0.00  0.00            
ATOM   2433  N   SER X 168       5.702  24.096 -10.127  0.00  0.00            
ATOM   2434  H   SER X 168       5.027  23.550 -10.644  0.00  0.00            
ATOM   2435  CA  SER X 168       5.248  25.216  -9.265  0.00  0.00            
ATOM   2436  HA  SER X 168       6.097  25.864  -9.045  0.00  0.00            
ATOM   2437  CB  SER X 168       4.091  25.972  -9.784  0.00  0.00            
ATOM   2438  HB2 SER X 168       4.036  26.847  -9.136  0.00  0.00            
ATOM   2439  HB3 SER X 168       4.202  26.290 -10.821  0.00  0.00            
ATOM   2440  OG  SER X 168       2.944  25.112  -9.653  0.00  0.00            
ATOM   2441  HG  SER X 168       2.805  24.714 -10.531  0.00  0.00            
ATOM   2442  C   SER X 168       4.957  24.788  -7.825  0.00  0.00            
ATOM   2443  O   SER X 168       4.905  25.641  -6.965  0.00  0.00            
ATOM   2444  N   THR X 169       4.733  23.505  -7.555  0.00  0.00            
ATOM   2445  H   THR X 169       4.679  22.837  -8.310  0.00  0.00            
ATOM   2446  CA  THR X 169       4.310  23.030  -6.258  0.00  0.00            
ATOM   2447  HA  THR X 169       3.440  23.591  -5.915  0.00  0.00            
ATOM   2448  CB  THR X 169       3.852  21.522  -6.354  0.00  0.00            
ATOM   2449  HB  THR X 169       4.646  20.804  -6.556  0.00  0.00            
ATOM   2450  CG2 THR X 169       3.099  21.025  -5.074  0.00  0.00            
ATOM   2451 HG21 THR X 169       3.661  21.284  -4.175  0.00  0.00            
ATOM   2452 HG22 THR X 169       2.187  21.610  -4.934  0.00  0.00            
ATOM   2453 HG23 THR X 169       2.909  19.961  -5.228  0.00  0.00            
ATOM   2454  OG1 THR X 169       2.954  21.318  -7.443  0.00  0.00            
ATOM   2455  HG1 THR X 169       3.528  21.192  -8.220  0.00  0.00            
ATOM   2456  C   THR X 169       5.377  23.074  -5.223  0.00  0.00            
ATOM   2457  O   THR X 169       6.445  22.472  -5.506  0.00  0.00            
ATOM   2458  N   PRO X 170       5.251  23.786  -4.052  0.00  0.00            
ATOM   2459  CD  PRO X 170       4.114  24.694  -3.750  0.00  0.00            
ATOM   2460  HD2 PRO X 170       3.286  24.131  -3.317  0.00  0.00            
ATOM   2461  HD3 PRO X 170       3.850  25.359  -4.573  0.00  0.00            
ATOM   2462  CG  PRO X 170       4.751  25.513  -2.652  0.00  0.00            
ATOM   2463  HG2 PRO X 170       3.992  26.090  -2.120  0.00  0.00            
ATOM   2464  HG3 PRO X 170       5.308  26.371  -3.035  0.00  0.00            
ATOM   2465  CB  PRO X 170       5.596  24.491  -1.901  0.00  0.00            
ATOM   2466  HB2 PRO X 170       5.027  23.888  -1.190  0.00  0.00            
ATOM   2467  HB3 PRO X 170       6.338  24.998  -1.281  0.00  0.00            
ATOM   2468  CA  PRO X 170       6.234  23.691  -3.013  0.00  0.00            
ATOM   2469  HA  PRO X 170       7.133  24.242  -3.287  0.00  0.00            
ATOM   2470  C   PRO X 170       6.594  22.214  -2.655  0.00  0.00            
ATOM   2471  O   PRO X 170       5.764  21.496  -2.158  0.00  0.00            
ATOM   2472  N   MET X 171       7.836  21.777  -2.911  0.00  0.00            
ATOM   2473  H   MET X 171       8.559  22.366  -3.297  0.00  0.00            
ATOM   2474  CA  MET X 171       8.167  20.371  -2.734  0.00  0.00            
ATOM   2475  HA  MET X 171       7.549  19.709  -3.341  0.00  0.00            
ATOM   2476  CB  MET X 171       9.584  20.144  -3.281  0.00  0.00            
ATOM   2477  HB2 MET X 171      10.313  20.807  -2.809  0.00  0.00            
ATOM   2478  HB3 MET X 171       9.912  19.173  -2.903  0.00  0.00            
ATOM   2479  CG  MET X 171       9.634  20.169  -4.840  0.00  0.00            
ATOM   2480  HG2 MET X 171       9.341  21.147  -5.221  0.00  0.00            
ATOM   2481  HG3 MET X 171      10.651  19.956  -5.168  0.00  0.00            
ATOM   2482  SD  MET X 171       8.427  19.095  -5.726  0.00  0.00            
ATOM   2483  CE  MET X 171       8.659  19.643  -7.434  0.00  0.00            
ATOM   2484  HE1 MET X 171       8.379  18.857  -8.134  0.00  0.00            
ATOM   2485  HE2 MET X 171       8.179  20.609  -7.587  0.00  0.00            
ATOM   2486  HE3 MET X 171       9.733  19.765  -7.579  0.00  0.00            
ATOM   2487  C   MET X 171       8.039  19.747  -1.255  0.00  0.00            
ATOM   2488  O   MET X 171       7.825  18.596  -1.106  0.00  0.00            
ATOM   2489  N   MET X 172       8.113  20.616  -0.234  0.00  0.00            
ATOM   2490  H   MET X 172       8.275  21.571  -0.521  0.00  0.00            
ATOM   2491  CA  MET X 172       7.756  20.375   1.098  0.00  0.00            
ATOM   2492  HA  MET X 172       8.436  19.570   1.380  0.00  0.00            
ATOM   2493  CB  MET X 172       8.020  21.631   2.013  0.00  0.00            
ATOM   2494  HB2 MET X 172       7.523  22.490   1.556  0.00  0.00            
ATOM   2495  HB3 MET X 172       7.616  21.357   2.990  0.00  0.00            
ATOM   2496  CG  MET X 172       9.564  21.964   2.267  0.00  0.00            
ATOM   2497  HG2 MET X 172       9.921  22.361   1.317  0.00  0.00            
ATOM   2498  HG3 MET X 172       9.611  22.610   3.144  0.00  0.00            
ATOM   2499  SD  MET X 172      10.488  20.432   2.675  0.00  0.00            
ATOM   2500  CE  MET X 172      12.120  20.926   2.032  0.00  0.00            
ATOM   2501  HE1 MET X 172      12.538  21.816   2.504  0.00  0.00            
ATOM   2502  HE2 MET X 172      12.761  20.056   2.176  0.00  0.00            
ATOM   2503  HE3 MET X 172      11.931  21.131   0.979  0.00  0.00            
ATOM   2504  C   MET X 172       6.287  20.042   1.328  0.00  0.00            
ATOM   2505  O   MET X 172       5.956  19.381   2.315  0.00  0.00            
ATOM   2506  N   GLU X 173       5.414  20.277   0.322  0.00  0.00            
ATOM   2507  H   GLU X 173       5.710  20.733  -0.529  0.00  0.00            
ATOM   2508  CA  GLU X 173       4.000  19.930   0.357  0.00  0.00            
ATOM   2509  HA  GLU X 173       3.671  19.450   1.279  0.00  0.00            
ATOM   2510  CB  GLU X 173       3.107  21.136   0.060  0.00  0.00            
ATOM   2511  HB2 GLU X 173       3.484  21.612  -0.847  0.00  0.00            
ATOM   2512  HB3 GLU X 173       2.124  20.715  -0.164  0.00  0.00            
ATOM   2513  CG  GLU X 173       3.099  22.089   1.268  0.00  0.00            
ATOM   2514  HG2 GLU X 173       4.067  22.169   1.768  0.00  0.00            
ATOM   2515  HG3 GLU X 173       2.674  23.082   1.107  0.00  0.00            
ATOM   2516  CD  GLU X 173       2.190  21.555   2.298  0.00  0.00            
ATOM   2517  OE1 GLU X 173       2.708  21.375   3.400  0.00  0.00            
ATOM   2518  OE2 GLU X 173       1.008  21.189   2.049  0.00  0.00            
ATOM   2519  C   GLU X 173       3.691  18.862  -0.707  0.00  0.00            
ATOM   2520  O   GLU X 173       2.792  18.063  -0.492  0.00  0.00            
ATOM   2521  N   ALA X 174       4.437  18.889  -1.822  0.00  0.00            
ATOM   2522  H   ALA X 174       5.206  19.541  -1.882  0.00  0.00            
ATOM   2523  CA  ALA X 174       4.214  17.952  -2.923  0.00  0.00            
ATOM   2524  HA  ALA X 174       3.279  18.184  -3.432  0.00  0.00            
ATOM   2525  CB  ALA X 174       5.454  18.075  -3.948  0.00  0.00            
ATOM   2526  HB1 ALA X 174       5.242  17.283  -4.669  0.00  0.00            
ATOM   2527  HB2 ALA X 174       5.506  19.058  -4.421  0.00  0.00            
ATOM   2528  HB3 ALA X 174       6.367  17.865  -3.387  0.00  0.00            
ATOM   2529  C   ALA X 174       4.349  16.434  -2.566  0.00  0.00            
ATOM   2530  O   ALA X 174       3.982  15.570  -3.335  0.00  0.00            
ATOM   2531  N   PHE X 175       4.818  16.161  -1.337  0.00  0.00            
ATOM   2532  H   PHE X 175       5.288  16.926  -0.873  0.00  0.00            
ATOM   2533  CA  PHE X 175       4.786  14.782  -0.946  0.00  0.00            
ATOM   2534  HA  PHE X 175       5.157  14.142  -1.747  0.00  0.00            
ATOM   2535  CB  PHE X 175       5.767  14.616   0.123  0.00  0.00            
ATOM   2536  HB2 PHE X 175       5.990  13.548   0.075  0.00  0.00            
ATOM   2537  HB3 PHE X 175       6.690  15.142  -0.129  0.00  0.00            
ATOM   2538  CG  PHE X 175       5.361  14.975   1.567  0.00  0.00            
ATOM   2539  CD1 PHE X 175       4.898  16.225   1.893  0.00  0.00            
ATOM   2540  HD1 PHE X 175       5.030  16.963   1.106  0.00  0.00            
ATOM   2541  CE1 PHE X 175       4.385  16.592   3.147  0.00  0.00            
ATOM   2542  HE1 PHE X 175       4.061  17.618   3.295  0.00  0.00            
ATOM   2543  CZ  PHE X 175       4.304  15.637   4.173  0.00  0.00            
ATOM   2544  HZ  PHE X 175       3.900  15.876   5.153  0.00  0.00            
ATOM   2545  CE2 PHE X 175       4.625  14.346   3.847  0.00  0.00            
ATOM   2546  HE2 PHE X 175       4.497  13.550   4.576  0.00  0.00            
ATOM   2547  CD2 PHE X 175       5.211  14.054   2.620  0.00  0.00            
ATOM   2548  HD2 PHE X 175       5.580  13.050   2.422  0.00  0.00            
ATOM   2549  C   PHE X 175       3.332  14.247  -0.518  0.00  0.00            
ATOM   2550  O   PHE X 175       3.171  13.072  -0.378  0.00  0.00            
ATOM   2551  N   LYS X 176       2.380  15.159  -0.316  0.00  0.00            
ATOM   2552  H   LYS X 176       2.631  16.135  -0.383  0.00  0.00            
ATOM   2553  CA  LYS X 176       0.942  14.807  -0.115  0.00  0.00            
ATOM   2554  HA  LYS X 176       0.949  14.022   0.642  0.00  0.00            
ATOM   2555  CB  LYS X 176       0.186  16.041   0.369  0.00  0.00            
ATOM   2556  HB2 LYS X 176       0.374  16.906  -0.270  0.00  0.00            
ATOM   2557  HB3 LYS X 176      -0.899  15.933   0.308  0.00  0.00            
ATOM   2558  CG  LYS X 176       0.528  16.394   1.891  0.00  0.00            
ATOM   2559  HG2 LYS X 176       0.113  15.587   2.498  0.00  0.00            
ATOM   2560  HG3 LYS X 176       1.557  16.262   2.230  0.00  0.00            
ATOM   2561  CD  LYS X 176      -0.047  17.775   2.234  0.00  0.00            
ATOM   2562  HD2 LYS X 176       0.472  18.531   1.640  0.00  0.00            
ATOM   2563  HD3 LYS X 176      -1.115  17.827   2.009  0.00  0.00            
ATOM   2564  CE  LYS X 176       0.261  18.088   3.683  0.00  0.00            
ATOM   2565  HE2 LYS X 176      -0.270  17.396   4.336  0.00  0.00            
ATOM   2566  HE3 LYS X 176       1.324  18.013   3.911  0.00  0.00            
ATOM   2567  NZ  LYS X 176      -0.202  19.418   3.850  0.00  0.00            
ATOM   2568  HZ1 LYS X 176      -1.196  19.469   3.679  0.00  0.00            
ATOM   2569  HZ2 LYS X 176      -0.015  19.780   4.774  0.00  0.00            
ATOM   2570  HZ3 LYS X 176       0.270  19.981   3.156  0.00  0.00            
ATOM   2571  C   LYS X 176       0.282  14.159  -1.318  0.00  0.00            
ATOM   2572  O   LYS X 176      -0.790  13.563  -1.341  0.00  0.00            
ATOM   2573  N   GLU X 177       0.866  14.344  -2.522  0.00  0.00            
ATOM   2574  H   GLU X 177       1.847  14.572  -2.597  0.00  0.00            
ATOM   2575  CA  GLU X 177       0.221  14.028  -3.817  0.00  0.00            
ATOM   2576  HA  GLU X 177      -0.761  14.499  -3.778  0.00  0.00            
ATOM   2577  CB  GLU X 177       0.970  14.685  -4.973  0.00  0.00            
ATOM   2578  HB2 GLU X 177       2.032  14.435  -4.911  0.00  0.00            
ATOM   2579  HB3 GLU X 177       0.604  14.352  -5.947  0.00  0.00            
ATOM   2580  CG  GLU X 177       0.963  16.228  -4.839  0.00  0.00            
ATOM   2581  HG2 GLU X 177       1.455  16.485  -3.899  0.00  0.00            
ATOM   2582  HG3 GLU X 177       1.668  16.698  -5.528  0.00  0.00            
ATOM   2583  CD  GLU X 177      -0.402  16.906  -4.900  0.00  0.00            
ATOM   2584  OE1 GLU X 177      -0.672  17.813  -4.054  0.00  0.00            
ATOM   2585  OE2 GLU X 177      -1.170  16.428  -5.745  0.00  0.00            
ATOM   2586  C   GLU X 177       0.091  12.490  -3.989  0.00  0.00            
ATOM   2587  O   GLU X 177      -0.214  12.060  -5.112  0.00  0.00            
ATOM   2588  N   ALA X 178       0.374  11.622  -3.044  0.00  0.00            
ATOM   2589  H   ALA X 178       0.795  11.992  -2.203  0.00  0.00            
ATOM   2590  CA  ALA X 178       0.317  10.152  -3.191  0.00  0.00            
ATOM   2591  HA  ALA X 178       0.755  10.054  -4.184  0.00  0.00            
ATOM   2592  CB  ALA X 178       1.175   9.500  -2.115  0.00  0.00            
ATOM   2593  HB1 ALA X 178       0.728   9.808  -1.167  0.00  0.00            
ATOM   2594  HB2 ALA X 178       1.008   8.422  -2.164  0.00  0.00            
ATOM   2595  HB3 ALA X 178       2.236   9.755  -2.086  0.00  0.00            
ATOM   2596  C   ALA X 178      -1.053   9.546  -3.194  0.00  0.00            
ATOM   2597  O   ALA X 178      -1.176   8.371  -3.345  0.00  0.00            
ATOM   2598  N   ASP X 179      -2.090  10.422  -3.218  0.00  0.00            
ATOM   2599  H   ASP X 179      -1.986  11.424  -3.135  0.00  0.00            
ATOM   2600  CA  ASP X 179      -3.509   9.886  -3.215  0.00  0.00            
ATOM   2601  HA  ASP X 179      -3.628   9.252  -2.337  0.00  0.00            
ATOM   2602  CB  ASP X 179      -4.481  11.084  -2.992  0.00  0.00            
ATOM   2603  HB2 ASP X 179      -5.429  10.714  -2.597  0.00  0.00            
ATOM   2604  HB3 ASP X 179      -4.020  11.706  -2.222  0.00  0.00            
ATOM   2605  CG  ASP X 179      -4.653  11.844  -4.324  0.00  0.00            
ATOM   2606  OD1 ASP X 179      -5.621  11.600  -5.066  0.00  0.00            
ATOM   2607  OD2 ASP X 179      -3.960  12.885  -4.534  0.00  0.00            
ATOM   2608  C   ASP X 179      -3.833   8.979  -4.458  0.00  0.00            
ATOM   2609  O   ASP X 179      -4.661   8.146  -4.408  0.00  0.00            
ATOM   2610  N   ASN X 180      -3.008   9.016  -5.501  0.00  0.00            
ATOM   2611  H   ASN X 180      -2.194   9.614  -5.515  0.00  0.00            
ATOM   2612  CA  ASN X 180      -3.227   8.178  -6.701  0.00  0.00            
ATOM   2613  HA  ASN X 180      -4.311   8.178  -6.815  0.00  0.00            
ATOM   2614  CB  ASN X 180      -2.602   8.957  -7.913  0.00  0.00            
ATOM   2615  HB2 ASN X 180      -2.957   9.987  -7.839  0.00  0.00            
ATOM   2616  HB3 ASN X 180      -1.510   8.987  -7.884  0.00  0.00            
ATOM   2617  CG  ASN X 180      -2.985   8.407  -9.277  0.00  0.00            
ATOM   2618  OD1 ASN X 180      -3.913   7.641  -9.504  0.00  0.00            
ATOM   2619  ND2 ASN X 180      -2.328   8.795 -10.342  0.00  0.00            
ATOM   2620 HD21 ASN X 180      -2.546   8.333 -11.213  0.00  0.00            
ATOM   2621 HD22 ASN X 180      -1.744   9.619 -10.343  0.00  0.00            
ATOM   2622  C   ASN X 180      -2.673   6.768  -6.462  0.00  0.00            
ATOM   2623  O   ASN X 180      -3.312   5.772  -6.525  0.00  0.00            
ATOM   2624  N   VAL X 181      -1.379   6.696  -6.081  0.00  0.00            
ATOM   2625  H   VAL X 181      -0.875   7.570  -6.027  0.00  0.00            
ATOM   2626  CA  VAL X 181      -0.698   5.460  -5.720  0.00  0.00            
ATOM   2627  HA  VAL X 181      -0.992   4.781  -6.521  0.00  0.00            
ATOM   2628  CB  VAL X 181       0.839   5.611  -5.793  0.00  0.00            
ATOM   2629  HB  VAL X 181       1.266   4.655  -5.484  0.00  0.00            
ATOM   2630  CG1 VAL X 181       1.213   5.891  -7.293  0.00  0.00            
ATOM   2631 HG11 VAL X 181       0.934   5.012  -7.877  0.00  0.00            
ATOM   2632 HG12 VAL X 181       0.675   6.748  -7.704  0.00  0.00            
ATOM   2633 HG13 VAL X 181       2.261   5.982  -7.587  0.00  0.00            
ATOM   2634  CG2 VAL X 181       1.371   6.753  -4.942  0.00  0.00            
ATOM   2635 HG21 VAL X 181       1.303   6.525  -3.877  0.00  0.00            
ATOM   2636 HG22 VAL X 181       2.450   6.915  -4.981  0.00  0.00            
ATOM   2637 HG23 VAL X 181       0.930   7.729  -5.156  0.00  0.00            
ATOM   2638  C   VAL X 181      -1.170   4.885  -4.376  0.00  0.00            
ATOM   2639  O   VAL X 181      -0.963   3.727  -4.160  0.00  0.00            
ATOM   2640  N   LEU X 182      -1.920   5.566  -3.571  0.00  0.00            
ATOM   2641  H   LEU X 182      -1.915   6.552  -3.792  0.00  0.00            
ATOM   2642  CA  LEU X 182      -2.617   4.977  -2.402  0.00  0.00            
ATOM   2643  HA  LEU X 182      -2.090   4.081  -2.072  0.00  0.00            
ATOM   2644  CB  LEU X 182      -2.700   5.989  -1.292  0.00  0.00            
ATOM   2645  HB2 LEU X 182      -3.121   6.954  -1.582  0.00  0.00            
ATOM   2646  HB3 LEU X 182      -3.381   5.734  -0.478  0.00  0.00            
ATOM   2647  CG  LEU X 182      -1.276   6.214  -0.718  0.00  0.00            
ATOM   2648  HG  LEU X 182      -0.594   6.427  -1.544  0.00  0.00            
ATOM   2649  CD1 LEU X 182      -1.327   7.371   0.190  0.00  0.00            
ATOM   2650 HD11 LEU X 182      -1.640   8.237  -0.397  0.00  0.00            
ATOM   2651 HD12 LEU X 182      -1.937   7.193   1.078  0.00  0.00            
ATOM   2652 HD13 LEU X 182      -0.316   7.538   0.567  0.00  0.00            
ATOM   2653  CD2 LEU X 182      -0.782   5.007   0.088  0.00  0.00            
ATOM   2654 HD21 LEU X 182      -1.411   4.713   0.931  0.00  0.00            
ATOM   2655 HD22 LEU X 182      -0.715   4.105  -0.523  0.00  0.00            
ATOM   2656 HD23 LEU X 182       0.172   5.321   0.518  0.00  0.00            
ATOM   2657  C   LEU X 182      -3.995   4.478  -2.781  0.00  0.00            
ATOM   2658  O   LEU X 182      -4.321   3.412  -2.307  0.00  0.00            
ATOM   2659  N   ARG X 183      -4.828   5.106  -3.653  0.00  0.00            
ATOM   2660  H   ARG X 183      -4.516   5.969  -4.075  0.00  0.00            
ATOM   2661  CA  ARG X 183      -6.133   4.647  -4.074  0.00  0.00            
ATOM   2662  HA  ARG X 183      -6.552   4.224  -3.161  0.00  0.00            
ATOM   2663  CB  ARG X 183      -6.914   5.796  -4.725  0.00  0.00            
ATOM   2664  HB2 ARG X 183      -7.985   5.705  -4.533  0.00  0.00            
ATOM   2665  HB3 ARG X 183      -6.647   6.699  -4.172  0.00  0.00            
ATOM   2666  CG  ARG X 183      -6.724   6.062  -6.255  0.00  0.00            
ATOM   2667  HG2 ARG X 183      -5.736   6.514  -6.361  0.00  0.00            
ATOM   2668  HG3 ARG X 183      -6.754   5.114  -6.795  0.00  0.00            
ATOM   2669  CD  ARG X 183      -7.752   7.147  -6.689  0.00  0.00            
ATOM   2670  HD2 ARG X 183      -7.561   7.263  -7.756  0.00  0.00            
ATOM   2671  HD3 ARG X 183      -8.773   6.828  -6.479  0.00  0.00            
ATOM   2672  NE  ARG X 183      -7.527   8.498  -6.120  0.00  0.00            
ATOM   2673  HE  ARG X 183      -6.587   8.865  -6.108  0.00  0.00            
ATOM   2674  CZ  ARG X 183      -8.493   9.296  -5.651  0.00  0.00            
ATOM   2675  NH1 ARG X 183      -9.736   8.888  -5.541  0.00  0.00            
ATOM   2676 HH11 ARG X 183     -10.028   7.980  -5.874  0.00  0.00            
ATOM   2677 HH12 ARG X 183     -10.385   9.500  -5.066  0.00  0.00            
ATOM   2678  NH2 ARG X 183      -8.333  10.498  -5.212  0.00  0.00            
ATOM   2679 HH21 ARG X 183      -7.451  10.988  -5.155  0.00  0.00            
ATOM   2680 HH22 ARG X 183      -9.158  10.912  -4.803  0.00  0.00            
ATOM   2681  C   ARG X 183      -5.999   3.489  -5.058  0.00  0.00            
ATOM   2682  O   ARG X 183      -6.657   2.490  -5.013  0.00  0.00            
ATOM   2683  N   GLN X 184      -4.923   3.525  -5.965  0.00  0.00            
ATOM   2684  H   GLN X 184      -4.415   4.393  -6.051  0.00  0.00            
ATOM   2685  CA  GLN X 184      -4.567   2.406  -6.856  0.00  0.00            
ATOM   2686  HA  GLN X 184      -5.411   2.077  -7.462  0.00  0.00            
ATOM   2687  CB  GLN X 184      -3.361   2.656  -7.791  0.00  0.00            
ATOM   2688  HB2 GLN X 184      -2.516   3.053  -7.225  0.00  0.00            
ATOM   2689  HB3 GLN X 184      -3.181   1.706  -8.299  0.00  0.00            
ATOM   2690  CG  GLN X 184      -3.624   3.758  -8.822  0.00  0.00            
ATOM   2691  HG2 GLN X 184      -4.318   3.463  -9.612  0.00  0.00            
ATOM   2692  HG3 GLN X 184      -4.130   4.608  -8.359  0.00  0.00            
ATOM   2693  CD  GLN X 184      -2.283   4.244  -9.449  0.00  0.00            
ATOM   2694  OE1 GLN X 184      -1.252   3.543  -9.520  0.00  0.00            
ATOM   2695  NE2 GLN X 184      -2.381   5.385 -10.052  0.00  0.00            
ATOM   2696 HE21 GLN X 184      -1.511   5.657 -10.486  0.00  0.00            
ATOM   2697 HE22 GLN X 184      -3.113   6.068  -9.918  0.00  0.00            
ATOM   2698  C   GLN X 184      -4.262   1.202  -6.041  0.00  0.00            
ATOM   2699  O   GLN X 184      -4.388   0.055  -6.485  0.00  0.00            
ATOM   2700  N   GLY X 185      -3.720   1.500  -4.847  0.00  0.00            
ATOM   2701  H   GLY X 185      -3.467   2.472  -4.738  0.00  0.00            
ATOM   2702  CA  GLY X 185      -3.375   0.501  -3.831  0.00  0.00            
ATOM   2703  HA2 GLY X 185      -2.612  -0.206  -4.158  0.00  0.00            
ATOM   2704  HA3 GLY X 185      -2.902   1.102  -3.054  0.00  0.00            
ATOM   2705  C   GLY X 185      -4.610  -0.252  -3.303  0.00  0.00            
ATOM   2706  O   GLY X 185      -4.637  -1.475  -3.219  0.00  0.00            
ATOM   2707  N   VAL X 186      -5.554   0.470  -2.865  0.00  0.00            
ATOM   2708  H   VAL X 186      -5.374   1.461  -2.939  0.00  0.00            
ATOM   2709  CA  VAL X 186      -6.843  -0.092  -2.351  0.00  0.00            
ATOM   2710  HA  VAL X 186      -6.670  -0.941  -1.690  0.00  0.00            
ATOM   2711  CB  VAL X 186      -7.649   0.981  -1.636  0.00  0.00            
ATOM   2712  HB  VAL X 186      -7.792   1.842  -2.293  0.00  0.00            
ATOM   2713  CG1 VAL X 186      -9.036   0.427  -1.164  0.00  0.00            
ATOM   2714 HG11 VAL X 186      -9.678   0.022  -1.949  0.00  0.00            
ATOM   2715 HG12 VAL X 186      -8.788  -0.366  -0.455  0.00  0.00            
ATOM   2716 HG13 VAL X 186      -9.621   1.209  -0.676  0.00  0.00            
ATOM   2717  CG2 VAL X 186      -6.809   1.456  -0.420  0.00  0.00            
ATOM   2718 HG21 VAL X 186      -7.318   2.306   0.038  0.00  0.00            
ATOM   2719 HG22 VAL X 186      -6.856   0.682   0.349  0.00  0.00            
ATOM   2720 HG23 VAL X 186      -5.791   1.789  -0.632  0.00  0.00            
ATOM   2721  C   VAL X 186      -7.689  -0.810  -3.481  0.00  0.00            
ATOM   2722  O   VAL X 186      -8.037  -1.955  -3.223  0.00  0.00            
ATOM   2723  N   GLN X 187      -7.807  -0.224  -4.666  0.00  0.00            
ATOM   2724  H   GLN X 187      -7.445   0.716  -4.747  0.00  0.00            
ATOM   2725  CA  GLN X 187      -8.507  -0.857  -5.832  0.00  0.00            
ATOM   2726  HA  GLN X 187      -9.462  -1.297  -5.546  0.00  0.00            
ATOM   2727  CB  GLN X 187      -8.741   0.174  -6.935  0.00  0.00            
ATOM   2728  HB2 GLN X 187      -7.727   0.580  -6.941  0.00  0.00            
ATOM   2729  HB3 GLN X 187      -8.995  -0.333  -7.869  0.00  0.00            
ATOM   2730  CG  GLN X 187      -9.785   1.208  -6.501  0.00  0.00            
ATOM   2731  HG2 GLN X 187     -10.688   0.635  -6.280  0.00  0.00            
ATOM   2732  HG3 GLN X 187      -9.479   1.720  -5.586  0.00  0.00            
ATOM   2733  CD  GLN X 187     -10.142   2.198  -7.559  0.00  0.00            
ATOM   2734  OE1 GLN X 187      -9.717   3.339  -7.595  0.00  0.00            
ATOM   2735  NE2 GLN X 187     -10.965   1.872  -8.546  0.00  0.00            
ATOM   2736 HE21 GLN X 187     -10.906   2.320  -9.449  0.00  0.00            
ATOM   2737 HE22 GLN X 187     -11.432   0.979  -8.485  0.00  0.00            
ATOM   2738  C   GLN X 187      -7.712  -2.098  -6.301  0.00  0.00            
ATOM   2739  O   GLN X 187      -8.326  -3.072  -6.703  0.00  0.00            
ATOM   2740  N   GLY X 188      -6.339  -2.085  -6.166  0.00  0.00            
ATOM   2741  H   GLY X 188      -5.855  -1.204  -6.264  0.00  0.00            
ATOM   2742  CA  GLY X 188      -5.570  -3.208  -6.609  0.00  0.00            
ATOM   2743  HA2 GLY X 188      -5.891  -3.398  -7.633  0.00  0.00            
ATOM   2744  HA3 GLY X 188      -4.497  -3.022  -6.655  0.00  0.00            
ATOM   2745  C   GLY X 188      -5.844  -4.436  -5.783  0.00  0.00            
ATOM   2746  O   GLY X 188      -6.276  -5.498  -6.201  0.00  0.00            
ATOM   2747  N   ILE X 189      -5.654  -4.312  -4.510  0.00  0.00            
ATOM   2748  H   ILE X 189      -5.390  -3.424  -4.107  0.00  0.00            
ATOM   2749  CA  ILE X 189      -5.818  -5.428  -3.475  0.00  0.00            
ATOM   2750  HA  ILE X 189      -5.252  -6.271  -3.868  0.00  0.00            
ATOM   2751  CB  ILE X 189      -5.113  -5.071  -2.156  0.00  0.00            
ATOM   2752  HB  ILE X 189      -5.160  -5.960  -1.524  0.00  0.00            
ATOM   2753  CG2 ILE X 189      -3.581  -4.644  -2.275  0.00  0.00            
ATOM   2754 HG21 ILE X 189      -3.052  -5.419  -2.833  0.00  0.00            
ATOM   2755 HG22 ILE X 189      -3.408  -3.651  -2.694  0.00  0.00            
ATOM   2756 HG23 ILE X 189      -3.294  -4.666  -1.222  0.00  0.00            
ATOM   2757  CG1 ILE X 189      -6.032  -4.046  -1.335  0.00  0.00            
ATOM   2758 HG12 ILE X 189      -6.134  -3.155  -1.958  0.00  0.00            
ATOM   2759 HG13 ILE X 189      -7.008  -4.511  -1.183  0.00  0.00            
ATOM   2760  CD1 ILE X 189      -5.433  -3.734   0.052  0.00  0.00            
ATOM   2761 HD11 ILE X 189      -4.544  -3.103  -0.005  0.00  0.00            
ATOM   2762 HD12 ILE X 189      -6.203  -3.161   0.574  0.00  0.00            
ATOM   2763 HD13 ILE X 189      -5.187  -4.663   0.570  0.00  0.00            
ATOM   2764  C   ILE X 189      -7.254  -5.809  -3.351  0.00  0.00            
ATOM   2765  O   ILE X 189      -7.544  -6.955  -3.042  0.00  0.00            
ATOM   2766  N   SER X 190      -8.123  -4.926  -3.710  0.00  0.00            
ATOM   2767  H   SER X 190      -7.781  -3.984  -3.832  0.00  0.00            
ATOM   2768  CA  SER X 190      -9.630  -5.132  -3.792  0.00  0.00            
ATOM   2769  HA  SER X 190     -10.041  -5.598  -2.897  0.00  0.00            
ATOM   2770  CB  SER X 190     -10.411  -3.863  -3.871  0.00  0.00            
ATOM   2771  HB2 SER X 190     -10.105  -3.419  -4.819  0.00  0.00            
ATOM   2772  HB3 SER X 190     -11.474  -4.076  -3.981  0.00  0.00            
ATOM   2773  OG  SER X 190     -10.243  -3.178  -2.615  0.00  0.00            
ATOM   2774  HG  SER X 190      -9.388  -2.713  -2.573  0.00  0.00            
ATOM   2775  C   SER X 190      -9.995  -6.028  -4.983  0.00  0.00            
ATOM   2776  O   SER X 190     -11.042  -6.622  -4.979  0.00  0.00            
ATOM   2777  N   ASP X 191      -9.159  -6.007  -6.055  0.00  0.00            
ATOM   2778  H   ASP X 191      -8.426  -5.315  -6.105  0.00  0.00            
ATOM   2779  CA  ASP X 191      -9.303  -6.961  -7.167  0.00  0.00            
ATOM   2780  HA  ASP X 191     -10.385  -7.034  -7.280  0.00  0.00            
ATOM   2781  CB  ASP X 191      -8.701  -6.285  -8.407  0.00  0.00            
ATOM   2782  HB2 ASP X 191      -9.024  -5.242  -8.419  0.00  0.00            
ATOM   2783  HB3 ASP X 191      -7.621  -6.202  -8.272  0.00  0.00            
ATOM   2784  CG  ASP X 191      -9.109  -6.950  -9.695  0.00  0.00            
ATOM   2785  OD1 ASP X 191     -10.327  -7.226  -9.916  0.00  0.00            
ATOM   2786  OD2 ASP X 191      -8.172  -7.328 -10.510  0.00  0.00            
ATOM   2787  C   ASP X 191      -8.621  -8.312  -6.822  0.00  0.00            
ATOM   2788  O   ASP X 191      -9.157  -9.304  -7.280  0.00  0.00            
ATOM   2789  N   LEU X 192      -7.508  -8.331  -6.030  0.00  0.00            
ATOM   2790  H   LEU X 192      -7.157  -7.490  -5.594  0.00  0.00            
ATOM   2791  CA  LEU X 192      -6.646  -9.489  -5.684  0.00  0.00            
ATOM   2792  HA  LEU X 192      -6.345  -9.889  -6.652  0.00  0.00            
ATOM   2793  CB  LEU X 192      -5.295  -8.883  -5.100  0.00  0.00            
ATOM   2794  HB2 LEU X 192      -4.893  -8.148  -5.800  0.00  0.00            
ATOM   2795  HB3 LEU X 192      -5.537  -8.422  -4.140  0.00  0.00            
ATOM   2796  CG  LEU X 192      -4.164  -9.961  -4.981  0.00  0.00            
ATOM   2797  HG  LEU X 192      -4.607 -10.897  -4.634  0.00  0.00            
ATOM   2798  CD1 LEU X 192      -3.439 -10.233  -6.289  0.00  0.00            
ATOM   2799 HD11 LEU X 192      -2.842 -11.125  -6.089  0.00  0.00            
ATOM   2800 HD12 LEU X 192      -4.045 -10.413  -7.179  0.00  0.00            
ATOM   2801 HD13 LEU X 192      -2.721  -9.412  -6.357  0.00  0.00            
ATOM   2802  CD2 LEU X 192      -3.142  -9.376  -3.942  0.00  0.00            
ATOM   2803 HD21 LEU X 192      -3.576  -9.222  -2.952  0.00  0.00            
ATOM   2804 HD22 LEU X 192      -2.289 -10.022  -3.721  0.00  0.00            
ATOM   2805 HD23 LEU X 192      -2.800  -8.388  -4.256  0.00  0.00            
ATOM   2806  C   LEU X 192      -7.276 -10.651  -4.938  0.00  0.00            
ATOM   2807  O   LEU X 192      -6.934 -11.752  -5.238  0.00  0.00            
ATOM   2808  N   ILE X 193      -8.187 -10.367  -3.973  0.00  0.00            
ATOM   2809  H   ILE X 193      -8.393  -9.381  -3.899  0.00  0.00            
ATOM   2810  CA  ILE X 193      -8.886 -11.397  -3.182  0.00  0.00            
ATOM   2811  HA  ILE X 193      -8.173 -12.215  -3.081  0.00  0.00            
ATOM   2812  CB  ILE X 193      -9.116 -10.861  -1.738  0.00  0.00            
ATOM   2813  HB  ILE X 193      -9.767 -11.561  -1.211  0.00  0.00            
ATOM   2814  CG2 ILE X 193      -7.780 -10.789  -0.991  0.00  0.00            
ATOM   2815 HG21 ILE X 193      -7.360 -11.795  -1.049  0.00  0.00            
ATOM   2816 HG22 ILE X 193      -7.074 -10.097  -1.454  0.00  0.00            
ATOM   2817 HG23 ILE X 193      -7.947 -10.609   0.073  0.00  0.00            
ATOM   2818  CG1 ILE X 193      -9.917  -9.430  -1.605  0.00  0.00            
ATOM   2819 HG12 ILE X 193     -10.240  -9.306  -0.569  0.00  0.00            
ATOM   2820 HG13 ILE X 193      -9.219  -8.594  -1.684  0.00  0.00            
ATOM   2821  CD1 ILE X 193     -11.217  -9.396  -2.473  0.00  0.00            
ATOM   2822 HD11 ILE X 193     -11.722 -10.353  -2.330  0.00  0.00            
ATOM   2823 HD12 ILE X 193     -11.847  -8.610  -2.053  0.00  0.00            
ATOM   2824 HD13 ILE X 193     -10.926  -9.181  -3.504  0.00  0.00            
ATOM   2825  C   ILE X 193     -10.137 -12.039  -3.770  0.00  0.00            
ATOM   2826  O   ILE X 193     -10.679 -12.900  -3.102  0.00  0.00            
ATOM   2827  N   ALA X 194     -10.487 -11.747  -4.982  0.00  0.00            
ATOM   2828  H   ALA X 194     -10.040 -10.926  -5.365  0.00  0.00            
ATOM   2829  CA  ALA X 194     -11.662 -12.259  -5.598  0.00  0.00            
ATOM   2830  HA  ALA X 194     -12.169 -13.019  -5.003  0.00  0.00            
ATOM   2831  CB  ALA X 194     -12.574 -11.014  -5.570  0.00  0.00            
ATOM   2832  HB1 ALA X 194     -13.463 -11.273  -6.149  0.00  0.00            
ATOM   2833  HB2 ALA X 194     -12.865 -10.858  -4.528  0.00  0.00            
ATOM   2834  HB3 ALA X 194     -12.126 -10.097  -5.960  0.00  0.00            
ATOM   2835  C   ALA X 194     -11.421 -12.753  -7.032  0.00  0.00            
ATOM   2836  O   ALA X 194     -12.340 -12.948  -7.822  0.00  0.00            
ATOM   2837  N   VAL X 195     -10.173 -12.950  -7.546  0.00  0.00            
ATOM   2838  H   VAL X 195      -9.412 -13.107  -6.900  0.00  0.00            
ATOM   2839  CA  VAL X 195      -9.892 -13.361  -8.914  0.00  0.00            
ATOM   2840  HA  VAL X 195     -10.537 -12.715  -9.510  0.00  0.00            
ATOM   2841  CB  VAL X 195      -8.436 -13.339  -9.374  0.00  0.00            
ATOM   2842  HB  VAL X 195      -7.924 -14.249  -9.055  0.00  0.00            
ATOM   2843  CG1 VAL X 195      -8.430 -13.252 -10.862  0.00  0.00            
ATOM   2844 HG11 VAL X 195      -8.737 -14.216 -11.273  0.00  0.00            
ATOM   2845 HG12 VAL X 195      -9.057 -12.464 -11.284  0.00  0.00            
ATOM   2846 HG13 VAL X 195      -7.397 -13.081 -11.171  0.00  0.00            
ATOM   2847  CG2 VAL X 195      -7.573 -12.108  -8.811  0.00  0.00            
ATOM   2848 HG21 VAL X 195      -7.857 -11.242  -9.413  0.00  0.00            
ATOM   2849 HG22 VAL X 195      -7.621 -11.857  -7.749  0.00  0.00            
ATOM   2850 HG23 VAL X 195      -6.533 -12.403  -8.963  0.00  0.00            
ATOM   2851  C   VAL X 195     -10.328 -14.842  -9.193  0.00  0.00            
ATOM   2852  O   VAL X 195      -9.817 -15.724  -8.457  0.00  0.00            
ATOM   2853  N   SER X 196     -11.148 -15.083 -10.217  0.00  0.00            
ATOM   2854  H   SER X 196     -11.497 -14.297 -10.747  0.00  0.00            
ATOM   2855  CA  SER X 196     -11.406 -16.379 -10.699  0.00  0.00            
ATOM   2856  HA  SER X 196     -10.524 -17.019 -10.672  0.00  0.00            
ATOM   2857  CB  SER X 196     -12.428 -17.167  -9.699  0.00  0.00            
ATOM   2858  HB2 SER X 196     -12.420 -18.221  -9.974  0.00  0.00            
ATOM   2859  HB3 SER X 196     -12.096 -16.912  -8.693  0.00  0.00            
ATOM   2860  OG  SER X 196     -13.782 -16.702  -9.881  0.00  0.00            
ATOM   2861  HG  SER X 196     -14.027 -16.044  -9.206  0.00  0.00            
ATOM   2862  C   SER X 196     -11.958 -16.309 -12.104  0.00  0.00            
ATOM   2863  O   SER X 196     -12.746 -15.421 -12.399  0.00  0.00            
ATOM   2864  N   GLY X 197     -11.565 -17.283 -12.976  0.00  0.00            
ATOM   2865  H   GLY X 197     -10.943 -18.004 -12.641  0.00  0.00            
ATOM   2866  CA  GLY X 197     -11.963 -17.406 -14.382  0.00  0.00            
ATOM   2867  HA2 GLY X 197     -13.018 -17.678 -14.395  0.00  0.00            
ATOM   2868  HA3 GLY X 197     -11.814 -16.535 -15.020  0.00  0.00            
ATOM   2869  C   GLY X 197     -11.157 -18.421 -15.216  0.00  0.00            
ATOM   2870  O   GLY X 197     -11.715 -19.364 -15.782  0.00  0.00            
ATOM   2871  N   GLU X 198      -9.850 -18.188 -15.344  0.00  0.00            
ATOM   2872  H   GLU X 198      -9.542 -17.302 -14.971  0.00  0.00            
ATOM   2873  CA  GLU X 198      -8.835 -19.057 -15.884  0.00  0.00            
ATOM   2874  HA  GLU X 198      -9.281 -19.883 -16.438  0.00  0.00            
ATOM   2875  CB  GLU X 198      -7.930 -18.239 -16.778  0.00  0.00            
ATOM   2876  HB2 GLU X 198      -7.334 -17.596 -16.127  0.00  0.00            
ATOM   2877  HB3 GLU X 198      -7.345 -18.912 -17.410  0.00  0.00            
ATOM   2878  CG  GLU X 198      -8.637 -17.273 -17.776  0.00  0.00            
ATOM   2879  HG2 GLU X 198      -8.812 -16.352 -17.217  0.00  0.00            
ATOM   2880  HG3 GLU X 198      -7.981 -17.044 -18.618  0.00  0.00            
ATOM   2881  CD  GLU X 198      -9.897 -17.836 -18.409  0.00  0.00            
ATOM   2882  OE1 GLU X 198     -10.993 -17.295 -18.367  0.00  0.00            
ATOM   2883  OE2 GLU X 198      -9.748 -19.027 -18.871  0.00  0.00            
ATOM   2884  C   GLU X 198      -7.951 -19.775 -14.873  0.00  0.00            
ATOM   2885  O   GLU X 198      -7.649 -20.942 -14.874  0.00  0.00            
ATOM   2886  N   VAL X 199      -7.580 -18.969 -13.866  0.00  0.00            
ATOM   2887  H   VAL X 199      -7.871 -18.002 -13.903  0.00  0.00            
ATOM   2888  CA  VAL X 199      -6.999 -19.447 -12.608  0.00  0.00            
ATOM   2889  HA  VAL X 199      -7.520 -20.373 -12.368  0.00  0.00            
ATOM   2890  CB  VAL X 199      -5.481 -19.737 -12.690  0.00  0.00            
ATOM   2891  HB  VAL X 199      -5.319 -20.501 -13.454  0.00  0.00            
ATOM   2892  CG1 VAL X 199      -4.608 -18.464 -13.108  0.00  0.00            
ATOM   2893 HG11 VAL X 199      -4.831 -18.109 -14.116  0.00  0.00            
ATOM   2894 HG12 VAL X 199      -4.891 -17.706 -12.374  0.00  0.00            
ATOM   2895 HG13 VAL X 199      -3.539 -18.654 -13.227  0.00  0.00            
ATOM   2896  CG2 VAL X 199      -5.076 -20.218 -11.319  0.00  0.00            
ATOM   2897 HG21 VAL X 199      -4.051 -20.588 -11.389  0.00  0.00            
ATOM   2898 HG22 VAL X 199      -5.104 -19.341 -10.669  0.00  0.00            
ATOM   2899 HG23 VAL X 199      -5.735 -21.030 -11.007  0.00  0.00            
ATOM   2900  C   VAL X 199      -7.472 -18.464 -11.441  0.00  0.00            
ATOM   2901  O   VAL X 199      -7.521 -17.258 -11.686  0.00  0.00            
ATOM   2902  N   ASN X 200      -7.710 -19.008 -10.228  0.00  0.00            
ATOM   2903  H   ASN X 200      -7.571 -19.994 -10.060  0.00  0.00            
ATOM   2904  CA  ASN X 200      -8.196 -18.238  -9.041  0.00  0.00            
ATOM   2905  HA  ASN X 200      -8.458 -17.307  -9.544  0.00  0.00            
ATOM   2906  CB  ASN X 200      -9.524 -18.866  -8.459  0.00  0.00            
ATOM   2907  HB2 ASN X 200      -9.796 -18.210  -7.630  0.00  0.00            
ATOM   2908  HB3 ASN X 200     -10.342 -18.926  -9.180  0.00  0.00            
ATOM   2909  CG  ASN X 200      -9.389 -20.291  -8.039  0.00  0.00            
ATOM   2910  OD1 ASN X 200      -8.949 -20.624  -6.968  0.00  0.00            
ATOM   2911  ND2 ASN X 200      -9.701 -21.213  -8.926  0.00  0.00            
ATOM   2912 HD21 ASN X 200      -9.781 -22.170  -8.614  0.00  0.00            
ATOM   2913 HD22 ASN X 200     -10.124 -20.936  -9.800  0.00  0.00            
ATOM   2914  C   ASN X 200      -7.116 -17.915  -8.021  0.00  0.00            
ATOM   2915  O   ASN X 200      -6.340 -18.699  -7.640  0.00  0.00            
ATOM   2916  N   LEU X 201      -7.216 -16.746  -7.474  0.00  0.00            
ATOM   2917  H   LEU X 201      -7.981 -16.126  -7.699  0.00  0.00            
ATOM   2918  CA  LEU X 201      -6.711 -16.349  -6.122  0.00  0.00            
ATOM   2919  HA  LEU X 201      -6.125 -17.124  -5.626  0.00  0.00            
ATOM   2920  CB  LEU X 201      -5.910 -15.045  -6.206  0.00  0.00            
ATOM   2921  HB2 LEU X 201      -6.626 -14.275  -6.500  0.00  0.00            
ATOM   2922  HB3 LEU X 201      -5.642 -14.890  -5.158  0.00  0.00            
ATOM   2923  CG  LEU X 201      -4.637 -15.193  -7.118  0.00  0.00            
ATOM   2924  HG  LEU X 201      -4.957 -15.712  -8.024  0.00  0.00            
ATOM   2925  CD1 LEU X 201      -4.128 -13.788  -7.292  0.00  0.00            
ATOM   2926 HD11 LEU X 201      -4.912 -13.268  -7.846  0.00  0.00            
ATOM   2927 HD12 LEU X 201      -3.915 -13.256  -6.363  0.00  0.00            
ATOM   2928 HD13 LEU X 201      -3.201 -13.701  -7.862  0.00  0.00            
ATOM   2929  CD2 LEU X 201      -3.400 -16.053  -6.541  0.00  0.00            
ATOM   2930 HD21 LEU X 201      -2.575 -16.064  -7.257  0.00  0.00            
ATOM   2931 HD22 LEU X 201      -3.124 -15.594  -5.590  0.00  0.00            
ATOM   2932 HD23 LEU X 201      -3.626 -17.098  -6.319  0.00  0.00            
ATOM   2933  C   LEU X 201      -7.949 -16.055  -5.186  0.00  0.00            
ATOM   2934  O   LEU X 201      -8.861 -15.371  -5.534  0.00  0.00            
ATOM   2935  N   ASP X 202      -7.985 -16.498  -3.936  0.00  0.00            
ATOM   2936  H   ASP X 202      -7.243 -17.127  -3.665  0.00  0.00            
ATOM   2937  CA  ASP X 202      -9.098 -16.301  -2.932  0.00  0.00            
ATOM   2938  HA  ASP X 202      -9.878 -15.714  -3.416  0.00  0.00            
ATOM   2939  CB  ASP X 202      -9.768 -17.681  -2.769  0.00  0.00            
ATOM   2940  HB2 ASP X 202      -9.100 -18.317  -2.184  0.00  0.00            
ATOM   2941  HB3 ASP X 202     -10.603 -17.631  -2.067  0.00  0.00            
ATOM   2942  CG  ASP X 202     -10.171 -18.315  -4.166  0.00  0.00            
ATOM   2943  OD1 ASP X 202     -11.259 -18.034  -4.730  0.00  0.00            
ATOM   2944  OD2 ASP X 202      -9.472 -19.272  -4.566  0.00  0.00            
ATOM   2945  C   ASP X 202      -8.580 -15.725  -1.548  0.00  0.00            
ATOM   2946  O   ASP X 202      -7.403 -15.765  -1.344  0.00  0.00            
ATOM   2947  N   PHE X 203      -9.478 -15.183  -0.740  0.00  0.00            
ATOM   2948  H   PHE X 203     -10.435 -15.213  -1.063  0.00  0.00            
ATOM   2949  CA  PHE X 203      -9.061 -14.395   0.433  0.00  0.00            
ATOM   2950  HA  PHE X 203      -8.560 -13.504   0.054  0.00  0.00            
ATOM   2951  CB  PHE X 203     -10.375 -14.013   1.149  0.00  0.00            
ATOM   2952  HB2 PHE X 203     -11.091 -13.682   0.394  0.00  0.00            
ATOM   2953  HB3 PHE X 203     -10.830 -14.910   1.574  0.00  0.00            
ATOM   2954  CG  PHE X 203     -10.112 -12.988   2.173  0.00  0.00            
ATOM   2955  CD1 PHE X 203     -10.518 -11.695   1.967  0.00  0.00            
ATOM   2956  HD1 PHE X 203     -11.146 -11.406   1.128  0.00  0.00            
ATOM   2957  CE1 PHE X 203     -10.294 -10.669   2.885  0.00  0.00            
ATOM   2958  HE1 PHE X 203     -10.622  -9.663   2.636  0.00  0.00            
ATOM   2959  CZ  PHE X 203      -9.677 -10.932   4.067  0.00  0.00            
ATOM   2960  HZ  PHE X 203      -9.575 -10.196   4.861  0.00  0.00            
ATOM   2961  CE2 PHE X 203      -9.301 -12.222   4.344  0.00  0.00            
ATOM   2962  HE2 PHE X 203      -8.785 -12.556   5.240  0.00  0.00            
ATOM   2963  CD2 PHE X 203      -9.542 -13.219   3.411  0.00  0.00            
ATOM   2964  HD2 PHE X 203      -9.202 -14.216   3.680  0.00  0.00            
ATOM   2965  C   PHE X 203      -7.973 -15.057   1.348  0.00  0.00            
ATOM   2966  O   PHE X 203      -7.000 -14.419   1.650  0.00  0.00            
ATOM   2967  N   ALA X 204      -8.051 -16.347   1.581  0.00  0.00            
ATOM   2968  H   ALA X 204      -8.815 -16.907   1.230  0.00  0.00            
ATOM   2969  CA  ALA X 204      -7.104 -17.084   2.407  0.00  0.00            
ATOM   2970  HA  ALA X 204      -6.977 -16.464   3.295  0.00  0.00            
ATOM   2971  CB  ALA X 204      -7.846 -18.336   2.813  0.00  0.00            
ATOM   2972  HB1 ALA X 204      -7.224 -18.831   3.562  0.00  0.00            
ATOM   2973  HB2 ALA X 204      -8.788 -18.160   3.337  0.00  0.00            
ATOM   2974  HB3 ALA X 204      -7.942 -19.007   1.957  0.00  0.00            
ATOM   2975  C   ALA X 204      -5.843 -17.530   1.620  0.00  0.00            
ATOM   2976  O   ALA X 204      -4.769 -17.439   2.141  0.00  0.00            
ATOM   2977  N   ASP X 205      -5.955 -17.936   0.389  0.00  0.00            
ATOM   2978  H   ASP X 205      -6.887 -17.925   0.001  0.00  0.00            
ATOM   2979  CA  ASP X 205      -4.893 -18.213  -0.510  0.00  0.00            
ATOM   2980  HA  ASP X 205      -4.398 -19.092  -0.096  0.00  0.00            
ATOM   2981  CB  ASP X 205      -5.591 -18.670  -1.836  0.00  0.00            
ATOM   2982  HB2 ASP X 205      -6.445 -19.339  -1.710  0.00  0.00            
ATOM   2983  HB3 ASP X 205      -6.017 -17.851  -2.419  0.00  0.00            
ATOM   2984  CG  ASP X 205      -4.599 -19.453  -2.706  0.00  0.00            
ATOM   2985  OD1 ASP X 205      -4.737 -19.706  -3.894  0.00  0.00            
ATOM   2986  OD2 ASP X 205      -3.610 -19.988  -2.167  0.00  0.00            
ATOM   2987  C   ASP X 205      -3.923 -17.057  -0.710  0.00  0.00            
ATOM   2988  O   ASP X 205      -2.710 -17.203  -0.774  0.00  0.00            
ATOM   2989  N   VAL X 206      -4.430 -15.807  -0.716  0.00  0.00            
ATOM   2990  H   VAL X 206      -5.420 -15.799  -0.914  0.00  0.00            
ATOM   2991  CA  VAL X 206      -3.675 -14.544  -0.706  0.00  0.00            
ATOM   2992  HA  VAL X 206      -2.774 -14.624  -1.314  0.00  0.00            
ATOM   2993  CB  VAL X 206      -4.517 -13.431  -1.298  0.00  0.00            
ATOM   2994  HB  VAL X 206      -5.409 -13.348  -0.673  0.00  0.00            
ATOM   2995  CG1 VAL X 206      -3.731 -12.090  -1.142  0.00  0.00            
ATOM   2996 HG11 VAL X 206      -3.758 -11.839  -0.080  0.00  0.00            
ATOM   2997 HG12 VAL X 206      -2.699 -12.321  -1.416  0.00  0.00            
ATOM   2998 HG13 VAL X 206      -4.010 -11.280  -1.819  0.00  0.00            
ATOM   2999  CG2 VAL X 206      -4.943 -13.592  -2.756  0.00  0.00            
ATOM   3000 HG21 VAL X 206      -5.529 -14.496  -2.934  0.00  0.00            
ATOM   3001 HG22 VAL X 206      -5.433 -12.709  -3.171  0.00  0.00            
ATOM   3002 HG23 VAL X 206      -4.013 -13.526  -3.326  0.00  0.00            
ATOM   3003  C   VAL X 206      -3.126 -14.285   0.698  0.00  0.00            
ATOM   3004  O   VAL X 206      -1.913 -14.242   0.917  0.00  0.00            
ATOM   3005  N   LYS X 207      -4.009 -14.281   1.789  0.00  0.00            
ATOM   3006  H   LYS X 207      -4.985 -14.451   1.596  0.00  0.00            
ATOM   3007  CA  LYS X 207      -3.645 -14.105   3.196  0.00  0.00            
ATOM   3008  HA  LYS X 207      -3.315 -13.070   3.292  0.00  0.00            
ATOM   3009  CB  LYS X 207      -4.920 -14.319   4.036  0.00  0.00            
ATOM   3010  HB2 LYS X 207      -5.786 -13.839   3.577  0.00  0.00            
ATOM   3011  HB3 LYS X 207      -5.127 -15.391   4.041  0.00  0.00            
ATOM   3012  CG  LYS X 207      -4.645 -13.805   5.453  0.00  0.00            
ATOM   3013  HG2 LYS X 207      -3.967 -14.498   5.956  0.00  0.00            
ATOM   3014  HG3 LYS X 207      -4.181 -12.817   5.486  0.00  0.00            
ATOM   3015  CD  LYS X 207      -5.936 -13.661   6.279  0.00  0.00            
ATOM   3016  HD2 LYS X 207      -6.619 -12.977   5.770  0.00  0.00            
ATOM   3017  HD3 LYS X 207      -6.493 -14.599   6.321  0.00  0.00            
ATOM   3018  CE  LYS X 207      -5.641 -13.303   7.751  0.00  0.00            
ATOM   3019  HE2 LYS X 207      -4.907 -14.023   8.113  0.00  0.00            
ATOM   3020  HE3 LYS X 207      -5.209 -12.302   7.729  0.00  0.00            
ATOM   3021  NZ  LYS X 207      -6.942 -13.260   8.482  0.00  0.00            
ATOM   3022  HZ1 LYS X 207      -7.332 -14.192   8.505  0.00  0.00            
ATOM   3023  HZ2 LYS X 207      -6.810 -12.910   9.420  0.00  0.00            
ATOM   3024  HZ3 LYS X 207      -7.681 -12.722   8.052  0.00  0.00            
ATOM   3025  C   LYS X 207      -2.495 -14.980   3.629  0.00  0.00            
ATOM   3026  O   LYS X 207      -1.564 -14.432   4.133  0.00  0.00            
ATOM   3027  N   THR X 208      -2.412 -16.251   3.315  0.00  0.00            
ATOM   3028  H   THR X 208      -3.274 -16.609   2.929  0.00  0.00            
ATOM   3029  CA  THR X 208      -1.457 -17.132   3.951  0.00  0.00            
ATOM   3030  HA  THR X 208      -1.400 -17.011   5.033  0.00  0.00            
ATOM   3031  CB  THR X 208      -1.834 -18.629   3.779  0.00  0.00            
ATOM   3032  HB  THR X 208      -0.951 -19.118   4.190  0.00  0.00            
ATOM   3033  CG2 THR X 208      -3.139 -18.930   4.600  0.00  0.00            
ATOM   3034 HG21 THR X 208      -4.072 -18.557   4.172  0.00  0.00            
ATOM   3035 HG22 THR X 208      -3.244 -20.017   4.636  0.00  0.00            
ATOM   3036 HG23 THR X 208      -3.039 -18.707   5.664  0.00  0.00            
ATOM   3037  OG1 THR X 208      -2.084 -18.959   2.436  0.00  0.00            
ATOM   3038  HG1 THR X 208      -2.846 -18.456   2.098  0.00  0.00            
ATOM   3039  C   THR X 208       0.004 -16.960   3.310  0.00  0.00            
ATOM   3040  O   THR X 208       0.925 -16.758   4.086  0.00  0.00            
ATOM   3041  N   ILE X 209       0.246 -16.817   2.020  0.00  0.00            
ATOM   3042  H   ILE X 209      -0.397 -17.124   1.303  0.00  0.00            
ATOM   3043  CA  ILE X 209       1.520 -16.314   1.477  0.00  0.00            
ATOM   3044  HA  ILE X 209       2.352 -16.940   1.802  0.00  0.00            
ATOM   3045  CB  ILE X 209       1.573 -16.401  -0.111  0.00  0.00            
ATOM   3046  HB  ILE X 209       1.414 -17.448  -0.380  0.00  0.00            
ATOM   3047  CG2 ILE X 209       0.453 -15.526  -0.711  0.00  0.00            
ATOM   3048 HG21 ILE X 209      -0.524 -15.816  -0.321  0.00  0.00            
ATOM   3049 HG22 ILE X 209       0.565 -14.450  -0.864  0.00  0.00            
ATOM   3050 HG23 ILE X 209       0.453 -15.839  -1.757  0.00  0.00            
ATOM   3051  CG1 ILE X 209       2.943 -16.037  -0.702  0.00  0.00            
ATOM   3052 HG12 ILE X 209       3.079 -14.976  -0.483  0.00  0.00            
ATOM   3053 HG13 ILE X 209       3.731 -16.668  -0.285  0.00  0.00            
ATOM   3054  CD1 ILE X 209       3.086 -16.106  -2.243  0.00  0.00            
ATOM   3055 HD11 ILE X 209       2.855 -17.139  -2.511  0.00  0.00            
ATOM   3056 HD12 ILE X 209       2.365 -15.478  -2.771  0.00  0.00            
ATOM   3057 HD13 ILE X 209       4.096 -15.924  -2.617  0.00  0.00            
ATOM   3058  C   ILE X 209       1.892 -14.906   1.975  0.00  0.00            
ATOM   3059  O   ILE X 209       3.066 -14.600   2.219  0.00  0.00            
ATOM   3060  N   MET X 210       0.904 -14.030   2.135  0.00  0.00            
ATOM   3061  H   MET X 210      -0.029 -14.347   1.915  0.00  0.00            
ATOM   3062  CA  MET X 210       1.101 -12.598   2.597  0.00  0.00            
ATOM   3063  HA  MET X 210       1.905 -12.139   2.022  0.00  0.00            
ATOM   3064  CB  MET X 210      -0.198 -11.777   2.385  0.00  0.00            
ATOM   3065  HB2 MET X 210      -1.027 -12.477   2.506  0.00  0.00            
ATOM   3066  HB3 MET X 210      -0.272 -10.914   3.050  0.00  0.00            
ATOM   3067  CG  MET X 210      -0.330 -11.343   0.858  0.00  0.00            
ATOM   3068  HG2 MET X 210       0.659 -10.999   0.556  0.00  0.00            
ATOM   3069  HG3 MET X 210      -0.568 -12.207   0.236  0.00  0.00            
ATOM   3070  SD  MET X 210      -1.506  -9.990   0.512  0.00  0.00            
ATOM   3071  CE  MET X 210      -1.179  -9.600  -1.174  0.00  0.00            
ATOM   3072  HE1 MET X 210      -1.393 -10.430  -1.847  0.00  0.00            
ATOM   3073  HE2 MET X 210      -1.774  -8.721  -1.422  0.00  0.00            
ATOM   3074  HE3 MET X 210      -0.141  -9.278  -1.261  0.00  0.00            
ATOM   3075  C   MET X 210       1.380 -12.515   4.114  0.00  0.00            
ATOM   3076  O   MET X 210       2.137 -11.657   4.463  0.00  0.00            
ATOM   3077  N   SER X 211       0.887 -13.445   4.916  0.00  0.00            
ATOM   3078  H   SER X 211       0.191 -14.128   4.657  0.00  0.00            
ATOM   3079  CA  SER X 211       1.043 -13.289   6.380  0.00  0.00            
ATOM   3080  HA  SER X 211       0.661 -12.311   6.673  0.00  0.00            
ATOM   3081  CB  SER X 211       0.278 -14.342   7.119  0.00  0.00            
ATOM   3082  HB2 SER X 211       0.738 -15.322   6.993  0.00  0.00            
ATOM   3083  HB3 SER X 211       0.365 -14.142   8.187  0.00  0.00            
ATOM   3084  OG  SER X 211      -1.098 -14.288   6.800  0.00  0.00            
ATOM   3085  HG  SER X 211      -1.157 -14.313   5.828  0.00  0.00            
ATOM   3086  C   SER X 211       2.500 -13.401   6.810  0.00  0.00            
ATOM   3087  O   SER X 211       3.201 -14.357   6.532  0.00  0.00            
ATOM   3088  N   ASN X 212       2.918 -12.229   7.395  0.00  0.00            
ATOM   3089  H   ASN X 212       2.307 -11.471   7.662  0.00  0.00            
ATOM   3090  CA  ASN X 212       4.234 -11.897   7.866  0.00  0.00            
ATOM   3091  HA  ASN X 212       4.142 -10.835   8.092  0.00  0.00            
ATOM   3092  CB  ASN X 212       4.516 -12.471   9.271  0.00  0.00            
ATOM   3093  HB2 ASN X 212       5.357 -11.891   9.657  0.00  0.00            
ATOM   3094  HB3 ASN X 212       3.813 -12.265  10.080  0.00  0.00            
ATOM   3095  CG  ASN X 212       4.839 -13.967   9.262  0.00  0.00            
ATOM   3096  OD1 ASN X 212       4.054 -14.850   9.679  0.00  0.00            
ATOM   3097  ND2 ASN X 212       5.926 -14.303   8.738  0.00  0.00            
ATOM   3098 HD21 ASN X 212       6.168 -15.281   8.794  0.00  0.00            
ATOM   3099 HD22 ASN X 212       6.576 -13.583   8.459  0.00  0.00            
ATOM   3100  C   ASN X 212       5.515 -11.842   6.907  0.00  0.00            
ATOM   3101  O   ASN X 212       6.604 -12.307   7.211  0.00  0.00            
ATOM   3102  N   GLN X 213       5.234 -11.320   5.755  0.00  0.00            
ATOM   3103  H   GLN X 213       4.307 -10.958   5.582  0.00  0.00            
ATOM   3104  CA  GLN X 213       6.254 -11.073   4.722  0.00  0.00            
ATOM   3105  HA  GLN X 213       7.001 -11.841   4.919  0.00  0.00            
ATOM   3106  CB  GLN X 213       5.650 -11.229   3.370  0.00  0.00            
ATOM   3107  HB2 GLN X 213       4.805 -10.557   3.209  0.00  0.00            
ATOM   3108  HB3 GLN X 213       6.389 -10.837   2.668  0.00  0.00            
ATOM   3109  CG  GLN X 213       5.244 -12.661   2.966  0.00  0.00            
ATOM   3110  HG2 GLN X 213       4.676 -13.126   3.774  0.00  0.00            
ATOM   3111  HG3 GLN X 213       4.557 -12.584   2.121  0.00  0.00            
ATOM   3112  CD  GLN X 213       6.364 -13.531   2.635  0.00  0.00            
ATOM   3113  OE1 GLN X 213       7.507 -13.282   2.962  0.00  0.00            
ATOM   3114  NE2 GLN X 213       6.017 -14.716   2.094  0.00  0.00            
ATOM   3115 HE21 GLN X 213       6.770 -15.336   1.835  0.00  0.00            
ATOM   3116 HE22 GLN X 213       5.066 -15.012   1.930  0.00  0.00            
ATOM   3117  C   GLN X 213       6.975  -9.756   4.833  0.00  0.00            
ATOM   3118  O   GLN X 213       8.144  -9.867   4.849  0.00  0.00            
ATOM   3119  N   GLY X 214       6.307  -8.586   4.953  0.00  0.00            
ATOM   3120  H   GLY X 214       5.312  -8.560   4.782  0.00  0.00            
ATOM   3121  CA  GLY X 214       6.908  -7.314   5.364  0.00  0.00            
ATOM   3122  HA2 GLY X 214       6.289  -6.803   6.102  0.00  0.00            
ATOM   3123  HA3 GLY X 214       7.820  -7.479   5.939  0.00  0.00            
ATOM   3124  C   GLY X 214       7.069  -6.308   4.258  0.00  0.00            
ATOM   3125  O   GLY X 214       6.092  -5.961   3.701  0.00  0.00            
ATOM   3126  N   SER X 215       8.298  -5.947   3.917  0.00  0.00            
ATOM   3127  H   SER X 215       9.070  -6.493   4.271  0.00  0.00            
ATOM   3128  CA  SER X 215       8.541  -5.013   2.760  0.00  0.00            
ATOM   3129  HA  SER X 215       7.950  -4.113   2.931  0.00  0.00            
ATOM   3130  CB  SER X 215      10.031  -4.674   2.900  0.00  0.00            
ATOM   3131  HB2 SER X 215      10.208  -4.463   3.955  0.00  0.00            
ATOM   3132  HB3 SER X 215      10.675  -5.492   2.579  0.00  0.00            
ATOM   3133  OG  SER X 215      10.421  -3.544   2.132  0.00  0.00            
ATOM   3134  HG  SER X 215      11.079  -3.834   1.475  0.00  0.00            
ATOM   3135  C   SER X 215       8.276  -5.639   1.441  0.00  0.00            
ATOM   3136  O   SER X 215       8.600  -6.787   1.210  0.00  0.00            
ATOM   3137  N   ALA X 216       7.732  -4.813   0.570  0.00  0.00            
ATOM   3138  H   ALA X 216       7.509  -3.868   0.847  0.00  0.00            
ATOM   3139  CA  ALA X 216       7.206  -5.236  -0.712  0.00  0.00            
ATOM   3140  HA  ALA X 216       7.748  -6.137  -0.999  0.00  0.00            
ATOM   3141  CB  ALA X 216       5.785  -5.614  -0.494  0.00  0.00            
ATOM   3142  HB1 ALA X 216       5.116  -4.817  -0.162  0.00  0.00            
ATOM   3143  HB2 ALA X 216       5.316  -6.015  -1.395  0.00  0.00            
ATOM   3144  HB3 ALA X 216       5.775  -6.346   0.317  0.00  0.00            
ATOM   3145  C   ALA X 216       7.442  -4.241  -1.839  0.00  0.00            
ATOM   3146  O   ALA X 216       7.648  -3.047  -1.660  0.00  0.00            
ATOM   3147  N   LEU X 217       7.133  -4.750  -3.026  0.00  0.00            
ATOM   3148  H   LEU X 217       6.906  -5.734  -3.042  0.00  0.00            
ATOM   3149  CA  LEU X 217       7.323  -4.012  -4.280  0.00  0.00            
ATOM   3150  HA  LEU X 217       6.977  -3.015  -4.008  0.00  0.00            
ATOM   3151  CB  LEU X 217       8.857  -3.905  -4.827  0.00  0.00            
ATOM   3152  HB2 LEU X 217       8.802  -3.076  -5.535  0.00  0.00            
ATOM   3153  HB3 LEU X 217       9.459  -3.490  -4.017  0.00  0.00            
ATOM   3154  CG  LEU X 217       9.577  -5.006  -5.606  0.00  0.00            
ATOM   3155  HG  LEU X 217       9.004  -5.362  -6.464  0.00  0.00            
ATOM   3156  CD1 LEU X 217      10.946  -4.546  -6.179  0.00  0.00            
ATOM   3157 HD11 LEU X 217      10.592  -3.685  -6.750  0.00  0.00            
ATOM   3158 HD12 LEU X 217      11.613  -4.188  -5.392  0.00  0.00            
ATOM   3159 HD13 LEU X 217      11.335  -5.305  -6.861  0.00  0.00            
ATOM   3160  CD2 LEU X 217       9.924  -6.167  -4.656  0.00  0.00            
ATOM   3161 HD21 LEU X 217      10.506  -6.897  -5.223  0.00  0.00            
ATOM   3162 HD22 LEU X 217      10.404  -5.910  -3.710  0.00  0.00            
ATOM   3163 HD23 LEU X 217       8.936  -6.563  -4.414  0.00  0.00            
ATOM   3164  C   LEU X 217       6.362  -4.513  -5.440  0.00  0.00            
ATOM   3165  O   LEU X 217       6.274  -5.708  -5.643  0.00  0.00            
ATOM   3166  N   MET X 218       5.851  -3.560  -6.144  0.00  0.00            
ATOM   3167  H   MET X 218       6.149  -2.606  -6.003  0.00  0.00            
ATOM   3168  CA  MET X 218       4.650  -3.828  -7.063  0.00  0.00            
ATOM   3169  HA  MET X 218       4.662  -4.888  -7.316  0.00  0.00            
ATOM   3170  CB  MET X 218       3.306  -3.525  -6.289  0.00  0.00            
ATOM   3171  HB2 MET X 218       3.185  -4.249  -5.480  0.00  0.00            
ATOM   3172  HB3 MET X 218       3.412  -2.542  -5.826  0.00  0.00            
ATOM   3173  CG  MET X 218       2.055  -3.480  -7.111  0.00  0.00            
ATOM   3174  HG2 MET X 218       2.004  -2.592  -7.742  0.00  0.00            
ATOM   3175  HG3 MET X 218       2.079  -4.366  -7.744  0.00  0.00            
ATOM   3176  SD  MET X 218       0.510  -3.588  -6.180  0.00  0.00            
ATOM   3177  CE  MET X 218       0.495  -2.190  -5.059  0.00  0.00            
ATOM   3178  HE1 MET X 218       1.305  -2.243  -4.330  0.00  0.00            
ATOM   3179  HE2 MET X 218       0.608  -1.281  -5.649  0.00  0.00            
ATOM   3180  HE3 MET X 218      -0.451  -2.166  -4.519  0.00  0.00            
ATOM   3181  C   MET X 218       4.645  -2.998  -8.350  0.00  0.00            
ATOM   3182  O   MET X 218       4.986  -1.848  -8.261  0.00  0.00            
ATOM   3183  N   GLY X 219       4.005  -3.476  -9.445  0.00  0.00            
ATOM   3184  H   GLY X 219       3.674  -4.430  -9.449  0.00  0.00            
ATOM   3185  CA  GLY X 219       3.720  -2.619 -10.659  0.00  0.00            
ATOM   3186  HA2 GLY X 219       3.210  -1.687 -10.413  0.00  0.00            
ATOM   3187  HA3 GLY X 219       4.662  -2.366 -11.145  0.00  0.00            
ATOM   3188  C   GLY X 219       2.836  -3.302 -11.691  0.00  0.00            
ATOM   3189  O   GLY X 219       2.360  -4.430 -11.513  0.00  0.00            
ATOM   3190  N   ILE X 220       2.487  -2.520 -12.734  0.00  0.00            
ATOM   3191  H   ILE X 220       2.888  -1.594 -12.768  0.00  0.00            
ATOM   3192  CA  ILE X 220       1.445  -2.846 -13.695  0.00  0.00            
ATOM   3193  HA  ILE X 220       1.187  -3.905 -13.667  0.00  0.00            
ATOM   3194  CB  ILE X 220       0.189  -2.005 -13.535  0.00  0.00            
ATOM   3195  HB  ILE X 220      -0.151  -1.986 -12.497  0.00  0.00            
ATOM   3196  CG2 ILE X 220       0.549  -0.478 -13.715  0.00  0.00            
ATOM   3197 HG21 ILE X 220      -0.353   0.135 -13.772  0.00  0.00            
ATOM   3198 HG22 ILE X 220       1.202  -0.179 -12.892  0.00  0.00            
ATOM   3199 HG23 ILE X 220       1.108  -0.186 -14.607  0.00  0.00            
ATOM   3200  CG1 ILE X 220      -1.051  -2.536 -14.395  0.00  0.00            
ATOM   3201 HG12 ILE X 220      -0.858  -2.470 -15.468  0.00  0.00            
ATOM   3202 HG13 ILE X 220      -1.319  -3.553 -14.099  0.00  0.00            
ATOM   3203  CD1 ILE X 220      -2.351  -1.695 -14.086  0.00  0.00            
ATOM   3204 HD11 ILE X 220      -2.391  -0.790 -14.694  0.00  0.00            
ATOM   3205 HD12 ILE X 220      -3.322  -2.181 -14.204  0.00  0.00            
ATOM   3206 HD13 ILE X 220      -2.397  -1.354 -13.049  0.00  0.00            
ATOM   3207  C   ILE X 220       2.140  -2.696 -15.130  0.00  0.00            
ATOM   3208  O   ILE X 220       3.176  -2.099 -15.212  0.00  0.00            
ATOM   3209  N   GLY X 221       1.591  -3.353 -16.201  0.00  0.00            
ATOM   3210  H   GLY X 221       0.822  -3.989 -16.048  0.00  0.00            
ATOM   3211  CA  GLY X 221       2.107  -3.329 -17.613  0.00  0.00            
ATOM   3212  HA2 GLY X 221       2.358  -2.300 -17.872  0.00  0.00            
ATOM   3213  HA3 GLY X 221       3.078  -3.821 -17.557  0.00  0.00            
ATOM   3214  C   GLY X 221       1.191  -3.915 -18.567  0.00  0.00            
ATOM   3215  O   GLY X 221       0.276  -4.629 -18.190  0.00  0.00            
ATOM   3216  N   VAL X 222       1.172  -3.376 -19.834  0.00  0.00            
ATOM   3217  H   VAL X 222       1.857  -2.654 -20.006  0.00  0.00            
ATOM   3218  CA  VAL X 222       0.189  -3.582 -20.919  0.00  0.00            
ATOM   3219  HA  VAL X 222      -0.386  -4.485 -20.714  0.00  0.00            
ATOM   3220  CB  VAL X 222      -0.698  -2.329 -21.117  0.00  0.00            
ATOM   3221  HB  VAL X 222      -0.029  -1.470 -21.194  0.00  0.00            
ATOM   3222  CG1 VAL X 222      -1.487  -2.402 -22.513  0.00  0.00            
ATOM   3223 HG11 VAL X 222      -0.775  -2.011 -23.243  0.00  0.00            
ATOM   3224 HG12 VAL X 222      -1.687  -3.432 -22.813  0.00  0.00            
ATOM   3225 HG13 VAL X 222      -2.331  -1.708 -22.524  0.00  0.00            
ATOM   3226  CG2 VAL X 222      -1.607  -2.038 -19.928  0.00  0.00            
ATOM   3227 HG21 VAL X 222      -2.375  -2.767 -19.660  0.00  0.00            
ATOM   3228 HG22 VAL X 222      -0.890  -1.865 -19.123  0.00  0.00            
ATOM   3229 HG23 VAL X 222      -2.072  -1.057 -20.040  0.00  0.00            
ATOM   3230  C   VAL X 222       0.934  -3.931 -22.186  0.00  0.00            
ATOM   3231  O   VAL X 222       1.899  -3.268 -22.541  0.00  0.00            
ATOM   3232  N   SER X 223       0.407  -4.900 -22.936  0.00  0.00            
ATOM   3233  H   SER X 223      -0.431  -5.309 -22.548  0.00  0.00            
ATOM   3234  CA  SER X 223       0.821  -5.199 -24.276  0.00  0.00            
ATOM   3235  HA  SER X 223       1.512  -4.442 -24.648  0.00  0.00            
ATOM   3236  CB  SER X 223       1.797  -6.441 -24.287  0.00  0.00            
ATOM   3237  HB2 SER X 223       2.693  -6.261 -23.693  0.00  0.00            
ATOM   3238  HB3 SER X 223       1.323  -7.386 -24.024  0.00  0.00            
ATOM   3239  OG  SER X 223       2.138  -6.530 -25.633  0.00  0.00            
ATOM   3240  HG  SER X 223       3.003  -6.115 -25.800  0.00  0.00            
ATOM   3241  C   SER X 223      -0.323  -5.275 -25.308  0.00  0.00            
ATOM   3242  O   SER X 223      -1.370  -5.884 -25.099  0.00  0.00            
ATOM   3243  N   SER X 224      -0.085  -4.792 -26.547  0.00  0.00            
ATOM   3244  H   SER X 224       0.818  -4.367 -26.702  0.00  0.00            
ATOM   3245  CA  SER X 224      -0.791  -5.266 -27.722  0.00  0.00            
ATOM   3246  HA  SER X 224      -1.427  -6.114 -27.468  0.00  0.00            
ATOM   3247  CB  SER X 224      -1.742  -4.221 -28.173  0.00  0.00            
ATOM   3248  HB2 SER X 224      -2.232  -4.592 -29.073  0.00  0.00            
ATOM   3249  HB3 SER X 224      -2.618  -4.024 -27.555  0.00  0.00            
ATOM   3250  OG  SER X 224      -1.058  -3.018 -28.525  0.00  0.00            
ATOM   3251  HG  SER X 224      -0.975  -2.489 -27.712  0.00  0.00            
ATOM   3252  C   SER X 224       0.142  -5.822 -28.806  0.00  0.00            
ATOM   3253  O   SER X 224      -0.055  -5.532 -30.011  0.00  0.00            
ATOM   3254  N   GLY X 225       1.243  -6.456 -28.397  0.00  0.00            
ATOM   3255  H   GLY X 225       1.461  -6.585 -27.419  0.00  0.00            
ATOM   3256  CA  GLY X 225       1.904  -7.381 -29.393  0.00  0.00            
ATOM   3257  HA2 GLY X 225       2.159  -6.807 -30.284  0.00  0.00            
ATOM   3258  HA3 GLY X 225       2.838  -7.679 -28.916  0.00  0.00            
ATOM   3259  C   GLY X 225       1.129  -8.625 -29.790  0.00  0.00            
ATOM   3260  O   GLY X 225       0.035  -8.541 -30.294  0.00  0.00            
ATOM   3261  N   GLU X 226       1.701  -9.798 -29.632  0.00  0.00            
ATOM   3262  H   GLU X 226       2.690  -9.824 -29.432  0.00  0.00            
ATOM   3263  CA  GLU X 226       1.115 -11.122 -29.929  0.00  0.00            
ATOM   3264  HA  GLU X 226       0.026 -11.087 -29.911  0.00  0.00            
ATOM   3265  CB  GLU X 226       1.513 -11.516 -31.350  0.00  0.00            
ATOM   3266  HB2 GLU X 226       2.592 -11.642 -31.233  0.00  0.00            
ATOM   3267  HB3 GLU X 226       1.152 -12.517 -31.591  0.00  0.00            
ATOM   3268  CG  GLU X 226       1.193 -10.668 -32.580  0.00  0.00            
ATOM   3269  HG2 GLU X 226       1.083 -11.421 -33.363  0.00  0.00            
ATOM   3270  HG3 GLU X 226       0.171 -10.305 -32.453  0.00  0.00            
ATOM   3271  CD  GLU X 226       2.168  -9.534 -32.869  0.00  0.00            
ATOM   3272  OE1 GLU X 226       1.718  -8.368 -33.120  0.00  0.00            
ATOM   3273  OE2 GLU X 226       3.408  -9.757 -32.950  0.00  0.00            
ATOM   3274  C   GLU X 226       1.498 -12.232 -28.887  0.00  0.00            
ATOM   3275  O   GLU X 226       0.810 -13.289 -28.730  0.00  0.00            
ATOM   3276  N   ASN X 227       2.610 -12.060 -28.114  0.00  0.00            
ATOM   3277  H   ASN X 227       3.141 -11.212 -28.250  0.00  0.00            
ATOM   3278  CA  ASN X 227       2.809 -12.745 -26.786  0.00  0.00            
ATOM   3279  HA  ASN X 227       2.163 -13.623 -26.782  0.00  0.00            
ATOM   3280  CB  ASN X 227       4.181 -13.477 -26.780  0.00  0.00            
ATOM   3281  HB2 ASN X 227       4.372 -13.893 -27.771  0.00  0.00            
ATOM   3282  HB3 ASN X 227       5.019 -12.786 -26.672  0.00  0.00            
ATOM   3283  CG  ASN X 227       4.130 -14.684 -25.901  0.00  0.00            
ATOM   3284  OD1 ASN X 227       3.111 -15.213 -25.614  0.00  0.00            
ATOM   3285  ND2 ASN X 227       5.232 -15.262 -25.455  0.00  0.00            
ATOM   3286 HD21 ASN X 227       5.140 -15.996 -24.767  0.00  0.00            
ATOM   3287 HD22 ASN X 227       6.097 -14.888 -25.820  0.00  0.00            
ATOM   3288  C   ASN X 227       2.532 -11.815 -25.615  0.00  0.00            
ATOM   3289  O   ASN X 227       3.334 -11.724 -24.696  0.00  0.00            
ATOM   3290  N   ARG X 228       1.428 -11.036 -25.676  0.00  0.00            
ATOM   3291  H   ARG X 228       0.801 -11.291 -26.426  0.00  0.00            
ATOM   3292  CA  ARG X 228       0.805 -10.062 -24.824  0.00  0.00            
ATOM   3293  HA  ARG X 228       1.310  -9.132 -25.085  0.00  0.00            
ATOM   3294  CB  ARG X 228      -0.645 -10.014 -25.212  0.00  0.00            
ATOM   3295  HB2 ARG X 228      -1.071 -10.977 -24.922  0.00  0.00            
ATOM   3296  HB3 ARG X 228      -1.173  -9.253 -24.633  0.00  0.00            
ATOM   3297  CG  ARG X 228      -0.941  -9.688 -26.655  0.00  0.00            
ATOM   3298  HG2 ARG X 228      -0.495  -8.715 -26.871  0.00  0.00            
ATOM   3299  HG3 ARG X 228      -0.429 -10.418 -27.286  0.00  0.00            
ATOM   3300  CD  ARG X 228      -2.444  -9.478 -26.914  0.00  0.00            
ATOM   3301  HD2 ARG X 228      -2.913 -10.444 -26.724  0.00  0.00            
ATOM   3302  HD3 ARG X 228      -2.886  -8.661 -26.343  0.00  0.00            
ATOM   3303  NE  ARG X 228      -2.799  -9.110 -28.285  0.00  0.00            
ATOM   3304  HE  ARG X 228      -2.981  -8.122 -28.388  0.00  0.00            
ATOM   3305  CZ  ARG X 228      -2.949  -9.943 -29.334  0.00  0.00            
ATOM   3306  NH1 ARG X 228      -2.824 -11.244 -29.345  0.00  0.00            
ATOM   3307 HH11 ARG X 228      -2.536 -11.761 -28.526  0.00  0.00            
ATOM   3308 HH12 ARG X 228      -2.933 -11.784 -30.191  0.00  0.00            
ATOM   3309  NH2 ARG X 228      -3.221  -9.335 -30.486  0.00  0.00            
ATOM   3310 HH21 ARG X 228      -3.505  -8.366 -30.508  0.00  0.00            
ATOM   3311 HH22 ARG X 228      -3.582  -9.903 -31.239  0.00  0.00            
ATOM   3312  C   ARG X 228       1.017 -10.303 -23.361  0.00  0.00            
ATOM   3313  O   ARG X 228       1.691  -9.523 -22.679  0.00  0.00            
ATOM   3314  N   ALA X 229       0.497 -11.414 -22.834  0.00  0.00            
ATOM   3315  H   ALA X 229      -0.030 -11.998 -23.468  0.00  0.00            
ATOM   3316  CA  ALA X 229       0.558 -11.707 -21.491  0.00  0.00            
ATOM   3317  HA  ALA X 229       0.065 -10.873 -20.992  0.00  0.00            
ATOM   3318  CB  ALA X 229      -0.311 -12.960 -21.174  0.00  0.00            
ATOM   3319  HB1 ALA X 229      -0.196 -13.389 -20.176  0.00  0.00            
ATOM   3320  HB2 ALA X 229      -1.363 -12.735 -21.365  0.00  0.00            
ATOM   3321  HB3 ALA X 229      -0.062 -13.692 -21.945  0.00  0.00            
ATOM   3322  C   ALA X 229       1.986 -11.861 -20.933  0.00  0.00            
ATOM   3323  O   ALA X 229       2.194 -11.359 -19.821  0.00  0.00            
ATOM   3324  N   VAL X 230       2.917 -12.428 -21.701  0.00  0.00            
ATOM   3325  H   VAL X 230       2.646 -12.734 -22.625  0.00  0.00            
ATOM   3326  CA  VAL X 230       4.403 -12.307 -21.392  0.00  0.00            
ATOM   3327  HA  VAL X 230       4.633 -12.579 -20.362  0.00  0.00            
ATOM   3328  CB  VAL X 230       5.239 -13.253 -22.243  0.00  0.00            
ATOM   3329  HB  VAL X 230       4.774 -13.296 -23.231  0.00  0.00            
ATOM   3330  CG1 VAL X 230       6.750 -13.032 -22.168  0.00  0.00            
ATOM   3331 HG11 VAL X 230       7.138 -12.265 -22.842  0.00  0.00            
ATOM   3332 HG12 VAL X 230       6.974 -12.827 -21.119  0.00  0.00            
ATOM   3333 HG13 VAL X 230       7.251 -13.967 -22.428  0.00  0.00            
ATOM   3334  CG2 VAL X 230       5.016 -14.698 -21.644  0.00  0.00            
ATOM   3335 HG21 VAL X 230       5.495 -14.810 -20.669  0.00  0.00            
ATOM   3336 HG22 VAL X 230       3.948 -14.902 -21.539  0.00  0.00            
ATOM   3337 HG23 VAL X 230       5.401 -15.480 -22.301  0.00  0.00            
ATOM   3338  C   VAL X 230       4.883 -10.885 -21.465  0.00  0.00            
ATOM   3339  O   VAL X 230       5.506 -10.362 -20.563  0.00  0.00            
ATOM   3340  N   GLU X 231       4.682 -10.271 -22.586  0.00  0.00            
ATOM   3341  H   GLU X 231       4.274 -10.796 -23.346  0.00  0.00            
ATOM   3342  CA  GLU X 231       5.163  -8.909 -22.850  0.00  0.00            
ATOM   3343  HA  GLU X 231       6.253  -8.914 -22.868  0.00  0.00            
ATOM   3344  CB  GLU X 231       4.853  -8.482 -24.289  0.00  0.00            
ATOM   3345  HB2 GLU X 231       3.801  -8.541 -24.573  0.00  0.00            
ATOM   3346  HB3 GLU X 231       5.055  -7.409 -24.293  0.00  0.00            
ATOM   3347  CG  GLU X 231       5.587  -9.233 -25.409  0.00  0.00            
ATOM   3348  HG2 GLU X 231       5.396 -10.306 -25.478  0.00  0.00            
ATOM   3349  HG3 GLU X 231       5.339  -8.800 -26.380  0.00  0.00            
ATOM   3350  CD  GLU X 231       7.071  -9.160 -25.213  0.00  0.00            
ATOM   3351  OE1 GLU X 231       7.742 -10.243 -25.302  0.00  0.00            
ATOM   3352  OE2 GLU X 231       7.631  -8.053 -25.084  0.00  0.00            
ATOM   3353  C   GLU X 231       4.685  -7.845 -21.905  0.00  0.00            
ATOM   3354  O   GLU X 231       5.389  -6.871 -21.852  0.00  0.00            
ATOM   3355  N   ALA X 232       3.600  -7.988 -21.202  0.00  0.00            
ATOM   3356  H   ALA X 232       3.101  -8.847 -21.383  0.00  0.00            
ATOM   3357  CA  ALA X 232       3.140  -7.209 -20.110  0.00  0.00            
ATOM   3358  HA  ALA X 232       3.321  -6.157 -20.332  0.00  0.00            
ATOM   3359  CB  ALA X 232       1.647  -7.379 -20.113  0.00  0.00            
ATOM   3360  HB1 ALA X 232       1.141  -6.794 -19.342  0.00  0.00            
ATOM   3361  HB2 ALA X 232       1.217  -7.040 -21.057  0.00  0.00            
ATOM   3362  HB3 ALA X 232       1.415  -8.441 -20.016  0.00  0.00            
ATOM   3363  C   ALA X 232       3.790  -7.580 -18.787  0.00  0.00            
ATOM   3364  O   ALA X 232       4.074  -6.635 -18.023  0.00  0.00            
ATOM   3365  N   ALA X 233       4.227  -8.880 -18.563  0.00  0.00            
ATOM   3366  H   ALA X 233       4.270  -9.477 -19.377  0.00  0.00            
ATOM   3367  CA  ALA X 233       4.975  -9.339 -17.427  0.00  0.00            
ATOM   3368  HA  ALA X 233       4.506  -9.032 -16.492  0.00  0.00            
ATOM   3369  CB  ALA X 233       5.038 -10.905 -17.408  0.00  0.00            
ATOM   3370  HB1 ALA X 233       4.025 -11.310 -17.378  0.00  0.00            
ATOM   3371  HB2 ALA X 233       5.611 -11.325 -18.238  0.00  0.00            
ATOM   3372  HB3 ALA X 233       5.660 -11.278 -16.592  0.00  0.00            
ATOM   3373  C   ALA X 233       6.463  -8.779 -17.381  0.00  0.00            
ATOM   3374  O   ALA X 233       6.954  -8.332 -16.351  0.00  0.00            
ATOM   3375  N   LYS X 234       6.991  -8.720 -18.585  0.00  0.00            
ATOM   3376  H   LYS X 234       6.556  -9.155 -19.386  0.00  0.00            
ATOM   3377  CA  LYS X 234       8.285  -7.993 -18.728  0.00  0.00            
ATOM   3378  HA  LYS X 234       9.082  -8.415 -18.115  0.00  0.00            
ATOM   3379  CB  LYS X 234       8.802  -7.992 -20.204  0.00  0.00            
ATOM   3380  HB2 LYS X 234       7.956  -7.468 -20.654  0.00  0.00            
ATOM   3381  HB3 LYS X 234       9.546  -7.218 -20.403  0.00  0.00            
ATOM   3382  CG  LYS X 234       9.081  -9.383 -20.757  0.00  0.00            
ATOM   3383  HG2 LYS X 234       9.996  -9.815 -20.348  0.00  0.00            
ATOM   3384  HG3 LYS X 234       8.300 -10.110 -20.525  0.00  0.00            
ATOM   3385  CD  LYS X 234       9.329  -9.364 -22.265  0.00  0.00            
ATOM   3386  HD2 LYS X 234       8.379  -9.386 -22.803  0.00  0.00            
ATOM   3387  HD3 LYS X 234       9.987  -8.530 -22.518  0.00  0.00            
ATOM   3388  CE  LYS X 234      10.182 -10.563 -22.669  0.00  0.00            
ATOM   3389  HE2 LYS X 234      11.221 -10.414 -22.377  0.00  0.00            
ATOM   3390  HE3 LYS X 234       9.820 -11.480 -22.204  0.00  0.00            
ATOM   3391  NZ  LYS X 234      10.105 -10.688 -24.183  0.00  0.00            
ATOM   3392  HZ1 LYS X 234      10.644 -11.502 -24.443  0.00  0.00            
ATOM   3393  HZ2 LYS X 234       9.192 -10.896 -24.563  0.00  0.00            
ATOM   3394  HZ3 LYS X 234      10.409  -9.840 -24.639  0.00  0.00            
ATOM   3395  C   LYS X 234       8.246  -6.447 -18.266  0.00  0.00            
ATOM   3396  O   LYS X 234       9.220  -5.953 -17.691  0.00  0.00            
ATOM   3397  N   LYS X 235       7.060  -5.821 -18.361  0.00  0.00            
ATOM   3398  H   LYS X 235       6.268  -6.398 -18.607  0.00  0.00            
ATOM   3399  CA  LYS X 235       6.768  -4.404 -17.942  0.00  0.00            
ATOM   3400  HA  LYS X 235       7.637  -3.747 -17.909  0.00  0.00            
ATOM   3401  CB  LYS X 235       5.731  -3.730 -18.926  0.00  0.00            
ATOM   3402  HB2 LYS X 235       4.790  -4.283 -18.945  0.00  0.00            
ATOM   3403  HB3 LYS X 235       5.541  -2.699 -18.620  0.00  0.00            
ATOM   3404  CG  LYS X 235       6.272  -3.613 -20.354  0.00  0.00            
ATOM   3405  HG2 LYS X 235       7.211  -3.061 -20.286  0.00  0.00            
ATOM   3406  HG3 LYS X 235       6.294  -4.631 -20.748  0.00  0.00            
ATOM   3407  CD  LYS X 235       5.167  -2.899 -21.211  0.00  0.00            
ATOM   3408  HD2 LYS X 235       4.187  -3.170 -20.812  0.00  0.00            
ATOM   3409  HD3 LYS X 235       5.202  -1.810 -21.140  0.00  0.00            
ATOM   3410  CE  LYS X 235       5.510  -3.237 -22.672  0.00  0.00            
ATOM   3411  HE2 LYS X 235       6.489  -2.780 -22.813  0.00  0.00            
ATOM   3412  HE3 LYS X 235       5.532  -4.315 -22.831  0.00  0.00            
ATOM   3413  NZ  LYS X 235       4.507  -2.658 -23.510  0.00  0.00            
ATOM   3414  HZ1 LYS X 235       3.599  -3.082 -23.381  0.00  0.00            
ATOM   3415  HZ2 LYS X 235       4.438  -1.673 -23.300  0.00  0.00            
ATOM   3416  HZ3 LYS X 235       4.668  -2.663 -24.507  0.00  0.00            
ATOM   3417  C   LYS X 235       6.266  -4.286 -16.483  0.00  0.00            
ATOM   3418  O   LYS X 235       6.363  -3.179 -15.960  0.00  0.00            
ATOM   3419  N   ALA X 236       5.689  -5.272 -15.891  0.00  0.00            
ATOM   3420  H   ALA X 236       5.372  -6.111 -16.357  0.00  0.00            
ATOM   3421  CA  ALA X 236       5.063  -5.175 -14.591  0.00  0.00            
ATOM   3422  HA  ALA X 236       4.590  -4.218 -14.370  0.00  0.00            
ATOM   3423  CB  ALA X 236       3.941  -6.188 -14.447  0.00  0.00            
ATOM   3424  HB1 ALA X 236       3.152  -5.950 -15.163  0.00  0.00            
ATOM   3425  HB2 ALA X 236       4.344  -7.196 -14.566  0.00  0.00            
ATOM   3426  HB3 ALA X 236       3.497  -6.132 -13.451  0.00  0.00            
ATOM   3427  C   ALA X 236       6.113  -5.369 -13.482  0.00  0.00            
ATOM   3428  O   ALA X 236       5.781  -5.038 -12.398  0.00  0.00            
ATOM   3429  N   ILE X 237       7.309  -5.924 -13.787  0.00  0.00            
ATOM   3430  H   ILE X 237       7.368  -6.318 -14.715  0.00  0.00            
ATOM   3431  CA  ILE X 237       8.251  -6.402 -12.778  0.00  0.00            
ATOM   3432  HA  ILE X 237       7.763  -6.767 -11.874  0.00  0.00            
ATOM   3433  CB  ILE X 237       9.173  -7.485 -13.397  0.00  0.00            
ATOM   3434  HB  ILE X 237       9.981  -7.641 -12.680  0.00  0.00            
ATOM   3435  CG2 ILE X 237       8.361  -8.812 -13.412  0.00  0.00            
ATOM   3436 HG21 ILE X 237       8.976  -9.581 -13.884  0.00  0.00            
ATOM   3437 HG22 ILE X 237       8.168  -9.119 -12.382  0.00  0.00            
ATOM   3438 HG23 ILE X 237       7.431  -8.710 -13.975  0.00  0.00            
ATOM   3439  CG1 ILE X 237       9.784  -7.124 -14.744  0.00  0.00            
ATOM   3440 HG12 ILE X 237       8.968  -7.139 -15.469  0.00  0.00            
ATOM   3441 HG13 ILE X 237      10.196  -6.122 -14.610  0.00  0.00            
ATOM   3442  CD1 ILE X 237      10.868  -8.167 -15.144  0.00  0.00            
ATOM   3443 HD11 ILE X 237      11.476  -7.695 -15.918  0.00  0.00            
ATOM   3444 HD12 ILE X 237      11.468  -8.394 -14.259  0.00  0.00            
ATOM   3445 HD13 ILE X 237      10.528  -9.106 -15.587  0.00  0.00            
ATOM   3446  C   ILE X 237       9.098  -5.265 -12.156  0.00  0.00            
ATOM   3447  O   ILE X 237       9.403  -5.289 -10.979  0.00  0.00            
ATOM   3448  N   SER X 238       9.461  -4.239 -12.896  0.00  0.00            
ATOM   3449  H   SER X 238       9.205  -4.261 -13.872  0.00  0.00            
ATOM   3450  CA  SER X 238       9.949  -2.963 -12.387  0.00  0.00            
ATOM   3451  HA  SER X 238      10.030  -2.975 -11.300  0.00  0.00            
ATOM   3452  CB  SER X 238      11.297  -2.609 -12.895  0.00  0.00            
ATOM   3453  HB2 SER X 238      12.059  -3.352 -12.662  0.00  0.00            
ATOM   3454  HB3 SER X 238      11.186  -2.485 -13.972  0.00  0.00            
ATOM   3455  OG  SER X 238      11.721  -1.375 -12.341  0.00  0.00            
ATOM   3456  HG  SER X 238      12.301  -0.988 -13.021  0.00  0.00            
ATOM   3457  C   SER X 238       8.875  -1.827 -12.641  0.00  0.00            
ATOM   3458  O   SER X 238       8.178  -1.838 -13.605  0.00  0.00            
ATOM   3459  N   SER X 239       8.878  -0.825 -11.779  0.00  0.00            
ATOM   3460  H   SER X 239       9.580  -0.875 -11.055  0.00  0.00            
ATOM   3461  CA  SER X 239       8.015   0.409 -11.959  0.00  0.00            
ATOM   3462  HA  SER X 239       7.600   0.384 -12.966  0.00  0.00            
ATOM   3463  CB  SER X 239       6.992   0.324 -10.822  0.00  0.00            
ATOM   3464  HB2 SER X 239       6.404  -0.592 -10.887  0.00  0.00            
ATOM   3465  HB3 SER X 239       7.505   0.437  -9.868  0.00  0.00            
ATOM   3466  OG  SER X 239       5.997   1.278 -10.983  0.00  0.00            
ATOM   3467  HG  SER X 239       5.261   1.046 -10.389  0.00  0.00            
ATOM   3468  C   SER X 239       8.750   1.688 -11.698  0.00  0.00            
ATOM   3469  O   SER X 239       9.727   1.767 -11.000  0.00  0.00            
ATOM   3470  N   PRO X 240       8.345   2.770 -12.420  0.00  0.00            
ATOM   3471  CD  PRO X 240       7.367   2.780 -13.532  0.00  0.00            
ATOM   3472  HD2 PRO X 240       6.352   2.581 -13.189  0.00  0.00            
ATOM   3473  HD3 PRO X 240       7.679   1.995 -14.221  0.00  0.00            
ATOM   3474  CG  PRO X 240       7.424   4.189 -14.155  0.00  0.00            
ATOM   3475  HG2 PRO X 240       6.450   4.609 -14.414  0.00  0.00            
ATOM   3476  HG3 PRO X 240       7.980   3.992 -15.074  0.00  0.00            
ATOM   3477  CB  PRO X 240       8.142   5.070 -13.169  0.00  0.00            
ATOM   3478  HB2 PRO X 240       7.322   5.479 -12.575  0.00  0.00            
ATOM   3479  HB3 PRO X 240       8.807   5.816 -13.608  0.00  0.00            
ATOM   3480  CA  PRO X 240       8.993   4.062 -12.280  0.00  0.00            
ATOM   3481  HA  PRO X 240      10.035   3.953 -12.582  0.00  0.00            
ATOM   3482  C   PRO X 240       9.103   4.665 -10.808  0.00  0.00            
ATOM   3483  O   PRO X 240      10.009   5.363 -10.483  0.00  0.00            
ATOM   3484  N   LEU X 241       8.236   4.127  -9.915  0.00  0.00            
ATOM   3485  H   LEU X 241       7.521   3.448 -10.131  0.00  0.00            
ATOM   3486  CA  LEU X 241       8.219   4.416  -8.460  0.00  0.00            
ATOM   3487  HA  LEU X 241       8.258   5.503  -8.386  0.00  0.00            
ATOM   3488  CB  LEU X 241       6.785   3.901  -8.039  0.00  0.00            
ATOM   3489  HB2 LEU X 241       6.104   4.018  -8.884  0.00  0.00            
ATOM   3490  HB3 LEU X 241       6.865   2.829  -7.844  0.00  0.00            
ATOM   3491  CG  LEU X 241       6.209   4.480  -6.763  0.00  0.00            
ATOM   3492  HG  LEU X 241       6.823   4.310  -5.877  0.00  0.00            
ATOM   3493  CD1 LEU X 241       5.901   6.013  -6.926  0.00  0.00            
ATOM   3494 HD11 LEU X 241       5.145   6.381  -6.230  0.00  0.00            
ATOM   3495 HD12 LEU X 241       6.852   6.549  -6.890  0.00  0.00            
ATOM   3496 HD13 LEU X 241       5.589   6.207  -7.954  0.00  0.00            
ATOM   3497  CD2 LEU X 241       4.882   3.777  -6.419  0.00  0.00            
ATOM   3498 HD21 LEU X 241       4.319   4.390  -5.711  0.00  0.00            
ATOM   3499 HD22 LEU X 241       4.301   3.531  -7.310  0.00  0.00            
ATOM   3500 HD23 LEU X 241       5.084   2.818  -5.937  0.00  0.00            
ATOM   3501  C   LEU X 241       9.370   3.820  -7.654  0.00  0.00            
ATOM   3502  O   LEU X 241       9.543   4.046  -6.483  0.00  0.00            
ATOM   3503  N   LEU X 242      10.284   3.044  -8.269  0.00  0.00            
ATOM   3504  H   LEU X 242      10.130   2.991  -9.266  0.00  0.00            
ATOM   3505  CA  LEU X 242      11.394   2.250  -7.599  0.00  0.00            
ATOM   3506  HA  LEU X 242      11.805   2.879  -6.809  0.00  0.00            
ATOM   3507  CB  LEU X 242      10.822   0.902  -6.974  0.00  0.00            
ATOM   3508  HB2 LEU X 242       9.794   1.043  -6.635  0.00  0.00            
ATOM   3509  HB3 LEU X 242      10.843   0.039  -7.642  0.00  0.00            
ATOM   3510  CG  LEU X 242      11.692   0.469  -5.721  0.00  0.00            
ATOM   3511  HG  LEU X 242      12.751   0.686  -5.873  0.00  0.00            
ATOM   3512  CD1 LEU X 242      11.307   1.296  -4.512  0.00  0.00            
ATOM   3513 HD11 LEU X 242      11.934   1.027  -3.660  0.00  0.00            
ATOM   3514 HD12 LEU X 242      11.582   2.304  -4.830  0.00  0.00            
ATOM   3515 HD13 LEU X 242      10.234   1.291  -4.306  0.00  0.00            
ATOM   3516  CD2 LEU X 242      11.395  -1.003  -5.264  0.00  0.00            
ATOM   3517 HD21 LEU X 242      11.408  -1.659  -6.137  0.00  0.00            
ATOM   3518 HD22 LEU X 242      12.050  -1.361  -4.467  0.00  0.00            
ATOM   3519 HD23 LEU X 242      10.372  -1.036  -4.884  0.00  0.00            
ATOM   3520  C   LEU X 242      12.527   1.900  -8.513  0.00  0.00            
ATOM   3521  O   LEU X 242      13.653   1.732  -8.134  0.00  0.00            
ATOM   3522  N   GLU X 243      12.273   1.734  -9.762  0.00  0.00            
ATOM   3523  H   GLU X 243      11.293   1.929  -9.911  0.00  0.00            
ATOM   3524  CA  GLU X 243      13.215   1.475 -10.870  0.00  0.00            
ATOM   3525  HA  GLU X 243      12.598   1.223 -11.732  0.00  0.00            
ATOM   3526  CB  GLU X 243      13.969   2.744 -11.284  0.00  0.00            
ATOM   3527  HB2 GLU X 243      14.529   3.021 -10.389  0.00  0.00            
ATOM   3528  HB3 GLU X 243      14.788   2.601 -11.992  0.00  0.00            
ATOM   3529  CG  GLU X 243      12.926   3.782 -11.751  0.00  0.00            
ATOM   3530  HG2 GLU X 243      12.485   3.436 -12.687  0.00  0.00            
ATOM   3531  HG3 GLU X 243      12.152   3.901 -10.989  0.00  0.00            
ATOM   3532  CD  GLU X 243      13.624   5.095 -12.089  0.00  0.00            
ATOM   3533  OE1 GLU X 243      13.311   5.801 -13.087  0.00  0.00            
ATOM   3534  OE2 GLU X 243      14.628   5.383 -11.376  0.00  0.00            
ATOM   3535  C   GLU X 243      14.211   0.256 -10.641  0.00  0.00            
ATOM   3536  O   GLU X 243      15.384   0.283 -11.034  0.00  0.00            
ATOM   3537  N   THR X 244      13.732  -0.823  -9.983  0.00  0.00            
ATOM   3538  H   THR X 244      12.723  -0.877  -9.951  0.00  0.00            
ATOM   3539  CA  THR X 244      14.368  -2.030  -9.436  0.00  0.00            
ATOM   3540  HA  THR X 244      15.352  -2.310  -9.814  0.00  0.00            
ATOM   3541  CB  THR X 244      14.616  -1.803  -7.921  0.00  0.00            
ATOM   3542  HB  THR X 244      13.704  -1.747  -7.327  0.00  0.00            
ATOM   3543  CG2 THR X 244      15.474  -2.892  -7.269  0.00  0.00            
ATOM   3544 HG21 THR X 244      15.179  -3.912  -7.524  0.00  0.00            
ATOM   3545 HG22 THR X 244      16.451  -2.752  -7.736  0.00  0.00            
ATOM   3546 HG23 THR X 244      15.565  -2.774  -6.188  0.00  0.00            
ATOM   3547  OG1 THR X 244      15.267  -0.560  -7.556  0.00  0.00            
ATOM   3548  HG1 THR X 244      14.567   0.115  -7.496  0.00  0.00            
ATOM   3549  C   THR X 244      13.334  -3.167  -9.622  0.00  0.00            
ATOM   3550  O   THR X 244      12.200  -2.979  -9.240  0.00  0.00            
ATOM   3551  N   SER X 245      13.733  -4.288 -10.178  0.00  0.00            
ATOM   3552  H   SER X 245      14.716  -4.358 -10.400  0.00  0.00            
ATOM   3553  CA  SER X 245      12.887  -5.470 -10.363  0.00  0.00            
ATOM   3554  HA  SER X 245      11.949  -5.103 -10.781  0.00  0.00            
ATOM   3555  CB  SER X 245      13.486  -6.302 -11.430  0.00  0.00            
ATOM   3556  HB2 SER X 245      13.787  -5.586 -12.195  0.00  0.00            
ATOM   3557  HB3 SER X 245      14.370  -6.814 -11.051  0.00  0.00            
ATOM   3558  OG  SER X 245      12.528  -7.198 -12.053  0.00  0.00            
ATOM   3559  HG  SER X 245      13.117  -7.927 -12.316  0.00  0.00            
ATOM   3560  C   SER X 245      12.624  -6.361  -9.141  0.00  0.00            
ATOM   3561  O   SER X 245      13.139  -6.077  -8.106  0.00  0.00            
ATOM   3562  N   ILE X 246      11.768  -7.416  -9.195  0.00  0.00            
ATOM   3563  H   ILE X 246      11.327  -7.552 -10.094  0.00  0.00            
ATOM   3564  CA  ILE X 246      11.373  -8.321  -8.077  0.00  0.00            
ATOM   3565  HA  ILE X 246      11.357  -7.642  -7.224  0.00  0.00            
ATOM   3566  CB  ILE X 246       9.983  -8.985  -8.365  0.00  0.00            
ATOM   3567  HB  ILE X 246       9.605  -9.491  -7.475  0.00  0.00            
ATOM   3568  CG2 ILE X 246       8.952  -7.921  -8.639  0.00  0.00            
ATOM   3569 HG21 ILE X 246       7.970  -8.400  -8.651  0.00  0.00            
ATOM   3570 HG22 ILE X 246       9.069  -7.183  -7.843  0.00  0.00            
ATOM   3571 HG23 ILE X 246       9.061  -7.433  -9.609  0.00  0.00            
ATOM   3572  CG1 ILE X 246       9.956 -10.071  -9.492  0.00  0.00            
ATOM   3573 HG12 ILE X 246      10.007  -9.602 -10.477  0.00  0.00            
ATOM   3574 HG13 ILE X 246      10.880 -10.641  -9.370  0.00  0.00            
ATOM   3575  CD1 ILE X 246       8.823 -11.090  -9.335  0.00  0.00            
ATOM   3576 HD11 ILE X 246       8.853 -12.050  -9.856  0.00  0.00            
ATOM   3577 HD12 ILE X 246       8.949 -11.405  -8.297  0.00  0.00            
ATOM   3578 HD13 ILE X 246       7.853 -10.688  -9.637  0.00  0.00            
ATOM   3579  C   ILE X 246      12.425  -9.289  -7.556  0.00  0.00            
ATOM   3580  O   ILE X 246      12.058 -10.167  -6.834  0.00  0.00            
ATOM   3581  N   VAL X 247      13.643  -9.076  -7.780  0.00  0.00            
ATOM   3582  H   VAL X 247      13.923  -8.329  -8.399  0.00  0.00            
ATOM   3583  CA  VAL X 247      14.709  -9.983  -7.311  0.00  0.00            
ATOM   3584  HA  VAL X 247      14.412 -10.973  -7.658  0.00  0.00            
ATOM   3585  CB  VAL X 247      16.133  -9.617  -7.853  0.00  0.00            
ATOM   3586  HB  VAL X 247      16.863 -10.421  -7.730  0.00  0.00            
ATOM   3587  CG1 VAL X 247      16.166  -9.553  -9.380  0.00  0.00            
ATOM   3588 HG11 VAL X 247      15.502  -8.771  -9.754  0.00  0.00            
ATOM   3589 HG12 VAL X 247      17.134  -9.134  -9.661  0.00  0.00            
ATOM   3590 HG13 VAL X 247      15.887 -10.446  -9.943  0.00  0.00            
ATOM   3591  CG2 VAL X 247      16.591  -8.258  -7.412  0.00  0.00            
ATOM   3592 HG21 VAL X 247      17.644  -8.170  -7.687  0.00  0.00            
ATOM   3593 HG22 VAL X 247      15.991  -7.395  -7.707  0.00  0.00            
ATOM   3594 HG23 VAL X 247      16.500  -8.119  -6.332  0.00  0.00            
ATOM   3595  C   VAL X 247      14.780 -10.125  -5.786  0.00  0.00            
ATOM   3596  O   VAL X 247      14.503  -9.160  -5.088  0.00  0.00            
ATOM   3597  N   GLY X 248      15.241 -11.316  -5.245  0.00  0.00            
ATOM   3598  H   GLY X 248      15.513 -12.115  -5.801  0.00  0.00            
ATOM   3599  CA  GLY X 248      15.506 -11.538  -3.860  0.00  0.00            
ATOM   3600  HA2 GLY X 248      15.832 -12.578  -3.844  0.00  0.00            
ATOM   3601  HA3 GLY X 248      16.359 -10.942  -3.535  0.00  0.00            
ATOM   3602  C   GLY X 248      14.330 -11.435  -2.874  0.00  0.00            
ATOM   3603  O   GLY X 248      14.531 -11.223  -1.735  0.00  0.00            
ATOM   3604  N   ALA X 249      13.136 -11.682  -3.291  0.00  0.00            
ATOM   3605  H   ALA X 249      13.003 -11.897  -4.269  0.00  0.00            
ATOM   3606  CA  ALA X 249      11.927 -11.778  -2.452  0.00  0.00            
ATOM   3607  HA  ALA X 249      11.989 -11.187  -1.538  0.00  0.00            
ATOM   3608  CB  ALA X 249      10.733 -11.217  -3.205  0.00  0.00            
ATOM   3609  HB1 ALA X 249      10.961 -10.161  -3.365  0.00  0.00            
ATOM   3610  HB2 ALA X 249      10.427 -11.687  -4.142  0.00  0.00            
ATOM   3611  HB3 ALA X 249       9.906 -11.279  -2.494  0.00  0.00            
ATOM   3612  C   ALA X 249      11.594 -13.295  -2.104  0.00  0.00            
ATOM   3613  O   ALA X 249      12.342 -14.162  -2.486  0.00  0.00            
ATOM   3614  N   GLN X 250      10.501 -13.586  -1.426  0.00  0.00            
ATOM   3615  H   GLN X 250      10.021 -12.798  -1.013  0.00  0.00            
ATOM   3616  CA  GLN X 250      10.206 -14.996  -1.018  0.00  0.00            
ATOM   3617  HA  GLN X 250      10.817 -15.654  -1.637  0.00  0.00            
ATOM   3618  CB  GLN X 250      10.663 -15.177   0.440  0.00  0.00            
ATOM   3619  HB2 GLN X 250      10.705 -16.242   0.677  0.00  0.00            
ATOM   3620  HB3 GLN X 250      11.690 -14.850   0.620  0.00  0.00            
ATOM   3621  CG  GLN X 250       9.879 -14.567   1.668  0.00  0.00            
ATOM   3622  HG2 GLN X 250       9.748 -13.494   1.511  0.00  0.00            
ATOM   3623  HG3 GLN X 250       8.921 -15.091   1.665  0.00  0.00            
ATOM   3624  CD  GLN X 250      10.688 -14.756   2.925  0.00  0.00            
ATOM   3625  OE1 GLN X 250      10.625 -15.685   3.663  0.00  0.00            
ATOM   3626  NE2 GLN X 250      11.576 -13.831   3.200  0.00  0.00            
ATOM   3627 HE21 GLN X 250      12.114 -13.944   4.047  0.00  0.00            
ATOM   3628 HE22 GLN X 250      11.666 -12.934   2.745  0.00  0.00            
ATOM   3629  C   GLN X 250       8.689 -15.305  -1.326  0.00  0.00            
ATOM   3630  O   GLN X 250       8.306 -16.454  -1.647  0.00  0.00            
ATOM   3631  N   GLY X 251       7.840 -14.258  -1.494  0.00  0.00            
ATOM   3632  H   GLY X 251       8.183 -13.308  -1.449  0.00  0.00            
ATOM   3633  CA  GLY X 251       6.410 -14.468  -1.941  0.00  0.00            
ATOM   3634  HA2 GLY X 251       6.069 -15.442  -2.293  0.00  0.00            
ATOM   3635  HA3 GLY X 251       5.766 -14.190  -1.107  0.00  0.00            
ATOM   3636  C   GLY X 251       6.072 -13.568  -3.176  0.00  0.00            
ATOM   3637  O   GLY X 251       6.493 -12.407  -3.266  0.00  0.00            
ATOM   3638  N   VAL X 252       5.453 -14.112  -4.205  0.00  0.00            
ATOM   3639  H   VAL X 252       5.188 -15.087  -4.193  0.00  0.00            
ATOM   3640  CA  VAL X 252       5.084 -13.390  -5.399  0.00  0.00            
ATOM   3641  HA  VAL X 252       5.053 -12.316  -5.214  0.00  0.00            
ATOM   3642  CB  VAL X 252       6.072 -13.598  -6.621  0.00  0.00            
ATOM   3643  HB  VAL X 252       6.054 -14.583  -7.091  0.00  0.00            
ATOM   3644  CG1 VAL X 252       5.910 -12.532  -7.644  0.00  0.00            
ATOM   3645 HG11 VAL X 252       6.029 -11.536  -7.214  0.00  0.00            
ATOM   3646 HG12 VAL X 252       6.703 -12.662  -8.384  0.00  0.00            
ATOM   3647 HG13 VAL X 252       4.923 -12.602  -8.107  0.00  0.00            
ATOM   3648  CG2 VAL X 252       7.568 -13.699  -6.180  0.00  0.00            
ATOM   3649 HG21 VAL X 252       8.160 -14.090  -7.010  0.00  0.00            
ATOM   3650 HG22 VAL X 252       7.997 -12.738  -5.888  0.00  0.00            
ATOM   3651 HG23 VAL X 252       7.696 -14.445  -5.394  0.00  0.00            
ATOM   3652  C   VAL X 252       3.706 -13.658  -5.861  0.00  0.00            
ATOM   3653  O   VAL X 252       3.286 -14.794  -5.798  0.00  0.00            
ATOM   3654  N   LEU X 253       2.885 -12.606  -6.174  0.00  0.00            
ATOM   3655  H   LEU X 253       3.158 -11.666  -5.925  0.00  0.00            
ATOM   3656  CA  LEU X 253       1.560 -12.771  -6.768  0.00  0.00            
ATOM   3657  HA  LEU X 253       1.427 -13.800  -7.100  0.00  0.00            
ATOM   3658  CB  LEU X 253       0.458 -12.302  -5.771  0.00  0.00            
ATOM   3659  HB2 LEU X 253       0.436 -11.212  -5.839  0.00  0.00            
ATOM   3660  HB3 LEU X 253      -0.532 -12.553  -6.158  0.00  0.00            
ATOM   3661  CG  LEU X 253       0.533 -12.806  -4.315  0.00  0.00            
ATOM   3662  HG  LEU X 253       1.100 -13.730  -4.186  0.00  0.00            
ATOM   3663  CD1 LEU X 253       1.205 -11.622  -3.490  0.00  0.00            
ATOM   3664 HD11 LEU X 253       0.561 -10.740  -3.485  0.00  0.00            
ATOM   3665 HD12 LEU X 253       1.329 -11.931  -2.450  0.00  0.00            
ATOM   3666 HD13 LEU X 253       2.196 -11.419  -3.903  0.00  0.00            
ATOM   3667  CD2 LEU X 253      -0.850 -13.124  -3.888  0.00  0.00            
ATOM   3668 HD21 LEU X 253      -0.883 -13.494  -2.861  0.00  0.00            
ATOM   3669 HD22 LEU X 253      -1.373 -12.165  -3.877  0.00  0.00            
ATOM   3670 HD23 LEU X 253      -1.292 -13.758  -4.659  0.00  0.00            
ATOM   3671  C   LEU X 253       1.327 -11.983  -8.056  0.00  0.00            
ATOM   3672  O   LEU X 253       2.022 -11.001  -8.221  0.00  0.00            
ATOM   3673  N   MET X 254       0.521 -12.550  -9.003  0.00  0.00            
ATOM   3674  H   MET X 254       0.066 -13.442  -8.874  0.00  0.00            
ATOM   3675  CA  MET X 254       0.302 -11.977 -10.294  0.00  0.00            
ATOM   3676  HA  MET X 254       0.741 -10.980 -10.258  0.00  0.00            
ATOM   3677  CB  MET X 254       1.212 -12.603 -11.296  0.00  0.00            
ATOM   3678  HB2 MET X 254       2.217 -12.233 -11.083  0.00  0.00            
ATOM   3679  HB3 MET X 254       1.315 -13.688 -11.236  0.00  0.00            
ATOM   3680  CG  MET X 254       1.012 -12.253 -12.739  0.00  0.00            
ATOM   3681  HG2 MET X 254      -0.018 -12.432 -13.048  0.00  0.00            
ATOM   3682  HG3 MET X 254       1.265 -11.197 -12.823  0.00  0.00            
ATOM   3683  SD  MET X 254       1.856 -13.093 -14.073  0.00  0.00            
ATOM   3684  CE  MET X 254       1.082 -14.733 -14.268  0.00  0.00            
ATOM   3685  HE1 MET X 254       1.529 -15.238 -15.125  0.00  0.00            
ATOM   3686  HE2 MET X 254       1.263 -15.307 -13.359  0.00  0.00            
ATOM   3687  HE3 MET X 254       0.009 -14.568 -14.368  0.00  0.00            
ATOM   3688  C   MET X 254      -1.201 -12.129 -10.647  0.00  0.00            
ATOM   3689  O   MET X 254      -1.828 -13.102 -10.355  0.00  0.00            
ATOM   3690  N   ASN X 255      -1.707 -11.099 -11.325  0.00  0.00            
ATOM   3691  H   ASN X 255      -1.097 -10.357 -11.637  0.00  0.00            
ATOM   3692  CA  ASN X 255      -3.131 -10.885 -11.664  0.00  0.00            
ATOM   3693  HA  ASN X 255      -3.574 -11.879 -11.719  0.00  0.00            
ATOM   3694  CB  ASN X 255      -3.598 -10.035 -10.452  0.00  0.00            
ATOM   3695  HB2 ASN X 255      -3.296 -10.365  -9.456  0.00  0.00            
ATOM   3696  HB3 ASN X 255      -3.090  -9.085 -10.627  0.00  0.00            
ATOM   3697  CG  ASN X 255      -5.120  -9.891 -10.519  0.00  0.00            
ATOM   3698  OD1 ASN X 255      -5.818 -10.665 -11.156  0.00  0.00            
ATOM   3699  ND2 ASN X 255      -5.658  -8.821  -9.927  0.00  0.00            
ATOM   3700 HD21 ASN X 255      -6.587  -8.488 -10.140  0.00  0.00            
ATOM   3701 HD22 ASN X 255      -5.121  -8.270  -9.272  0.00  0.00            
ATOM   3702  C   ASN X 255      -3.238 -10.189 -13.081  0.00  0.00            
ATOM   3703  O   ASN X 255      -2.395  -9.341 -13.454  0.00  0.00            
ATOM   3704  N   ILE X 256      -4.167 -10.669 -13.841  0.00  0.00            
ATOM   3705  H   ILE X 256      -4.900 -11.166 -13.355  0.00  0.00            
ATOM   3706  CA  ILE X 256      -4.317 -10.458 -15.293  0.00  0.00            
ATOM   3707  HA  ILE X 256      -3.692  -9.587 -15.491  0.00  0.00            
ATOM   3708  CB  ILE X 256      -3.839 -11.649 -16.136  0.00  0.00            
ATOM   3709  HB  ILE X 256      -4.350 -12.525 -15.730  0.00  0.00            
ATOM   3710  CG2 ILE X 256      -4.004 -11.467 -17.683  0.00  0.00            
ATOM   3711 HG21 ILE X 256      -4.967 -11.042 -17.975  0.00  0.00            
ATOM   3712 HG22 ILE X 256      -3.277 -10.762 -18.090  0.00  0.00            
ATOM   3713 HG23 ILE X 256      -3.807 -12.399 -18.216  0.00  0.00            
ATOM   3714  CG1 ILE X 256      -2.364 -11.910 -15.757  0.00  0.00            
ATOM   3715 HG12 ILE X 256      -1.732 -11.031 -15.898  0.00  0.00            
ATOM   3716 HG13 ILE X 256      -2.352 -12.182 -14.699  0.00  0.00            
ATOM   3717  CD1 ILE X 256      -1.736 -13.097 -16.553  0.00  0.00            
ATOM   3718 HD11 ILE X 256      -1.008 -13.614 -15.924  0.00  0.00            
ATOM   3719 HD12 ILE X 256      -2.459 -13.864 -16.840  0.00  0.00            
ATOM   3720 HD13 ILE X 256      -1.377 -12.720 -17.513  0.00  0.00            
ATOM   3721  C   ILE X 256      -5.721 -10.015 -15.652  0.00  0.00            
ATOM   3722  O   ILE X 256      -6.692 -10.603 -15.170  0.00  0.00            
ATOM   3723  N   THR X 257      -5.821  -9.070 -16.574  0.00  0.00            
ATOM   3724  H   THR X 257      -4.971  -8.757 -17.019  0.00  0.00            
ATOM   3725  CA  THR X 257      -7.129  -8.830 -17.338  0.00  0.00            
ATOM   3726  HA  THR X 257      -7.917  -9.563 -17.166  0.00  0.00            
ATOM   3727  CB  THR X 257      -7.891  -7.572 -16.863  0.00  0.00            
ATOM   3728  HB  THR X 257      -7.261  -6.694 -17.003  0.00  0.00            
ATOM   3729  CG2 THR X 257      -9.258  -7.450 -17.616  0.00  0.00            
ATOM   3730 HG21 THR X 257      -9.834  -8.360 -17.435  0.00  0.00            
ATOM   3731 HG22 THR X 257      -9.811  -6.634 -17.145  0.00  0.00            
ATOM   3732 HG23 THR X 257      -9.019  -7.176 -18.646  0.00  0.00            
ATOM   3733  OG1 THR X 257      -8.110  -7.647 -15.480  0.00  0.00            
ATOM   3734  HG1 THR X 257      -8.005  -6.725 -15.185  0.00  0.00            
ATOM   3735  C   THR X 257      -6.877  -8.790 -18.871  0.00  0.00            
ATOM   3736  O   THR X 257      -6.240  -7.875 -19.388  0.00  0.00            
ATOM   3737  N   GLY X 258      -7.231  -9.886 -19.568  0.00  0.00            
ATOM   3738  H   GLY X 258      -7.761 -10.577 -19.056  0.00  0.00            
ATOM   3739  CA  GLY X 258      -6.957 -10.075 -21.020  0.00  0.00            
ATOM   3740  HA2 GLY X 258      -6.146  -9.397 -21.285  0.00  0.00            
ATOM   3741  HA3 GLY X 258      -6.629 -11.102 -21.180  0.00  0.00            
ATOM   3742  C   GLY X 258      -8.141  -9.954 -21.915  0.00  0.00            
ATOM   3743  O   GLY X 258      -9.242  -9.887 -21.499  0.00  0.00            
ATOM   3744  N   GLY X 259      -7.797  -9.768 -23.124  0.00  0.00            
ATOM   3745  H   GLY X 259      -6.843  -9.788 -23.456  0.00  0.00            
ATOM   3746  CA  GLY X 259      -8.811  -9.930 -24.207  0.00  0.00            
ATOM   3747  HA2 GLY X 259      -9.783  -9.554 -23.886  0.00  0.00            
ATOM   3748  HA3 GLY X 259      -8.727  -9.286 -25.083  0.00  0.00            
ATOM   3749  C   GLY X 259      -8.948 -11.414 -24.623  0.00  0.00            
ATOM   3750  O   GLY X 259      -8.085 -12.147 -24.229  0.00  0.00            
ATOM   3751  N   GLU X 260      -9.900 -11.748 -25.461  0.00  0.00            
ATOM   3752  H   GLU X 260     -10.582 -11.058 -25.744  0.00  0.00            
ATOM   3753  CA  GLU X 260     -10.335 -13.143 -25.833  0.00  0.00            
ATOM   3754  HA  GLU X 260     -10.699 -13.617 -24.921  0.00  0.00            
ATOM   3755  CB  GLU X 260     -11.506 -13.115 -26.728  0.00  0.00            
ATOM   3756  HB2 GLU X 260     -11.198 -12.504 -27.579  0.00  0.00            
ATOM   3757  HB3 GLU X 260     -11.746 -14.150 -26.980  0.00  0.00            
ATOM   3758  CG  GLU X 260     -12.778 -12.522 -26.153  0.00  0.00            
ATOM   3759  HG2 GLU X 260     -13.141 -13.032 -25.259  0.00  0.00            
ATOM   3760  HG3 GLU X 260     -12.654 -11.496 -25.798  0.00  0.00            
ATOM   3761  CD  GLU X 260     -13.788 -12.600 -27.270  0.00  0.00            
ATOM   3762  OE1 GLU X 260     -14.493 -13.585 -27.349  0.00  0.00            
ATOM   3763  OE2 GLU X 260     -13.931 -11.734 -28.103  0.00  0.00            
ATOM   3764  C   GLU X 260      -9.134 -13.991 -26.454  0.00  0.00            
ATOM   3765  O   GLU X 260      -9.155 -15.215 -26.513  0.00  0.00            
ATOM   3766  N   SER X 261      -8.149 -13.326 -26.995  0.00  0.00            
ATOM   3767  H   SER X 261      -8.106 -12.325 -26.864  0.00  0.00            
ATOM   3768  CA  SER X 261      -6.970 -13.971 -27.604  0.00  0.00            
ATOM   3769  HA  SER X 261      -7.347 -14.676 -28.345  0.00  0.00            
ATOM   3770  CB  SER X 261      -6.123 -12.955 -28.328  0.00  0.00            
ATOM   3771  HB2 SER X 261      -5.219 -13.460 -28.669  0.00  0.00            
ATOM   3772  HB3 SER X 261      -6.664 -12.595 -29.202  0.00  0.00            
ATOM   3773  OG  SER X 261      -5.746 -11.903 -27.456  0.00  0.00            
ATOM   3774  HG  SER X 261      -5.956 -11.043 -27.863  0.00  0.00            
ATOM   3775  C   SER X 261      -6.116 -14.717 -26.511  0.00  0.00            
ATOM   3776  O   SER X 261      -5.162 -15.397 -26.869  0.00  0.00            
ATOM   3777  N   LEU X 262      -6.400 -14.553 -25.235  0.00  0.00            
ATOM   3778  H   LEU X 262      -7.192 -14.016 -24.912  0.00  0.00            
ATOM   3779  CA  LEU X 262      -5.703 -15.235 -24.126  0.00  0.00            
ATOM   3780  HA  LEU X 262      -4.674 -15.328 -24.473  0.00  0.00            
ATOM   3781  CB  LEU X 262      -5.692 -14.346 -22.912  0.00  0.00            
ATOM   3782  HB2 LEU X 262      -5.420 -13.329 -23.202  0.00  0.00            
ATOM   3783  HB3 LEU X 262      -6.737 -14.396 -22.600  0.00  0.00            
ATOM   3784  CG  LEU X 262      -4.857 -14.832 -21.749  0.00  0.00            
ATOM   3785  HG  LEU X 262      -5.163 -15.837 -21.451  0.00  0.00            
ATOM   3786  CD1 LEU X 262      -3.385 -14.900 -22.167  0.00  0.00            
ATOM   3787 HD11 LEU X 262      -2.618 -14.794 -21.397  0.00  0.00            
ATOM   3788 HD12 LEU X 262      -3.215 -15.844 -22.689  0.00  0.00            
ATOM   3789 HD13 LEU X 262      -3.216 -14.126 -22.918  0.00  0.00            
ATOM   3790  CD2 LEU X 262      -4.983 -13.854 -20.535  0.00  0.00            
ATOM   3791 HD21 LEU X 262      -4.447 -12.905 -20.610  0.00  0.00            
ATOM   3792 HD22 LEU X 262      -6.059 -13.665 -20.530  0.00  0.00            
ATOM   3793 HD23 LEU X 262      -4.724 -14.408 -19.631  0.00  0.00            
ATOM   3794  C   LEU X 262      -6.234 -16.684 -23.922  0.00  0.00            
ATOM   3795  O   LEU X 262      -7.400 -16.967 -23.845  0.00  0.00            
ATOM   3796  N   SER X 263      -5.294 -17.549 -23.545  0.00  0.00            
ATOM   3797  H   SER X 263      -4.341 -17.242 -23.679  0.00  0.00            
ATOM   3798  CA  SER X 263      -5.326 -18.910 -22.876  0.00  0.00            
ATOM   3799  HA  SER X 263      -6.301 -19.102 -22.428  0.00  0.00            
ATOM   3800  CB  SER X 263      -5.071 -20.052 -23.818  0.00  0.00            
ATOM   3801  HB2 SER X 263      -4.023 -20.322 -23.687  0.00  0.00            
ATOM   3802  HB3 SER X 263      -5.677 -20.901 -23.505  0.00  0.00            
ATOM   3803  OG  SER X 263      -5.281 -19.897 -25.231  0.00  0.00            
ATOM   3804  HG  SER X 263      -4.505 -19.494 -25.659  0.00  0.00            
ATOM   3805  C   SER X 263      -4.418 -19.169 -21.669  0.00  0.00            
ATOM   3806  O   SER X 263      -3.396 -18.479 -21.507  0.00  0.00            
ATOM   3807  N   LEU X 264      -4.737 -20.106 -20.834  0.00  0.00            
ATOM   3808  H   LEU X 264      -5.607 -20.602 -20.962  0.00  0.00            
ATOM   3809  CA  LEU X 264      -4.075 -20.361 -19.503  0.00  0.00            
ATOM   3810  HA  LEU X 264      -4.115 -19.434 -18.930  0.00  0.00            
ATOM   3811  CB  LEU X 264      -4.858 -21.513 -18.806  0.00  0.00            
ATOM   3812  HB2 LEU X 264      -5.918 -21.279 -18.690  0.00  0.00            
ATOM   3813  HB3 LEU X 264      -4.702 -22.349 -19.492  0.00  0.00            
ATOM   3814  CG  LEU X 264      -4.306 -21.735 -17.359  0.00  0.00            
ATOM   3815  HG  LEU X 264      -3.258 -22.037 -17.406  0.00  0.00            
ATOM   3816  CD1 LEU X 264      -4.433 -20.556 -16.380  0.00  0.00            
ATOM   3817 HD11 LEU X 264      -3.943 -20.711 -15.417  0.00  0.00            
ATOM   3818 HD12 LEU X 264      -4.122 -19.593 -16.789  0.00  0.00            
ATOM   3819 HD13 LEU X 264      -5.474 -20.457 -16.065  0.00  0.00            
ATOM   3820  CD2 LEU X 264      -5.006 -23.036 -16.765  0.00  0.00            
ATOM   3821 HD21 LEU X 264      -4.662 -23.167 -15.737  0.00  0.00            
ATOM   3822 HD22 LEU X 264      -6.080 -22.849 -16.811  0.00  0.00            
ATOM   3823 HD23 LEU X 264      -4.713 -23.977 -17.236  0.00  0.00            
ATOM   3824  C   LEU X 264      -2.595 -20.793 -19.621  0.00  0.00            
ATOM   3825  O   LEU X 264      -1.757 -20.381 -18.810  0.00  0.00            
ATOM   3826  N   PHE X 265      -2.249 -21.585 -20.668  0.00  0.00            
ATOM   3827  H   PHE X 265      -3.076 -21.983 -21.089  0.00  0.00            
ATOM   3828  CA  PHE X 265      -0.902 -22.027 -21.084  0.00  0.00            
ATOM   3829  HA  PHE X 265      -0.465 -22.679 -20.328  0.00  0.00            
ATOM   3830  CB  PHE X 265      -1.072 -22.875 -22.343  0.00  0.00            
ATOM   3831  HB2 PHE X 265      -1.780 -23.667 -22.090  0.00  0.00            
ATOM   3832  HB3 PHE X 265      -1.657 -22.348 -23.100  0.00  0.00            
ATOM   3833  CG  PHE X 265       0.230 -23.371 -22.843  0.00  0.00            
ATOM   3834  CD1 PHE X 265       0.850 -22.697 -23.877  0.00  0.00            
ATOM   3835  HD1 PHE X 265       0.538 -21.695 -24.163  0.00  0.00            
ATOM   3836  CE1 PHE X 265       2.021 -23.299 -24.475  0.00  0.00            
ATOM   3837  HE1 PHE X 265       2.532 -22.717 -25.238  0.00  0.00            
ATOM   3838  CZ  PHE X 265       2.527 -24.492 -24.040  0.00  0.00            
ATOM   3839  HZ  PHE X 265       3.421 -24.904 -24.501  0.00  0.00            
ATOM   3840  CE2 PHE X 265       1.885 -25.165 -23.012  0.00  0.00            
ATOM   3841  HE2 PHE X 265       2.209 -26.165 -22.734  0.00  0.00            
ATOM   3842  CD2 PHE X 265       0.764 -24.625 -22.416  0.00  0.00            
ATOM   3843  HD2 PHE X 265       0.229 -25.176 -21.646  0.00  0.00            
ATOM   3844  C   PHE X 265       0.011 -20.816 -21.345  0.00  0.00            
ATOM   3845  O   PHE X 265       1.214 -20.912 -21.232  0.00  0.00            
ATOM   3846  N   GLU X 266      -0.594 -19.706 -21.819  0.00  0.00            
ATOM   3847  H   GLU X 266      -1.600 -19.675 -21.904  0.00  0.00            
ATOM   3848  CA  GLU X 266       0.020 -18.476 -22.137  0.00  0.00            
ATOM   3849  HA  GLU X 266       0.987 -18.816 -22.508  0.00  0.00            
ATOM   3850  CB  GLU X 266      -0.757 -17.866 -23.369  0.00  0.00            
ATOM   3851  HB2 GLU X 266      -1.770 -17.624 -23.040  0.00  0.00            
ATOM   3852  HB3 GLU X 266      -0.218 -16.977 -23.705  0.00  0.00            
ATOM   3853  CG  GLU X 266      -0.884 -18.860 -24.509  0.00  0.00            
ATOM   3854  HG2 GLU X 266       0.095 -19.123 -24.915  0.00  0.00            
ATOM   3855  HG3 GLU X 266      -1.334 -19.828 -24.279  0.00  0.00            
ATOM   3856  CD  GLU X 266      -1.828 -18.364 -25.679  0.00  0.00            
ATOM   3857  OE1 GLU X 266      -2.990 -18.831 -25.786  0.00  0.00            
ATOM   3858  OE2 GLU X 266      -1.371 -17.545 -26.558  0.00  0.00            
ATOM   3859  C   GLU X 266       0.259 -17.502 -20.936  0.00  0.00            
ATOM   3860  O   GLU X 266       1.304 -17.049 -20.646  0.00  0.00            
ATOM   3861  N   ALA X 267      -0.770 -17.519 -20.028  0.00  0.00            
ATOM   3862  H   ALA X 267      -1.564 -18.052 -20.351  0.00  0.00            
ATOM   3863  CA  ALA X 267      -0.668 -17.043 -18.620  0.00  0.00            
ATOM   3864  HA  ALA X 267      -0.125 -16.098 -18.630  0.00  0.00            
ATOM   3865  CB  ALA X 267      -2.048 -16.785 -18.019  0.00  0.00            
ATOM   3866  HB1 ALA X 267      -2.614 -17.701 -17.838  0.00  0.00            
ATOM   3867  HB2 ALA X 267      -1.969 -16.348 -17.021  0.00  0.00            
ATOM   3868  HB3 ALA X 267      -2.694 -16.105 -18.577  0.00  0.00            
ATOM   3869  C   ALA X 267       0.231 -17.879 -17.700  0.00  0.00            
ATOM   3870  O   ALA X 267       0.862 -17.341 -16.813  0.00  0.00            
ATOM   3871  N   GLN X 268       0.411 -19.180 -17.922  0.00  0.00            
ATOM   3872  H   GLN X 268      -0.183 -19.508 -18.669  0.00  0.00            
ATOM   3873  CA  GLN X 268       1.365 -20.081 -17.292  0.00  0.00            
ATOM   3874  HA  GLN X 268       1.203 -20.006 -16.216  0.00  0.00            
ATOM   3875  CB  GLN X 268       1.088 -21.548 -17.692  0.00  0.00            
ATOM   3876  HB2 GLN X 268       0.636 -21.614 -18.684  0.00  0.00            
ATOM   3877  HB3 GLN X 268       2.010 -22.133 -17.675  0.00  0.00            
ATOM   3878  CG  GLN X 268       0.057 -22.322 -16.759  0.00  0.00            
ATOM   3879  HG2 GLN X 268      -0.898 -21.805 -16.639  0.00  0.00            
ATOM   3880  HG3 GLN X 268      -0.229 -23.281 -17.197  0.00  0.00            
ATOM   3881  CD  GLN X 268       0.685 -22.523 -15.372  0.00  0.00            
ATOM   3882  OE1 GLN X 268       1.885 -22.358 -15.137  0.00  0.00            
ATOM   3883  NE2 GLN X 268      -0.101 -23.014 -14.454  0.00  0.00            
ATOM   3884 HE21 GLN X 268       0.254 -23.232 -13.534  0.00  0.00            
ATOM   3885 HE22 GLN X 268      -1.061 -23.245 -14.667  0.00  0.00            
ATOM   3886  C   GLN X 268       2.829 -19.687 -17.691  0.00  0.00            
ATOM   3887  O   GLN X 268       3.763 -19.853 -16.873  0.00  0.00            
ATOM   3888  N   GLU X 269       3.076 -19.273 -18.942  0.00  0.00            
ATOM   3889  H   GLU X 269       2.274 -19.061 -19.518  0.00  0.00            
ATOM   3890  CA  GLU X 269       4.373 -18.728 -19.416  0.00  0.00            
ATOM   3891  HA  GLU X 269       5.212 -19.404 -19.250  0.00  0.00            
ATOM   3892  CB  GLU X 269       4.457 -18.603 -20.978  0.00  0.00            
ATOM   3893  HB2 GLU X 269       3.892 -19.438 -21.398  0.00  0.00            
ATOM   3894  HB3 GLU X 269       3.972 -17.667 -21.262  0.00  0.00            
ATOM   3895  CG  GLU X 269       5.976 -18.617 -21.413  0.00  0.00            
ATOM   3896  HG2 GLU X 269       6.605 -18.037 -20.734  0.00  0.00            
ATOM   3897  HG3 GLU X 269       6.288 -19.662 -21.480  0.00  0.00            
ATOM   3898  CD  GLU X 269       6.152 -18.073 -22.816  0.00  0.00            
ATOM   3899  OE1 GLU X 269       5.224 -18.094 -23.657  0.00  0.00            
ATOM   3900  OE2 GLU X 269       7.349 -17.789 -23.170  0.00  0.00            
ATOM   3901  C   GLU X 269       4.581 -17.392 -18.726  0.00  0.00            
ATOM   3902  O   GLU X 269       5.717 -17.176 -18.323  0.00  0.00            
ATOM   3903  N   ALA X 270       3.531 -16.497 -18.561  0.00  0.00            
ATOM   3904  H   ALA X 270       2.611 -16.806 -18.843  0.00  0.00            
ATOM   3905  CA  ALA X 270       3.636 -15.289 -17.846  0.00  0.00            
ATOM   3906  HA  ALA X 270       4.449 -14.719 -18.295  0.00  0.00            
ATOM   3907  CB  ALA X 270       2.294 -14.495 -17.963  0.00  0.00            
ATOM   3908  HB1 ALA X 270       1.514 -15.075 -17.465  0.00  0.00            
ATOM   3909  HB2 ALA X 270       2.473 -13.562 -17.424  0.00  0.00            
ATOM   3910  HB3 ALA X 270       1.880 -14.284 -18.951  0.00  0.00            
ATOM   3911  C   ALA X 270       4.116 -15.592 -16.425  0.00  0.00            
ATOM   3912  O   ALA X 270       5.020 -15.002 -15.853  0.00  0.00            
ATOM   3913  N   ALA X 271       3.579 -16.633 -15.717  0.00  0.00            
ATOM   3914  H   ALA X 271       2.724 -17.089 -16.003  0.00  0.00            
ATOM   3915  CA  ALA X 271       3.885 -17.112 -14.379  0.00  0.00            
ATOM   3916  HA  ALA X 271       3.785 -16.189 -13.809  0.00  0.00            
ATOM   3917  CB  ALA X 271       2.760 -18.134 -13.983  0.00  0.00            
ATOM   3918  HB1 ALA X 271       2.896 -19.091 -14.490  0.00  0.00            
ATOM   3919  HB2 ALA X 271       2.754 -18.351 -12.912  0.00  0.00            
ATOM   3920  HB3 ALA X 271       1.803 -17.653 -14.196  0.00  0.00            
ATOM   3921  C   ALA X 271       5.261 -17.657 -14.326  0.00  0.00            
ATOM   3922  O   ALA X 271       5.889 -17.538 -13.281  0.00  0.00            
ATOM   3923  N   ASP X 272       5.737 -18.384 -15.306  0.00  0.00            
ATOM   3924  H   ASP X 272       5.255 -18.543 -16.179  0.00  0.00            
ATOM   3925  CA  ASP X 272       7.198 -18.811 -15.442  0.00  0.00            
ATOM   3926  HA  ASP X 272       7.384 -19.323 -14.498  0.00  0.00            
ATOM   3927  CB  ASP X 272       7.327 -19.984 -16.508  0.00  0.00            
ATOM   3928  HB2 ASP X 272       6.738 -20.834 -16.158  0.00  0.00            
ATOM   3929  HB3 ASP X 272       6.911 -19.525 -17.408  0.00  0.00            
ATOM   3930  CG  ASP X 272       8.763 -20.291 -16.708  0.00  0.00            
ATOM   3931  OD1 ASP X 272       9.323 -21.145 -15.998  0.00  0.00            
ATOM   3932  OD2 ASP X 272       9.375 -19.760 -17.647  0.00  0.00            
ATOM   3933  C   ASP X 272       8.206 -17.628 -15.711  0.00  0.00            
ATOM   3934  O   ASP X 272       9.302 -17.614 -15.156  0.00  0.00            
ATOM   3935  N   ILE X 273       7.763 -16.667 -16.532  0.00  0.00            
ATOM   3936  H   ILE X 273       6.803 -16.824 -16.804  0.00  0.00            
ATOM   3937  CA  ILE X 273       8.416 -15.341 -16.520  0.00  0.00            
ATOM   3938  HA  ILE X 273       9.464 -15.545 -16.742  0.00  0.00            
ATOM   3939  CB  ILE X 273       7.917 -14.423 -17.689  0.00  0.00            
ATOM   3940  HB  ILE X 273       6.838 -14.275 -17.601  0.00  0.00            
ATOM   3941  CG2 ILE X 273       8.280 -12.963 -17.526  0.00  0.00            
ATOM   3942 HG21 ILE X 273       7.872 -12.422 -18.382  0.00  0.00            
ATOM   3943 HG22 ILE X 273       7.935 -12.577 -16.565  0.00  0.00            
ATOM   3944 HG23 ILE X 273       9.371 -12.951 -17.576  0.00  0.00            
ATOM   3945  CG1 ILE X 273       8.200 -14.938 -19.117  0.00  0.00            
ATOM   3946 HG12 ILE X 273       7.802 -15.949 -19.221  0.00  0.00            
ATOM   3947 HG13 ILE X 273       7.640 -14.446 -19.916  0.00  0.00            
ATOM   3948  CD1 ILE X 273       9.679 -14.932 -19.542  0.00  0.00            
ATOM   3949 HD11 ILE X 273      10.284 -15.431 -18.781  0.00  0.00            
ATOM   3950 HD12 ILE X 273       9.749 -15.489 -20.478  0.00  0.00            
ATOM   3951 HD13 ILE X 273      10.141 -13.945 -19.608  0.00  0.00            
ATOM   3952  C   ILE X 273       8.602 -14.662 -15.163  0.00  0.00            
ATOM   3953  O   ILE X 273       9.653 -14.331 -14.684  0.00  0.00            
ATOM   3954  N   VAL X 274       7.493 -14.455 -14.498  0.00  0.00            
ATOM   3955  H   VAL X 274       6.583 -14.654 -14.888  0.00  0.00            
ATOM   3956  CA  VAL X 274       7.452 -13.938 -13.107  0.00  0.00            
ATOM   3957  HA  VAL X 274       8.023 -13.009 -13.080  0.00  0.00            
ATOM   3958  CB  VAL X 274       6.070 -13.620 -12.603  0.00  0.00            
ATOM   3959  HB  VAL X 274       5.419 -14.492 -12.696  0.00  0.00            
ATOM   3960  CG1 VAL X 274       5.997 -13.231 -11.114  0.00  0.00            
ATOM   3961 HG11 VAL X 274       6.815 -12.534 -10.919  0.00  0.00            
ATOM   3962 HG12 VAL X 274       5.026 -12.796 -10.867  0.00  0.00            
ATOM   3963 HG13 VAL X 274       6.134 -14.127 -10.506  0.00  0.00            
ATOM   3964  CG2 VAL X 274       5.488 -12.438 -13.406  0.00  0.00            
ATOM   3965 HG21 VAL X 274       5.403 -12.579 -14.486  0.00  0.00            
ATOM   3966 HG22 VAL X 274       4.548 -12.032 -13.029  0.00  0.00            
ATOM   3967 HG23 VAL X 274       6.256 -11.662 -13.371  0.00  0.00            
ATOM   3968  C   VAL X 274       8.190 -14.848 -12.079  0.00  0.00            
ATOM   3969  O   VAL X 274       8.818 -14.305 -11.223  0.00  0.00            
ATOM   3970  N   GLN X 275       8.066 -16.191 -12.092  0.00  0.00            
ATOM   3971  H   GLN X 275       7.546 -16.584 -12.864  0.00  0.00            
ATOM   3972  CA  GLN X 275       8.831 -17.002 -11.192  0.00  0.00            
ATOM   3973  HA  GLN X 275       8.593 -16.772 -10.153  0.00  0.00            
ATOM   3974  CB  GLN X 275       8.432 -18.454 -11.464  0.00  0.00            
ATOM   3975  HB2 GLN X 275       8.480 -18.528 -12.552  0.00  0.00            
ATOM   3976  HB3 GLN X 275       9.298 -19.011 -11.100  0.00  0.00            
ATOM   3977  CG  GLN X 275       7.113 -18.865 -10.722  0.00  0.00            
ATOM   3978  HG2 GLN X 275       7.245 -18.979  -9.644  0.00  0.00            
ATOM   3979  HG3 GLN X 275       6.445 -18.026 -10.925  0.00  0.00            
ATOM   3980  CD  GLN X 275       6.476 -20.025 -11.368  0.00  0.00            
ATOM   3981  OE1 GLN X 275       7.153 -20.922 -11.916  0.00  0.00            
ATOM   3982  NE2 GLN X 275       5.112 -20.133 -11.258  0.00  0.00            
ATOM   3983 HE21 GLN X 275       4.731 -20.771 -11.942  0.00  0.00            
ATOM   3984 HE22 GLN X 275       4.596 -19.312 -10.977  0.00  0.00            
ATOM   3985  C   GLN X 275      10.462 -16.738 -11.322  0.00  0.00            
ATOM   3986  O   GLN X 275      11.150 -16.727 -10.258  0.00  0.00            
ATOM   3987  N   ASP X 276      10.975 -16.558 -12.561  0.00  0.00            
ATOM   3988  H   ASP X 276      10.369 -16.453 -13.362  0.00  0.00            
ATOM   3989  CA  ASP X 276      12.428 -16.310 -12.779  0.00  0.00            
ATOM   3990  HA  ASP X 276      12.979 -17.021 -12.164  0.00  0.00            
ATOM   3991  CB  ASP X 276      12.630 -16.583 -14.248  0.00  0.00            
ATOM   3992  HB2 ASP X 276      12.327 -17.620 -14.408  0.00  0.00            
ATOM   3993  HB3 ASP X 276      11.947 -15.967 -14.836  0.00  0.00            
ATOM   3994  CG  ASP X 276      14.003 -16.347 -14.639  0.00  0.00            
ATOM   3995  OD1 ASP X 276      14.984 -16.961 -14.192  0.00  0.00            
ATOM   3996  OD2 ASP X 276      14.166 -15.432 -15.519  0.00  0.00            
ATOM   3997  C   ASP X 276      12.844 -14.864 -12.384  0.00  0.00            
ATOM   3998  O   ASP X 276      14.007 -14.574 -12.086  0.00  0.00            
ATOM   3999  N   ALA X 277      11.901 -13.944 -12.493  0.00  0.00            
ATOM   4000  H   ALA X 277      11.069 -14.233 -12.988  0.00  0.00            
ATOM   4001  CA  ALA X 277      12.066 -12.516 -12.213  0.00  0.00            
ATOM   4002  HA  ALA X 277      12.940 -12.299 -12.827  0.00  0.00            
ATOM   4003  CB  ALA X 277      10.833 -11.749 -12.577  0.00  0.00            
ATOM   4004  HB1 ALA X 277      10.848 -10.662 -12.471  0.00  0.00            
ATOM   4005  HB2 ALA X 277      10.584 -12.008 -13.608  0.00  0.00            
ATOM   4006  HB3 ALA X 277      10.032 -12.179 -11.972  0.00  0.00            
ATOM   4007  C   ALA X 277      12.620 -12.169 -10.788  0.00  0.00            
ATOM   4008  O   ALA X 277      13.094 -11.074 -10.558  0.00  0.00            
ATOM   4009  N   ALA X 278      12.325 -13.108  -9.878  0.00  0.00            
ATOM   4010  H   ALA X 278      11.849 -13.911 -10.264  0.00  0.00            
ATOM   4011  CA  ALA X 278      12.672 -13.126  -8.480  0.00  0.00            
ATOM   4012  HA  ALA X 278      12.468 -12.151  -8.037  0.00  0.00            
ATOM   4013  CB  ALA X 278      11.730 -14.262  -7.923  0.00  0.00            
ATOM   4014  HB1 ALA X 278      12.157 -15.230  -8.194  0.00  0.00            
ATOM   4015  HB2 ALA X 278      11.655 -14.204  -6.835  0.00  0.00            
ATOM   4016  HB3 ALA X 278      10.740 -14.206  -8.381  0.00  0.00            
ATOM   4017  C   ALA X 278      14.142 -13.500  -8.204  0.00  0.00            
ATOM   4018  O   ALA X 278      14.687 -13.206  -7.193  0.00  0.00            
ATOM   4019  N   ASP X 279      14.821 -14.209  -9.165  0.00  0.00            
ATOM   4020  H   ASP X 279      14.346 -14.490 -10.011  0.00  0.00            
ATOM   4021  CA  ASP X 279      16.247 -14.612  -9.061  0.00  0.00            
ATOM   4022  HA  ASP X 279      16.388 -15.304  -9.891  0.00  0.00            
ATOM   4023  CB  ASP X 279      17.156 -13.372  -9.152  0.00  0.00            
ATOM   4024  HB2 ASP X 279      16.643 -12.520  -9.604  0.00  0.00            
ATOM   4025  HB3 ASP X 279      17.366 -13.091  -8.118  0.00  0.00            
ATOM   4026  CG  ASP X 279      18.408 -13.677  -9.885  0.00  0.00            
ATOM   4027  OD1 ASP X 279      19.452 -13.014  -9.744  0.00  0.00            
ATOM   4028  OD2 ASP X 279      18.301 -14.433 -10.868  0.00  0.00            
ATOM   4029  C   ASP X 279      16.542 -15.530  -7.930  0.00  0.00            
ATOM   4030  O   ASP X 279      17.693 -15.822  -7.605  0.00  0.00            
ATOM   4031  N   GLU X 280      15.519 -16.087  -7.338  0.00  0.00            
ATOM   4032  H   GLU X 280      14.556 -15.866  -7.548  0.00  0.00            
ATOM   4033  CA  GLU X 280      15.677 -17.006  -6.234  0.00  0.00            
ATOM   4034  HA  GLU X 280      16.612 -17.554  -6.349  0.00  0.00            
ATOM   4035  CB  GLU X 280      15.617 -16.314  -4.834  0.00  0.00            
ATOM   4036  HB2 GLU X 280      14.775 -15.619  -4.853  0.00  0.00            
ATOM   4037  HB3 GLU X 280      15.539 -17.041  -4.023  0.00  0.00            
ATOM   4038  CG  GLU X 280      16.805 -15.377  -4.550  0.00  0.00            
ATOM   4039  HG2 GLU X 280      16.902 -14.630  -5.341  0.00  0.00            
ATOM   4040  HG3 GLU X 280      16.592 -14.792  -3.653  0.00  0.00            
ATOM   4041  CD  GLU X 280      18.111 -16.084  -4.250  0.00  0.00            
ATOM   4042  OE1 GLU X 280      19.180 -15.509  -4.099  0.00  0.00            
ATOM   4043  OE2 GLU X 280      18.127 -17.333  -4.056  0.00  0.00            
ATOM   4044  C   GLU X 280      14.485 -18.080  -6.312  0.00  0.00            
ATOM   4045  O   GLU X 280      13.552 -17.942  -7.062  0.00  0.00            
ATOM   4046  N   ASP X 281      14.586 -19.200  -5.594  0.00  0.00            
ATOM   4047  H   ASP X 281      15.469 -19.398  -5.144  0.00  0.00            
ATOM   4048  CA  ASP X 281      13.522 -20.225  -5.493  0.00  0.00            
ATOM   4049  HA  ASP X 281      13.055 -20.496  -6.440  0.00  0.00            
ATOM   4050  CB  ASP X 281      14.065 -21.534  -4.885  0.00  0.00            
ATOM   4051  HB2 ASP X 281      14.836 -21.989  -5.510  0.00  0.00            
ATOM   4052  HB3 ASP X 281      14.524 -21.526  -3.894  0.00  0.00            
ATOM   4053  CG  ASP X 281      12.993 -22.608  -4.922  0.00  0.00            
ATOM   4054  OD1 ASP X 281      12.639 -23.055  -3.788  0.00  0.00            
ATOM   4055  OD2 ASP X 281      12.491 -22.942  -6.046  0.00  0.00            
ATOM   4056  C   ASP X 281      12.489 -19.561  -4.487  0.00  0.00            
ATOM   4057  O   ASP X 281      12.833 -19.486  -3.307  0.00  0.00            
ATOM   4058  N   VAL X 282      11.270 -19.135  -4.986  0.00  0.00            
ATOM   4059  H   VAL X 282      11.101 -19.261  -5.974  0.00  0.00            
ATOM   4060  CA  VAL X 282      10.205 -18.500  -4.157  0.00  0.00            
ATOM   4061  HA  VAL X 282      10.639 -18.284  -3.181  0.00  0.00            
ATOM   4062  CB  VAL X 282       9.673 -17.189  -4.745  0.00  0.00            
ATOM   4063  HB  VAL X 282       8.870 -16.749  -4.151  0.00  0.00            
ATOM   4064  CG1 VAL X 282      10.900 -16.218  -4.754  0.00  0.00            
ATOM   4065 HG11 VAL X 282      11.160 -16.229  -3.693  0.00  0.00            
ATOM   4066 HG12 VAL X 282      11.773 -16.651  -5.248  0.00  0.00            
ATOM   4067 HG13 VAL X 282      10.633 -15.201  -5.047  0.00  0.00            
ATOM   4068  CG2 VAL X 282       9.099 -17.252  -6.196  0.00  0.00            
ATOM   4069 HG21 VAL X 282       8.362 -18.056  -6.157  0.00  0.00            
ATOM   4070 HG22 VAL X 282       8.571 -16.341  -6.488  0.00  0.00            
ATOM   4071 HG23 VAL X 282       9.869 -17.537  -6.917  0.00  0.00            
ATOM   4072  C   VAL X 282       9.003 -19.380  -3.949  0.00  0.00            
ATOM   4073  O   VAL X 282       8.702 -20.239  -4.765  0.00  0.00            
ATOM   4074  N   ASN X 283       8.113 -18.969  -2.998  0.00  0.00            
ATOM   4075  H   ASN X 283       8.452 -18.220  -2.411  0.00  0.00            
ATOM   4076  CA  ASN X 283       6.656 -19.184  -3.245  0.00  0.00            
ATOM   4077  HA  ASN X 283       6.614 -20.183  -3.678  0.00  0.00            
ATOM   4078  CB  ASN X 283       5.918 -19.372  -1.916  0.00  0.00            
ATOM   4079  HB2 ASN X 283       6.526 -19.896  -1.175  0.00  0.00            
ATOM   4080  HB3 ASN X 283       5.721 -18.371  -1.528  0.00  0.00            
ATOM   4081  CG  ASN X 283       4.606 -20.152  -2.021  0.00  0.00            
ATOM   4082  OD1 ASN X 283       4.319 -20.857  -2.924  0.00  0.00            
ATOM   4083  ND2 ASN X 283       3.850 -20.156  -0.974  0.00  0.00            
ATOM   4084 HD21 ASN X 283       2.913 -20.506  -1.109  0.00  0.00            
ATOM   4085 HD22 ASN X 283       4.010 -19.542  -0.188  0.00  0.00            
ATOM   4086  C   ASN X 283       5.920 -18.258  -4.251  0.00  0.00            
ATOM   4087  O   ASN X 283       6.167 -17.051  -4.284  0.00  0.00            
ATOM   4088  N   MET X 284       5.004 -18.832  -5.096  0.00  0.00            
ATOM   4089  H   MET X 284       4.750 -19.803  -4.984  0.00  0.00            
ATOM   4090  CA  MET X 284       4.354 -18.005  -6.140  0.00  0.00            
ATOM   4091  HA  MET X 284       4.276 -16.972  -5.801  0.00  0.00            
ATOM   4092  CB  MET X 284       5.262 -17.912  -7.421  0.00  0.00            
ATOM   4093  HB2 MET X 284       6.270 -17.594  -7.147  0.00  0.00            
ATOM   4094  HB3 MET X 284       5.361 -18.839  -7.990  0.00  0.00            
ATOM   4095  CG  MET X 284       4.684 -16.914  -8.362  0.00  0.00            
ATOM   4096  HG2 MET X 284       4.156 -16.073  -7.912  0.00  0.00            
ATOM   4097  HG3 MET X 284       5.497 -16.413  -8.888  0.00  0.00            
ATOM   4098  SD  MET X 284       3.666 -17.491  -9.817  0.00  0.00            
ATOM   4099  CE  MET X 284       3.483 -16.023 -10.785  0.00  0.00            
ATOM   4100  HE1 MET X 284       4.437 -15.710 -11.210  0.00  0.00            
ATOM   4101  HE2 MET X 284       2.696 -16.266 -11.498  0.00  0.00            
ATOM   4102  HE3 MET X 284       3.151 -15.228 -10.116  0.00  0.00            
ATOM   4103  C   MET X 284       2.917 -18.483  -6.512  0.00  0.00            
ATOM   4104  O   MET X 284       2.824 -19.708  -6.817  0.00  0.00            
ATOM   4105  N   ILE X 285       1.886 -17.612  -6.652  0.00  0.00            
ATOM   4106  H   ILE X 285       2.109 -16.637  -6.507  0.00  0.00            
ATOM   4107  CA  ILE X 285       0.513 -17.967  -7.105  0.00  0.00            
ATOM   4108  HA  ILE X 285       0.647 -18.853  -7.725  0.00  0.00            
ATOM   4109  CB  ILE X 285      -0.420 -18.304  -5.832  0.00  0.00            
ATOM   4110  HB  ILE X 285      -1.416 -18.505  -6.230  0.00  0.00            
ATOM   4111  CG2 ILE X 285       0.235 -19.427  -5.019  0.00  0.00            
ATOM   4112 HG21 ILE X 285       0.501 -20.183  -5.760  0.00  0.00            
ATOM   4113 HG22 ILE X 285       1.159 -19.157  -4.503  0.00  0.00            
ATOM   4114 HG23 ILE X 285      -0.510 -19.830  -4.329  0.00  0.00            
ATOM   4115  CG1 ILE X 285      -0.523 -17.093  -4.959  0.00  0.00            
ATOM   4116 HG12 ILE X 285       0.479 -16.798  -4.642  0.00  0.00            
ATOM   4117 HG13 ILE X 285      -1.036 -16.342  -5.563  0.00  0.00            
ATOM   4118  CD1 ILE X 285      -1.438 -17.388  -3.784  0.00  0.00            
ATOM   4119 HD11 ILE X 285      -1.951 -16.450  -3.562  0.00  0.00            
ATOM   4120 HD12 ILE X 285      -2.243 -18.035  -4.139  0.00  0.00            
ATOM   4121 HD13 ILE X 285      -0.934 -17.822  -2.918  0.00  0.00            
ATOM   4122  C   ILE X 285      -0.064 -16.851  -7.988  0.00  0.00            
ATOM   4123  O   ILE X 285       0.178 -15.697  -7.681  0.00  0.00            
ATOM   4124  N   PHE X 286      -0.879 -17.156  -9.013  0.00  0.00            
ATOM   4125  H   PHE X 286      -0.913 -18.146  -9.210  0.00  0.00            
ATOM   4126  CA  PHE X 286      -1.273 -16.178 -10.009  0.00  0.00            
ATOM   4127  HA  PHE X 286      -1.228 -15.169  -9.601  0.00  0.00            
ATOM   4128  CB  PHE X 286      -0.380 -16.094 -11.237  0.00  0.00            
ATOM   4129  HB2 PHE X 286      -0.631 -15.185 -11.788  0.00  0.00            
ATOM   4130  HB3 PHE X 286       0.687 -16.155 -11.017  0.00  0.00            
ATOM   4131  CG  PHE X 286      -0.495 -17.256 -12.226  0.00  0.00            
ATOM   4132  CD1 PHE X 286      -1.162 -16.997 -13.426  0.00  0.00            
ATOM   4133  HD1 PHE X 286      -1.716 -16.073 -13.575  0.00  0.00            
ATOM   4134  CE1 PHE X 286      -1.324 -17.985 -14.434  0.00  0.00            
ATOM   4135  HE1 PHE X 286      -1.901 -17.833 -15.342  0.00  0.00            
ATOM   4136  CZ  PHE X 286      -0.721 -19.233 -14.195  0.00  0.00            
ATOM   4137  HZ  PHE X 286      -0.907 -20.025 -14.916  0.00  0.00            
ATOM   4138  CE2 PHE X 286      -0.109 -19.501 -12.987  0.00  0.00            
ATOM   4139  HE2 PHE X 286       0.218 -20.495 -12.689  0.00  0.00            
ATOM   4140  CD2 PHE X 286       0.107 -18.469 -12.034  0.00  0.00            
ATOM   4141  HD2 PHE X 286       0.610 -18.627 -11.084  0.00  0.00            
ATOM   4142  C   PHE X 286      -2.763 -16.412 -10.417  0.00  0.00            
ATOM   4143  O   PHE X 286      -3.224 -17.527 -10.538  0.00  0.00            
ATOM   4144  N   GLY X 287      -3.537 -15.285 -10.479  0.00  0.00            
ATOM   4145  H   GLY X 287      -3.056 -14.415 -10.655  0.00  0.00            
ATOM   4146  CA  GLY X 287      -4.977 -15.297 -10.900  0.00  0.00            
ATOM   4147  HA2 GLY X 287      -5.408 -16.295 -10.822  0.00  0.00            
ATOM   4148  HA3 GLY X 287      -5.491 -14.677 -10.165  0.00  0.00            
ATOM   4149  C   GLY X 287      -5.070 -14.763 -12.382  0.00  0.00            
ATOM   4150  O   GLY X 287      -4.156 -14.064 -12.839  0.00  0.00            
ATOM   4151  N   THR X 288      -6.167 -14.932 -13.162  0.00  0.00            
ATOM   4152  H   THR X 288      -6.866 -15.546 -12.768  0.00  0.00            
ATOM   4153  CA  THR X 288      -6.315 -14.535 -14.579  0.00  0.00            
ATOM   4154  HA  THR X 288      -6.058 -13.484 -14.714  0.00  0.00            
ATOM   4155  CB  THR X 288      -5.582 -15.403 -15.584  0.00  0.00            
ATOM   4156  HB  THR X 288      -5.957 -16.410 -15.403  0.00  0.00            
ATOM   4157  CG2 THR X 288      -5.643 -15.020 -17.063  0.00  0.00            
ATOM   4158 HG21 THR X 288      -4.814 -15.300 -17.717  0.00  0.00            
ATOM   4159 HG22 THR X 288      -6.541 -15.448 -17.514  0.00  0.00            
ATOM   4160 HG23 THR X 288      -5.720 -13.931 -17.069  0.00  0.00            
ATOM   4161  OG1 THR X 288      -4.221 -15.432 -15.335  0.00  0.00            
ATOM   4162  HG1 THR X 288      -4.088 -14.926 -14.513  0.00  0.00            
ATOM   4163  C   THR X 288      -7.767 -14.652 -14.908  0.00  0.00            
ATOM   4164  O   THR X 288      -8.462 -15.664 -14.714  0.00  0.00            
ATOM   4165  N   VAL X 289      -8.241 -13.502 -15.421  0.00  0.00            
ATOM   4166  H   VAL X 289      -7.545 -12.785 -15.568  0.00  0.00            
ATOM   4167  CA  VAL X 289      -9.516 -13.383 -16.174  0.00  0.00            
ATOM   4168  HA  VAL X 289      -9.791 -14.379 -16.521  0.00  0.00            
ATOM   4169  CB  VAL X 289     -10.694 -12.760 -15.419  0.00  0.00            
ATOM   4170  HB  VAL X 289     -11.609 -12.797 -16.015  0.00  0.00            
ATOM   4171  CG1 VAL X 289     -10.958 -13.433 -14.030  0.00  0.00            
ATOM   4172 HG11 VAL X 289     -10.071 -13.373 -13.396  0.00  0.00            
ATOM   4173 HG12 VAL X 289     -11.764 -12.970 -13.458  0.00  0.00            
ATOM   4174 HG13 VAL X 289     -11.278 -14.472 -14.133  0.00  0.00            
ATOM   4175  CG2 VAL X 289     -10.394 -11.262 -15.096  0.00  0.00            
ATOM   4176 HG21 VAL X 289      -9.447 -11.077 -14.585  0.00  0.00            
ATOM   4177 HG22 VAL X 289     -10.252 -10.589 -15.944  0.00  0.00            
ATOM   4178 HG23 VAL X 289     -11.185 -10.862 -14.458  0.00  0.00            
ATOM   4179  C   VAL X 289      -9.298 -12.594 -17.479  0.00  0.00            
ATOM   4180  O   VAL X 289      -8.282 -11.927 -17.749  0.00  0.00            
ATOM   4181  N   ILE X 290     -10.276 -12.794 -18.361  0.00  0.00            
ATOM   4182  H   ILE X 290     -11.054 -13.373 -18.077  0.00  0.00            
ATOM   4183  CA  ILE X 290     -10.457 -12.014 -19.585  0.00  0.00            
ATOM   4184  HA  ILE X 290      -9.645 -11.301 -19.731  0.00  0.00            
ATOM   4185  CB  ILE X 290     -10.408 -12.946 -20.806  0.00  0.00            
ATOM   4186  HB  ILE X 290     -10.758 -12.412 -21.692  0.00  0.00            
ATOM   4187  CG2 ILE X 290      -8.908 -13.357 -21.171  0.00  0.00            
ATOM   4188 HG21 ILE X 290      -8.445 -12.406 -21.441  0.00  0.00            
ATOM   4189 HG22 ILE X 290      -8.476 -13.840 -20.292  0.00  0.00            
ATOM   4190 HG23 ILE X 290      -8.828 -14.017 -22.037  0.00  0.00            
ATOM   4191  CG1 ILE X 290     -11.278 -14.250 -20.763  0.00  0.00            
ATOM   4192 HG12 ILE X 290     -10.660 -15.035 -20.324  0.00  0.00            
ATOM   4193 HG13 ILE X 290     -12.105 -14.106 -20.065  0.00  0.00            
ATOM   4194  CD1 ILE X 290     -11.658 -14.696 -22.201  0.00  0.00            
ATOM   4195 HD11 ILE X 290     -12.490 -15.402 -22.241  0.00  0.00            
ATOM   4196 HD12 ILE X 290     -11.985 -13.762 -22.663  0.00  0.00            
ATOM   4197 HD13 ILE X 290     -10.825 -14.986 -22.844  0.00  0.00            
ATOM   4198  C   ILE X 290     -11.733 -11.251 -19.585  0.00  0.00            
ATOM   4199  O   ILE X 290     -12.572 -11.499 -18.737  0.00  0.00            
ATOM   4200  N   ASN X 291     -11.988 -10.348 -20.574  0.00  0.00            
ATOM   4201  H   ASN X 291     -11.322 -10.365 -21.332  0.00  0.00            
ATOM   4202  CA  ASN X 291     -13.224  -9.494 -20.755  0.00  0.00            
ATOM   4203  HA  ASN X 291     -13.908  -9.752 -19.947  0.00  0.00            
ATOM   4204  CB  ASN X 291     -12.835  -7.968 -20.685  0.00  0.00            
ATOM   4205  HB2 ASN X 291     -12.606  -7.776 -19.635  0.00  0.00            
ATOM   4206  HB3 ASN X 291     -11.876  -7.775 -21.171  0.00  0.00            
ATOM   4207  CG  ASN X 291     -13.815  -6.933 -21.161  0.00  0.00            
ATOM   4208  OD1 ASN X 291     -14.763  -7.188 -21.874  0.00  0.00            
ATOM   4209  ND2 ASN X 291     -13.540  -5.689 -20.840  0.00  0.00            
ATOM   4210 HD21 ASN X 291     -13.856  -4.836 -21.279  0.00  0.00            
ATOM   4211 HD22 ASN X 291     -12.618  -5.681 -20.428  0.00  0.00            
ATOM   4212  C   ASN X 291     -13.701  -9.865 -22.142  0.00  0.00            
ATOM   4213  O   ASN X 291     -12.883  -9.754 -23.016  0.00  0.00            
ATOM   4214  N   PRO X 292     -14.939 -10.330 -22.341  0.00  0.00            
ATOM   4215  CD  PRO X 292     -15.892 -10.532 -21.217  0.00  0.00            
ATOM   4216  HD2 PRO X 292     -15.925  -9.579 -20.689  0.00  0.00            
ATOM   4217  HD3 PRO X 292     -15.590 -11.333 -20.542  0.00  0.00            
ATOM   4218  CG  PRO X 292     -17.193 -10.936 -21.850  0.00  0.00            
ATOM   4219  HG2 PRO X 292     -17.969 -10.171 -21.930  0.00  0.00            
ATOM   4220  HG3 PRO X 292     -17.717 -11.736 -21.323  0.00  0.00            
ATOM   4221  CB  PRO X 292     -16.859 -11.502 -23.314  0.00  0.00            
ATOM   4222  HB2 PRO X 292     -17.629 -11.329 -24.068  0.00  0.00            
ATOM   4223  HB3 PRO X 292     -16.766 -12.585 -23.214  0.00  0.00            
ATOM   4224  CA  PRO X 292     -15.510 -10.775 -23.619  0.00  0.00            
ATOM   4225  HA  PRO X 292     -14.843 -11.516 -24.060  0.00  0.00            
ATOM   4226  C   PRO X 292     -15.599  -9.776 -24.741  0.00  0.00            
ATOM   4227  O   PRO X 292     -15.877 -10.185 -25.876  0.00  0.00            
ATOM   4228  N   GLU X 293     -15.380  -8.482 -24.425  0.00  0.00            
ATOM   4229  H   GLU X 293     -15.189  -8.256 -23.459  0.00  0.00            
ATOM   4230  CA  GLU X 293     -15.504  -7.188 -25.214  0.00  0.00            
ATOM   4231  HA  GLU X 293     -15.892  -7.446 -26.200  0.00  0.00            
ATOM   4232  CB  GLU X 293     -16.514  -6.197 -24.498  0.00  0.00            
ATOM   4233  HB2 GLU X 293     -16.095  -5.870 -23.544  0.00  0.00            
ATOM   4234  HB3 GLU X 293     -16.512  -5.303 -25.125  0.00  0.00            
ATOM   4235  CG  GLU X 293     -17.971  -6.633 -24.307  0.00  0.00            
ATOM   4236  HG2 GLU X 293     -18.392  -6.885 -25.282  0.00  0.00            
ATOM   4237  HG3 GLU X 293     -18.077  -7.511 -23.667  0.00  0.00            
ATOM   4238  CD  GLU X 293     -18.794  -5.546 -23.636  0.00  0.00            
ATOM   4239  OE1 GLU X 293     -20.017  -5.447 -23.983  0.00  0.00            
ATOM   4240  OE2 GLU X 293     -18.375  -4.777 -22.784  0.00  0.00            
ATOM   4241  C   GLU X 293     -14.162  -6.645 -25.650  0.00  0.00            
ATOM   4242  O   GLU X 293     -14.169  -5.587 -26.246  0.00  0.00            
ATOM   4243  N   LEU X 294     -13.060  -7.447 -25.553  0.00  0.00            
ATOM   4244  H   LEU X 294     -13.213  -8.415 -25.308  0.00  0.00            
ATOM   4245  CA  LEU X 294     -11.666  -7.126 -26.026  0.00  0.00            
ATOM   4246  HA  LEU X 294     -11.740  -6.262 -26.686  0.00  0.00            
ATOM   4247  CB  LEU X 294     -10.949  -6.568 -24.804  0.00  0.00            
ATOM   4248  HB2 LEU X 294     -11.539  -5.800 -24.299  0.00  0.00            
ATOM   4249  HB3 LEU X 294     -10.816  -7.362 -24.067  0.00  0.00            
ATOM   4250  CG  LEU X 294      -9.649  -5.805 -25.088  0.00  0.00            
ATOM   4251  HG  LEU X 294      -9.070  -6.369 -25.822  0.00  0.00            
ATOM   4252  CD1 LEU X 294      -9.762  -4.353 -25.654  0.00  0.00            
ATOM   4253 HD11 LEU X 294      -8.720  -4.053 -25.783  0.00  0.00            
ATOM   4254 HD12 LEU X 294     -10.083  -4.283 -26.695  0.00  0.00            
ATOM   4255 HD13 LEU X 294     -10.368  -3.634 -25.099  0.00  0.00            
ATOM   4256  CD2 LEU X 294      -8.830  -5.562 -23.779  0.00  0.00            
ATOM   4257 HD21 LEU X 294      -8.894  -6.417 -23.102  0.00  0.00            
ATOM   4258 HD22 LEU X 294      -7.777  -5.386 -24.007  0.00  0.00            
ATOM   4259 HD23 LEU X 294      -9.316  -4.744 -23.243  0.00  0.00            
ATOM   4260  C   LEU X 294     -10.923  -8.285 -26.679  0.00  0.00            
ATOM   4261  O   LEU X 294     -11.151  -9.405 -26.280  0.00  0.00            
ATOM   4262  N   GLN X 295     -10.053  -8.033 -27.629  0.00  0.00            
ATOM   4263  H   GLN X 295     -10.040  -7.204 -28.206  0.00  0.00            
ATOM   4264  CA  GLN X 295      -9.296  -9.101 -28.173  0.00  0.00            
ATOM   4265  HA  GLN X 295      -9.449  -9.990 -27.562  0.00  0.00            
ATOM   4266  CB  GLN X 295      -9.884  -9.367 -29.534  0.00  0.00            
ATOM   4267  HB2 GLN X 295      -9.692  -8.445 -30.088  0.00  0.00            
ATOM   4268  HB3 GLN X 295      -9.292 -10.172 -29.976  0.00  0.00            
ATOM   4269  CG  GLN X 295     -11.356  -9.775 -29.719  0.00  0.00            
ATOM   4270  HG2 GLN X 295     -11.450 -10.209 -30.717  0.00  0.00            
ATOM   4271  HG3 GLN X 295     -11.537 -10.590 -29.016  0.00  0.00            
ATOM   4272  CD  GLN X 295     -12.382  -8.660 -29.526  0.00  0.00            
ATOM   4273  OE1 GLN X 295     -12.299  -7.495 -29.851  0.00  0.00            
ATOM   4274  NE2 GLN X 295     -13.555  -9.091 -29.057  0.00  0.00            
ATOM   4275 HE21 GLN X 295     -14.332  -8.456 -28.937  0.00  0.00            
ATOM   4276 HE22 GLN X 295     -13.606 -10.000 -28.621  0.00  0.00            
ATOM   4277  C   GLN X 295      -7.776  -8.755 -28.342  0.00  0.00            
ATOM   4278  O   GLN X 295      -6.965  -9.670 -28.431  0.00  0.00            
ATOM   4279  N   ASP X 296      -7.349  -7.444 -28.474  0.00  0.00            
ATOM   4280  H   ASP X 296      -8.034  -6.710 -28.583  0.00  0.00            
ATOM   4281  CA  ASP X 296      -6.030  -7.072 -28.955  0.00  0.00            
ATOM   4282  HA  ASP X 296      -5.459  -7.964 -29.216  0.00  0.00            
ATOM   4283  CB  ASP X 296      -6.193  -6.136 -30.218  0.00  0.00            
ATOM   4284  HB2 ASP X 296      -6.893  -6.616 -30.904  0.00  0.00            
ATOM   4285  HB3 ASP X 296      -6.646  -5.183 -29.937  0.00  0.00            
ATOM   4286  CG  ASP X 296      -4.747  -5.838 -30.761  0.00  0.00            
ATOM   4287  OD1 ASP X 296      -4.349  -4.636 -30.853  0.00  0.00            
ATOM   4288  OD2 ASP X 296      -4.040  -6.727 -31.201  0.00  0.00            
ATOM   4289  C   ASP X 296      -5.067  -6.535 -27.805  0.00  0.00            
ATOM   4290  O   ASP X 296      -3.904  -6.430 -28.059  0.00  0.00            
ATOM   4291  N   GLU X 297      -5.582  -6.237 -26.572  0.00  0.00            
ATOM   4292  H   GLU X 297      -6.544  -6.438 -26.339  0.00  0.00            
ATOM   4293  CA  GLU X 297      -4.761  -5.806 -25.428  0.00  0.00            
ATOM   4294  HA  GLU X 297      -3.740  -5.926 -25.789  0.00  0.00            
ATOM   4295  CB  GLU X 297      -5.046  -4.349 -25.092  0.00  0.00            
ATOM   4296  HB2 GLU X 297      -5.027  -3.817 -26.045  0.00  0.00            
ATOM   4297  HB3 GLU X 297      -6.039  -4.311 -24.638  0.00  0.00            
ATOM   4298  CG  GLU X 297      -3.900  -3.660 -24.222  0.00  0.00            
ATOM   4299  HG2 GLU X 297      -3.897  -3.940 -23.166  0.00  0.00            
ATOM   4300  HG3 GLU X 297      -2.934  -3.990 -24.610  0.00  0.00            
ATOM   4301  CD  GLU X 297      -3.982  -2.175 -24.418  0.00  0.00            
ATOM   4302  OE1 GLU X 297      -4.873  -1.532 -23.841  0.00  0.00            
ATOM   4303  OE2 GLU X 297      -3.088  -1.649 -25.104  0.00  0.00            
ATOM   4304  C   GLU X 297      -4.974  -6.728 -24.216  0.00  0.00            
ATOM   4305  O   GLU X 297      -6.001  -7.361 -24.040  0.00  0.00            
ATOM   4306  N   ILE X 298      -3.901  -6.805 -23.382  0.00  0.00            
ATOM   4307  H   ILE X 298      -3.069  -6.368 -23.753  0.00  0.00            
ATOM   4308  CA  ILE X 298      -3.842  -7.538 -22.105  0.00  0.00            
ATOM   4309  HA  ILE X 298      -4.863  -7.683 -21.753  0.00  0.00            
ATOM   4310  CB  ILE X 298      -3.258  -8.986 -22.198  0.00  0.00            
ATOM   4311  HB  ILE X 298      -2.254  -8.876 -22.614  0.00  0.00            
ATOM   4312  CG2 ILE X 298      -3.214  -9.682 -20.789  0.00  0.00            
ATOM   4313 HG21 ILE X 298      -2.635 -10.602 -20.887  0.00  0.00            
ATOM   4314 HG22 ILE X 298      -2.675  -9.087 -20.049  0.00  0.00            
ATOM   4315 HG23 ILE X 298      -4.172 -10.111 -20.487  0.00  0.00            
ATOM   4316  CG1 ILE X 298      -4.039  -9.780 -23.298  0.00  0.00            
ATOM   4317 HG12 ILE X 298      -5.099  -9.587 -23.119  0.00  0.00            
ATOM   4318 HG13 ILE X 298      -3.734  -9.412 -24.280  0.00  0.00            
ATOM   4319  CD1 ILE X 298      -3.766 -11.293 -23.333  0.00  0.00            
ATOM   4320 HD11 ILE X 298      -2.720 -11.608 -23.322  0.00  0.00            
ATOM   4321 HD12 ILE X 298      -4.287 -11.679 -22.455  0.00  0.00            
ATOM   4322 HD13 ILE X 298      -4.306 -11.703 -24.189  0.00  0.00            
ATOM   4323  C   ILE X 298      -2.971  -6.714 -21.150  0.00  0.00            
ATOM   4324  O   ILE X 298      -1.833  -6.371 -21.324  0.00  0.00            
ATOM   4325  N   VAL X 299      -3.532  -6.421 -19.982  0.00  0.00            
ATOM   4326  H   VAL X 299      -4.445  -6.826 -19.833  0.00  0.00            
ATOM   4327  CA  VAL X 299      -2.877  -5.933 -18.688  0.00  0.00            
ATOM   4328  HA  VAL X 299      -1.872  -5.647 -18.997  0.00  0.00            
ATOM   4329  CB  VAL X 299      -3.625  -4.706 -18.084  0.00  0.00            
ATOM   4330  HB  VAL X 299      -4.091  -4.140 -18.893  0.00  0.00            
ATOM   4331  CG1 VAL X 299      -4.870  -5.128 -17.305  0.00  0.00            
ATOM   4332 HG11 VAL X 299      -4.685  -5.806 -16.470  0.00  0.00            
ATOM   4333 HG12 VAL X 299      -5.282  -4.246 -16.809  0.00  0.00            
ATOM   4334 HG13 VAL X 299      -5.589  -5.609 -17.970  0.00  0.00            
ATOM   4335  CG2 VAL X 299      -2.795  -3.861 -17.173  0.00  0.00            
ATOM   4336 HG21 VAL X 299      -2.466  -4.445 -16.311  0.00  0.00            
ATOM   4337 HG22 VAL X 299      -1.895  -3.510 -17.682  0.00  0.00            
ATOM   4338 HG23 VAL X 299      -3.316  -2.985 -16.782  0.00  0.00            
ATOM   4339  C   VAL X 299      -2.511  -7.056 -17.721  0.00  0.00            
ATOM   4340  O   VAL X 299      -3.219  -8.058 -17.477  0.00  0.00            
ATOM   4341  N   VAL X 300      -1.389  -6.808 -17.043  0.00  0.00            
ATOM   4342  H   VAL X 300      -0.911  -5.921 -17.117  0.00  0.00            
ATOM   4343  CA  VAL X 300      -0.820  -7.660 -15.986  0.00  0.00            
ATOM   4344  HA  VAL X 300      -1.540  -8.374 -15.586  0.00  0.00            
ATOM   4345  CB  VAL X 300       0.387  -8.507 -16.350  0.00  0.00            
ATOM   4346  HB  VAL X 300       1.184  -7.837 -16.679  0.00  0.00            
ATOM   4347  CG1 VAL X 300       1.013  -9.328 -15.227  0.00  0.00            
ATOM   4348 HG11 VAL X 300       1.463  -8.805 -14.381  0.00  0.00            
ATOM   4349 HG12 VAL X 300       0.313 -10.067 -14.832  0.00  0.00            
ATOM   4350 HG13 VAL X 300       1.838  -9.956 -15.567  0.00  0.00            
ATOM   4351  CG2 VAL X 300       0.077  -9.329 -17.591  0.00  0.00            
ATOM   4352 HG21 VAL X 300      -0.565 -10.201 -17.452  0.00  0.00            
ATOM   4353 HG22 VAL X 300      -0.279  -8.664 -18.380  0.00  0.00            
ATOM   4354 HG23 VAL X 300       1.021  -9.751 -17.943  0.00  0.00            
ATOM   4355  C   VAL X 300      -0.450  -6.715 -14.885  0.00  0.00            
ATOM   4356  O   VAL X 300       0.099  -5.673 -15.068  0.00  0.00            
ATOM   4357  N   THR X 301      -0.742  -7.159 -13.663  0.00  0.00            
ATOM   4358  H   THR X 301      -1.146  -8.078 -13.547  0.00  0.00            
ATOM   4359  CA  THR X 301      -0.201  -6.673 -12.307  0.00  0.00            
ATOM   4360  HA  THR X 301       0.517  -5.854 -12.310  0.00  0.00            
ATOM   4361  CB  THR X 301      -1.394  -6.156 -11.352  0.00  0.00            
ATOM   4362  HB  THR X 301      -2.120  -6.969 -11.355  0.00  0.00            
ATOM   4363  CG2 THR X 301      -0.896  -5.689 -10.026  0.00  0.00            
ATOM   4364 HG21 THR X 301      -0.605  -4.638  -9.961  0.00  0.00            
ATOM   4365 HG22 THR X 301      -1.769  -5.663  -9.370  0.00  0.00            
ATOM   4366 HG23 THR X 301      -0.269  -6.418  -9.508  0.00  0.00            
ATOM   4367  OG1 THR X 301      -2.023  -5.043 -11.838  0.00  0.00            
ATOM   4368  HG1 THR X 301      -2.577  -5.191 -12.625  0.00  0.00            
ATOM   4369  C   THR X 301       0.561  -7.746 -11.597  0.00  0.00            
ATOM   4370  O   THR X 301       0.107  -8.883 -11.500  0.00  0.00            
ATOM   4371  N   VAL X 302       1.642  -7.317 -10.951  0.00  0.00            
ATOM   4372  H   VAL X 302       1.909  -6.360 -11.131  0.00  0.00            
ATOM   4373  CA  VAL X 302       2.608  -8.123 -10.210  0.00  0.00            
ATOM   4374  HA  VAL X 302       2.191  -9.118 -10.054  0.00  0.00            
ATOM   4375  CB  VAL X 302       3.928  -8.292 -10.945  0.00  0.00            
ATOM   4376  HB  VAL X 302       4.257  -7.298 -11.254  0.00  0.00            
ATOM   4377  CG1 VAL X 302       4.952  -8.951  -9.984  0.00  0.00            
ATOM   4378 HG11 VAL X 302       5.794  -9.301 -10.585  0.00  0.00            
ATOM   4379 HG12 VAL X 302       5.295  -8.240  -9.231  0.00  0.00            
ATOM   4380 HG13 VAL X 302       4.541  -9.901  -9.635  0.00  0.00            
ATOM   4381  CG2 VAL X 302       3.756  -9.050 -12.242  0.00  0.00            
ATOM   4382 HG21 VAL X 302       4.620  -8.955 -12.902  0.00  0.00            
ATOM   4383 HG22 VAL X 302       3.521 -10.098 -12.043  0.00  0.00            
ATOM   4384 HG23 VAL X 302       2.989  -8.625 -12.892  0.00  0.00            
ATOM   4385  C   VAL X 302       2.923  -7.443  -8.851  0.00  0.00            
ATOM   4386  O   VAL X 302       3.252  -6.269  -8.853  0.00  0.00            
ATOM   4387  N   ILE X 303       2.905  -8.215  -7.741  0.00  0.00            
ATOM   4388  H   ILE X 303       2.747  -9.199  -7.901  0.00  0.00            
ATOM   4389  CA  ILE X 303       3.375  -7.746  -6.452  0.00  0.00            
ATOM   4390  HA  ILE X 303       4.007  -6.875  -6.624  0.00  0.00            
ATOM   4391  CB  ILE X 303       2.173  -7.266  -5.625  0.00  0.00            
ATOM   4392  HB  ILE X 303       1.787  -6.343  -6.063  0.00  0.00            
ATOM   4393  CG2 ILE X 303       1.032  -8.285  -5.555  0.00  0.00            
ATOM   4394 HG21 ILE X 303       0.026  -7.864  -5.496  0.00  0.00            
ATOM   4395 HG22 ILE X 303       1.040  -9.017  -6.365  0.00  0.00            
ATOM   4396 HG23 ILE X 303       1.323  -8.934  -4.725  0.00  0.00            
ATOM   4397  CG1 ILE X 303       2.672  -6.828  -4.249  0.00  0.00            
ATOM   4398 HG12 ILE X 303       2.976  -7.700  -3.667  0.00  0.00            
ATOM   4399 HG13 ILE X 303       3.605  -6.267  -4.338  0.00  0.00            
ATOM   4400  CD1 ILE X 303       1.628  -6.073  -3.408  0.00  0.00            
ATOM   4401 HD11 ILE X 303       1.735  -5.014  -3.653  0.00  0.00            
ATOM   4402 HD12 ILE X 303       0.585  -6.336  -3.600  0.00  0.00            
ATOM   4403 HD13 ILE X 303       1.978  -6.138  -2.376  0.00  0.00            
ATOM   4404  C   ILE X 303       4.205  -8.809  -5.797  0.00  0.00            
ATOM   4405  O   ILE X 303       3.833  -9.966  -5.724  0.00  0.00            
ATOM   4406  N   ALA X 304       5.322  -8.422  -5.189  0.00  0.00            
ATOM   4407  H   ALA X 304       5.506  -7.429  -5.188  0.00  0.00            
ATOM   4408  CA  ALA X 304       6.320  -9.264  -4.555  0.00  0.00            
ATOM   4409  HA  ALA X 304       5.854 -10.244  -4.454  0.00  0.00            
ATOM   4410  CB  ALA X 304       7.573  -9.301  -5.453  0.00  0.00            
ATOM   4411  HB1 ALA X 304       8.233  -8.452  -5.259  0.00  0.00            
ATOM   4412  HB2 ALA X 304       8.135 -10.222  -5.290  0.00  0.00            
ATOM   4413  HB3 ALA X 304       7.415  -9.133  -6.521  0.00  0.00            
ATOM   4414  C   ALA X 304       6.579  -8.737  -3.172  0.00  0.00            
ATOM   4415  O   ALA X 304       6.545  -7.573  -2.887  0.00  0.00            
ATOM   4416  N   THR X 305       6.697  -9.681  -2.264  0.00  0.00            
ATOM   4417  H   THR X 305       6.827 -10.622  -2.608  0.00  0.00            
ATOM   4418  CA  THR X 305       6.653  -9.504  -0.793  0.00  0.00            
ATOM   4419  HA  THR X 305       6.874  -8.465  -0.547  0.00  0.00            
ATOM   4420  CB  THR X 305       5.290  -9.663  -0.209  0.00  0.00            
ATOM   4421  HB  THR X 305       4.597  -9.018  -0.749  0.00  0.00            
ATOM   4422  CG2 THR X 305       4.725 -11.045  -0.302  0.00  0.00            
ATOM   4423 HG21 THR X 305       3.751 -11.110   0.188  0.00  0.00            
ATOM   4424 HG22 THR X 305       4.533 -11.370  -1.327  0.00  0.00            
ATOM   4425 HG23 THR X 305       5.443 -11.751   0.122  0.00  0.00            
ATOM   4426  OG1 THR X 305       5.238  -9.122   1.108  0.00  0.00            
ATOM   4427  HG1 THR X 305       4.306  -9.021   1.373  0.00  0.00            
ATOM   4428  C   THR X 305       7.766 -10.258  -0.042  0.00  0.00            
ATOM   4429  O   THR X 305       8.358 -11.251  -0.408  0.00  0.00            
ATOM   4430  N   GLY X 306       8.255  -9.693   1.043  0.00  0.00            
ATOM   4431  H   GLY X 306       7.809  -8.815   1.268  0.00  0.00            
ATOM   4432  CA  GLY X 306       9.375 -10.133   1.893  0.00  0.00            
ATOM   4433  HA2 GLY X 306       9.338  -9.582   2.832  0.00  0.00            
ATOM   4434  HA3 GLY X 306       9.193 -11.189   2.095  0.00  0.00            
ATOM   4435  C   GLY X 306      10.750 -10.063   1.179  0.00  0.00            
ATOM   4436  O   GLY X 306      11.450 -11.078   1.027  0.00  0.00            
ATOM   4437  N   PHE X 307      11.134  -8.877   0.727  0.00  0.00            
ATOM   4438  H   PHE X 307      10.523  -8.117   0.988  0.00  0.00            
ATOM   4439  CA  PHE X 307      12.485  -8.543   0.265  0.00  0.00            
ATOM   4440  HA  PHE X 307      13.097  -9.433   0.411  0.00  0.00            
ATOM   4441  CB  PHE X 307      12.560  -8.150  -1.267  0.00  0.00            
ATOM   4442  HB2 PHE X 307      13.603  -8.346  -1.524  0.00  0.00            
ATOM   4443  HB3 PHE X 307      11.856  -8.737  -1.861  0.00  0.00            
ATOM   4444  CG  PHE X 307      12.338  -6.697  -1.527  0.00  0.00            
ATOM   4445  CD1 PHE X 307      11.191  -6.011  -1.101  0.00  0.00            
ATOM   4446  HD1 PHE X 307      10.447  -6.621  -0.595  0.00  0.00            
ATOM   4447  CE1 PHE X 307      10.995  -4.639  -1.430  0.00  0.00            
ATOM   4448  HE1 PHE X 307      10.181  -4.017  -1.065  0.00  0.00            
ATOM   4449  CZ  PHE X 307      11.989  -4.000  -2.162  0.00  0.00            
ATOM   4450  HZ  PHE X 307      11.863  -2.967  -2.473  0.00  0.00            
ATOM   4451  CE2 PHE X 307      13.101  -4.682  -2.653  0.00  0.00            
ATOM   4452  HE2 PHE X 307      13.914  -4.115  -3.101  0.00  0.00            
ATOM   4453  CD2 PHE X 307      13.278  -5.978  -2.288  0.00  0.00            
ATOM   4454  HD2 PHE X 307      14.098  -6.598  -2.640  0.00  0.00            
ATOM   4455  C   PHE X 307      13.194  -7.582   1.251  0.00  0.00            
ATOM   4456  O   PHE X 307      14.437  -7.499   1.212  0.00  0.00            
ATOM   4457  OXT PHE X 307      12.568  -6.992   2.167  0.00  0.00            
ATOM   4458  MG  MG  X 308      -8.658 -20.972  -4.989  0.00  0.00            
ATOM   4459  C4  RHO X 309       3.390   1.462 -16.091  0.00  0.00            
ATOM   4460  H1  RHO X 309       2.619   0.772 -15.759  0.00  0.00            
ATOM   4461  C2  RHO X 309       4.448   1.044 -16.828  0.00  0.00            
ATOM   4462  O6  RHO X 309       4.445  -0.293 -17.061  0.00  0.00            
ATOM   4463  H25 RHO X 309       4.006  -0.642 -16.265  0.00  0.00            
ATOM   4464  C1  RHO X 309       5.469   1.937 -17.253  0.00  0.00            
ATOM   4465  C18 RHO X 309       6.668   1.465 -17.892  0.00  0.00            
ATOM   4466  O4  RHO X 309       7.191   2.135 -18.822  0.00  0.00            
ATOM   4467  C19 RHO X 309       7.320   0.200 -17.469  0.00  0.00            
ATOM   4468  H15 RHO X 309       7.105  -0.076 -16.434  0.00  0.00            
ATOM   4469  H16 RHO X 309       6.917  -0.584 -18.113  0.00  0.00            
ATOM   4470  C20 RHO X 309       8.746   0.346 -17.731  0.00  0.00            
ATOM   4471  H17 RHO X 309       8.960   0.726 -18.733  0.00  0.00            
ATOM   4472  C21 RHO X 309       9.262   1.357 -16.755  0.00  0.00            
ATOM   4473  H18 RHO X 309       8.902   2.383 -16.858  0.00  0.00            
ATOM   4474  H19 RHO X 309      10.309   1.352 -17.066  0.00  0.00            
ATOM   4475  H20 RHO X 309       9.179   1.002 -15.726  0.00  0.00            
ATOM   4476  C22 RHO X 309       9.604  -0.986 -17.650  0.00  0.00            
ATOM   4477  H21 RHO X 309       9.500  -1.473 -16.678  0.00  0.00            
ATOM   4478  H22 RHO X 309      10.639  -0.694 -17.840  0.00  0.00            
ATOM   4479  H23 RHO X 309       9.203  -1.678 -18.393  0.00  0.00            
ATOM   4480  C3  RHO X 309       5.215   3.334 -17.025  0.00  0.00            
ATOM   4481  O5  RHO X 309       6.143   4.174 -17.337  0.00  0.00            
ATOM   4482  H24 RHO X 309       6.861   3.640 -17.722  0.00  0.00            
ATOM   4483  C5  RHO X 309       4.070   3.727 -16.279  0.00  0.00            
ATOM   4484  C6  RHO X 309       3.207   2.785 -15.809  0.00  0.00            
ATOM   4485  O1  RHO X 309       2.027   3.106 -15.121  0.00  0.00            
ATOM   4486  C8  RHO X 309       2.207   4.196 -14.269  0.00  0.00            
ATOM   4487  C9  RHO X 309       1.462   4.102 -12.988  0.00  0.00            
ATOM   4488  C16 RHO X 309       2.180   3.099 -12.027  0.00  0.00            
ATOM   4489  H9  RHO X 309       1.879   3.140 -10.978  0.00  0.00            
ATOM   4490  H10 RHO X 309       3.210   3.390 -12.243  0.00  0.00            
ATOM   4491  H11 RHO X 309       2.034   2.108 -12.462  0.00  0.00            
ATOM   4492  C17 RHO X 309       0.002   3.551 -13.192  0.00  0.00            
ATOM   4493  H12 RHO X 309       0.149   2.573 -13.657  0.00  0.00            
ATOM   4494  H13 RHO X 309      -0.511   4.150 -13.947  0.00  0.00            
ATOM   4495  H14 RHO X 309      -0.635   3.462 -12.310  0.00  0.00            
ATOM   4496  C13 RHO X 309       1.357   5.455 -12.287  0.00  0.00            
ATOM   4497  O3  RHO X 309       0.381   5.709 -11.640  0.00  0.00            
ATOM   4498  C12 RHO X 309       2.616   6.343 -12.329  0.00  0.00            
ATOM   4499  C14 RHO X 309       3.505   6.014 -11.129  0.00  0.00            
ATOM   4500  H3  RHO X 309       2.863   6.032 -10.245  0.00  0.00            
ATOM   4501  H4  RHO X 309       4.328   6.731 -11.143  0.00  0.00            
ATOM   4502  H5  RHO X 309       3.849   4.978 -11.154  0.00  0.00            
ATOM   4503  C15 RHO X 309       2.131   7.812 -12.206  0.00  0.00            
ATOM   4504  H6  RHO X 309       1.497   8.056 -11.351  0.00  0.00            
ATOM   4505  H7  RHO X 309       1.691   8.089 -13.166  0.00  0.00            
ATOM   4506  H8  RHO X 309       3.044   8.388 -12.040  0.00  0.00            
ATOM   4507  C11 RHO X 309       3.458   6.267 -13.618  0.00  0.00            
ATOM   4508  O2  RHO X 309       4.391   7.070 -13.778  0.00  0.00            
ATOM   4509  C10 RHO X 309       3.136   5.270 -14.601  0.00  0.00            
ATOM   4510  C7  RHO X 309       3.810   5.218 -15.975  0.00  0.00            
ATOM   4511  H2  RHO X 309       4.780   5.705 -15.857  0.00  0.00            
ATOM   4512  C23 RHO X 309       3.047   6.002 -17.064  0.00  0.00            
ATOM   4513  H26 RHO X 309       2.001   6.246 -16.871  0.00  0.00            
ATOM   4514  H27 RHO X 309       3.024   5.445 -18.003  0.00  0.00            
ATOM   4515  C24 RHO X 309       3.632   7.418 -17.156  0.00  0.00            
ATOM   4516  H28 RHO X 309       3.645   7.909 -16.181  0.00  0.00            
ATOM   4517  C26 RHO X 309       2.829   8.318 -18.153  0.00  0.00            
ATOM   4518  H32 RHO X 309       1.791   8.151 -17.862  0.00  0.00            
ATOM   4519  H33 RHO X 309       2.833   7.848 -19.139  0.00  0.00            
ATOM   4520  H34 RHO X 309       3.242   9.329 -18.179  0.00  0.00            
ATOM   4521  C25 RHO X 309       5.082   7.524 -17.766  0.00  0.00            
ATOM   4522  H29 RHO X 309       5.845   7.068 -17.132  0.00  0.00            
ATOM   4523  H30 RHO X 309       5.438   8.544 -17.919  0.00  0.00            
ATOM   4524  H31 RHO X 309       5.193   6.980 -18.706  0.00  0.00            
ATOM   4525  K+  K+  X 310     -24.338  12.480  17.134  0.00  0.00            
ATOM   4526  K+  K+  X 311      31.320 -32.542  36.401  0.00  0.00            
ATOM   4527  K+  K+  X 312     -24.991 -18.955  13.649  0.00  0.00            
ATOM   4528  K+  K+  X 313       4.580 -26.044  23.576  0.00  0.00            
ATOM   4529  K+  K+  X 314     -36.155 -14.708 -26.097  0.00  0.00            
ATOM   4530  K+  K+  X 315     -12.588  33.296 -17.280  0.00  0.00            
ATOM   4531  K+  K+  X 316     -34.342 -22.565 -10.527  0.00  0.00            
ATOM   4532  K+  K+  X 317      11.344  31.996 -26.196  0.00  0.00            
ATOM   4533  K+  K+  X 318       0.087  33.615  21.114  0.00  0.00            
ATOM   4534  K+  K+  X 319      19.961  -3.520 -25.428  0.00  0.00            
ATOM   4535  K+  K+  X 320      24.324  10.781 -11.495  0.00  0.00            
ATOM   4536  K+  K+  X 321     -21.417   3.924   8.776  0.00  0.00            
ATOM   4537  K+  K+  X 322      -8.196   9.002  38.683  0.00  0.00            
ATOM   4538  Cl- Cl- X 323     -17.680  40.461 -36.574  0.00  0.00            
ATOM   4539  Cl- Cl- X 324       8.018   9.506  40.077  0.00  0.00            
ATOM   4540  Cl- Cl- X 325       5.768  24.216 -36.816  0.00  0.00            
ATOM   4541  Cl- Cl- X 326     -30.833 -23.854  12.836  0.00  0.00            
ATOM   4542  Cl- Cl- X 327      15.944 -30.010  10.466  0.00  0.00            
ATOM   4543  Cl- Cl- X 328      20.085 -13.559  22.814  0.00  0.00            
ATOM   4544  Cl- Cl- X 329      -5.820  10.317 -32.320  0.00  0.00            
ATOM   4545  Cl- Cl- X 330     -32.552  22.280 -19.538  0.00  0.00            
ATOM   4546  Cl- Cl- X 331      -4.916   8.039 -22.401  0.00  0.00            
ATOM   4547  Cl- Cl- X 332     -15.181 -30.413 -11.867  0.00  0.00            
ATOM   4548  Cl- Cl- X 333       4.425  37.784 -22.841  0.00  0.00            
ATOM   4549  Cl- Cl- X 334     -28.772   1.017  30.962  0.00  0.00            
ATOM   4550  Cl- Cl- X 335       4.243 -31.073 -13.786  0.00  0.00            
ATOM   4551  Cl- Cl- X 336     -21.793  12.059 -30.761  0.00  0.00            
ATOM   4552  Cl- Cl- X 337      -5.359  33.329   5.195  0.00  0.00            
ATOM   4553  Cl- Cl- X 338     -27.384  17.251  16.432  0.00  0.00            
ATOM   4554  Cl- Cl- X 339     -32.934  -5.169 -29.251  0.00  0.00            
ATOM   4555  Cl- Cl- X 340      29.296 -15.715 -27.802  0.00  0.00            
ATOM   4556  Cl- Cl- X 341      21.309  21.637 -27.589  0.00  0.00            
ATOM   4557  Cl- Cl- X 342     -23.218   0.004  -4.395  0.00  0.00            
ATOM   4558  Cl- Cl- X 343     -36.845  18.463 -28.345  0.00  0.00            
ATOM   4559  Cl- Cl- X 344      11.596 -41.474 -36.616  0.00  0.00            
ATOM   4560  Cl- Cl- X 345       7.238  13.829   9.826  0.00  0.00            
ATOM   4561  Cl- Cl- X 346       7.369  23.318  33.826  0.00  0.00            
ATOM   4562  Cl- Cl- X 347      32.310  12.972 -23.817  0.00  0.00            
ATOM   4563  Cl- Cl- X 348     -32.602 -10.623   7.308  0.00  0.00            
ATOM   4564  Cl- Cl- X 349      34.803 -31.488 -10.539  0.00  0.00            
ATOM   4565  Cl- Cl- X 350      20.411  31.041 -31.852  0.00  0.00            
ATOM   4566  Cl- Cl- X 351     -33.610  -7.131  33.668  0.00  0.00            
ATOM   4567  Cl- Cl- X 352      -8.965 -12.169 -34.011  0.00  0.00            
ATOM   4568  Cl- Cl- X 353      -8.442  24.921 -29.374  0.00  0.00            
ATOM   4569  Cl- Cl- X 354      36.766  39.251 -37.862  0.00  0.00            
ATOM   4570  Cl- Cl- X 355      25.103 -26.997  27.654  0.00  0.00            
ATOM   4571  Cl- Cl- X 356      11.274  41.146  -8.862  0.00  0.00            
ATOM   4572  Cl- Cl- X 357      29.541 -39.896   9.194  0.00  0.00            
ATOM   4573  Cl- Cl- X 358      13.827 -24.628  39.840  0.00  0.00            
ATOM   4574  Cl- Cl- X 359     -20.540  -1.676 -34.849  0.00  0.00            
ATOM   4575  Cl- Cl- X 360       8.146  -1.779 -36.940  0.00  0.00            
ATOM   4576  Cl- Cl- X 361       3.750  26.318   8.818  0.00  0.00            
ATOM   4577  Cl- Cl- X 362      29.762 -10.701 -27.639  0.00  0.00            
ATOM   4578  Cl- Cl- X 363     -38.080 -15.660  18.069  0.00  0.00            
ATOM   4579  Cl- Cl- X 364      30.300 -18.997  -9.332  0.00  0.00            
ATOM   4580  Cl- Cl- X 365      20.212 -40.601  39.079  0.00  0.00            
ATOM   4581  K+  K+  X 366     -26.627 -29.138 -31.560  0.00  0.00            
ATOM   4582  K+  K+  X 367       8.544  41.470  30.857  0.00  0.00            
ATOM   4583  K+  K+  X 368     -12.332 -19.717 -18.325  0.00  0.00            
ATOM   4584  K+  K+  X 369       9.056   6.192 -36.287  0.00  0.00            
ATOM   4585  K+  K+  X 370      33.685  18.288 -33.299  0.00  0.00            
ATOM   4586  K+  K+  X 371      -1.069  -7.997 -32.750  0.00  0.00            
ATOM   4587  K+  K+  X 372      34.516 -37.222  28.903  0.00  0.00            
ATOM   4588  K+  K+  X 373      29.067 -18.225  -6.157  0.00  0.00            
ATOM   4589  K+  K+  X 374       6.036  38.397 -17.352  0.00  0.00            
ATOM   4590  K+  K+  X 375      20.458 -18.492   4.658  0.00  0.00            
ATOM   4591  K+  K+  X 376      -5.719  16.040 -30.429  0.00  0.00            
ATOM   4592  K+  K+  X 377     -10.756   0.353 -27.470  0.00  0.00            
ATOM   4593  K+  K+  X 378      19.716  -4.143  27.172  0.00  0.00            
ATOM   4594  K+  K+  X 379       6.187 -23.380 -11.754  0.00  0.00            
ATOM   4595  K+  K+  X 380     -36.329  31.023 -21.805  0.00  0.00            
ATOM   4596  K+  K+  X 381      -9.919  -8.853 -11.828  0.00  0.00            
ATOM   4597  K+  K+  X 382      16.845 -15.567 -12.828  0.00  0.00            
ATOM   4598  K+  K+  X 383     -18.643  31.396  40.084  0.00  0.00            
ATOM   4599  K+  K+  X 384      -1.585  25.704 -10.183  0.00  0.00            
ATOM   4600  K+  K+  X 385     -11.557  22.596  23.412  0.00  0.00            
ATOM   4601  K+  K+  X 386      22.753  27.034 -33.544  0.00  0.00            
ATOM   4602  K+  K+  X 387     -32.979   8.543 -26.795  0.00  0.00            
ATOM   4603  K+  K+  X 388       5.330 -26.692 -26.556  0.00  0.00            
ATOM   4604  K+  K+  X 389     -24.177 -25.842 -37.426  0.00  0.00            
ATOM   4605  K+  K+  X 390      37.978  10.622  37.766  0.00  0.00            
ATOM   4606  K+  K+  X 391     -24.986  27.383  12.593  0.00  0.00            
ATOM   4607  K+  K+  X 392      18.941  22.495  -6.283  0.00  0.00            
ATOM   4608  K+  K+  X 393      -7.080 -10.410  39.991  0.00  0.00            
ATOM   4609  K+  K+  X 394     -35.003  26.982 -17.530  0.00  0.00            
ATOM   4610  K+  K+  X 395       3.463 -26.825 -15.204  0.00  0.00            
ATOM   4611  K+  K+  X 396      37.574 -17.847  -0.554  0.00  0.00            
ATOM   4612  K+  K+  X 397     -26.255 -20.384  27.829  0.00  0.00            
ATOM   4613  K+  K+  X 398      12.882 -37.009  -6.829  0.00  0.00            
ATOM   4614  K+  K+  X 399       3.254 -16.920   7.406  0.00  0.00            
ATOM   4615  K+  K+  X 400     -21.182 -19.716 -35.698  0.00  0.00            
ATOM   4616  K+  K+  X 401      26.286 -16.399 -31.382  0.00  0.00            
ATOM   4617  K+  K+  X 402     -36.802 -10.527  32.047  0.00  0.00            
ATOM   4618  K+  K+  X 403       8.758   0.730 -40.061  0.00  0.00            
ATOM   4619  K+  K+  X 404      13.959 -20.949  14.781  0.00  0.00            
ATOM   4620  K+  K+  X 405      14.607  18.788  29.671  0.00  0.00            
ATOM   4621  K+  K+  X 406      23.126  32.834  27.509  0.00  0.00            
ATOM   4622  K+  K+  X 407      28.071 -20.423 -27.998  0.00  0.00            
ATOM   4623  K+  K+  X 408      21.709 -19.798  -3.133  0.00  0.00            
ATOM   4624  O   WAT X 409      31.530  41.907  25.227  0.00  0.00            
ATOM   4625  H1  WAT X 409      30.971  41.136  25.131  0.00  0.00            
ATOM   4626  H2  WAT X 409      31.046  42.610  24.794  0.00  0.00            
ATOM   4627  O   WAT X 410     -10.428 -34.193 -10.357  0.00  0.00            
ATOM   4628  H1  WAT X 410     -10.622 -33.260 -10.271  0.00  0.00            
ATOM   4629  H2  WAT X 410      -9.472 -34.237 -10.389  0.00  0.00            
ATOM   4630  O   WAT X 411     -29.134 -24.883   4.826  0.00  0.00            
ATOM   4631  H1  WAT X 411     -29.308 -25.799   5.041  0.00  0.00            
ATOM   4632  H2  WAT X 411     -28.997 -24.459   5.673  0.00  0.00            
ATOM   4633  O   WAT X 412       7.802 -18.182  32.161  0.00  0.00            
ATOM   4634  H1  WAT X 412       8.757 -18.170  32.104  0.00  0.00            
ATOM   4635  H2  WAT X 412       7.615 -18.716  32.933  0.00  0.00            
ATOM   4636  O   WAT X 413      27.772  14.456   6.859  0.00  0.00            
ATOM   4637  H1  WAT X 413      28.457  14.983   7.270  0.00  0.00            
ATOM   4638  H2  WAT X 413      27.463  14.991   6.128  0.00  0.00            
ATOM   4639  O   WAT X 414     -35.309  41.946 -22.065  0.00  0.00            
ATOM   4640  H1  WAT X 414     -34.984  42.839 -21.952  0.00  0.00            
ATOM   4641  H2  WAT X 414     -36.202  42.055 -22.392  0.00  0.00            
ATOM   4642  O   WAT X 415       8.257 -31.521 -34.640  0.00  0.00            
ATOM   4643  H1  WAT X 415       7.890 -32.267 -35.114  0.00  0.00            
ATOM   4644  H2  WAT X 415       9.133 -31.809 -34.381  0.00  0.00            
ATOM   4645  O   WAT X 416     -25.026  37.875  24.875  0.00  0.00            
ATOM   4646  H1  WAT X 416     -25.561  38.212  25.594  0.00  0.00            
ATOM   4647  H2  WAT X 416     -25.359  36.990  24.724  0.00  0.00            
ATOM   4648  O   WAT X 417     -16.944 -19.337  15.564  0.00  0.00            
ATOM   4649  H1  WAT X 417     -16.775 -19.323  14.622  0.00  0.00            
ATOM   4650  H2  WAT X 417     -17.882 -19.514  15.637  0.00  0.00            
ATOM   4651  O   WAT X 418     -32.517  41.801  -8.642  0.00  0.00            
ATOM   4652  H1  WAT X 418     -31.969  42.369  -9.184  0.00  0.00            
ATOM   4653  H2  WAT X 418     -32.027  41.701  -7.827  0.00  0.00            
ATOM   4654  O   WAT X 419      26.152  26.834  -5.363  0.00  0.00            
ATOM   4655  H1  WAT X 419      25.987  25.955  -5.022  0.00  0.00            
ATOM   4656  H2  WAT X 419      26.620  27.280  -4.658  0.00  0.00            
ATOM   4657  O   WAT X 420      34.425  20.092  -1.328  0.00  0.00            
ATOM   4658  H1  WAT X 420      34.092  20.530  -0.545  0.00  0.00            
ATOM   4659  H2  WAT X 420      33.696  19.546  -1.625  0.00  0.00            
ATOM   4660  O   WAT X 421     -30.579 -14.689  24.749  0.00  0.00            
ATOM   4661  H1  WAT X 421     -31.390 -14.402  24.330  0.00  0.00            
ATOM   4662  H2  WAT X 421     -30.118 -15.180  24.069  0.00  0.00            
ATOM   4663  O   WAT X 422      33.948  27.695  -6.277  0.00  0.00            
ATOM   4664  H1  WAT X 422      34.104  27.527  -5.348  0.00  0.00            
ATOM   4665  H2  WAT X 422      34.819  27.854  -6.641  0.00  0.00            
ATOM   4666  O   WAT X 423     -21.778 -27.732  -2.779  0.00  0.00            
ATOM   4667  H1  WAT X 423     -21.829 -27.446  -1.867  0.00  0.00            
ATOM   4668  H2  WAT X 423     -22.094 -28.635  -2.765  0.00  0.00            
ATOM   4669  O   WAT X 424     -28.733 -21.497 -17.375  0.00  0.00            
ATOM   4670  H1  WAT X 424     -28.949 -21.852 -16.513  0.00  0.00            
ATOM   4671  H2  WAT X 424     -29.509 -21.674 -17.908  0.00  0.00            
ATOM   4672  O   WAT X 425      25.328 -28.781   2.627  0.00  0.00            
ATOM   4673  H1  WAT X 425      26.061 -29.201   3.077  0.00  0.00            
ATOM   4674  H2  WAT X 425      25.529 -28.881   1.697  0.00  0.00            
ATOM   4675  O   WAT X 426       3.914  34.421 -34.062  0.00  0.00            
ATOM   4676  H1  WAT X 426       4.068  35.359 -34.181  0.00  0.00            
ATOM   4677  H2  WAT X 426       4.439  34.004 -34.745  0.00  0.00            
ATOM   4678  O   WAT X 427     -15.038 -12.115 -15.371  0.00  0.00            
ATOM   4679  H1  WAT X 427     -14.861 -12.016 -14.436  0.00  0.00            
ATOM   4680  H2  WAT X 427     -15.558 -11.345 -15.599  0.00  0.00            
ATOM   4681  O   WAT X 428     -36.430  -9.753  27.813  0.00  0.00            
ATOM   4682  H1  WAT X 428     -35.954  -8.924  27.769  0.00  0.00            
ATOM   4683  H2  WAT X 428     -35.763 -10.421  27.655  0.00  0.00            
ATOM   4684  O   WAT X 429      19.202 -41.464  -6.191  0.00  0.00            
ATOM   4685  H1  WAT X 429      18.419 -42.011  -6.126  0.00  0.00            
ATOM   4686  H2  WAT X 429      19.840 -42.014  -6.647  0.00  0.00            
ATOM   4687  O   WAT X 430     -20.658 -17.651 -23.188  0.00  0.00            
ATOM   4688  H1  WAT X 430     -20.740 -17.655 -22.234  0.00  0.00            
ATOM   4689  H2  WAT X 430     -19.957 -17.024 -23.366  0.00  0.00            
ATOM   4690  O   WAT X 431      13.740  32.367 -18.243  0.00  0.00            
ATOM   4691  H1  WAT X 431      13.908  31.818 -19.009  0.00  0.00            
ATOM   4692  H2  WAT X 431      14.146  33.207 -18.456  0.00  0.00            
ATOM   4693  O   WAT X 432      -5.414  11.961 -34.867  0.00  0.00            
ATOM   4694  H1  WAT X 432      -4.579  11.517 -35.012  0.00  0.00            
ATOM   4695  H2  WAT X 432      -5.764  11.559 -34.072  0.00  0.00            
ATOM   4696  O   WAT X 433      32.369  -4.056 -12.711  0.00  0.00            
ATOM   4697  H1  WAT X 433      32.362  -3.100 -12.650  0.00  0.00            
ATOM   4698  H2  WAT X 433      31.821  -4.347 -11.982  0.00  0.00            
ATOM   4699  O   WAT X 434       7.152 -15.818 -34.854  0.00  0.00            
ATOM   4700  H1  WAT X 434       7.576 -15.643 -34.014  0.00  0.00            
ATOM   4701  H2  WAT X 434       6.560 -15.076 -34.982  0.00  0.00            
ATOM   4702  O   WAT X 435      31.988  21.725 -15.513  0.00  0.00            
ATOM   4703  H1  WAT X 435      31.067  21.484 -15.608  0.00  0.00            
ATOM   4704  H2  WAT X 435      32.177  22.259 -16.285  0.00  0.00            
ATOM   4705  O   WAT X 436      24.536  33.121  25.303  0.00  0.00            
ATOM   4706  H1  WAT X 436      24.081  32.684  24.583  0.00  0.00            
ATOM   4707  H2  WAT X 436      25.087  33.777  24.876  0.00  0.00            
ATOM   4708  O   WAT X 437      -2.004 -29.172 -33.988  0.00  0.00            
ATOM   4709  H1  WAT X 437      -1.416 -28.629 -33.462  0.00  0.00            
ATOM   4710  H2  WAT X 437      -1.573 -30.026 -34.024  0.00  0.00            
ATOM   4711  O   WAT X 438      37.625 -29.539 -20.770  0.00  0.00            
ATOM   4712  H1  WAT X 438      38.408 -29.571 -21.320  0.00  0.00            
ATOM   4713  H2  WAT X 438      37.950 -29.295 -19.904  0.00  0.00            
ATOM   4714  O   WAT X 439     -10.658  10.485  -9.922  0.00  0.00            
ATOM   4715  H1  WAT X 439     -10.597   9.610  -9.539  0.00  0.00            
ATOM   4716  H2  WAT X 439     -10.231  11.056  -9.284  0.00  0.00            
ATOM   4717  O   WAT X 440      -0.215  25.604  26.425  0.00  0.00            
ATOM   4718  H1  WAT X 440       0.405  25.420  27.131  0.00  0.00            
ATOM   4719  H2  WAT X 440      -0.599  26.449  26.657  0.00  0.00            
ATOM   4720  O   WAT X 441       0.969  24.885  -3.248  0.00  0.00            
ATOM   4721  H1  WAT X 441       0.446  24.124  -2.996  0.00  0.00            
ATOM   4722  H2  WAT X 441       0.913  24.909  -4.204  0.00  0.00            
ATOM   4723  O   WAT X 442      27.560 -32.243  -8.883  0.00  0.00            
ATOM   4724  H1  WAT X 442      27.010 -31.662  -8.357  0.00  0.00            
ATOM   4725  H2  WAT X 442      28.228 -32.557  -8.274  0.00  0.00            
ATOM   4726  O   WAT X 443      28.269   9.336   1.487  0.00  0.00            
ATOM   4727  H1  WAT X 443      28.025  10.184   1.857  0.00  0.00            
ATOM   4728  H2  WAT X 443      27.618   9.177   0.804  0.00  0.00            
ATOM   4729  O   WAT X 444      -3.056   3.147 -12.759  0.00  0.00            
ATOM   4730  H1  WAT X 444      -3.025   3.888 -12.154  0.00  0.00            
ATOM   4731  H2  WAT X 444      -2.972   3.543 -13.627  0.00  0.00            
ATOM   4732  O   WAT X 445       2.470 -30.960  -9.057  0.00  0.00            
ATOM   4733  H1  WAT X 445       3.110 -31.492  -8.585  0.00  0.00            
ATOM   4734  H2  WAT X 445       1.739 -30.866  -8.446  0.00  0.00            
ATOM   4735  O   WAT X 446       3.887 -38.752  12.776  0.00  0.00            
ATOM   4736  H1  WAT X 446       3.303 -39.008  12.062  0.00  0.00            
ATOM   4737  H2  WAT X 446       4.674 -39.281  12.643  0.00  0.00            
ATOM   4738  O   WAT X 447     -35.729  35.076  28.929  0.00  0.00            
ATOM   4739  H1  WAT X 447     -35.270  35.410  28.158  0.00  0.00            
ATOM   4740  H2  WAT X 447     -35.062  35.056  29.615  0.00  0.00            
ATOM   4741  O   WAT X 448      27.731 -17.954 -26.606  0.00  0.00            
ATOM   4742  H1  WAT X 448      27.727 -17.741 -25.672  0.00  0.00            
ATOM   4743  H2  WAT X 448      28.154 -17.202 -27.021  0.00  0.00            
ATOM   4744  O   WAT X 449      10.213  -1.885 -28.714  0.00  0.00            
ATOM   4745  H1  WAT X 449       9.610  -1.636 -28.014  0.00  0.00            
ATOM   4746  H2  WAT X 449       9.654  -2.281 -29.383  0.00  0.00            
ATOM   4747  O   WAT X 450     -27.511   2.373  20.202  0.00  0.00            
ATOM   4748  H1  WAT X 450     -27.239   2.182  21.099  0.00  0.00            
ATOM   4749  H2  WAT X 450     -26.859   2.996  19.881  0.00  0.00            
ATOM   4750  O   WAT X 451     -33.905 -17.483  15.605  0.00  0.00            
ATOM   4751  H1  WAT X 451     -34.466 -17.557  14.833  0.00  0.00            
ATOM   4752  H2  WAT X 451     -34.095 -16.613  15.956  0.00  0.00            
ATOM   4753  O   WAT X 452      36.715  10.572  27.641  0.00  0.00            
ATOM   4754  H1  WAT X 452      37.606  10.454  27.312  0.00  0.00            
ATOM   4755  H2  WAT X 452      36.200   9.909  27.181  0.00  0.00            
ATOM   4756  O   WAT X 453     -15.504  11.204  13.157  0.00  0.00            
ATOM   4757  H1  WAT X 453     -15.542  11.656  12.314  0.00  0.00            
ATOM   4758  H2  WAT X 453     -16.254  10.609  13.144  0.00  0.00            
ATOM   4759  O   WAT X 454      34.874  17.886   5.969  0.00  0.00            
ATOM   4760  H1  WAT X 454      34.976  17.483   5.107  0.00  0.00            
ATOM   4761  H2  WAT X 454      35.564  18.549   6.006  0.00  0.00            
ATOM   4762  O   WAT X 455      38.269  -9.899   2.350  0.00  0.00            
ATOM   4763  H1  WAT X 455      37.769 -10.099   1.559  0.00  0.00            
ATOM   4764  H2  WAT X 455      37.677 -10.120   3.069  0.00  0.00            
ATOM   4765  O   WAT X 456     -22.055 -21.471 -21.167  0.00  0.00            
ATOM   4766  H1  WAT X 456     -21.715 -20.853 -21.814  0.00  0.00            
ATOM   4767  H2  WAT X 456     -22.066 -22.313 -21.623  0.00  0.00            
ATOM   4768  O   WAT X 457      38.006   1.283  26.478  0.00  0.00            
ATOM   4769  H1  WAT X 457      38.756   1.864  26.350  0.00  0.00            
ATOM   4770  H2  WAT X 457      38.380   0.490  26.862  0.00  0.00            
ATOM   4771  O   WAT X 458      19.443 -35.786 -36.163  0.00  0.00            
ATOM   4772  H1  WAT X 458      19.996 -35.370 -36.825  0.00  0.00            
ATOM   4773  H2  WAT X 458      19.817 -35.505 -35.328  0.00  0.00            
ATOM   4774  O   WAT X 459     -25.292 -38.753  -9.962  0.00  0.00            
ATOM   4775  H1  WAT X 459     -25.169 -38.867  -9.020  0.00  0.00            
ATOM   4776  H2  WAT X 459     -25.137 -37.821 -10.112  0.00  0.00            
ATOM   4777  O   WAT X 460      36.934  12.860  17.157  0.00  0.00            
ATOM   4778  H1  WAT X 460      36.964  13.536  17.834  0.00  0.00            
ATOM   4779  H2  WAT X 460      37.022  13.340  16.334  0.00  0.00            
ATOM   4780  O   WAT X 461      -9.917 -39.210  -8.793  0.00  0.00            
ATOM   4781  H1  WAT X 461     -10.208 -40.091  -8.556  0.00  0.00            
ATOM   4782  H2  WAT X 461     -10.340 -39.037  -9.635  0.00  0.00            
ATOM   4783  O   WAT X 462      25.080 -28.901  30.877  0.00  0.00            
ATOM   4784  H1  WAT X 462      24.868 -27.978  30.734  0.00  0.00            
ATOM   4785  H2  WAT X 462      25.912 -28.884  31.349  0.00  0.00            
ATOM   4786  O   WAT X 463     -24.192 -18.860 -22.218  0.00  0.00            
ATOM   4787  H1  WAT X 463     -23.594 -19.597 -22.095  0.00  0.00            
ATOM   4788  H2  WAT X 463     -24.246 -18.752 -23.168  0.00  0.00            
ATOM   4789  O   WAT X 464     -12.953 -12.875 -10.792  0.00  0.00            
ATOM   4790  H1  WAT X 464     -13.307 -12.962  -9.907  0.00  0.00            
ATOM   4791  H2  WAT X 464     -13.152 -11.973 -11.042  0.00  0.00            
ATOM   4792  O   WAT X 465       6.097  -9.325   8.901  0.00  0.00            
ATOM   4793  H1  WAT X 465       5.303  -8.977   9.307  0.00  0.00            
ATOM   4794  H2  WAT X 465       6.681  -8.569   8.832  0.00  0.00            
ATOM   4795  O   WAT X 466      38.215 -35.741 -10.033  0.00  0.00            
ATOM   4796  H1  WAT X 466      38.434 -35.074  -9.383  0.00  0.00            
ATOM   4797  H2  WAT X 466      39.024 -36.241 -10.145  0.00  0.00            
ATOM   4798  O   WAT X 467     -38.143   9.306 -17.145  0.00  0.00            
ATOM   4799  H1  WAT X 467     -37.623   8.723 -16.593  0.00  0.00            
ATOM   4800  H2  WAT X 467     -37.495   9.824 -17.623  0.00  0.00            
ATOM   4801  O   WAT X 468      17.188  35.536  38.532  0.00  0.00            
ATOM   4802  H1  WAT X 468      17.057  34.849  39.186  0.00  0.00            
ATOM   4803  H2  WAT X 468      16.315  35.692  38.171  0.00  0.00            
ATOM   4804  O   WAT X 469      12.898   5.435  34.531  0.00  0.00            
ATOM   4805  H1  WAT X 469      13.470   5.624  35.275  0.00  0.00            
ATOM   4806  H2  WAT X 469      12.826   6.268  34.066  0.00  0.00            
ATOM   4807  O   WAT X 470      14.097  29.248  27.080  0.00  0.00            
ATOM   4808  H1  WAT X 470      13.345  29.721  27.438  0.00  0.00            
ATOM   4809  H2  WAT X 470      14.832  29.514  27.632  0.00  0.00            
ATOM   4810  O   WAT X 471     -28.868  32.142 -29.543  0.00  0.00            
ATOM   4811  H1  WAT X 471     -29.746  32.449 -29.319  0.00  0.00            
ATOM   4812  H2  WAT X 471     -29.013  31.452 -30.191  0.00  0.00            
ATOM   4813  O   WAT X 472      -1.037 -18.734  36.039  0.00  0.00            
ATOM   4814  H1  WAT X 472      -1.267 -18.219  36.813  0.00  0.00            
ATOM   4815  H2  WAT X 472      -0.162 -19.072  36.228  0.00  0.00            
ATOM   4816  O   WAT X 473     -35.110 -28.733  15.887  0.00  0.00            
ATOM   4817  H1  WAT X 473     -35.022 -29.032  16.792  0.00  0.00            
ATOM   4818  H2  WAT X 473     -35.085 -27.778  15.947  0.00  0.00            
ATOM   4819  O   WAT X 474     -14.875  24.847  34.973  0.00  0.00            
ATOM   4820  H1  WAT X 474     -14.218  25.476  35.270  0.00  0.00            
ATOM   4821  H2  WAT X 474     -14.591  24.011  35.342  0.00  0.00            
ATOM   4822  O   WAT X 475     -25.069  -0.023  39.213  0.00  0.00            
ATOM   4823  H1  WAT X 475     -25.457  -0.353  40.024  0.00  0.00            
ATOM   4824  H2  WAT X 475     -24.576  -0.766  38.865  0.00  0.00            
ATOM   4825  O   WAT X 476     -29.219  38.300  31.954  0.00  0.00            
ATOM   4826  H1  WAT X 476     -29.769  37.854  31.311  0.00  0.00            
ATOM   4827  H2  WAT X 476     -29.831  38.824  32.470  0.00  0.00            
ATOM   4828  O   WAT X 477      23.092 -30.830  31.289  0.00  0.00            
ATOM   4829  H1  WAT X 477      23.661 -31.455  30.839  0.00  0.00            
ATOM   4830  H2  WAT X 477      23.606 -30.023  31.326  0.00  0.00            
ATOM   4831  O   WAT X 478      21.351  35.807  22.881  0.00  0.00            
ATOM   4832  H1  WAT X 478      20.480  35.440  23.033  0.00  0.00            
ATOM   4833  H2  WAT X 478      21.354  36.628  23.374  0.00  0.00            
ATOM   4834  O   WAT X 479      34.394 -35.106 -33.260  0.00  0.00            
ATOM   4835  H1  WAT X 479      34.307 -35.329 -32.333  0.00  0.00            
ATOM   4836  H2  WAT X 479      33.581 -34.647 -33.473  0.00  0.00            
ATOM   4837  O   WAT X 480     -17.797  -4.965  -6.998  0.00  0.00            
ATOM   4838  H1  WAT X 480     -18.616  -4.960  -6.502  0.00  0.00            
ATOM   4839  H2  WAT X 480     -17.669  -4.052  -7.256  0.00  0.00            
ATOM   4840  O   WAT X 481      29.514 -40.877  -3.762  0.00  0.00            
ATOM   4841  H1  WAT X 481      29.660 -40.144  -4.360  0.00  0.00            
ATOM   4842  H2  WAT X 481      30.102 -40.707  -3.026  0.00  0.00            
ATOM   4843  O   WAT X 482      21.525  33.251  10.716  0.00  0.00            
ATOM   4844  H1  WAT X 482      20.886  33.963  10.725  0.00  0.00            
ATOM   4845  H2  WAT X 482      21.749  33.118  11.637  0.00  0.00            
ATOM   4846  O   WAT X 483      -0.001 -41.091 -14.459  0.00  0.00            
ATOM   4847  H1  WAT X 483       0.054 -40.152 -14.280  0.00  0.00            
ATOM   4848  H2  WAT X 483       0.899 -41.405 -14.369  0.00  0.00            
ATOM   4849  O   WAT X 484     -30.893   6.640  36.569  0.00  0.00            
ATOM   4850  H1  WAT X 484     -31.345   7.057  35.835  0.00  0.00            
ATOM   4851  H2  WAT X 484     -29.968   6.840  36.426  0.00  0.00            
ATOM   4852  O   WAT X 485      33.288  -1.158  -0.392  0.00  0.00            
ATOM   4853  H1  WAT X 485      33.387  -0.239  -0.641  0.00  0.00            
ATOM   4854  H2  WAT X 485      32.385  -1.226  -0.082  0.00  0.00            
ATOM   4855  O   WAT X 486      11.936 -18.466 -16.895  0.00  0.00            
ATOM   4856  H1  WAT X 486      11.033 -18.775 -16.977  0.00  0.00            
ATOM   4857  H2  WAT X 486      12.417 -19.221 -16.555  0.00  0.00            
ATOM   4858  O   WAT X 487      24.761  20.980  29.073  0.00  0.00            
ATOM   4859  H1  WAT X 487      25.029  20.329  29.722  0.00  0.00            
ATOM   4860  H2  WAT X 487      24.303  21.650  29.581  0.00  0.00            
ATOM   4861  O   WAT X 488     -18.891   0.190 -27.901  0.00  0.00            
ATOM   4862  H1  WAT X 488     -19.534   0.473 -27.251  0.00  0.00            
ATOM   4863  H2  WAT X 488     -18.129   0.747 -27.742  0.00  0.00            
ATOM   4864  O   WAT X 489     -29.218 -10.776  22.675  0.00  0.00            
ATOM   4865  H1  WAT X 489     -29.551 -10.799  23.572  0.00  0.00            
ATOM   4866  H2  WAT X 489     -29.905 -11.190  22.153  0.00  0.00            
ATOM   4867  O   WAT X 490     -18.291  12.621 -39.446  0.00  0.00            
ATOM   4868  H1  WAT X 490     -17.960  13.314 -38.875  0.00  0.00            
ATOM   4869  H2  WAT X 490     -18.622  11.954 -38.846  0.00  0.00            
ATOM   4870  O   WAT X 491      -3.890 -24.623   2.525  0.00  0.00            
ATOM   4871  H1  WAT X 491      -4.741 -24.948   2.233  0.00  0.00            
ATOM   4872  H2  WAT X 491      -3.441 -24.370   1.718  0.00  0.00            
ATOM   4873  O   WAT X 492       1.708 -21.300  -8.750  0.00  0.00            
ATOM   4874  H1  WAT X 492       2.306 -20.811  -8.184  0.00  0.00            
ATOM   4875  H2  WAT X 492       0.884 -20.815  -8.703  0.00  0.00            
ATOM   4876  O   WAT X 493       9.093 -28.638   8.608  0.00  0.00            
ATOM   4877  H1  WAT X 493       9.510 -28.723   9.466  0.00  0.00            
ATOM   4878  H2  WAT X 493       8.599 -29.451   8.500  0.00  0.00            
ATOM   4879  O   WAT X 494      -5.169  34.841  25.145  0.00  0.00            
ATOM   4880  H1  WAT X 494      -4.476  34.410  25.646  0.00  0.00            
ATOM   4881  H2  WAT X 494      -4.960  34.645  24.232  0.00  0.00            
ATOM   4882  O   WAT X 495      -2.215  11.896 -38.766  0.00  0.00            
ATOM   4883  H1  WAT X 495      -2.488  12.799 -38.930  0.00  0.00            
ATOM   4884  H2  WAT X 495      -1.262  11.943 -38.689  0.00  0.00            
ATOM   4885  O   WAT X 496     -17.704 -37.449  -4.221  0.00  0.00            
ATOM   4886  H1  WAT X 496     -17.550 -37.902  -5.051  0.00  0.00            
ATOM   4887  H2  WAT X 496     -18.633 -37.220  -4.241  0.00  0.00            
ATOM   4888  O   WAT X 497      30.438   1.598  -3.142  0.00  0.00            
ATOM   4889  H1  WAT X 497      30.836   1.105  -3.860  0.00  0.00            
ATOM   4890  H2  WAT X 497      29.500   1.420  -3.222  0.00  0.00            
ATOM   4891  O   WAT X 498      25.060  -7.720  15.900  0.00  0.00            
ATOM   4892  H1  WAT X 498      24.582  -8.082  15.154  0.00  0.00            
ATOM   4893  H2  WAT X 498      25.748  -7.183  15.507  0.00  0.00            
ATOM   4894  O   WAT X 499     -22.180  26.410  22.671  0.00  0.00            
ATOM   4895  H1  WAT X 499     -23.129  26.514  22.598  0.00  0.00            
ATOM   4896  H2  WAT X 499     -21.930  26.986  23.393  0.00  0.00            
ATOM   4897  O   WAT X 500      32.748  22.672  -5.315  0.00  0.00            
ATOM   4898  H1  WAT X 500      32.460  22.053  -4.644  0.00  0.00            
ATOM   4899  H2  WAT X 500      32.168  22.506  -6.058  0.00  0.00            
ATOM   4900  O   WAT X 501      16.051   1.243  26.597  0.00  0.00            
ATOM   4901  H1  WAT X 501      16.083   0.577  25.910  0.00  0.00            
ATOM   4902  H2  WAT X 501      15.133   1.267  26.865  0.00  0.00            
ATOM   4903  O   WAT X 502      23.268  19.532  20.158  0.00  0.00            
ATOM   4904  H1  WAT X 502      22.368  19.230  20.035  0.00  0.00            
ATOM   4905  H2  WAT X 502      23.286  20.403  19.762  0.00  0.00            
ATOM   4906  O   WAT X 503      35.069  33.536   7.476  0.00  0.00            
ATOM   4907  H1  WAT X 503      34.440  33.941   6.879  0.00  0.00            
ATOM   4908  H2  WAT X 503      34.540  32.957   8.025  0.00  0.00            
ATOM   4909  O   WAT X 504      -2.665  13.287  -9.263  0.00  0.00            
ATOM   4910  H1  WAT X 504      -2.543  13.176  -8.320  0.00  0.00            
ATOM   4911  H2  WAT X 504      -2.310  12.486  -9.647  0.00  0.00            
ATOM   4912  O   WAT X 505      -5.731 -30.486 -32.062  0.00  0.00            
ATOM   4913  H1  WAT X 505      -5.155 -30.073 -31.419  0.00  0.00            
ATOM   4914  H2  WAT X 505      -6.368 -30.970 -31.538  0.00  0.00            
ATOM   4915  O   WAT X 506      20.913  23.693  -1.565  0.00  0.00            
ATOM   4916  H1  WAT X 506      21.051  24.135  -2.402  0.00  0.00            
ATOM   4917  H2  WAT X 506      21.510  24.134  -0.960  0.00  0.00            
ATOM   4918  O   WAT X 507      31.989   3.938  29.432  0.00  0.00            
ATOM   4919  H1  WAT X 507      31.525   3.500  28.718  0.00  0.00            
ATOM   4920  H2  WAT X 507      32.805   3.446  29.525  0.00  0.00            
ATOM   4921  O   WAT X 508      28.635  -1.185 -32.757  0.00  0.00            
ATOM   4922  H1  WAT X 508      28.814  -0.466 -33.363  0.00  0.00            
ATOM   4923  H2  WAT X 508      28.835  -1.976 -33.257  0.00  0.00            
ATOM   4924  O   WAT X 509     -22.038 -21.617  28.558  0.00  0.00            
ATOM   4925  H1  WAT X 509     -22.345 -20.870  29.071  0.00  0.00            
ATOM   4926  H2  WAT X 509     -21.149 -21.378  28.296  0.00  0.00            
ATOM   4927  O   WAT X 510     -25.981 -23.930 -14.199  0.00  0.00            
ATOM   4928  H1  WAT X 510     -26.103 -24.368 -13.357  0.00  0.00            
ATOM   4929  H2  WAT X 510     -25.041 -23.991 -14.367  0.00  0.00            
ATOM   4930  O   WAT X 511      -2.617  -3.311  38.212  0.00  0.00            
ATOM   4931  H1  WAT X 511      -2.945  -3.348  37.314  0.00  0.00            
ATOM   4932  H2  WAT X 511      -3.243  -3.829  38.718  0.00  0.00            
ATOM   4933  O   WAT X 512      -0.726  37.095 -15.006  0.00  0.00            
ATOM   4934  H1  WAT X 512      -0.431  36.301 -14.560  0.00  0.00            
ATOM   4935  H2  WAT X 512      -0.190  37.138 -15.797  0.00  0.00            
ATOM   4936  O   WAT X 513       0.860 -29.940   0.115  0.00  0.00            
ATOM   4937  H1  WAT X 513       1.305 -30.787   0.131  0.00  0.00            
ATOM   4938  H2  WAT X 513       0.874 -29.678  -0.806  0.00  0.00            
ATOM   4939  O   WAT X 514     -22.460  24.717  20.396  0.00  0.00            
ATOM   4940  H1  WAT X 514     -22.155  25.430  20.958  0.00  0.00            
ATOM   4941  H2  WAT X 514     -22.591  23.981  20.993  0.00  0.00            
ATOM   4942  O   WAT X 515     -13.903   9.907 -17.987  0.00  0.00            
ATOM   4943  H1  WAT X 515     -13.322   9.244 -17.613  0.00  0.00            
ATOM   4944  H2  WAT X 515     -13.468  10.175 -18.797  0.00  0.00            
ATOM   4945  O   WAT X 516     -24.196 -33.899 -39.599  0.00  0.00            
ATOM   4946  H1  WAT X 516     -24.227 -34.855 -39.574  0.00  0.00            
ATOM   4947  H2  WAT X 516     -25.114 -33.630 -39.630  0.00  0.00            
ATOM   4948  O   WAT X 517     -18.554 -17.036 -31.356  0.00  0.00            
ATOM   4949  H1  WAT X 517     -18.619 -16.402 -32.070  0.00  0.00            
ATOM   4950  H2  WAT X 517     -17.629 -17.028 -31.111  0.00  0.00            
ATOM   4951  O   WAT X 518      -8.754 -36.796 -27.233  0.00  0.00            
ATOM   4952  H1  WAT X 518      -8.432 -37.697 -27.232  0.00  0.00            
ATOM   4953  H2  WAT X 518      -8.175 -36.334 -26.625  0.00  0.00            
ATOM   4954  O   WAT X 519     -33.201 -26.754 -22.601  0.00  0.00            
ATOM   4955  H1  WAT X 519     -32.826 -25.915 -22.334  0.00  0.00            
ATOM   4956  H2  WAT X 519     -33.350 -26.662 -23.542  0.00  0.00            
ATOM   4957  O   WAT X 520      -0.489  34.299  15.277  0.00  0.00            
ATOM   4958  H1  WAT X 520      -0.716  34.195  14.353  0.00  0.00            
ATOM   4959  H2  WAT X 520       0.457  34.448  15.276  0.00  0.00            
ATOM   4960  O   WAT X 521     -36.886  24.031  23.395  0.00  0.00            
ATOM   4961  H1  WAT X 521     -36.721  24.627  22.665  0.00  0.00            
ATOM   4962  H2  WAT X 521     -37.779  24.234  23.673  0.00  0.00            
ATOM   4963  O   WAT X 522      17.964  38.768  13.837  0.00  0.00            
ATOM   4964  H1  WAT X 522      18.391  37.979  13.504  0.00  0.00            
ATOM   4965  H2  WAT X 522      18.640  39.207  14.353  0.00  0.00            
ATOM   4966  O   WAT X 523     -26.410  32.295 -28.035  0.00  0.00            
ATOM   4967  H1  WAT X 523     -26.652  32.829 -27.279  0.00  0.00            
ATOM   4968  H2  WAT X 523     -27.087  32.481 -28.686  0.00  0.00            
ATOM   4969  O   WAT X 524     -37.796 -22.669  34.490  0.00  0.00            
ATOM   4970  H1  WAT X 524     -37.359 -21.881  34.168  0.00  0.00            
ATOM   4971  H2  WAT X 524     -38.078 -23.127  33.697  0.00  0.00            
ATOM   4972  O   WAT X 525      36.142 -25.045 -13.973  0.00  0.00            
ATOM   4973  H1  WAT X 525      35.501 -24.584 -13.432  0.00  0.00            
ATOM   4974  H2  WAT X 525      36.621 -24.349 -14.422  0.00  0.00            
ATOM   4975  O   WAT X 526      -3.812  10.919 -25.845  0.00  0.00            
ATOM   4976  H1  WAT X 526      -3.966  10.033 -26.171  0.00  0.00            
ATOM   4977  H2  WAT X 526      -3.815  10.828 -24.892  0.00  0.00            
ATOM   4978  O   WAT X 527      30.005  37.602  -4.752  0.00  0.00            
ATOM   4979  H1  WAT X 527      29.981  36.648  -4.822  0.00  0.00            
ATOM   4980  H2  WAT X 527      29.664  37.787  -3.877  0.00  0.00            
ATOM   4981  O   WAT X 528     -22.487  14.571 -28.888  0.00  0.00            
ATOM   4982  H1  WAT X 528     -22.079  13.817 -29.313  0.00  0.00            
ATOM   4983  H2  WAT X 528     -22.560  14.318 -27.968  0.00  0.00            
ATOM   4984  O   WAT X 529     -14.549 -15.008  -0.229  0.00  0.00            
ATOM   4985  H1  WAT X 529     -15.295 -14.422  -0.099  0.00  0.00            
ATOM   4986  H2  WAT X 529     -13.891 -14.464  -0.662  0.00  0.00            
ATOM   4987  O   WAT X 530      30.436  -9.809 -17.776  0.00  0.00            
ATOM   4988  H1  WAT X 530      31.190 -10.218 -18.200  0.00  0.00            
ATOM   4989  H2  WAT X 530      30.644  -8.874 -17.767  0.00  0.00            
ATOM   4990  O   WAT X 531      -3.177   7.676 -35.596  0.00  0.00            
ATOM   4991  H1  WAT X 531      -3.079   7.626 -36.547  0.00  0.00            
ATOM   4992  H2  WAT X 531      -4.106   7.864 -35.461  0.00  0.00            
ATOM   4993  O   WAT X 532     -18.162 -19.073 -24.676  0.00  0.00            
ATOM   4994  H1  WAT X 532     -18.912 -19.209 -25.255  0.00  0.00            
ATOM   4995  H2  WAT X 532     -18.424 -19.474 -23.847  0.00  0.00            
ATOM   4996  O   WAT X 533     -23.797  28.435 -17.138  0.00  0.00            
ATOM   4997  H1  WAT X 533     -22.858  28.557 -16.995  0.00  0.00            
ATOM   4998  H2  WAT X 533     -23.890  27.503 -17.337  0.00  0.00            
ATOM   4999  O   WAT X 534       3.051 -38.040  -5.719  0.00  0.00            
ATOM   5000  H1  WAT X 534       2.862 -38.977  -5.760  0.00  0.00            
ATOM   5001  H2  WAT X 534       2.232 -37.643  -5.424  0.00  0.00            
ATOM   5002  O   WAT X 535       3.283  38.656  15.230  0.00  0.00            
ATOM   5003  H1  WAT X 535       3.555  38.430  16.119  0.00  0.00            
ATOM   5004  H2  WAT X 535       3.884  39.352  14.965  0.00  0.00            
ATOM   5005  O   WAT X 536      21.828  21.986   9.289  0.00  0.00            
ATOM   5006  H1  WAT X 536      22.560  21.842   8.690  0.00  0.00            
ATOM   5007  H2  WAT X 536      21.065  22.071   8.717  0.00  0.00            
ATOM   5008  O   WAT X 537     -10.849  17.696 -31.632  0.00  0.00            
ATOM   5009  H1  WAT X 537     -10.553  18.245 -32.358  0.00  0.00            
ATOM   5010  H2  WAT X 537     -11.523  18.218 -31.196  0.00  0.00            
ATOM   5011  O   WAT X 538       7.920 -37.748  31.279  0.00  0.00            
ATOM   5012  H1  WAT X 538       7.309 -37.135  30.871  0.00  0.00            
ATOM   5013  H2  WAT X 538       7.426 -38.131  32.005  0.00  0.00            
ATOM   5014  O   WAT X 539     -19.755  32.198 -32.321  0.00  0.00            
ATOM   5015  H1  WAT X 539     -20.501  32.487 -31.796  0.00  0.00            
ATOM   5016  H2  WAT X 539     -19.537  32.955 -32.865  0.00  0.00            
ATOM   5017  O   WAT X 540     -13.354  -8.429 -13.987  0.00  0.00            
ATOM   5018  H1  WAT X 540     -13.167  -7.637 -13.483  0.00  0.00            
ATOM   5019  H2  WAT X 540     -13.228  -8.168 -14.899  0.00  0.00            
ATOM   5020  O   WAT X 541      -2.344  38.451 -38.603  0.00  0.00            
ATOM   5021  H1  WAT X 541      -2.128  39.344 -38.334  0.00  0.00            
ATOM   5022  H2  WAT X 541      -3.059  38.555 -39.230  0.00  0.00            
ATOM   5023  O   WAT X 542      24.590 -33.162 -36.233  0.00  0.00            
ATOM   5024  H1  WAT X 542      25.162 -33.872 -36.525  0.00  0.00            
ATOM   5025  H2  WAT X 542      24.407 -33.364 -35.315  0.00  0.00            
ATOM   5026  O   WAT X 543     -23.950   0.152 -12.482  0.00  0.00            
ATOM   5027  H1  WAT X 543     -23.866  -0.801 -12.492  0.00  0.00            
ATOM   5028  H2  WAT X 543     -24.060   0.373 -11.557  0.00  0.00            
ATOM   5029  O   WAT X 544     -10.780   5.320 -22.180  0.00  0.00            
ATOM   5030  H1  WAT X 544     -10.042   4.779 -22.461  0.00  0.00            
ATOM   5031  H2  WAT X 544     -10.842   6.005 -22.845  0.00  0.00            
ATOM   5032  O   WAT X 545     -12.672  19.942 -20.777  0.00  0.00            
ATOM   5033  H1  WAT X 545     -13.623  19.959 -20.884  0.00  0.00            
ATOM   5034  H2  WAT X 545     -12.381  20.799 -21.089  0.00  0.00            
ATOM   5035  O   WAT X 546      25.640  14.450   0.122  0.00  0.00            
ATOM   5036  H1  WAT X 546      25.361  14.683   1.007  0.00  0.00            
ATOM   5037  H2  WAT X 546      25.057  14.949  -0.451  0.00  0.00            
ATOM   5038  O   WAT X 547      -0.702 -23.104  38.814  0.00  0.00            
ATOM   5039  H1  WAT X 547      -1.384 -22.522  38.481  0.00  0.00            
ATOM   5040  H2  WAT X 547      -0.635 -22.887  39.744  0.00  0.00            
ATOM   5041  O   WAT X 548     -27.868  -6.899 -28.397  0.00  0.00            
ATOM   5042  H1  WAT X 548     -27.865  -5.987 -28.687  0.00  0.00            
ATOM   5043  H2  WAT X 548     -28.431  -7.349 -29.027  0.00  0.00            
ATOM   5044  O   WAT X 549       6.023   2.751 -22.222  0.00  0.00            
ATOM   5045  H1  WAT X 549       6.306   2.863 -21.314  0.00  0.00            
ATOM   5046  H2  WAT X 549       6.745   2.284 -22.642  0.00  0.00            
ATOM   5047  O   WAT X 550      17.861  18.848  -6.042  0.00  0.00            
ATOM   5048  H1  WAT X 550      17.889  17.901  -5.907  0.00  0.00            
ATOM   5049  H2  WAT X 550      17.432  19.190  -5.257  0.00  0.00            
ATOM   5050  O   WAT X 551       5.938  21.685  12.918  0.00  0.00            
ATOM   5051  H1  WAT X 551       6.160  22.592  12.706  0.00  0.00            
ATOM   5052  H2  WAT X 551       6.732  21.332  13.320  0.00  0.00            
ATOM   5053  O   WAT X 552     -12.310 -15.053 -17.398  0.00  0.00            
ATOM   5054  H1  WAT X 552     -12.990 -15.086 -16.725  0.00  0.00            
ATOM   5055  H2  WAT X 552     -11.861 -15.896 -17.326  0.00  0.00            
ATOM   5056  O   WAT X 553      15.658  20.860   3.609  0.00  0.00            
ATOM   5057  H1  WAT X 553      16.100  20.497   4.376  0.00  0.00            
ATOM   5058  H2  WAT X 553      15.125  21.576   3.955  0.00  0.00            
ATOM   5059  O   WAT X 554       0.879 -39.852   8.595  0.00  0.00            
ATOM   5060  H1  WAT X 554       0.164 -39.232   8.737  0.00  0.00            
ATOM   5061  H2  WAT X 554       1.673 -39.339   8.744  0.00  0.00            
ATOM   5062  O   WAT X 555     -18.021  39.276  35.697  0.00  0.00
[truncated: 3,660,154 more chars]
