# Supplementary material for: Effects of rhodomyrtone on Gram-positive bacterial tubulin homologue FtsZ
Source: PeerJ. 2017 Feb 2;5:e2962. doi: 10.7717/peerj.2962 (PMC5292029; doi:10.7717/peerj.2962)
Supplement: Data S2 [file peerj-05-2962-s003.zip › raw-data-FtsZ-MD-trajectories/FtsZ-s-rhodomyrtone.pdb.pdb]

CRYST1   76.308   83.171   82.040  90.00  90.00  90.00 P 1           1
ATOM      1  N   GLY X   1      -8.609  22.012  14.247  0.00  0.00            
ATOM      2  H1  GLY X   1      -9.366  22.540  14.658  0.00  0.00            
ATOM      3  H2  GLY X   1      -8.154  22.426  13.446  0.00  0.00            
ATOM      4  H3  GLY X   1      -8.029  22.059  15.074  0.00  0.00            
ATOM      5  CA  GLY X   1      -9.103  20.634  13.969  0.00  0.00            
ATOM      6  HA2 GLY X   1      -8.308  20.063  13.490  0.00  0.00            
ATOM      7  HA3 GLY X   1      -9.376  20.158  14.911  0.00  0.00            
ATOM      8  C   GLY X   1     -10.203  20.440  12.968  0.00  0.00            
ATOM      9  O   GLY X   1     -10.060  20.873  11.862  0.00  0.00            
ATOM     10  N   HIS X   2     -11.288  19.782  13.313  0.00  0.00            
ATOM     11  H   HIS X   2     -11.379  19.642  14.309  0.00  0.00            
ATOM     12  CA  HIS X   2     -12.331  19.210  12.431  0.00  0.00            
ATOM     13  HA  HIS X   2     -13.004  18.586  13.020  0.00  0.00            
ATOM     14  CB  HIS X   2     -13.221  20.270  11.792  0.00  0.00            
ATOM     15  HB2 HIS X   2     -12.659  20.851  11.058  0.00  0.00            
ATOM     16  HB3 HIS X   2     -13.940  19.778  11.134  0.00  0.00            
ATOM     17  CG  HIS X   2     -13.792  21.279  12.748  0.00  0.00            
ATOM     18  ND1 HIS X   2     -14.966  21.145  13.528  0.00  0.00            
ATOM     19  HD1 HIS X   2     -15.695  20.451  13.448  0.00  0.00            
ATOM     20  CE1 HIS X   2     -15.192  22.330  14.057  0.00  0.00            
ATOM     21  HE1 HIS X   2     -16.072  22.623  14.610  0.00  0.00            
ATOM     22  NE2 HIS X   2     -14.137  23.164  13.845  0.00  0.00            
ATOM     23  HE2 HIS X   2     -14.131  24.147  14.079  0.00  0.00            
ATOM     24  CD2 HIS X   2     -13.344  22.530  12.969  0.00  0.00            
ATOM     25  HD2 HIS X   2     -12.517  23.011  12.469  0.00  0.00            
ATOM     26  C   HIS X   2     -11.659  18.296  11.292  0.00  0.00            
ATOM     27  O   HIS X   2     -11.915  18.558  10.113  0.00  0.00            
ATOM     28  N   MET X   3     -10.709  17.349  11.666  0.00  0.00            
ATOM     29  H   MET X   3     -10.493  17.217  12.643  0.00  0.00            
ATOM     30  CA  MET X   3      -9.955  16.379  10.788  0.00  0.00            
ATOM     31  HA  MET X   3     -10.638  15.873  10.105  0.00  0.00            
ATOM     32  CB  MET X   3      -8.952  17.180   9.939  0.00  0.00            
ATOM     33  HB2 MET X   3      -8.320  16.607   9.256  0.00  0.00            
ATOM     34  HB3 MET X   3      -9.523  17.903   9.353  0.00  0.00            
ATOM     35  CG  MET X   3      -7.971  17.843  10.993  0.00  0.00            
ATOM     36  HG2 MET X   3      -8.478  18.641  11.535  0.00  0.00            
ATOM     37  HG3 MET X   3      -7.768  17.141  11.802  0.00  0.00            
ATOM     38  SD  MET X   3      -6.351  18.547  10.401  0.00  0.00            
ATOM     39  CE  MET X   3      -5.476  18.499  12.067  0.00  0.00            
ATOM     40  HE1 MET X   3      -4.786  19.342  12.030  0.00  0.00            
ATOM     41  HE2 MET X   3      -6.149  18.733  12.892  0.00  0.00            
ATOM     42  HE3 MET X   3      -5.015  17.517  12.163  0.00  0.00            
ATOM     43  C   MET X   3      -9.358  15.245  11.561  0.00  0.00            
ATOM     44  O   MET X   3      -9.287  15.282  12.792  0.00  0.00            
ATOM     45  N   ALA X   4      -8.910  14.221  10.874  0.00  0.00            
ATOM     46  H   ALA X   4      -8.749  14.279   9.878  0.00  0.00            
ATOM     47  CA  ALA X   4      -8.242  13.091  11.510  0.00  0.00            
ATOM     48  HA  ALA X   4      -8.341  13.229  12.587  0.00  0.00            
ATOM     49  CB  ALA X   4      -8.918  11.749  11.054  0.00  0.00            
ATOM     50  HB1 ALA X   4      -9.458  11.353  11.917  0.00  0.00            
ATOM     51  HB2 ALA X   4      -9.682  12.012  10.319  0.00  0.00            
ATOM     52  HB3 ALA X   4      -8.147  11.096  10.639  0.00  0.00            
ATOM     53  C   ALA X   4      -6.698  13.053  11.121  0.00  0.00            
ATOM     54  O   ALA X   4      -6.131  13.832  10.357  0.00  0.00            
ATOM     55  N   THR X   5      -5.998  12.095  11.696  0.00  0.00            
ATOM     56  H   THR X   5      -6.539  11.472  12.279  0.00  0.00            
ATOM     57  CA  THR X   5      -4.543  11.762  11.619  0.00  0.00            
ATOM     58  HA  THR X   5      -3.933  12.500  11.098  0.00  0.00            
ATOM     59  CB  THR X   5      -3.861  11.839  13.021  0.00  0.00            
ATOM     60  HB  THR X   5      -2.863  11.518  12.724  0.00  0.00            
ATOM     61  CG2 THR X   5      -3.875  13.208  13.694  0.00  0.00            
ATOM     62 HG21 THR X   5      -4.893  13.554  13.885  0.00  0.00            
ATOM     63 HG22 THR X   5      -3.320  13.125  14.631  0.00  0.00            
ATOM     64 HG23 THR X   5      -3.369  13.961  13.087  0.00  0.00            
ATOM     65  OG1 THR X   5      -4.318  10.932  14.003  0.00  0.00            
ATOM     66  HG1 THR X   5      -5.257  11.043  14.237  0.00  0.00            
ATOM     67  C   THR X   5      -4.291  10.310  11.020  0.00  0.00            
ATOM     68  O   THR X   5      -4.910   9.367  11.384  0.00  0.00            
ATOM     69  N   LEU X   6      -3.504  10.293  10.010  0.00  0.00            
ATOM     70  H   LEU X   6      -3.190  11.216   9.745  0.00  0.00            
ATOM     71  CA  LEU X   6      -2.904   9.147   9.340  0.00  0.00            
ATOM     72  HA  LEU X   6      -3.423   8.231   9.626  0.00  0.00            
ATOM     73  CB  LEU X   6      -3.208   9.283   7.819  0.00  0.00            
ATOM     74  HB2 LEU X   6      -4.277   9.074   7.741  0.00  0.00            
ATOM     75  HB3 LEU X   6      -3.024  10.308   7.489  0.00  0.00            
ATOM     76  CG  LEU X   6      -2.642   8.149   6.898  0.00  0.00            
ATOM     77  HG  LEU X   6      -1.565   8.078   7.055  0.00  0.00            
ATOM     78  CD1 LEU X   6      -3.067   6.665   7.091  0.00  0.00            
ATOM     79 HD11 LEU X   6      -2.898   6.284   8.101  0.00  0.00            
ATOM     80 HD12 LEU X   6      -4.072   6.378   6.773  0.00  0.00            
ATOM     81 HD13 LEU X   6      -2.387   6.089   6.459  0.00  0.00            
ATOM     82  CD2 LEU X   6      -2.850   8.560   5.478  0.00  0.00            
ATOM     83 HD21 LEU X   6      -2.218   7.935   4.844  0.00  0.00            
ATOM     84 HD22 LEU X   6      -3.863   8.468   5.079  0.00  0.00            
ATOM     85 HD23 LEU X   6      -2.417   9.557   5.388  0.00  0.00            
ATOM     86  C   LEU X   6      -1.437   9.080   9.470  0.00  0.00            
ATOM     87  O   LEU X   6      -0.758  10.055   9.394  0.00  0.00            
ATOM     88  N   LYS X   7      -0.972   7.866   9.697  0.00  0.00            
ATOM     89  H   LYS X   7      -1.545   7.076   9.958  0.00  0.00            
ATOM     90  CA  LYS X   7       0.460   7.637   9.753  0.00  0.00            
ATOM     91  HA  LYS X   7       0.943   8.382   9.122  0.00  0.00            
ATOM     92  CB  LYS X   7       0.893   7.661  11.187  0.00  0.00            
ATOM     93  HB2 LYS X   7       0.303   6.820  11.558  0.00  0.00            
ATOM     94  HB3 LYS X   7       1.976   7.526  11.192  0.00  0.00            
ATOM     95  CG  LYS X   7       0.652   9.002  11.952  0.00  0.00            
ATOM     96  HG2 LYS X   7       1.115   9.844  11.433  0.00  0.00            
ATOM     97  HG3 LYS X   7      -0.380   9.333  12.087  0.00  0.00            
ATOM     98  CD  LYS X   7       1.325   8.845  13.326  0.00  0.00            
ATOM     99  HD2 LYS X   7       0.976   7.925  13.800  0.00  0.00            
ATOM    100  HD3 LYS X   7       2.416   8.827  13.382  0.00  0.00            
ATOM    101  CE  LYS X   7       0.949  10.016  14.239  0.00  0.00            
ATOM    102  HE2 LYS X   7       1.212  10.898  13.655  0.00  0.00            
ATOM    103  HE3 LYS X   7      -0.139  10.045  14.299  0.00  0.00            
ATOM    104  NZ  LYS X   7       1.565  10.002  15.593  0.00  0.00            
ATOM    105  HZ1 LYS X   7       1.287  10.790  16.162  0.00  0.00            
ATOM    106  HZ2 LYS X   7       1.212   9.214  16.117  0.00  0.00            
ATOM    107  HZ3 LYS X   7       2.562   9.854  15.533  0.00  0.00            
ATOM    108  C   LYS X   7       0.697   6.225   9.057  0.00  0.00            
ATOM    109  O   LYS X   7      -0.220   5.425   9.038  0.00  0.00            
ATOM    110  N   VAL X   8       1.928   5.951   8.661  0.00  0.00            
ATOM    111  H   VAL X   8       2.671   6.500   9.069  0.00  0.00            
ATOM    112  CA  VAL X   8       2.324   4.838   7.761  0.00  0.00            
ATOM    113  HA  VAL X   8       1.478   4.155   7.682  0.00  0.00            
ATOM    114  CB  VAL X   8       2.676   5.371   6.318  0.00  0.00            
ATOM    115  HB  VAL X   8       1.784   5.930   6.025  0.00  0.00            
ATOM    116  CG1 VAL X   8       3.876   6.249   6.005  0.00  0.00            
ATOM    117 HG11 VAL X   8       4.799   5.719   6.248  0.00  0.00            
ATOM    118 HG12 VAL X   8       3.917   6.629   4.981  0.00  0.00            
ATOM    119 HG13 VAL X   8       3.904   7.195   6.551  0.00  0.00            
ATOM    120  CG2 VAL X   8       2.606   4.191   5.343  0.00  0.00            
ATOM    121 HG21 VAL X   8       1.661   3.655   5.452  0.00  0.00            
ATOM    122 HG22 VAL X   8       2.846   4.521   4.330  0.00  0.00            
ATOM    123 HG23 VAL X   8       3.336   3.413   5.575  0.00  0.00            
ATOM    124  C   VAL X   8       3.588   4.215   8.234  0.00  0.00            
ATOM    125  O   VAL X   8       4.492   4.844   8.613  0.00  0.00            
ATOM    126  N   ILE X   9       3.594   2.873   8.245  0.00  0.00            
ATOM    127  H   ILE X   9       2.809   2.329   7.919  0.00  0.00            
ATOM    128  CA  ILE X   9       4.706   2.088   8.695  0.00  0.00            
ATOM    129  HA  ILE X   9       5.519   2.781   8.910  0.00  0.00            
ATOM    130  CB  ILE X   9       4.462   1.442  10.106  0.00  0.00            
ATOM    131  HB  ILE X   9       3.702   0.664   9.999  0.00  0.00            
ATOM    132  CG2 ILE X   9       5.816   0.950  10.752  0.00  0.00            
ATOM    133 HG21 ILE X   9       5.673   0.498  11.736  0.00  0.00            
ATOM    134 HG22 ILE X   9       6.290   0.229  10.082  0.00  0.00            
ATOM    135 HG23 ILE X   9       6.411   1.864  10.815  0.00  0.00            
ATOM    136  CG1 ILE X   9       3.802   2.492  11.011  0.00  0.00            
ATOM    137 HG12 ILE X   9       4.573   3.254  11.133  0.00  0.00            
ATOM    138 HG13 ILE X   9       2.976   3.027  10.537  0.00  0.00            
ATOM    139  CD1 ILE X   9       3.437   1.822  12.346  0.00  0.00            
ATOM    140 HD11 ILE X   9       2.911   0.913  12.048  0.00  0.00            
ATOM    141 HD12 ILE X   9       4.363   1.604  12.882  0.00  0.00            
ATOM    142 HD13 ILE X   9       2.604   2.385  12.772  0.00  0.00            
ATOM    143  C   ILE X   9       5.357   1.105   7.814  0.00  0.00            
ATOM    144  O   ILE X   9       4.662   0.223   7.357  0.00  0.00            
ATOM    145  N   GLY X  10       6.659   1.346   7.412  0.00  0.00            
ATOM    146  H   GLY X  10       7.120   2.204   7.680  0.00  0.00            
ATOM    147  CA  GLY X  10       7.292   0.400   6.615  0.00  0.00            
ATOM    148  HA2 GLY X  10       6.683  -0.031   5.821  0.00  0.00            
ATOM    149  HA3 GLY X  10       8.055   0.933   6.047  0.00  0.00            
ATOM    150  C   GLY X  10       8.094  -0.559   7.466  0.00  0.00            
ATOM    151  O   GLY X  10       9.231  -0.238   7.832  0.00  0.00            
ATOM    152  N   VAL X  11       7.572  -1.771   7.765  0.00  0.00            
ATOM    153  H   VAL X  11       6.668  -2.037   7.401  0.00  0.00            
ATOM    154  CA  VAL X  11       8.164  -2.810   8.601  0.00  0.00            
ATOM    155  HA  VAL X  11       8.932  -2.311   9.190  0.00  0.00            
ATOM    156  CB  VAL X  11       7.130  -3.529   9.520  0.00  0.00            
ATOM    157  HB  VAL X  11       6.355  -3.999   8.910  0.00  0.00            
ATOM    158  CG1 VAL X  11       7.938  -4.555  10.379  0.00  0.00            
ATOM    159 HG11 VAL X  11       8.393  -5.325   9.752  0.00  0.00            
ATOM    160 HG12 VAL X  11       8.750  -4.091  10.943  0.00  0.00            
ATOM    161 HG13 VAL X  11       7.315  -5.042  11.132  0.00  0.00            
ATOM    162  CG2 VAL X  11       6.267  -2.578  10.382  0.00  0.00            
ATOM    163 HG21 VAL X  11       5.728  -1.938   9.680  0.00  0.00            
ATOM    164 HG22 VAL X  11       5.567  -3.147  10.997  0.00  0.00            
ATOM    165 HG23 VAL X  11       6.878  -1.999  11.078  0.00  0.00            
ATOM    166  C   VAL X  11       8.831  -3.876   7.641  0.00  0.00            
ATOM    167  O   VAL X  11       8.205  -4.509   6.793  0.00  0.00            
ATOM    168  N   GLY X  12      10.142  -3.917   7.816  0.00  0.00            
ATOM    169  H   GLY X  12      10.535  -3.381   8.577  0.00  0.00            
ATOM    170  CA  GLY X  12      11.035  -4.771   7.043  0.00  0.00            
ATOM    171  HA2 GLY X  12      11.824  -5.075   7.731  0.00  0.00            
ATOM    172  HA3 GLY X  12      10.531  -5.728   6.908  0.00  0.00            
ATOM    173  C   GLY X  12      11.504  -4.106   5.685  0.00  0.00            
ATOM    174  O   GLY X  12      10.882  -3.169   5.219  0.00  0.00            
ATOM    175  N   GLY X  13      12.663  -4.593   5.091  0.00  0.00            
ATOM    176  H   GLY X  13      13.233  -5.225   5.635  0.00  0.00            
ATOM    177  CA  GLY X  13      13.354  -3.939   3.953  0.00  0.00            
ATOM    178  HA2 GLY X  13      14.278  -3.393   4.142  0.00  0.00            
ATOM    179  HA3 GLY X  13      13.701  -4.797   3.377  0.00  0.00            
ATOM    180  C   GLY X  13      12.529  -3.430   2.824  0.00  0.00            
ATOM    181  O   GLY X  13      12.529  -2.251   2.447  0.00  0.00            
ATOM    182  N   GLY X  14      11.687  -4.304   2.270  0.00  0.00            
ATOM    183  H   GLY X  14      11.778  -5.230   2.665  0.00  0.00            
ATOM    184  CA  GLY X  14      10.938  -4.022   1.035  0.00  0.00            
ATOM    185  HA2 GLY X  14      11.604  -3.785   0.206  0.00  0.00            
ATOM    186  HA3 GLY X  14      10.359  -4.935   0.892  0.00  0.00            
ATOM    187  C   GLY X  14       9.901  -2.863   1.256  0.00  0.00            
ATOM    188  O   GLY X  14       9.599  -2.108   0.308  0.00  0.00            
ATOM    189  N   GLY X  15       9.329  -2.736   2.477  0.00  0.00            
ATOM    190  H   GLY X  15       9.581  -3.426   3.170  0.00  0.00            
ATOM    191  CA  GLY X  15       8.394  -1.675   2.872  0.00  0.00            
ATOM    192  HA2 GLY X  15       7.911  -1.449   1.922  0.00  0.00            
ATOM    193  HA3 GLY X  15       7.649  -1.981   3.607  0.00  0.00            
ATOM    194  C   GLY X  15       9.081  -0.405   3.490  0.00  0.00            
ATOM    195  O   GLY X  15       8.565   0.669   3.214  0.00  0.00            
ATOM    196  N   ASN X  16      10.164  -0.573   4.262  0.00  0.00            
ATOM    197  H   ASN X  16      10.309  -1.468   4.706  0.00  0.00            
ATOM    198  CA  ASN X  16      11.081   0.510   4.712  0.00  0.00            
ATOM    199  HA  ASN X  16      10.511   1.175   5.359  0.00  0.00            
ATOM    200  CB  ASN X  16      12.219  -0.109   5.486  0.00  0.00            
ATOM    201  HB2 ASN X  16      11.801  -0.359   6.463  0.00  0.00            
ATOM    202  HB3 ASN X  16      12.785  -0.910   5.007  0.00  0.00            
ATOM    203  CG  ASN X  16      13.314   0.875   5.779  0.00  0.00            
ATOM    204  OD1 ASN X  16      13.335   2.050   5.556  0.00  0.00            
ATOM    205  ND2 ASN X  16      14.440   0.380   6.302  0.00  0.00            
ATOM    206 HD21 ASN X  16      15.268   0.921   6.507  0.00  0.00            
ATOM    207 HD22 ASN X  16      14.467  -0.626   6.382  0.00  0.00            
ATOM    208  C   ASN X  16      11.494   1.260   3.342  0.00  0.00            
ATOM    209  O   ASN X  16      11.396   2.438   3.235  0.00  0.00            
ATOM    210  N   ASN X  17      11.700   0.515   2.283  0.00  0.00            
ATOM    211  H   ASN X  17      11.661  -0.484   2.423  0.00  0.00            
ATOM    212  CA  ASN X  17      11.956   1.109   0.935  0.00  0.00            
ATOM    213  HA  ASN X  17      12.652   1.937   1.069  0.00  0.00            
ATOM    214  CB  ASN X  17      12.671   0.061   0.002  0.00  0.00            
ATOM    215  HB2 ASN X  17      13.450  -0.383   0.626  0.00  0.00            
ATOM    216  HB3 ASN X  17      12.062  -0.803  -0.270  0.00  0.00            
ATOM    217  CG  ASN X  17      13.360   0.655  -1.257  0.00  0.00            
ATOM    218  OD1 ASN X  17      13.760   1.821  -1.280  0.00  0.00            
ATOM    219  ND2 ASN X  17      13.704  -0.131  -2.242  0.00  0.00            
ATOM    220 HD21 ASN X  17      14.119   0.271  -3.071  0.00  0.00            
ATOM    221 HD22 ASN X  17      13.499  -1.119  -2.211  0.00  0.00            
ATOM    222  C   ASN X  17      10.724   1.753   0.241  0.00  0.00            
ATOM    223  O   ASN X  17      10.935   2.692  -0.522  0.00  0.00            
ATOM    224  N   ALA X  18       9.490   1.367   0.543  0.00  0.00            
ATOM    225  H   ALA X  18       9.264   0.687   1.256  0.00  0.00            
ATOM    226  CA  ALA X  18       8.272   2.013  -0.004  0.00  0.00            
ATOM    227  HA  ALA X  18       8.408   2.250  -1.060  0.00  0.00            
ATOM    228  CB  ALA X  18       7.099   1.001   0.107  0.00  0.00            
ATOM    229  HB1 ALA X  18       7.111   0.258  -0.694  0.00  0.00            
ATOM    230  HB2 ALA X  18       7.133   0.492   1.073  0.00  0.00            
ATOM    231  HB3 ALA X  18       6.132   1.497  -0.003  0.00  0.00            
ATOM    232  C   ALA X  18       8.059   3.329   0.742  0.00  0.00            
ATOM    233  O   ALA X  18       8.011   4.314   0.067  0.00  0.00            
ATOM    234  N   VAL X  19       8.190   3.384   2.063  0.00  0.00            
ATOM    235  H   VAL X  19       8.194   2.531   2.604  0.00  0.00            
ATOM    236  CA  VAL X  19       8.089   4.603   2.855  0.00  0.00            
ATOM    237  HA  VAL X  19       7.109   5.045   2.681  0.00  0.00            
ATOM    238  CB  VAL X  19       8.161   4.291   4.376  0.00  0.00            
ATOM    239  HB  VAL X  19       9.144   3.815   4.382  0.00  0.00            
ATOM    240  CG1 VAL X  19       8.339   5.524   5.188  0.00  0.00            
ATOM    241 HG11 VAL X  19       7.563   6.238   4.905  0.00  0.00            
ATOM    242 HG12 VAL X  19       8.329   5.313   6.259  0.00  0.00            
ATOM    243 HG13 VAL X  19       9.330   5.957   5.042  0.00  0.00            
ATOM    244  CG2 VAL X  19       6.995   3.449   4.932  0.00  0.00            
ATOM    245 HG21 VAL X  19       6.081   4.044   4.871  0.00  0.00            
ATOM    246 HG22 VAL X  19       6.847   2.609   4.250  0.00  0.00            
ATOM    247 HG23 VAL X  19       7.226   3.177   5.964  0.00  0.00            
ATOM    248  C   VAL X  19       9.189   5.609   2.381  0.00  0.00            
ATOM    249  O   VAL X  19       8.978   6.756   2.415  0.00  0.00            
ATOM    250  N   ASN X  20      10.378   5.234   1.983  0.00  0.00            
ATOM    251  H   ASN X  20      10.640   4.269   2.118  0.00  0.00            
ATOM    252  CA  ASN X  20      11.463   6.188   1.631  0.00  0.00            
ATOM    253  HA  ASN X  20      11.514   7.005   2.351  0.00  0.00            
ATOM    254  CB  ASN X  20      12.783   5.442   1.600  0.00  0.00            
ATOM    255  HB2 ASN X  20      12.767   4.624   2.322  0.00  0.00            
ATOM    256  HB3 ASN X  20      12.962   5.046   0.598  0.00  0.00            
ATOM    257  CG  ASN X  20      13.942   6.255   1.787  0.00  0.00            
ATOM    258  OD1 ASN X  20      14.014   7.026   2.680  0.00  0.00            
ATOM    259  ND2 ASN X  20      15.003   6.105   1.024  0.00  0.00            
ATOM    260 HD21 ASN X  20      15.816   6.676   1.202  0.00  0.00            
ATOM    261 HD22 ASN X  20      14.956   5.324   0.384  0.00  0.00            
ATOM    262  C   ASN X  20      11.228   6.814   0.245  0.00  0.00            
ATOM    263  O   ASN X  20      11.876   7.819  -0.038  0.00  0.00            
ATOM    264  N   ARG X  21      10.301   6.260  -0.567  0.00  0.00            
ATOM    265  H   ARG X  21      10.006   5.327  -0.320  0.00  0.00            
ATOM    266  CA  ARG X  21       9.686   6.859  -1.781  0.00  0.00            
ATOM    267  HA  ARG X  21      10.388   7.615  -2.131  0.00  0.00            
ATOM    268  CB  ARG X  21       9.585   5.793  -2.895  0.00  0.00            
ATOM    269  HB2 ARG X  21       9.016   4.947  -2.503  0.00  0.00            
ATOM    270  HB3 ARG X  21       9.074   6.214  -3.763  0.00  0.00            
ATOM    271  CG  ARG X  21      10.962   5.323  -3.488  0.00  0.00            
ATOM    272  HG2 ARG X  21      11.496   6.193  -3.880  0.00  0.00            
ATOM    273  HG3 ARG X  21      11.647   4.784  -2.831  0.00  0.00            
ATOM    274  CD  ARG X  21      10.756   4.392  -4.766  0.00  0.00            
ATOM    275  HD2 ARG X  21      10.232   5.009  -5.497  0.00  0.00            
ATOM    276  HD3 ARG X  21      11.674   3.980  -5.183  0.00  0.00            
ATOM    277  NE  ARG X  21       9.881   3.239  -4.497  0.00  0.00            
ATOM    278  HE  ARG X  21       9.012   3.243  -5.011  0.00  0.00            
ATOM    279  CZ  ARG X  21      10.158   2.136  -3.819  0.00  0.00            
ATOM    280  NH1 ARG X  21      11.380   1.749  -3.565  0.00  0.00            
ATOM    281 HH11 ARG X  21      12.151   2.280  -3.943  0.00  0.00            
ATOM    282 HH12 ARG X  21      11.506   0.891  -3.046  0.00  0.00            
ATOM    283  NH2 ARG X  21       9.279   1.263  -3.597  0.00  0.00            
ATOM    284 HH21 ARG X  21       8.328   1.527  -3.809  0.00  0.00            
ATOM    285 HH22 ARG X  21       9.585   0.355  -3.275  0.00  0.00            
ATOM    286  C   ARG X  21       8.383   7.530  -1.403  0.00  0.00            
ATOM    287  O   ARG X  21       8.198   8.607  -1.931  0.00  0.00            
ATOM    288  N   MET X  22       7.539   7.080  -0.524  0.00  0.00            
ATOM    289  H   MET X  22       7.817   6.178  -0.167  0.00  0.00            
ATOM    290  CA  MET X  22       6.338   7.814   0.056  0.00  0.00            
ATOM    291  HA  MET X  22       5.682   8.036  -0.785  0.00  0.00            
ATOM    292  CB  MET X  22       5.585   7.004   1.119  0.00  0.00            
ATOM    293  HB2 MET X  22       6.378   6.657   1.784  0.00  0.00            
ATOM    294  HB3 MET X  22       4.967   7.669   1.727  0.00  0.00            
ATOM    295  CG  MET X  22       4.715   5.922   0.583  0.00  0.00            
ATOM    296  HG2 MET X  22       3.801   6.319   0.140  0.00  0.00            
ATOM    297  HG3 MET X  22       5.220   5.270  -0.129  0.00  0.00            
ATOM    298  SD  MET X  22       4.140   4.833   1.922  0.00  0.00            
ATOM    299  CE  MET X  22       3.123   3.597   0.915  0.00  0.00            
ATOM    300  HE1 MET X  22       3.950   3.039   0.475  0.00  0.00            
ATOM    301  HE2 MET X  22       2.748   2.979   1.730  0.00  0.00            
ATOM    302  HE3 MET X  22       2.365   4.039   0.268  0.00  0.00            
ATOM    303  C   MET X  22       6.634   9.256   0.591  0.00  0.00            
ATOM    304  O   MET X  22       5.939  10.235   0.339  0.00  0.00            
ATOM    305  N   ILE X  23       7.685   9.378   1.400  0.00  0.00            
ATOM    306  H   ILE X  23       8.198   8.541   1.635  0.00  0.00            
ATOM    307  CA  ILE X  23       8.066  10.580   2.123  0.00  0.00            
ATOM    308  HA  ILE X  23       7.201  11.030   2.610  0.00  0.00            
ATOM    309  CB  ILE X  23       8.931  10.157   3.312  0.00  0.00            
ATOM    310  HB  ILE X  23       8.394   9.391   3.875  0.00  0.00            
ATOM    311  CG2 ILE X  23      10.295   9.745   2.747  0.00  0.00            
ATOM    312 HG21 ILE X  23      11.038  10.517   2.537  0.00  0.00            
ATOM    313 HG22 ILE X  23      10.843   9.096   3.433  0.00  0.00            
ATOM    314 HG23 ILE X  23      10.294   9.058   1.898  0.00  0.00            
ATOM    315  CG1 ILE X  23       9.136  11.401   4.176  0.00  0.00            
ATOM    316 HG12 ILE X  23       9.548  12.243   3.616  0.00  0.00            
ATOM    317 HG13 ILE X  23       8.189  11.728   4.609  0.00  0.00            
ATOM    318  CD1 ILE X  23      10.044  11.130   5.314  0.00  0.00            
ATOM    319 HD11 ILE X  23      10.912  10.649   4.859  0.00  0.00            
ATOM    320 HD12 ILE X  23      10.405  12.079   5.717  0.00  0.00            
ATOM    321 HD13 ILE X  23       9.515  10.517   6.046  0.00  0.00            
ATOM    322  C   ILE X  23       8.677  11.588   1.215  0.00  0.00            
ATOM    323  O   ILE X  23       8.520  12.767   1.290  0.00  0.00            
ATOM    324  N   ASP X  24       9.424  11.130   0.217  0.00  0.00            
ATOM    325  H   ASP X  24       9.639  10.144   0.257  0.00  0.00            
ATOM    326  CA  ASP X  24       9.946  11.890  -0.864  0.00  0.00            
ATOM    327  HA  ASP X  24      10.480  12.717  -0.398  0.00  0.00            
ATOM    328  CB  ASP X  24      10.990  10.950  -1.447  0.00  0.00            
ATOM    329  HB2 ASP X  24      11.571  10.403  -0.702  0.00  0.00            
ATOM    330  HB3 ASP X  24      10.406  10.301  -2.103  0.00  0.00            
ATOM    331  CG  ASP X  24      11.904  11.808  -2.283  0.00  0.00            
ATOM    332  OD1 ASP X  24      11.904  11.768  -3.549  0.00  0.00            
ATOM    333  OD2 ASP X  24      12.712  12.539  -1.629  0.00  0.00            
ATOM    334  C   ASP X  24       8.959  12.425  -1.937  0.00  0.00            
ATOM    335  O   ASP X  24       9.228  13.357  -2.611  0.00  0.00            
ATOM    336  N   HIS X  25       7.751  11.841  -1.985  0.00  0.00            
ATOM    337  H   HIS X  25       7.615  10.965  -1.499  0.00  0.00            
ATOM    338  CA  HIS X  25       6.529  12.402  -2.533  0.00  0.00            
ATOM    339  HA  HIS X  25       6.777  12.931  -3.454  0.00  0.00            
ATOM    340  CB  HIS X  25       5.601  11.252  -2.824  0.00  0.00            
ATOM    341  HB2 HIS X  25       6.177  10.439  -3.271  0.00  0.00            
ATOM    342  HB3 HIS X  25       5.100  10.919  -1.913  0.00  0.00            
ATOM    343  CG  HIS X  25       4.572  11.576  -3.830  0.00  0.00            
ATOM    344  ND1 HIS X  25       4.760  11.591  -5.271  0.00  0.00            
ATOM    345  CE1 HIS X  25       3.658  12.096  -5.813  0.00  0.00            
ATOM    346  HE1 HIS X  25       3.506  12.291  -6.864  0.00  0.00            
ATOM    347  NE2 HIS X  25       2.844  12.630  -4.765  0.00  0.00            
ATOM    348  HE2 HIS X  25       2.129  13.337  -4.854  0.00  0.00            
ATOM    349  CD2 HIS X  25       3.405  12.211  -3.527  0.00  0.00            
ATOM    350  HD2 HIS X  25       3.121  12.590  -2.556  0.00  0.00            
ATOM    351  C   HIS X  25       5.946  13.424  -1.543  0.00  0.00            
ATOM    352  O   HIS X  25       5.625  14.554  -1.896  0.00  0.00            
ATOM    353  N   GLY X  26       5.821  13.073  -0.290  0.00  0.00            
ATOM    354  H   GLY X  26       6.025  12.119  -0.030  0.00  0.00            
ATOM    355  CA  GLY X  26       5.132  13.926   0.692  0.00  0.00            
ATOM    356  HA2 GLY X  26       5.450  13.679   1.705  0.00  0.00            
ATOM    357  HA3 GLY X  26       5.421  14.963   0.522  0.00  0.00            
ATOM    358  C   GLY X  26       3.612  13.957   0.741  0.00  0.00            
ATOM    359  O   GLY X  26       2.929  13.870  -0.211  0.00  0.00            
ATOM    360  N   MET X  27       3.065  14.022   1.964  0.00  0.00            
ATOM    361  H   MET X  27       3.748  13.981   2.707  0.00  0.00            
ATOM    362  CA  MET X  27       1.661  13.819   2.346  0.00  0.00            
ATOM    363  HA  MET X  27       1.055  14.107   1.487  0.00  0.00            
ATOM    364  CB  MET X  27       1.395  12.336   2.707  0.00  0.00            
ATOM    365  HB2 MET X  27       1.962  11.981   3.571  0.00  0.00            
ATOM    366  HB3 MET X  27       0.355  12.195   3.008  0.00  0.00            
ATOM    367  CG  MET X  27       1.635  11.445   1.481  0.00  0.00            
ATOM    368  HG2 MET X  27       0.986  11.674   0.636  0.00  0.00            
ATOM    369  HG3 MET X  27       2.705  11.510   1.285  0.00  0.00            
ATOM    370  SD  MET X  27       1.282   9.698   1.653  0.00  0.00            
ATOM    371  CE  MET X  27       2.363   9.047   0.350  0.00  0.00            
ATOM    372  HE1 MET X  27       2.041   9.546  -0.564  0.00  0.00            
ATOM    373  HE2 MET X  27       3.364   9.417   0.569  0.00  0.00            
ATOM    374  HE3 MET X  27       2.362   7.969   0.192  0.00  0.00            
ATOM    375  C   MET X  27       1.315  14.725   3.544  0.00  0.00            
ATOM    376  O   MET X  27       2.033  14.669   4.520  0.00  0.00            
ATOM    377  N   ASN X  28       0.176  15.389   3.431  0.00  0.00            
ATOM    378  H   ASN X  28      -0.388  15.311   2.597  0.00  0.00            
ATOM    379  CA  ASN X  28      -0.483  16.133   4.499  0.00  0.00            
ATOM    380  HA  ASN X  28       0.060  17.069   4.623  0.00  0.00            
ATOM    381  CB  ASN X  28      -1.932  16.458   4.100  0.00  0.00            
ATOM    382  HB2 ASN X  28      -1.860  16.896   3.102  0.00  0.00            
ATOM    383  HB3 ASN X  28      -2.590  15.587   4.116  0.00  0.00            
ATOM    384  CG  ASN X  28      -2.652  17.405   4.927  0.00  0.00            
ATOM    385  OD1 ASN X  28      -2.334  17.831   5.991  0.00  0.00            
ATOM    386  ND2 ASN X  28      -3.799  17.913   4.602  0.00  0.00            
ATOM    387 HD21 ASN X  28      -4.206  18.597   5.224  0.00  0.00            
ATOM    388 HD22 ASN X  28      -4.280  17.655   3.751  0.00  0.00            
ATOM    389  C   ASN X  28      -0.509  15.392   5.874  0.00  0.00            
ATOM    390  O   ASN X  28      -1.227  14.445   6.093  0.00  0.00            
ATOM    391  N   ASN X  29       0.227  16.034   6.787  0.00  0.00            
ATOM    392  H   ASN X  29       0.785  16.801   6.438  0.00  0.00            
ATOM    393  CA  ASN X  29       0.276  15.677   8.221  0.00  0.00            
ATOM    394  HA  ASN X  29       1.119  16.217   8.653  0.00  0.00            
ATOM    395  CB  ASN X  29      -0.957  16.224   8.872  0.00  0.00            
ATOM    396  HB2 ASN X  29      -1.216  17.223   8.514  0.00  0.00            
ATOM    397  HB3 ASN X  29      -1.868  15.693   8.589  0.00  0.00            
ATOM    398  CG  ASN X  29      -0.900  16.285  10.361  0.00  0.00            
ATOM    399  OD1 ASN X  29       0.018  16.596  11.131  0.00  0.00            
ATOM    400  ND2 ASN X  29      -2.096  16.163  10.864  0.00  0.00            
ATOM    401 HD21 ASN X  29      -2.207  15.991  11.852  0.00  0.00            
ATOM    402 HD22 ASN X  29      -2.899  15.968  10.284  0.00  0.00            
ATOM    403  C   ASN X  29       0.556  14.201   8.584  0.00  0.00            
ATOM    404  O   ASN X  29       0.648  13.807   9.759  0.00  0.00            
ATOM    405  N   VAL X  30       0.930  13.433   7.589  0.00  0.00            
ATOM    406  H   VAL X  30       0.932  13.863   6.675  0.00  0.00            
ATOM    407  CA  VAL X  30       1.423  12.040   7.816  0.00  0.00            
ATOM    408  HA  VAL X  30       0.734  11.468   8.436  0.00  0.00            
ATOM    409  CB  VAL X  30       1.572  11.291   6.519  0.00  0.00            
ATOM    410  HB  VAL X  30       2.154  11.894   5.819  0.00  0.00            
ATOM    411  CG1 VAL X  30       2.102   9.863   6.770  0.00  0.00            
ATOM    412 HG11 VAL X  30       2.144   9.294   5.839  0.00  0.00            
ATOM    413 HG12 VAL X  30       3.146   9.841   7.088  0.00  0.00            
ATOM    414 HG13 VAL X  30       1.456   9.506   7.574  0.00  0.00            
ATOM    415  CG2 VAL X  30       0.162  11.153   5.942  0.00  0.00            
ATOM    416 HG21 VAL X  30      -0.603  10.723   6.592  0.00  0.00            
ATOM    417 HG22 VAL X  30      -0.141  12.145   5.602  0.00  0.00            
ATOM    418 HG23 VAL X  30       0.266  10.471   5.095  0.00  0.00            
ATOM    419  C   VAL X  30       2.737  11.994   8.598  0.00  0.00            
ATOM    420  O   VAL X  30       3.642  12.749   8.222  0.00  0.00            
ATOM    421  N   GLU X  31       2.917  11.196   9.641  0.00  0.00            
ATOM    422  H   GLU X  31       2.146  10.639   9.982  0.00  0.00            
ATOM    423  CA  GLU X  31       4.213  10.927  10.129  0.00  0.00            
ATOM    424  HA  GLU X  31       4.990  11.543   9.678  0.00  0.00            
ATOM    425  CB  GLU X  31       4.400  11.159  11.725  0.00  0.00            
ATOM    426  HB2 GLU X  31       4.185  12.191  12.014  0.00  0.00            
ATOM    427  HB3 GLU X  31       3.837  10.443  12.326  0.00  0.00            
ATOM    428  CG  GLU X  31       5.835  10.884  12.199  0.00  0.00            
ATOM    429  HG2 GLU X  31       5.916  10.622  13.255  0.00  0.00            
ATOM    430  HG3 GLU X  31       6.352  10.070  11.686  0.00  0.00            
ATOM    431  CD  GLU X  31       6.667  12.152  11.997  0.00  0.00            
ATOM    432  OE1 GLU X  31       6.802  13.022  12.876  0.00  0.00            
ATOM    433  OE2 GLU X  31       7.136  12.384  10.863  0.00  0.00            
ATOM    434  C   GLU X  31       4.669   9.518   9.723  0.00  0.00            
ATOM    435  O   GLU X  31       3.945   8.558   9.772  0.00  0.00            
ATOM    436  N   PHE X  32       5.907   9.427   9.258  0.00  0.00            
ATOM    437  H   PHE X  32       6.517  10.221   9.393  0.00  0.00            
ATOM    438  CA  PHE X  32       6.420   8.379   8.480  0.00  0.00            
ATOM    439  HA  PHE X  32       5.537   7.785   8.247  0.00  0.00            
ATOM    440  CB  PHE X  32       7.106   8.844   7.225  0.00  0.00            
ATOM    441  HB2 PHE X  32       7.980   9.453   7.465  0.00  0.00            
ATOM    442  HB3 PHE X  32       7.578   7.936   6.843  0.00  0.00            
ATOM    443  CG  PHE X  32       6.203   9.561   6.168  0.00  0.00            
ATOM    444  CD1 PHE X  32       5.734   8.894   4.988  0.00  0.00            
ATOM    445  HD1 PHE X  32       5.841   7.814   4.912  0.00  0.00            
ATOM    446  CE1 PHE X  32       5.103   9.623   3.997  0.00  0.00            
ATOM    447  HE1 PHE X  32       4.686   9.134   3.121  0.00  0.00            
ATOM    448  CZ  PHE X  32       4.774  10.980   4.169  0.00  0.00            
ATOM    449  HZ  PHE X  32       4.154  11.486   3.434  0.00  0.00            
ATOM    450  CE2 PHE X  32       5.238  11.618   5.318  0.00  0.00            
ATOM    451  HE2 PHE X  32       4.977  12.670   5.402  0.00  0.00            
ATOM    452  CD2 PHE X  32       5.918  10.917   6.326  0.00  0.00            
ATOM    453  HD2 PHE X  32       6.350  11.424   7.186  0.00  0.00            
ATOM    454  C   PHE X  32       7.316   7.622   9.479  0.00  0.00            
ATOM    455  O   PHE X  32       8.244   8.188  10.099  0.00  0.00            
ATOM    456  N   ILE X  33       7.163   6.241   9.562  0.00  0.00            
ATOM    457  H   ILE X  33       6.310   5.795   9.258  0.00  0.00            
ATOM    458  CA  ILE X  33       7.941   5.363  10.504  0.00  0.00            
ATOM    459  HA  ILE X  33       8.789   6.008  10.732  0.00  0.00            
ATOM    460  CB  ILE X  33       7.158   5.127  11.855  0.00  0.00            
ATOM    461  HB  ILE X  33       6.215   4.619  11.646  0.00  0.00            
ATOM    462  CG2 ILE X  33       7.972   4.065  12.667  0.00  0.00            
ATOM    463 HG21 ILE X  33       7.354   3.842  13.539  0.00  0.00            
ATOM    464 HG22 ILE X  33       8.123   3.182  12.043  0.00  0.00            
ATOM    465 HG23 ILE X  33       8.953   4.444  12.959  0.00  0.00            
ATOM    466  CG1 ILE X  33       6.725   6.376  12.707  0.00  0.00            
ATOM    467 HG12 ILE X  33       6.818   6.173  13.777  0.00  0.00            
ATOM    468 HG13 ILE X  33       7.411   7.188  12.456  0.00  0.00            
ATOM    469  CD1 ILE X  33       5.251   6.769  12.458  0.00  0.00            
ATOM    470 HD11 ILE X  33       5.127   6.895  11.381  0.00  0.00            
ATOM    471 HD12 ILE X  33       4.696   5.926  12.874  0.00  0.00            
ATOM    472 HD13 ILE X  33       4.889   7.656  12.983  0.00  0.00            
ATOM    473  C   ILE X  33       8.429   4.171   9.708  0.00  0.00            
ATOM    474  O   ILE X  33       7.655   3.695   8.809  0.00  0.00            
ATOM    475  N   ALA X  34       9.721   3.809   9.815  0.00  0.00            
ATOM    476  H   ALA X  34      10.107   4.347  10.577  0.00  0.00            
ATOM    477  CA  ALA X  34      10.278   2.473   9.520  0.00  0.00            
ATOM    478  HA  ALA X  34       9.489   1.862   9.081  0.00  0.00            
ATOM    479  CB  ALA X  34      11.379   2.689   8.495  0.00  0.00            
ATOM    480  HB1 ALA X  34      11.654   1.718   8.079  0.00  0.00            
ATOM    481  HB2 ALA X  34      10.912   3.162   7.628  0.00  0.00            
ATOM    482  HB3 ALA X  34      12.201   3.159   9.037  0.00  0.00            
ATOM    483  C   ALA X  34      10.709   1.689  10.700  0.00  0.00            
ATOM    484  O   ALA X  34      11.115   2.307  11.635  0.00  0.00            
ATOM    485  N   ILE X  35      10.686   0.370  10.682  0.00  0.00            
ATOM    486  H   ILE X  35      10.411  -0.030   9.796  0.00  0.00            
ATOM    487  CA  ILE X  35      10.843  -0.520  11.786  0.00  0.00            
ATOM    488  HA  ILE X  35      11.439   0.010  12.529  0.00  0.00            
ATOM    489  CB  ILE X  35       9.495  -0.755  12.545  0.00  0.00            
ATOM    490  HB  ILE X  35       8.806  -1.105  11.774  0.00  0.00            
ATOM    491  CG2 ILE X  35       9.751  -1.824  13.633  0.00  0.00            
ATOM    492 HG21 ILE X  35       8.894  -1.933  14.300  0.00  0.00            
ATOM    493 HG22 ILE X  35       9.844  -2.810  13.172  0.00  0.00            
ATOM    494 HG23 ILE X  35      10.598  -1.557  14.268  0.00  0.00            
ATOM    495  CG1 ILE X  35       8.858   0.528  13.156  0.00  0.00            
ATOM    496 HG12 ILE X  35       9.562   1.080  13.783  0.00  0.00            
ATOM    497 HG13 ILE X  35       8.607   1.187  12.321  0.00  0.00            
ATOM    498  CD1 ILE X  35       7.660   0.321  14.051  0.00  0.00            
ATOM    499 HD11 ILE X  35       7.088   1.238  14.202  0.00  0.00            
ATOM    500 HD12 ILE X  35       7.008  -0.361  13.502  0.00  0.00            
ATOM    501 HD13 ILE X  35       7.984  -0.066  15.019  0.00  0.00            
ATOM    502  C   ILE X  35      11.465  -1.846  11.457  0.00  0.00            
ATOM    503  O   ILE X  35      10.842  -2.543  10.741  0.00  0.00            
ATOM    504  N   ASN X  36      12.679  -2.092  11.900  0.00  0.00            
ATOM    505  H   ASN X  36      13.113  -1.457  12.555  0.00  0.00            
ATOM    506  CA  ASN X  36      13.501  -3.204  11.390  0.00  0.00            
ATOM    507  HA  ASN X  36      12.785  -3.984  11.131  0.00  0.00            
ATOM    508  CB  ASN X  36      14.262  -2.852  10.096  0.00  0.00            
ATOM    509  HB2 ASN X  36      13.585  -2.454   9.338  0.00  0.00            
ATOM    510  HB3 ASN X  36      15.026  -2.130  10.392  0.00  0.00            
ATOM    511  CG  ASN X  36      14.958  -4.084   9.517  0.00  0.00            
ATOM    512  OD1 ASN X  36      14.424  -5.164   9.327  0.00  0.00            
ATOM    513  ND2 ASN X  36      16.273  -4.006   9.345  0.00  0.00            
ATOM    514 HD21 ASN X  36      16.645  -4.808   8.855  0.00  0.00            
ATOM    515 HD22 ASN X  36      16.886  -3.258   9.638  0.00  0.00            
ATOM    516  C   ASN X  36      14.457  -3.776  12.502  0.00  0.00            
ATOM    517  O   ASN X  36      15.039  -3.036  13.308  0.00  0.00            
ATOM    518  N   THR X  37      14.649  -5.048  12.497  0.00  0.00            
ATOM    519  H   THR X  37      14.090  -5.666  11.927  0.00  0.00            
ATOM    520  CA  THR X  37      15.512  -5.788  13.451  0.00  0.00            
ATOM    521  HA  THR X  37      15.297  -5.399  14.446  0.00  0.00            
ATOM    522  CB  THR X  37      15.288  -7.318  13.394  0.00  0.00            
ATOM    523  HB  THR X  37      16.150  -7.763  13.890  0.00  0.00            
ATOM    524  CG2 THR X  37      13.881  -7.769  13.976  0.00  0.00            
ATOM    525 HG21 THR X  37      13.098  -7.479  13.272  0.00  0.00            
ATOM    526 HG22 THR X  37      13.856  -8.843  14.173  0.00  0.00            
ATOM    527 HG23 THR X  37      13.779  -7.321  14.966  0.00  0.00            
ATOM    528  OG1 THR X  37      15.238  -7.721  12.052  0.00  0.00            
ATOM    529  HG1 THR X  37      16.043  -8.255  11.920  0.00  0.00            
ATOM    530  C   THR X  37      17.015  -5.507  13.374  0.00  0.00            
ATOM    531  O   THR X  37      17.769  -5.967  14.249  0.00  0.00            
ATOM    532  N   ASP X  38      17.468  -4.870  12.341  0.00  0.00            
ATOM    533  H   ASP X  38      16.718  -4.458  11.805  0.00  0.00            
ATOM    534  CA  ASP X  38      18.866  -4.578  12.110  0.00  0.00            
ATOM    535  HA  ASP X  38      19.559  -4.790  12.924  0.00  0.00            
ATOM    536  CB  ASP X  38      19.524  -5.526  11.098  0.00  0.00            
ATOM    537  HB2 ASP X  38      19.560  -6.533  11.518  0.00  0.00            
ATOM    538  HB3 ASP X  38      18.879  -5.712  10.238  0.00  0.00            
ATOM    539  CG  ASP X  38      20.864  -4.992  10.623  0.00  0.00            
ATOM    540  OD1 ASP X  38      21.860  -5.225  11.355  0.00  0.00            
ATOM    541  OD2 ASP X  38      20.975  -4.577   9.460  0.00  0.00            
ATOM    542  C   ASP X  38      19.031  -3.109  11.616  0.00  0.00            
ATOM    543  O   ASP X  38      18.381  -2.754  10.671  0.00  0.00            
ATOM    544  N   GLY X  39      20.049  -2.381  12.167  0.00  0.00            
ATOM    545  H   GLY X  39      20.567  -2.751  12.951  0.00  0.00            
ATOM    546  CA  GLY X  39      20.230  -0.954  11.843  0.00  0.00            
ATOM    547  HA2 GLY X  39      19.223  -0.570  11.675  0.00  0.00            
ATOM    548  HA3 GLY X  39      20.569  -0.441  12.744  0.00  0.00            
ATOM    549  C   GLY X  39      21.148  -0.683  10.630  0.00  0.00            
ATOM    550  O   GLY X  39      21.008   0.407  10.125  0.00  0.00            
ATOM    551  N   GLN X  40      21.990  -1.619  10.118  0.00  0.00            
ATOM    552  H   GLN X  40      22.182  -2.465  10.635  0.00  0.00            
ATOM    553  CA  GLN X  40      22.683  -1.472   8.745  0.00  0.00            
ATOM    554  HA  GLN X  40      23.271  -0.554   8.759  0.00  0.00            
ATOM    555  CB  GLN X  40      23.645  -2.586   8.559  0.00  0.00            
ATOM    556  HB2 GLN X  40      24.338  -2.501   9.397  0.00  0.00            
ATOM    557  HB3 GLN X  40      23.061  -3.505   8.652  0.00  0.00            
ATOM    558  CG  GLN X  40      24.533  -2.620   7.248  0.00  0.00            
ATOM    559  HG2 GLN X  40      23.990  -2.294   6.358  0.00  0.00            
ATOM    560  HG3 GLN X  40      25.254  -1.812   7.393  0.00  0.00            
ATOM    561  CD  GLN X  40      25.205  -3.919   7.046  0.00  0.00            
ATOM    562  OE1 GLN X  40      25.268  -4.747   7.956  0.00  0.00            
ATOM    563  NE2 GLN X  40      25.909  -4.146   5.929  0.00  0.00            
ATOM    564 HE21 GLN X  40      26.375  -5.040   5.880  0.00  0.00            
ATOM    565 HE22 GLN X  40      25.877  -3.411   5.237  0.00  0.00            
ATOM    566  C   GLN X  40      21.649  -1.430   7.581  0.00  0.00            
ATOM    567  O   GLN X  40      21.849  -0.668   6.685  0.00  0.00            
ATOM    568  N   ALA X  41      20.533  -2.199   7.740  0.00  0.00            
ATOM    569  H   ALA X  41      20.553  -2.964   8.400  0.00  0.00            
ATOM    570  CA  ALA X  41      19.425  -2.163   6.790  0.00  0.00            
ATOM    571  HA  ALA X  41      19.918  -1.955   5.840  0.00  0.00            
ATOM    572  CB  ALA X  41      18.805  -3.525   6.796  0.00  0.00            
ATOM    573  HB1 ALA X  41      18.223  -3.750   7.693  0.00  0.00            
ATOM    574  HB2 ALA X  41      18.202  -3.750   5.914  0.00  0.00            
ATOM    575  HB3 ALA X  41      19.565  -4.292   6.959  0.00  0.00            
ATOM    576  C   ALA X  41      18.341  -1.099   7.133  0.00  0.00            
ATOM    577  O   ALA X  41      17.311  -1.200   6.575  0.00  0.00            
ATOM    578  N   LEU X  42      18.579  -0.105   7.994  0.00  0.00            
ATOM    579  H   LEU X  42      19.441  -0.070   8.520  0.00  0.00            
ATOM    580  CA  LEU X  42      17.525   0.969   8.275  0.00  0.00            
ATOM    581  HA  LEU X  42      16.698   1.014   7.566  0.00  0.00            
ATOM    582  CB  LEU X  42      16.910   0.573   9.648  0.00  0.00            
ATOM    583  HB2 LEU X  42      16.640  -0.477   9.512  0.00  0.00            
ATOM    584  HB3 LEU X  42      17.740   0.679  10.351  0.00  0.00            
ATOM    585  CG  LEU X  42      15.768   1.380  10.270  0.00  0.00            
ATOM    586  HG  LEU X  42      16.108   2.413  10.368  0.00  0.00            
ATOM    587  CD1 LEU X  42      14.465   1.370   9.456  0.00  0.00            
ATOM    588 HD11 LEU X  42      13.759   2.062   9.919  0.00  0.00            
ATOM    589 HD12 LEU X  42      14.670   1.703   8.437  0.00  0.00            
ATOM    590 HD13 LEU X  42      13.957   0.404   9.459  0.00  0.00            
ATOM    591  CD2 LEU X  42      15.323   0.714  11.625  0.00  0.00            
ATOM    592 HD21 LEU X  42      14.556  -0.063  11.582  0.00  0.00            
ATOM    593 HD22 LEU X  42      16.196   0.237  12.073  0.00  0.00            
ATOM    594 HD23 LEU X  42      15.083   1.455  12.392  0.00  0.00            
ATOM    595  C   LEU X  42      18.078   2.376   8.493  0.00  0.00            
ATOM    596  O   LEU X  42      17.278   3.289   8.416  0.00  0.00            
ATOM    597  N   ASN X  43      19.369   2.554   8.856  0.00  0.00            
ATOM    598  H   ASN X  43      20.032   1.801   8.966  0.00  0.00            
ATOM    599  CA  ASN X  43      19.881   3.908   9.203  0.00  0.00            
ATOM    600  HA  ASN X  43      19.295   4.407   9.975  0.00  0.00            
ATOM    601  CB  ASN X  43      21.296   3.819   9.822  0.00  0.00            
ATOM    602  HB2 ASN X  43      21.450   2.963  10.483  0.00  0.00            
ATOM    603  HB3 ASN X  43      22.046   3.706   9.038  0.00  0.00            
ATOM    604  CG  ASN X  43      21.508   4.995  10.672  0.00  0.00            
ATOM    605  OD1 ASN X  43      20.926   5.205  11.709  0.00  0.00            
ATOM    606  ND2 ASN X  43      22.381   5.871  10.358  0.00  0.00            
ATOM    607 HD21 ASN X  43      22.639   6.484  11.118  0.00  0.00            
ATOM    608 HD22 ASN X  43      22.891   5.825   9.488  0.00  0.00            
ATOM    609  C   ASN X  43      19.846   4.931   8.006  0.00  0.00            
ATOM    610  O   ASN X  43      19.643   6.110   8.330  0.00  0.00            
ATOM    611  N   LEU X  44      19.875   4.492   6.741  0.00  0.00            
ATOM    612  H   LEU X  44      19.997   3.509   6.544  0.00  0.00            
ATOM    613  CA  LEU X  44      19.959   5.346   5.528  0.00  0.00            
ATOM    614  HA  LEU X  44      20.701   6.113   5.756  0.00  0.00            
ATOM    615  CB  LEU X  44      20.256   4.320   4.372  0.00  0.00            
ATOM    616  HB2 LEU X  44      20.499   4.946   3.510  0.00  0.00            
ATOM    617  HB3 LEU X  44      21.160   3.777   4.654  0.00  0.00            
ATOM    618  CG  LEU X  44      19.200   3.346   3.784  0.00  0.00            
ATOM    619  HG  LEU X  44      18.408   3.961   3.353  0.00  0.00            
ATOM    620  CD1 LEU X  44      19.858   2.522   2.664  0.00  0.00            
ATOM    621 HD11 LEU X  44      20.159   3.145   1.819  0.00  0.00            
ATOM    622 HD12 LEU X  44      20.755   2.022   3.031  0.00  0.00            
ATOM    623 HD13 LEU X  44      19.203   1.733   2.287  0.00  0.00            
ATOM    624  CD2 LEU X  44      18.506   2.404   4.831  0.00  0.00            
ATOM    625 HD21 LEU X  44      17.956   2.953   5.598  0.00  0.00            
ATOM    626 HD22 LEU X  44      17.727   1.894   4.263  0.00  0.00            
ATOM    627 HD23 LEU X  44      19.085   1.602   5.294  0.00  0.00            
ATOM    628  C   LEU X  44      18.652   6.103   5.224  0.00  0.00            
ATOM    629  O   LEU X  44      18.720   7.099   4.530  0.00  0.00            
ATOM    630  N   SER X  45      17.517   5.521   5.698  0.00  0.00            
ATOM    631  H   SER X  45      17.503   4.733   6.329  0.00  0.00            
ATOM    632  CA  SER X  45      16.147   6.017   5.336  0.00  0.00            
ATOM    633  HA  SER X  45      16.058   6.085   4.252  0.00  0.00            
ATOM    634  CB  SER X  45      15.136   5.001   5.925  0.00  0.00            
ATOM    635  HB2 SER X  45      15.253   4.879   7.001  0.00  0.00            
ATOM    636  HB3 SER X  45      14.140   5.415   5.769  0.00  0.00            
ATOM    637  OG  SER X  45      15.379   3.768   5.279  0.00  0.00            
ATOM    638  HG  SER X  45      14.619   3.179   5.439  0.00  0.00            
ATOM    639  C   SER X  45      15.886   7.368   5.934  0.00  0.00            
ATOM    640  O   SER X  45      16.205   7.638   7.063  0.00  0.00            
ATOM    641  N   LYS X  46      15.141   8.208   5.144  0.00  0.00            
ATOM    642  H   LYS X  46      14.760   7.763   4.320  0.00  0.00            
ATOM    643  CA  LYS X  46      14.780   9.612   5.455  0.00  0.00            
ATOM    644  HA  LYS X  46      15.691  10.202   5.550  0.00  0.00            
ATOM    645  CB  LYS X  46      14.024  10.183   4.224  0.00  0.00            
ATOM    646  HB2 LYS X  46      14.661  10.071   3.344  0.00  0.00            
ATOM    647  HB3 LYS X  46      13.075   9.689   4.001  0.00  0.00            
ATOM    648  CG  LYS X  46      13.494  11.667   4.313  0.00  0.00            
ATOM    649  HG2 LYS X  46      12.995  11.868   3.364  0.00  0.00            
ATOM    650  HG3 LYS X  46      12.772  11.871   5.107  0.00  0.00            
ATOM    651  CD  LYS X  46      14.698  12.679   4.581  0.00  0.00            
ATOM    652  HD2 LYS X  46      15.121  12.528   5.576  0.00  0.00            
ATOM    653  HD3 LYS X  46      15.496  12.475   3.864  0.00  0.00            
ATOM    654  CE  LYS X  46      14.242  14.151   4.374  0.00  0.00            
ATOM    655  HE2 LYS X  46      13.268  14.275   4.847  0.00  0.00            
ATOM    656  HE3 LYS X  46      14.949  14.848   4.825  0.00  0.00            
ATOM    657  NZ  LYS X  46      14.132  14.547   2.919  0.00  0.00            
ATOM    658  HZ1 LYS X  46      15.005  14.719   2.442  0.00  0.00            
ATOM    659  HZ2 LYS X  46      13.535  13.960   2.355  0.00  0.00            
ATOM    660  HZ3 LYS X  46      13.729  15.469   2.836  0.00  0.00            
ATOM    661  C   LYS X  46      13.926   9.774   6.675  0.00  0.00            
ATOM    662  O   LYS X  46      14.041  10.701   7.409  0.00  0.00            
ATOM    663  N   ALA X  47      13.030   8.838   6.956  0.00  0.00            
ATOM    664  H   ALA X  47      12.804   8.157   6.244  0.00  0.00            
ATOM    665  CA  ALA X  47      12.132   8.878   8.160  0.00  0.00            
ATOM    666  HA  ALA X  47      11.455   9.726   8.058  0.00  0.00            
ATOM    667  CB  ALA X  47      11.107   7.645   8.165  0.00  0.00            
ATOM    668  HB1 ALA X  47      10.327   7.839   7.427  0.00  0.00            
ATOM    669  HB2 ALA X  47      11.505   6.632   8.080  0.00  0.00            
ATOM    670  HB3 ALA X  47      10.546   7.796   9.091  0.00  0.00            
ATOM    671  C   ALA X  47      12.979   9.097   9.366  0.00  0.00            
ATOM    672  O   ALA X  47      13.976   8.396   9.504  0.00  0.00            
ATOM    673  N   GLU X  48      12.565   9.954  10.317  0.00  0.00            
ATOM    674  H   GLU X  48      11.685  10.423  10.156  0.00  0.00            
ATOM    675  CA  GLU X  48      13.372  10.240  11.543  0.00  0.00            
ATOM    676  HA  GLU X  48      14.418   9.944  11.462  0.00  0.00            
ATOM    677  CB  GLU X  48      13.601  11.761  11.547  0.00  0.00            
ATOM    678  HB2 GLU X  48      14.008  12.170  10.620  0.00  0.00            
ATOM    679  HB3 GLU X  48      12.637  12.248  11.709  0.00  0.00            
ATOM    680  CG  GLU X  48      14.442  12.251  12.752  0.00  0.00            
ATOM    681  HG2 GLU X  48      14.026  11.739  13.623  0.00  0.00            
ATOM    682  HG3 GLU X  48      15.491  12.025  12.555  0.00  0.00            
ATOM    683  CD  GLU X  48      14.520  13.752  12.947  0.00  0.00            
ATOM    684  OE1 GLU X  48      13.456  14.354  13.280  0.00  0.00            
ATOM    685  OE2 GLU X  48      15.629  14.377  12.876  0.00  0.00            
ATOM    686  C   GLU X  48      12.760   9.549  12.793  0.00  0.00            
ATOM    687  O   GLU X  48      13.539   8.869  13.493  0.00  0.00            
ATOM    688  N   SER X  49      11.430   9.376  12.816  0.00  0.00            
ATOM    689  H   SER X  49      10.985   9.755  11.993  0.00  0.00            
ATOM    690  CA  SER X  49      10.680   8.549  13.797  0.00  0.00            
ATOM    691  HA  SER X  49      11.137   8.667  14.780  0.00  0.00            
ATOM    692  CB  SER X  49       9.256   8.975  13.939  0.00  0.00            
ATOM    693  HB2 SER X  49       8.827   8.901  12.939  0.00  0.00            
ATOM    694  HB3 SER X  49       8.602   8.425  14.617  0.00  0.00            
ATOM    695  OG  SER X  49       9.236  10.321  14.348  0.00  0.00            
ATOM    696  HG  SER X  49      10.014  10.856  14.113  0.00  0.00            
ATOM    697  C   SER X  49      10.737   7.062  13.413  0.00  0.00            
ATOM    698  O   SER X  49       9.897   6.317  13.853  0.00  0.00            
ATOM    699  N   LYS X  50      11.866   6.520  12.868  0.00  0.00            
ATOM    700  H   LYS X  50      12.534   7.185  12.505  0.00  0.00            
ATOM    701  CA  LYS X  50      12.177   5.126  12.697  0.00  0.00            
ATOM    702  HA  LYS X  50      11.245   4.562  12.716  0.00  0.00            
ATOM    703  CB  LYS X  50      12.993   5.020  11.440  0.00  0.00            
ATOM    704  HB2 LYS X  50      13.226   3.974  11.234  0.00  0.00            
ATOM    705  HB3 LYS X  50      12.326   5.357  10.643  0.00  0.00            
ATOM    706  CG  LYS X  50      14.372   5.788  11.379  0.00  0.00            
ATOM    707  HG2 LYS X  50      14.080   6.825  11.566  0.00  0.00            
ATOM    708  HG3 LYS X  50      15.059   5.515  12.182  0.00  0.00            
ATOM    709  CD  LYS X  50      15.086   5.577   9.986  0.00  0.00            
ATOM    710  HD2 LYS X  50      15.229   4.507   9.817  0.00  0.00            
ATOM    711  HD3 LYS X  50      14.466   5.899   9.146  0.00  0.00            
ATOM    712  CE  LYS X  50      16.483   6.222   9.772  0.00  0.00            
ATOM    713  HE2 LYS X  50      17.119   5.616  10.418  0.00  0.00            
ATOM    714  HE3 LYS X  50      16.788   6.120   8.731  0.00  0.00            
ATOM    715  NZ  LYS X  50      16.458   7.687  10.111  0.00  0.00            
ATOM    716  HZ1 LYS X  50      17.253   8.201   9.757  0.00  0.00            
ATOM    717  HZ2 LYS X  50      15.646   8.106   9.678  0.00  0.00            
ATOM    718  HZ3 LYS X  50      16.373   7.865  11.101  0.00  0.00            
ATOM    719  C   LYS X  50      12.844   4.545  13.932  0.00  0.00            
ATOM    720  O   LYS X  50      13.343   5.386  14.700  0.00  0.00            
ATOM    721  N   ILE X  51      12.959   3.192  14.113  0.00  0.00            
ATOM    722  H   ILE X  51      12.458   2.541  13.523  0.00  0.00            
ATOM    723  CA  ILE X  51      13.499   2.546  15.336  0.00  0.00            
ATOM    724  HA  ILE X  51      14.375   3.095  15.683  0.00  0.00            
ATOM    725  CB  ILE X  51      12.548   2.482  16.499  0.00  0.00            
ATOM    726  HB  ILE X  51      12.986   1.779  17.212  0.00  0.00            
ATOM    727  CG2 ILE X  51      12.459   3.866  17.114  0.00  0.00            
ATOM    728 HG21 ILE X  51      11.861   3.837  18.028  0.00  0.00            
ATOM    729 HG22 ILE X  51      13.450   4.251  17.359  0.00  0.00            
ATOM    730 HG23 ILE X  51      11.907   4.454  16.378  0.00  0.00            
ATOM    731  CG1 ILE X  51      11.124   1.780  16.190  0.00  0.00            
ATOM    732 HG12 ILE X  51      10.541   2.436  15.541  0.00  0.00            
ATOM    733 HG13 ILE X  51      11.216   0.806  15.706  0.00  0.00            
ATOM    734  CD1 ILE X  51      10.392   1.552  17.514  0.00  0.00            
ATOM    735 HD11 ILE X  51      10.910   0.999  18.300  0.00  0.00            
ATOM    736 HD12 ILE X  51      10.109   2.518  17.934  0.00  0.00            
ATOM    737 HD13 ILE X  51       9.446   1.084  17.230  0.00  0.00            
ATOM    738  C   ILE X  51      13.969   1.150  15.000  0.00  0.00            
ATOM    739  O   ILE X  51      13.405   0.511  14.119  0.00  0.00            
ATOM    740  N   GLN X  52      15.101   0.762  15.549  0.00  0.00            
ATOM    741  H   GLN X  52      15.550   1.455  16.130  0.00  0.00            
ATOM    742  CA  GLN X  52      15.644  -0.559  15.618  0.00  0.00            
ATOM    743  HA  GLN X  52      15.328  -1.030  14.687  0.00  0.00            
ATOM    744  CB  GLN X  52      17.167  -0.644  15.525  0.00  0.00            
ATOM    745  HB2 GLN X  52      17.494  -0.313  14.538  0.00  0.00            
ATOM    746  HB3 GLN X  52      17.651  -0.026  16.284  0.00  0.00            
ATOM    747  CG  GLN X  52      17.708  -2.088  15.743  0.00  0.00            
ATOM    748  HG2 GLN X  52      17.612  -2.382  16.789  0.00  0.00            
ATOM    749  HG3 GLN X  52      17.226  -2.898  15.194  0.00  0.00            
ATOM    750  CD  GLN X  52      19.182  -2.181  15.508  0.00  0.00            
ATOM    751  OE1 GLN X  52      19.896  -1.379  14.919  0.00  0.00            
ATOM    752  NE2 GLN X  52      19.778  -3.246  15.924  0.00  0.00            
ATOM    753 HE21 GLN X  52      20.728  -3.445  15.646  0.00  0.00            
ATOM    754 HE22 GLN X  52      19.239  -3.915  16.456  0.00  0.00            
ATOM    755  C   GLN X  52      15.014  -1.338  16.748  0.00  0.00            
ATOM    756  O   GLN X  52      14.989  -0.770  17.900  0.00  0.00            
ATOM    757  N   ILE X  53      14.424  -2.490  16.480  0.00  0.00            
ATOM    758  H   ILE X  53      14.534  -2.897  15.562  0.00  0.00            
ATOM    759  CA  ILE X  53      13.649  -3.320  17.405  0.00  0.00            
ATOM    760  HA  ILE X  53      13.449  -2.786  18.334  0.00  0.00            
ATOM    761  CB  ILE X  53      12.312  -3.744  16.805  0.00  0.00            
ATOM    762  HB  ILE X  53      11.928  -4.573  17.402  0.00  0.00            
ATOM    763  CG2 ILE X  53      11.196  -2.670  16.911  0.00  0.00            
ATOM    764 HG21 ILE X  53      11.047  -2.310  17.932  0.00  0.00            
ATOM    765 HG22 ILE X  53      11.449  -1.810  16.289  0.00  0.00            
ATOM    766 HG23 ILE X  53      10.254  -3.095  16.557  0.00  0.00            
ATOM    767  CG1 ILE X  53      12.543  -4.242  15.361  0.00  0.00            
ATOM    768 HG12 ILE X  53      12.620  -3.363  14.717  0.00  0.00            
ATOM    769 HG13 ILE X  53      13.472  -4.816  15.371  0.00  0.00            
ATOM    770  CD1 ILE X  53      11.563  -5.335  14.854  0.00  0.00            
ATOM    771 HD11 ILE X  53      10.543  -4.962  14.737  0.00  0.00            
ATOM    772 HD12 ILE X  53      11.905  -5.719  13.890  0.00  0.00            
ATOM    773 HD13 ILE X  53      11.558  -6.186  15.539  0.00  0.00            
ATOM    774  C   ILE X  53      14.326  -4.655  17.743  0.00  0.00            
ATOM    775  O   ILE X  53      15.159  -5.151  16.976  0.00  0.00            
ATOM    776  N   GLY X  54      14.126  -5.253  18.910  0.00  0.00            
ATOM    777  H   GLY X  54      13.517  -4.790  19.568  0.00  0.00            
ATOM    778  CA  GLY X  54      14.749  -6.424  19.392  0.00  0.00            
ATOM    779  HA2 GLY X  54      14.151  -6.766  20.237  0.00  0.00            
ATOM    780  HA3 GLY X  54      14.833  -7.129  18.565  0.00  0.00            
ATOM    781  C   GLY X  54      16.191  -6.223  19.952  0.00  0.00            
ATOM    782  O   GLY X  54      17.038  -7.018  19.569  0.00  0.00            
ATOM    783  N   GLU X  55      16.586  -5.077  20.599  0.00  0.00            
ATOM    784  H   GLU X  55      15.848  -4.501  20.977  0.00  0.00            
ATOM    785  CA  GLU X  55      18.037  -4.690  20.672  0.00  0.00            
ATOM    786  HA  GLU X  55      18.503  -4.686  19.686  0.00  0.00            
ATOM    787  CB  GLU X  55      18.204  -3.331  21.188  0.00  0.00            
ATOM    788  HB2 GLU X  55      17.469  -3.302  21.995  0.00  0.00            
ATOM    789  HB3 GLU X  55      19.176  -3.237  21.676  0.00  0.00            
ATOM    790  CG  GLU X  55      17.860  -2.180  20.179  0.00  0.00            
ATOM    791  HG2 GLU X  55      18.570  -2.006  19.368  0.00  0.00            
ATOM    792  HG3 GLU X  55      16.912  -2.416  19.690  0.00  0.00            
ATOM    793  CD  GLU X  55      17.683  -0.976  20.986  0.00  0.00            
ATOM    794  OE1 GLU X  55      18.627  -0.166  21.084  0.00  0.00            
ATOM    795  OE2 GLU X  55      16.495  -0.761  21.414  0.00  0.00            
ATOM    796  C   GLU X  55      18.906  -5.662  21.595  0.00  0.00            
ATOM    797  O   GLU X  55      20.071  -5.821  21.319  0.00  0.00            
ATOM    798  N   LYS X  56      18.348  -6.177  22.677  0.00  0.00            
ATOM    799  H   LYS X  56      17.426  -5.794  22.833  0.00  0.00            
ATOM    800  CA  LYS X  56      19.008  -7.065  23.645  0.00  0.00            
ATOM    801  HA  LYS X  56      20.064  -6.796  23.601  0.00  0.00            
ATOM    802  CB  LYS X  56      18.364  -6.675  24.984  0.00  0.00            
ATOM    803  HB2 LYS X  56      18.246  -5.592  25.062  0.00  0.00            
ATOM    804  HB3 LYS X  56      17.342  -7.063  24.964  0.00  0.00            
ATOM    805  CG  LYS X  56      19.141  -7.362  26.141  0.00  0.00            
ATOM    806  HG2 LYS X  56      19.174  -8.450  26.046  0.00  0.00            
ATOM    807  HG3 LYS X  56      20.164  -6.981  26.161  0.00  0.00            
ATOM    808  CD  LYS X  56      18.442  -7.072  27.455  0.00  0.00            
ATOM    809  HD2 LYS X  56      18.521  -6.011  27.698  0.00  0.00            
ATOM    810  HD3 LYS X  56      17.369  -7.268  27.396  0.00  0.00            
ATOM    811  CE  LYS X  56      19.075  -7.776  28.587  0.00  0.00            
ATOM    812  HE2 LYS X  56      19.191  -8.831  28.340  0.00  0.00            
ATOM    813  HE3 LYS X  56      20.032  -7.270  28.713  0.00  0.00            
ATOM    814  NZ  LYS X  56      18.238  -7.595  29.828  0.00  0.00            
ATOM    815  HZ1 LYS X  56      18.244  -6.597  29.984  0.00  0.00            
ATOM    816  HZ2 LYS X  56      17.291  -7.938  29.761  0.00  0.00            
ATOM    817  HZ3 LYS X  56      18.697  -8.036  30.612  0.00  0.00            
ATOM    818  C   LYS X  56      18.889  -8.545  23.212  0.00  0.00            
ATOM    819  O   LYS X  56      19.798  -9.286  23.523  0.00  0.00            
ATOM    820  N   LEU X  57      17.904  -8.858  22.350  0.00  0.00            
ATOM    821  H   LEU X  57      17.217  -8.119  22.282  0.00  0.00            
ATOM    822  CA  LEU X  57      17.676 -10.122  21.631  0.00  0.00            
ATOM    823  HA  LEU X  57      17.637 -10.908  22.384  0.00  0.00            
ATOM    824  CB  LEU X  57      16.266 -10.058  20.937  0.00  0.00            
ATOM    825  HB2 LEU X  57      15.589  -9.339  21.404  0.00  0.00            
ATOM    826  HB3 LEU X  57      16.418  -9.789  19.889  0.00  0.00            
ATOM    827  CG  LEU X  57      15.477 -11.401  20.925  0.00  0.00            
ATOM    828  HG  LEU X  57      15.442 -11.822  21.932  0.00  0.00            
ATOM    829  CD1 LEU X  57      13.960 -11.351  20.482  0.00  0.00            
ATOM    830 HD11 LEU X  57      13.390 -12.268  20.644  0.00  0.00            
ATOM    831 HD12 LEU X  57      13.475 -10.533  21.018  0.00  0.00            
ATOM    832 HD13 LEU X  57      13.931 -11.166  19.406  0.00  0.00            
ATOM    833  CD2 LEU X  57      16.263 -12.576  20.337  0.00  0.00            
ATOM    834 HD21 LEU X  57      15.615 -13.442  20.483  0.00  0.00            
ATOM    835 HD22 LEU X  57      16.476 -12.436  19.275  0.00  0.00            
ATOM    836 HD23 LEU X  57      17.231 -12.841  20.766  0.00  0.00            
ATOM    837  C   LEU X  57      18.860 -10.251  20.626  0.00  0.00            
ATOM    838  O   LEU X  57      19.329 -11.370  20.490  0.00  0.00            
ATOM    839  N   THR X  58      19.328  -9.217  19.912  0.00  0.00            
ATOM    840  H   THR X  58      18.917  -8.308  20.073  0.00  0.00            
ATOM    841  CA  THR X  58      20.418  -9.263  18.930  0.00  0.00            
ATOM    842  HA  THR X  58      20.620 -10.294  18.636  0.00  0.00            
ATOM    843  CB  THR X  58      20.019  -8.554  17.586  0.00  0.00            
ATOM    844  HB  THR X  58      20.689  -8.895  16.797  0.00  0.00            
ATOM    845  CG2 THR X  58      18.547  -8.811  17.118  0.00  0.00            
ATOM    846 HG21 THR X  58      17.851  -8.097  17.563  0.00  0.00            
ATOM    847 HG22 THR X  58      18.600  -8.577  16.053  0.00  0.00            
ATOM    848 HG23 THR X  58      18.302  -9.875  17.073  0.00  0.00            
ATOM    849  OG1 THR X  58      20.247  -7.089  17.735  0.00  0.00            
ATOM    850  HG1 THR X  58      19.389  -6.643  17.843  0.00  0.00            
ATOM    851  C   THR X  58      21.707  -8.758  19.520  0.00  0.00            
ATOM    852  O   THR X  58      22.739  -8.831  18.878  0.00  0.00            
ATOM    853  N   ARG X  59      21.757  -8.308  20.785  0.00  0.00            
ATOM    854  H   ARG X  59      21.016  -8.646  21.384  0.00  0.00            
ATOM    855  CA  ARG X  59      22.929  -7.824  21.518  0.00  0.00            
ATOM    856  HA  ARG X  59      22.525  -7.428  22.450  0.00  0.00            
ATOM    857  CB  ARG X  59      23.831  -8.993  21.845  0.00  0.00            
ATOM    858  HB2 ARG X  59      23.230  -9.866  22.108  0.00  0.00            
ATOM    859  HB3 ARG X  59      24.366  -9.237  20.926  0.00  0.00            
ATOM    860  CG  ARG X  59      24.823  -8.800  22.945  0.00  0.00            
ATOM    861  HG2 ARG X  59      25.079  -7.741  23.008  0.00  0.00            
ATOM    862  HG3 ARG X  59      24.347  -9.132  23.869  0.00  0.00            
ATOM    863  CD  ARG X  59      26.143  -9.689  22.974  0.00  0.00            
ATOM    864  HD2 ARG X  59      25.874 -10.743  22.930  0.00  0.00            
ATOM    865  HD3 ARG X  59      26.774  -9.366  22.145  0.00  0.00            
ATOM    866  NE  ARG X  59      26.951  -9.489  24.160  0.00  0.00            
ATOM    867  HE  ARG X  59      26.967 -10.234  24.842  0.00  0.00            
ATOM    868  CZ  ARG X  59      27.519  -8.340  24.515  0.00  0.00            
ATOM    869  NH1 ARG X  59      27.719  -7.301  23.750  0.00  0.00            
ATOM    870 HH11 ARG X  59      27.681  -7.429  22.749  0.00  0.00            
ATOM    871 HH12 ARG X  59      27.994  -6.418  24.155  0.00  0.00            
ATOM    872  NH2 ARG X  59      28.071  -8.171  25.730  0.00  0.00            
ATOM    873 HH21 ARG X  59      28.105  -8.915  26.413  0.00  0.00            
ATOM    874 HH22 ARG X  59      28.431  -7.230  25.797  0.00  0.00            
ATOM    875  C   ARG X  59      23.585  -6.705  20.643  0.00  0.00            
ATOM    876  O   ARG X  59      24.792  -6.621  20.664  0.00  0.00            
ATOM    877  N   GLY X  60      22.794  -5.859  19.928  0.00  0.00            
ATOM    878  H   GLY X  60      21.824  -5.974  20.186  0.00  0.00            
ATOM    879  CA  GLY X  60      23.266  -4.813  18.953  0.00  0.00            
ATOM    880  HA2 GLY X  60      22.448  -4.150  18.672  0.00  0.00            
ATOM    881  HA3 GLY X  60      23.994  -4.124  19.384  0.00  0.00            
ATOM    882  C   GLY X  60      23.816  -5.348  17.562  0.00  0.00            
ATOM    883  O   GLY X  60      24.087  -4.631  16.618  0.00  0.00            
ATOM    884  N   LEU X  61      23.891  -6.684  17.397  0.00  0.00            
ATOM    885  H   LEU X  61      23.711  -7.202  18.245  0.00  0.00            
ATOM    886  CA  LEU X  61      24.569  -7.424  16.327  0.00  0.00            
ATOM    887  HA  LEU X  61      25.418  -6.846  15.962  0.00  0.00            
ATOM    888  CB  LEU X  61      25.264  -8.707  16.916  0.00  0.00            
ATOM    889  HB2 LEU X  61      24.536  -9.429  17.295  0.00  0.00            
ATOM    890  HB3 LEU X  61      25.686  -9.215  16.047  0.00  0.00            
ATOM    891  CG  LEU X  61      26.423  -8.478  17.899  0.00  0.00            
ATOM    892  HG  LEU X  61      26.229  -7.617  18.542  0.00  0.00            
ATOM    893  CD1 LEU X  61      26.765  -9.728  18.696  0.00  0.00            
ATOM    894 HD11 LEU X  61      25.842 -10.122  19.125  0.00  0.00            
ATOM    895 HD12 LEU X  61      27.252 -10.504  18.102  0.00  0.00            
ATOM    896 HD13 LEU X  61      27.494  -9.378  19.429  0.00  0.00            
ATOM    897  CD2 LEU X  61      27.632  -8.154  17.033  0.00  0.00            
ATOM    898 HD21 LEU X  61      27.876  -8.883  16.258  0.00  0.00            
ATOM    899 HD22 LEU X  61      27.425  -7.210  16.525  0.00  0.00            
ATOM    900 HD23 LEU X  61      28.417  -7.909  17.753  0.00  0.00            
ATOM    901  C   LEU X  61      23.582  -7.632  15.161  0.00  0.00            
ATOM    902  O   LEU X  61      23.898  -8.094  14.085  0.00  0.00            
ATOM    903  N   GLY X  62      22.291  -7.306  15.440  0.00  0.00            
ATOM    904  H   GLY X  62      22.133  -7.010  16.392  0.00  0.00            
ATOM    905  CA  GLY X  62      21.194  -7.230  14.396  0.00  0.00            
ATOM    906  HA2 GLY X  62      20.378  -6.696  14.884  0.00  0.00            
ATOM    907  HA3 GLY X  62      21.529  -6.824  13.442  0.00  0.00            
ATOM    908  C   GLY X  62      20.603  -8.569  14.003  0.00  0.00            
ATOM    909  O   GLY X  62      20.960  -9.628  14.488  0.00  0.00            
ATOM    910  N   ALA X  63      19.548  -8.585  13.130  0.00  0.00            
ATOM    911  H   ALA X  63      19.250  -7.741  12.663  0.00  0.00            
ATOM    912  CA  ALA X  63      19.012  -9.943  12.638  0.00  0.00            
ATOM    913  HA  ALA X  63      19.761 -10.735  12.606  0.00  0.00            
ATOM    914  CB  ALA X  63      17.950 -10.438  13.593  0.00  0.00            
ATOM    915  HB1 ALA X  63      17.306  -9.612  13.901  0.00  0.00            
ATOM    916  HB2 ALA X  63      17.437 -11.332  13.232  0.00  0.00            
ATOM    917  HB3 ALA X  63      18.554 -10.742  14.450  0.00  0.00            
ATOM    918  C   ALA X  63      18.389  -9.783  11.288  0.00  0.00            
ATOM    919  O   ALA X  63      17.617  -8.848  11.034  0.00  0.00            
ATOM    920  N   GLY X  64      18.640 -10.773  10.413  0.00  0.00            
ATOM    921  H   GLY X  64      19.255 -11.549  10.610  0.00  0.00            
ATOM    922  CA  GLY X  64      18.061 -10.925   9.073  0.00  0.00            
ATOM    923  HA2 GLY X  64      18.220  -9.973   8.564  0.00  0.00            
ATOM    924  HA3 GLY X  64      18.667 -11.634   8.509  0.00  0.00            
ATOM    925  C   GLY X  64      16.476 -11.265   9.144  0.00  0.00            
ATOM    926  O   GLY X  64      15.967 -11.467  10.254  0.00  0.00            
ATOM    927  N   ALA X  65      15.791 -11.280   7.974  0.00  0.00            
ATOM    928  H   ALA X  65      16.334 -11.097   7.143  0.00  0.00            
ATOM    929  CA  ALA X  65      14.373 -11.280   7.849  0.00  0.00            
ATOM    930  HA  ALA X  65      14.060 -10.513   8.558  0.00  0.00            
ATOM    931  CB  ALA X  65      14.123 -10.836   6.475  0.00  0.00            
ATOM    932  HB1 ALA X  65      14.505 -11.522   5.716  0.00  0.00            
ATOM    933  HB2 ALA X  65      13.039 -10.743   6.379  0.00  0.00            
ATOM    934  HB3 ALA X  65      14.699  -9.943   6.224  0.00  0.00            
ATOM    935  C   ALA X  65      13.565 -12.615   8.268  0.00  0.00            
ATOM    936  O   ALA X  65      12.460 -12.868   7.789  0.00  0.00            
ATOM    937  N   ASN X  66      14.079 -13.481   9.163  0.00  0.00            
ATOM    938  H   ASN X  66      14.992 -13.333   9.570  0.00  0.00            
ATOM    939  CA  ASN X  66      13.336 -14.609   9.604  0.00  0.00            
ATOM    940  HA  ASN X  66      13.042 -15.108   8.680  0.00  0.00            
ATOM    941  CB  ASN X  66      14.265 -15.517  10.391  0.00  0.00            
ATOM    942  HB2 ASN X  66      14.959 -15.953   9.669  0.00  0.00            
ATOM    943  HB3 ASN X  66      14.754 -14.969  11.198  0.00  0.00            
ATOM    944  CG  ASN X  66      13.429 -16.649  11.019  0.00  0.00            
ATOM    945  OD1 ASN X  66      13.003 -16.533  12.157  0.00  0.00            
ATOM    946  ND2 ASN X  66      13.244 -17.718  10.267  0.00  0.00            
ATOM    947 HD21 ASN X  66      12.472 -18.316  10.525  0.00  0.00            
ATOM    948 HD22 ASN X  66      13.366 -17.678   9.266  0.00  0.00            
ATOM    949  C   ASN X  66      12.079 -14.030  10.401  0.00  0.00            
ATOM    950  O   ASN X  66      12.279 -13.098  11.161  0.00  0.00            
ATOM    951  N   PRO X  67      10.900 -14.644  10.295  0.00  0.00            
ATOM    952  CD  PRO X  67      10.595 -15.627   9.197  0.00  0.00            
ATOM    953  HD2 PRO X  67      11.273 -16.479   9.223  0.00  0.00            
ATOM    954  HD3 PRO X  67      10.693 -15.085   8.256  0.00  0.00            
ATOM    955  CG  PRO X  67       9.275 -16.091   9.570  0.00  0.00            
ATOM    956  HG2 PRO X  67       9.401 -16.911  10.278  0.00  0.00            
ATOM    957  HG3 PRO X  67       8.734 -16.592   8.765  0.00  0.00            
ATOM    958  CB  PRO X  67       8.562 -14.900  10.211  0.00  0.00            
ATOM    959  HB2 PRO X  67       7.696 -15.209  10.799  0.00  0.00            
ATOM    960  HB3 PRO X  67       8.124 -14.206   9.492  0.00  0.00            
ATOM    961  CA  PRO X  67       9.675 -14.241  11.016  0.00  0.00            
ATOM    962  HA  PRO X  67       9.539 -13.169  10.883  0.00  0.00            
ATOM    963  C   PRO X  67       9.543 -14.513  12.553  0.00  0.00            
ATOM    964  O   PRO X  67       8.948 -13.691  13.221  0.00  0.00            
ATOM    965  N   GLU X  68      10.074 -15.691  13.004  0.00  0.00            
ATOM    966  H   GLU X  68      10.701 -16.269  12.462  0.00  0.00            
ATOM    967  CA  GLU X  68       9.913 -16.042  14.399  0.00  0.00            
ATOM    968  HA  GLU X  68       8.850 -16.073  14.636  0.00  0.00            
ATOM    969  CB  GLU X  68      10.496 -17.398  14.652  0.00  0.00            
ATOM    970  HB2 GLU X  68      11.529 -17.520  14.318  0.00  0.00            
ATOM    971  HB3 GLU X  68      10.703 -17.568  15.712  0.00  0.00            
ATOM    972  CG  GLU X  68       9.631 -18.652  14.227  0.00  0.00            
ATOM    973  HG2 GLU X  68       8.641 -18.616  14.689  0.00  0.00            
ATOM    974  HG3 GLU X  68       9.413 -18.549  13.163  0.00  0.00            
ATOM    975  CD  GLU X  68      10.301 -20.024  14.387  0.00  0.00            
ATOM    976  OE1 GLU X  68       9.909 -20.878  15.234  0.00  0.00            
ATOM    977  OE2 GLU X  68      11.039 -20.397  13.455  0.00  0.00            
ATOM    978  C   GLU X  68      10.584 -14.951  15.309  0.00  0.00            
ATOM    979  O   GLU X  68       9.904 -14.385  16.122  0.00  0.00            
ATOM    980  N   ILE X  69      11.865 -14.569  15.047  0.00  0.00            
ATOM    981  H   ILE X  69      12.319 -15.089  14.310  0.00  0.00            
ATOM    982  CA  ILE X  69      12.660 -13.509  15.735  0.00  0.00            
ATOM    983  HA  ILE X  69      12.450 -13.701  16.788  0.00  0.00            
ATOM    984  CB  ILE X  69      14.121 -13.820  15.470  0.00  0.00            
ATOM    985  HB  ILE X  69      14.322 -14.819  15.864  0.00  0.00            
ATOM    986  CG2 ILE X  69      14.514 -13.702  14.004  0.00  0.00            
ATOM    987 HG21 ILE X  69      13.999 -14.491  13.454  0.00  0.00            
ATOM    988 HG22 ILE X  69      14.416 -12.673  13.654  0.00  0.00            
ATOM    989 HG23 ILE X  69      15.570 -13.948  13.870  0.00  0.00            
ATOM    990  CG1 ILE X  69      14.982 -12.848  16.272  0.00  0.00            
ATOM    991 HG12 ILE X  69      14.973 -11.839  15.852  0.00  0.00            
ATOM    992 HG13 ILE X  69      14.641 -12.824  17.309  0.00  0.00            
ATOM    993  CD1 ILE X  69      16.412 -13.267  16.245  0.00  0.00            
ATOM    994 HD11 ILE X  69      17.040 -12.841  17.030  0.00  0.00            
ATOM    995 HD12 ILE X  69      16.413 -14.326  16.509  0.00  0.00            
ATOM    996 HD13 ILE X  69      16.848 -13.054  15.266  0.00  0.00            
ATOM    997  C   ILE X  69      12.231 -12.178  15.339  0.00  0.00            
ATOM    998  O   ILE X  69      12.295 -11.205  16.095  0.00  0.00            
ATOM    999  N   GLY X  70      11.782 -11.989  14.069  0.00  0.00            
ATOM   1000  H   GLY X  70      11.578 -12.819  13.533  0.00  0.00            
ATOM   1001  CA  GLY X  70      11.372 -10.657  13.595  0.00  0.00            
ATOM   1002  HA2 GLY X  70      12.196  -9.963  13.756  0.00  0.00            
ATOM   1003  HA3 GLY X  70      10.997 -10.731  12.573  0.00  0.00            
ATOM   1004  C   GLY X  70      10.167 -10.161  14.410  0.00  0.00            
ATOM   1005  O   GLY X  70      10.124  -9.005  14.740  0.00  0.00            
ATOM   1006  N   LYS X  71       9.339 -11.125  14.791  0.00  0.00            
ATOM   1007  H   LYS X  71       9.365 -12.023  14.328  0.00  0.00            
ATOM   1008  CA  LYS X  71       8.107 -10.978  15.536  0.00  0.00            
ATOM   1009  HA  LYS X  71       7.607 -10.085  15.160  0.00  0.00            
ATOM   1010  CB  LYS X  71       7.204 -12.208  15.241  0.00  0.00            
ATOM   1011  HB2 LYS X  71       6.949 -12.262  14.181  0.00  0.00            
ATOM   1012  HB3 LYS X  71       7.758 -13.129  15.435  0.00  0.00            
ATOM   1013  CG  LYS X  71       5.901 -12.222  16.030  0.00  0.00            
ATOM   1014  HG2 LYS X  71       6.215 -12.720  16.950  0.00  0.00            
ATOM   1015  HG3 LYS X  71       5.510 -11.248  16.332  0.00  0.00            
ATOM   1016  CD  LYS X  71       4.841 -12.942  15.216  0.00  0.00            
ATOM   1017  HD2 LYS X  71       4.541 -12.319  14.371  0.00  0.00            
ATOM   1018  HD3 LYS X  71       5.330 -13.738  14.650  0.00  0.00            
ATOM   1019  CE  LYS X  71       3.690 -13.430  16.099  0.00  0.00            
ATOM   1020  HE2 LYS X  71       3.388 -12.647  16.796  0.00  0.00            
ATOM   1021  HE3 LYS X  71       2.792 -13.737  15.564  0.00  0.00            
ATOM   1022  NZ  LYS X  71       4.241 -14.546  16.927  0.00  0.00            
ATOM   1023  HZ1 LYS X  71       4.916 -14.217  17.602  0.00  0.00            
ATOM   1024  HZ2 LYS X  71       3.474 -14.999  17.403  0.00  0.00            
ATOM   1025  HZ3 LYS X  71       4.762 -15.226  16.392  0.00  0.00            
ATOM   1026  C   LYS X  71       8.396 -10.893  17.040  0.00  0.00            
ATOM   1027  O   LYS X  71       7.974  -9.919  17.645  0.00  0.00            
ATOM   1028  N   LYS X  72       9.180 -11.835  17.611  0.00  0.00            
ATOM   1029  H   LYS X  72       9.261 -12.732  17.153  0.00  0.00            
ATOM   1030  CA  LYS X  72       9.739 -11.805  19.006  0.00  0.00            
ATOM   1031  HA  LYS X  72       8.855 -11.720  19.637  0.00  0.00            
ATOM   1032  CB  LYS X  72      10.409 -13.119  19.447  0.00  0.00            
ATOM   1033  HB2 LYS X  72       9.769 -13.993  19.307  0.00  0.00            
ATOM   1034  HB3 LYS X  72      11.271 -13.335  18.813  0.00  0.00            
ATOM   1035  CG  LYS X  72      10.887 -13.039  20.997  0.00  0.00            
ATOM   1036  HG2 LYS X  72      11.659 -13.803  21.106  0.00  0.00            
ATOM   1037  HG3 LYS X  72      11.240 -12.054  21.311  0.00  0.00            
ATOM   1038  CD  LYS X  72       9.617 -13.301  21.935  0.00  0.00            
ATOM   1039  HD2 LYS X  72       8.840 -12.554  21.757  0.00  0.00            
ATOM   1040  HD3 LYS X  72       9.275 -14.306  21.680  0.00  0.00            
ATOM   1041  CE  LYS X  72       9.953 -13.344  23.439  0.00  0.00            
ATOM   1042  HE2 LYS X  72      10.449 -14.311  23.524  0.00  0.00            
ATOM   1043  HE3 LYS X  72      10.597 -12.511  23.720  0.00  0.00            
ATOM   1044  NZ  LYS X  72       8.663 -13.400  24.245  0.00  0.00            
ATOM   1045  HZ1 LYS X  72       8.147 -14.192  23.891  0.00  0.00            
ATOM   1046  HZ2 LYS X  72       8.846 -13.446  25.238  0.00  0.00            
ATOM   1047  HZ3 LYS X  72       7.970 -12.704  24.008  0.00  0.00            
ATOM   1048  C   LYS X  72      10.440 -10.454  19.402  0.00  0.00            
ATOM   1049  O   LYS X  72      10.162  -9.923  20.481  0.00  0.00            
ATOM   1050  N   ALA X  73      11.249  -9.912  18.488  0.00  0.00            
ATOM   1051  H   ALA X  73      11.270 -10.309  17.560  0.00  0.00            
ATOM   1052  CA  ALA X  73      11.787  -8.579  18.716  0.00  0.00            
ATOM   1053  HA  ALA X  73      12.213  -8.616  19.719  0.00  0.00            
ATOM   1054  CB  ALA X  73      12.772  -8.317  17.523  0.00  0.00            
ATOM   1055  HB1 ALA X  73      12.348  -8.477  16.530  0.00  0.00            
ATOM   1056  HB2 ALA X  73      13.096  -7.274  17.491  0.00  0.00            
ATOM   1057  HB3 ALA X  73      13.602  -9.028  17.549  0.00  0.00            
ATOM   1058  C   ALA X  73      10.779  -7.476  18.677  0.00  0.00            
ATOM   1059  O   ALA X  73      11.007  -6.535  19.342  0.00  0.00            
ATOM   1060  N   ALA X  74       9.752  -7.570  17.825  0.00  0.00            
ATOM   1061  H   ALA X  74       9.707  -8.221  17.055  0.00  0.00            
ATOM   1062  CA  ALA X  74       8.673  -6.518  17.811  0.00  0.00            
ATOM   1063  HA  ALA X  74       9.145  -5.544  17.673  0.00  0.00            
ATOM   1064  CB  ALA X  74       7.783  -6.719  16.609  0.00  0.00            
ATOM   1065  HB1 ALA X  74       7.133  -5.841  16.619  0.00  0.00            
ATOM   1066  HB2 ALA X  74       8.335  -6.732  15.668  0.00  0.00            
ATOM   1067  HB3 ALA X  74       7.131  -7.576  16.796  0.00  0.00            
ATOM   1068  C   ALA X  74       7.885  -6.624  19.166  0.00  0.00            
ATOM   1069  O   ALA X  74       7.766  -5.618  19.836  0.00  0.00            
ATOM   1070  N   GLU X  75       7.439  -7.849  19.590  0.00  0.00            
ATOM   1071  H   GLU X  75       7.563  -8.569  18.893  0.00  0.00            
ATOM   1072  CA  GLU X  75       6.819  -8.111  20.907  0.00  0.00            
ATOM   1073  HA  GLU X  75       5.915  -7.500  20.878  0.00  0.00            
ATOM   1074  CB  GLU X  75       6.390  -9.609  20.912  0.00  0.00            
ATOM   1075  HB2 GLU X  75       7.206 -10.314  20.738  0.00  0.00            
ATOM   1076  HB3 GLU X  75       6.074  -9.794  21.941  0.00  0.00            
ATOM   1077  CG  GLU X  75       5.189  -9.896  19.963  0.00  0.00            
ATOM   1078  HG2 GLU X  75       4.287  -9.446  20.384  0.00  0.00            
ATOM   1079  HG3 GLU X  75       5.296  -9.411  18.991  0.00  0.00            
ATOM   1080  CD  GLU X  75       5.045 -11.322  19.670  0.00  0.00            
ATOM   1081  OE1 GLU X  75       6.003 -12.054  19.661  0.00  0.00            
ATOM   1082  OE2 GLU X  75       3.860 -11.678  19.564  0.00  0.00            
ATOM   1083  C   GLU X  75       7.686  -7.796  22.109  0.00  0.00            
ATOM   1084  O   GLU X  75       7.154  -7.243  23.004  0.00  0.00            
ATOM   1085  N   GLU X  76       9.011  -7.944  22.118  0.00  0.00            
ATOM   1086  H   GLU X  76       9.435  -8.422  21.336  0.00  0.00            
ATOM   1087  CA  GLU X  76       9.902  -7.372  23.169  0.00  0.00            
ATOM   1088  HA  GLU X  76       9.547  -7.417  24.198  0.00  0.00            
ATOM   1089  CB  GLU X  76      11.301  -7.994  23.149  0.00  0.00            
ATOM   1090  HB2 GLU X  76      11.661  -8.102  22.123  0.00  0.00            
ATOM   1091  HB3 GLU X  76      12.030  -7.412  23.716  0.00  0.00            
ATOM   1092  CG  GLU X  76      11.333  -9.491  23.584  0.00  0.00            
ATOM   1093  HG2 GLU X  76      10.512 -10.094  23.190  0.00  0.00            
ATOM   1094  HG3 GLU X  76      12.233  -9.911  23.127  0.00  0.00            
ATOM   1095  CD  GLU X  76      11.310  -9.604  25.141  0.00  0.00            
ATOM   1096  OE1 GLU X  76      10.257  -9.402  25.782  0.00  0.00            
ATOM   1097  OE2 GLU X  76      12.348  -9.878  25.804  0.00  0.00            
ATOM   1098  C   GLU X  76      10.024  -5.796  23.144  0.00  0.00            
ATOM   1099  O   GLU X  76      10.376  -5.193  24.158  0.00  0.00            
ATOM   1100  N   SER X  77       9.707  -5.140  21.993  0.00  0.00            
ATOM   1101  H   SER X  77       9.271  -5.655  21.242  0.00  0.00            
ATOM   1102  CA  SER X  77       9.958  -3.709  21.751  0.00  0.00            
ATOM   1103  HA  SER X  77      10.699  -3.418  22.495  0.00  0.00            
ATOM   1104  CB  SER X  77      10.656  -3.449  20.394  0.00  0.00            
ATOM   1105  HB2 SER X  77       9.990  -3.724  19.575  0.00  0.00            
ATOM   1106  HB3 SER X  77      10.911  -2.408  20.193  0.00  0.00            
ATOM   1107  OG  SER X  77      11.795  -4.243  20.220  0.00  0.00            
ATOM   1108  HG  SER X  77      11.528  -5.098  19.837  0.00  0.00            
ATOM   1109  C   SER X  77       8.698  -2.885  21.796  0.00  0.00            
ATOM   1110  O   SER X  77       8.675  -1.706  21.438  0.00  0.00            
ATOM   1111  N   ARG X  78       7.505  -3.476  22.255  0.00  0.00            
ATOM   1112  H   ARG X  78       7.518  -4.478  22.376  0.00  0.00            
ATOM   1113  CA  ARG X  78       6.089  -2.958  22.214  0.00  0.00            
ATOM   1114  HA  ARG X  78       5.895  -2.806  21.153  0.00  0.00            
ATOM   1115  CB  ARG X  78       5.110  -4.021  22.682  0.00  0.00            
ATOM   1116  HB2 ARG X  78       5.259  -4.878  22.020  0.00  0.00            
ATOM   1117  HB3 ARG X  78       5.497  -4.501  23.583  0.00  0.00            
ATOM   1118  CG  ARG X  78       3.588  -3.549  22.865  0.00  0.00            
ATOM   1119  HG2 ARG X  78       3.430  -2.652  22.262  0.00  0.00            
ATOM   1120  HG3 ARG X  78       2.885  -4.350  22.625  0.00  0.00            
ATOM   1121  CD  ARG X  78       3.361  -3.112  24.321  0.00  0.00            
ATOM   1122  HD2 ARG X  78       3.059  -3.978  24.911  0.00  0.00            
ATOM   1123  HD3 ARG X  78       4.240  -2.659  24.780  0.00  0.00            
ATOM   1124  NE  ARG X  78       2.309  -2.129  24.399  0.00  0.00            
ATOM   1125  HE  ARG X  78       2.613  -1.166  24.391  0.00  0.00            
ATOM   1126  CZ  ARG X  78       1.020  -2.260  24.273  0.00  0.00            
ATOM   1127  NH1 ARG X  78       0.473  -3.405  23.965  0.00  0.00            
ATOM   1128 HH11 ARG X  78       0.987  -4.266  24.081  0.00  0.00            
ATOM   1129 HH12 ARG X  78      -0.528  -3.404  24.098  0.00  0.00            
ATOM   1130  NH2 ARG X  78       0.283  -1.272  24.301  0.00  0.00            
ATOM   1131 HH21 ARG X  78       0.653  -0.341  24.433  0.00  0.00            
ATOM   1132 HH22 ARG X  78      -0.694  -1.460  24.473  0.00  0.00            
ATOM   1133  C   ARG X  78       5.993  -1.512  22.739  0.00  0.00            
ATOM   1134  O   ARG X  78       5.433  -0.646  22.097  0.00  0.00            
ATOM   1135  N   GLU X  79       6.631  -1.267  23.898  0.00  0.00            
ATOM   1136  H   GLU X  79       7.100  -2.063  24.306  0.00  0.00            
ATOM   1137  CA  GLU X  79       6.685   0.096  24.485  0.00  0.00            
ATOM   1138  HA  GLU X  79       5.682   0.517  24.449  0.00  0.00            
ATOM   1139  CB  GLU X  79       7.080   0.046  25.934  0.00  0.00            
ATOM   1140  HB2 GLU X  79       7.816  -0.757  26.024  0.00  0.00            
ATOM   1141  HB3 GLU X  79       7.475   1.045  26.128  0.00  0.00            
ATOM   1142  CG  GLU X  79       5.935  -0.384  26.813  0.00  0.00            
ATOM   1143  HG2 GLU X  79       5.086   0.271  26.606  0.00  0.00            
ATOM   1144  HG3 GLU X  79       5.534  -1.364  26.543  0.00  0.00            
ATOM   1145  CD  GLU X  79       6.102  -0.511  28.276  0.00  0.00            
ATOM   1146  OE1 GLU X  79       6.539  -1.539  28.790  0.00  0.00            
ATOM   1147  OE2 GLU X  79       5.785   0.462  29.010  0.00  0.00            
ATOM   1148  C   GLU X  79       7.508   1.180  23.726  0.00  0.00            
ATOM   1149  O   GLU X  79       7.320   2.381  23.900  0.00  0.00            
ATOM   1150  N   GLN X  80       8.382   0.786  22.839  0.00  0.00            
ATOM   1151  H   GLN X  80       8.453  -0.211  22.694  0.00  0.00            
ATOM   1152  CA  GLN X  80       9.128   1.734  21.988  0.00  0.00            
ATOM   1153  HA  GLN X  80       9.297   2.697  22.471  0.00  0.00            
ATOM   1154  CB  GLN X  80      10.532   1.193  21.579  0.00  0.00            
ATOM   1155  HB2 GLN X  80      10.413   0.156  21.260  0.00  0.00            
ATOM   1156  HB3 GLN X  80      10.770   1.731  20.658  0.00  0.00            
ATOM   1157  CG  GLN X  80      11.616   1.153  22.651  0.00  0.00            
ATOM   1158  HG2 GLN X  80      12.452   1.041  21.959  0.00  0.00            
ATOM   1159  HG3 GLN X  80      11.866   2.084  23.163  0.00  0.00            
ATOM   1160  CD  GLN X  80      11.463  -0.037  23.585  0.00  0.00            
ATOM   1161  OE1 GLN X  80      10.687  -0.004  24.521  0.00  0.00            
ATOM   1162  NE2 GLN X  80      12.148  -1.091  23.269  0.00  0.00            
ATOM   1163 HE21 GLN X  80      11.969  -1.752  24.013  0.00  0.00            
ATOM   1164 HE22 GLN X  80      12.723  -1.167  22.443  0.00  0.00            
ATOM   1165  C   GLN X  80       8.391   1.929  20.578  0.00  0.00            
ATOM   1166  O   GLN X  80       8.507   2.996  20.029  0.00  0.00            
ATOM   1167  N   ILE X  81       7.694   0.846  20.137  0.00  0.00            
ATOM   1168  H   ILE X  81       7.834  -0.040  20.599  0.00  0.00            
ATOM   1169  CA  ILE X  81       6.713   0.868  19.065  0.00  0.00            
ATOM   1170  HA  ILE X  81       7.249   1.181  18.169  0.00  0.00            
ATOM   1171  CB  ILE X  81       6.278  -0.555  18.756  0.00  0.00            
ATOM   1172  HB  ILE X  81       5.940  -0.951  19.716  0.00  0.00            
ATOM   1173  CG2 ILE X  81       5.026  -0.662  17.897  0.00  0.00            
ATOM   1174 HG21 ILE X  81       4.180  -0.421  18.544  0.00  0.00            
ATOM   1175 HG22 ILE X  81       5.036   0.079  17.096  0.00  0.00            
ATOM   1176 HG23 ILE X  81       4.843  -1.602  17.372  0.00  0.00            
ATOM   1177  CG1 ILE X  81       7.439  -1.374  18.087  0.00  0.00            
ATOM   1178 HG12 ILE X  81       7.632  -1.017  17.073  0.00  0.00            
ATOM   1179 HG13 ILE X  81       8.349  -1.245  18.678  0.00  0.00            
ATOM   1180  CD1 ILE X  81       7.160  -2.913  18.244  0.00  0.00            
ATOM   1181 HD11 ILE X  81       6.767  -3.094  19.246  0.00  0.00            
ATOM   1182 HD12 ILE X  81       6.320  -3.188  17.602  0.00  0.00            
ATOM   1183 HD13 ILE X  81       8.034  -3.562  18.170  0.00  0.00            
ATOM   1184  C   ILE X  81       5.497   1.746  19.295  0.00  0.00            
ATOM   1185  O   ILE X  81       5.054   2.428  18.398  0.00  0.00            
ATOM   1186  N   GLU X  82       5.126   1.900  20.528  0.00  0.00            
ATOM   1187  H   GLU X  82       5.406   1.274  21.268  0.00  0.00            
ATOM   1188  CA  GLU X  82       4.197   2.912  21.049  0.00  0.00            
ATOM   1189  HA  GLU X  82       3.287   2.969  20.452  0.00  0.00            
ATOM   1190  CB  GLU X  82       3.894   2.591  22.543  0.00  0.00            
ATOM   1191  HB2 GLU X  82       4.824   2.342  23.058  0.00  0.00            
ATOM   1192  HB3 GLU X  82       3.458   3.503  22.957  0.00  0.00            
ATOM   1193  CG  GLU X  82       2.760   1.531  22.533  0.00  0.00            
ATOM   1194  HG2 GLU X  82       1.924   1.790  21.879  0.00  0.00            
ATOM   1195  HG3 GLU X  82       3.124   0.543  22.247  0.00  0.00            
ATOM   1196  CD  GLU X  82       2.252   1.313  23.898  0.00  0.00            
ATOM   1197  OE1 GLU X  82       2.855   0.450  24.519  0.00  0.00            
ATOM   1198  OE2 GLU X  82       1.218   1.912  24.335  0.00  0.00            
ATOM   1199  C   GLU X  82       4.815   4.340  21.022  0.00  0.00            
ATOM   1200  O   GLU X  82       4.139   5.257  20.571  0.00  0.00            
ATOM   1201  N   ASP X  83       6.068   4.524  21.459  0.00  0.00            
ATOM   1202  H   ASP X  83       6.614   3.692  21.633  0.00  0.00            
ATOM   1203  CA  ASP X  83       6.730   5.862  21.417  0.00  0.00            
ATOM   1204  HA  ASP X  83       6.090   6.649  21.813  0.00  0.00            
ATOM   1205  CB  ASP X  83       7.990   5.825  22.393  0.00  0.00            
ATOM   1206  HB2 ASP X  83       7.697   5.292  23.300  0.00  0.00            
ATOM   1207  HB3 ASP X  83       8.830   5.313  21.918  0.00  0.00            
ATOM   1208  CG  ASP X  83       8.575   7.138  22.875  0.00  0.00            
ATOM   1209  OD1 ASP X  83       7.940   8.112  23.277  0.00  0.00            
ATOM   1210  OD2 ASP X  83       9.827   7.181  22.834  0.00  0.00            
ATOM   1211  C   ASP X  83       7.073   6.394  19.997  0.00  0.00            
ATOM   1212  O   ASP X  83       7.429   7.549  19.807  0.00  0.00            
ATOM   1213  N   ALA X  84       6.985   5.499  18.982  0.00  0.00            
ATOM   1214  H   ALA X  84       6.891   4.516  19.194  0.00  0.00            
ATOM   1215  CA  ALA X  84       7.153   5.955  17.614  0.00  0.00            
ATOM   1216  HA  ALA X  84       7.823   6.814  17.632  0.00  0.00            
ATOM   1217  CB  ALA X  84       7.815   4.827  16.741  0.00  0.00            
ATOM   1218  HB1 ALA X  84       8.194   5.356  15.864  0.00  0.00            
ATOM   1219  HB2 ALA X  84       8.732   4.431  17.183  0.00  0.00            
ATOM   1220  HB3 ALA X  84       7.115   4.015  16.530  0.00  0.00            
ATOM   1221  C   ALA X  84       5.798   6.321  17.011  0.00  0.00            
ATOM   1222  O   ALA X  84       5.712   7.307  16.337  0.00  0.00            
ATOM   1223  N   ILE X  85       4.738   5.473  17.229  0.00  0.00            
ATOM   1224  H   ILE X  85       4.914   4.712  17.870  0.00  0.00            
ATOM   1225  CA  ILE X  85       3.364   5.629  16.719  0.00  0.00            
ATOM   1226  HA  ILE X  85       3.580   5.846  15.673  0.00  0.00            
ATOM   1227  CB  ILE X  85       2.700   4.229  16.746  0.00  0.00            
ATOM   1228  HB  ILE X  85       2.750   3.810  17.753  0.00  0.00            
ATOM   1229  CG2 ILE X  85       1.183   4.348  16.630  0.00  0.00            
ATOM   1230 HG21 ILE X  85       0.653   3.403  16.767  0.00  0.00            
ATOM   1231 HG22 ILE X  85       0.790   4.993  17.418  0.00  0.00            
ATOM   1232 HG23 ILE X  85       0.863   4.858  15.720  0.00  0.00            
ATOM   1233  CG1 ILE X  85       3.250   3.358  15.584  0.00  0.00            
ATOM   1234 HG12 ILE X  85       2.991   3.665  14.569  0.00  0.00            
ATOM   1235 HG13 ILE X  85       4.342   3.354  15.604  0.00  0.00            
ATOM   1236  CD1 ILE X  85       2.710   1.916  15.712  0.00  0.00            
ATOM   1237 HD11 ILE X  85       1.669   1.860  15.390  0.00  0.00            
ATOM   1238 HD12 ILE X  85       3.090   1.232  14.951  0.00  0.00            
ATOM   1239 HD13 ILE X  85       2.858   1.417  16.673  0.00  0.00            
ATOM   1240  C   ILE X  85       2.661   6.824  17.446  0.00  0.00            
ATOM   1241  O   ILE X  85       1.803   7.467  16.802  0.00  0.00            
ATOM   1242  N   GLN X  86       2.866   6.928  18.798  0.00  0.00            
ATOM   1243  H   GLN X  86       3.458   6.268  19.282  0.00  0.00            
ATOM   1244  CA  GLN X  86       2.134   7.934  19.694  0.00  0.00            
ATOM   1245  HA  GLN X  86       2.255   7.556  20.710  0.00  0.00            
ATOM   1246  CB  GLN X  86       2.864   9.253  19.615  0.00  0.00            
ATOM   1247  HB2 GLN X  86       2.773   9.553  18.568  0.00  0.00            
ATOM   1248  HB3 GLN X  86       2.346   9.995  20.226  0.00  0.00            
ATOM   1249  CG  GLN X  86       4.374   9.061  19.983  0.00  0.00            
ATOM   1250  HG2 GLN X  86       4.492   8.361  20.813  0.00  0.00            
ATOM   1251  HG3 GLN X  86       4.797   8.610  19.082  0.00  0.00            
ATOM   1252  CD  GLN X  86       5.065  10.277  20.235  0.00  0.00            
ATOM   1253  OE1 GLN X  86       4.505  11.238  20.660  0.00  0.00            
ATOM   1254  NE2 GLN X  86       6.371  10.223  20.124  0.00  0.00            
ATOM   1255 HE21 GLN X  86       6.873  11.093  20.232  0.00  0.00            
ATOM   1256 HE22 GLN X  86       6.794   9.475  19.594  0.00  0.00            
ATOM   1257  C   GLN X  86       0.612   8.074  19.470  0.00  0.00            
ATOM   1258  O   GLN X  86       0.011   9.096  19.808  0.00  0.00            
ATOM   1259  N   GLY X  87      -0.113   7.079  18.986  0.00  0.00            
ATOM   1260  H   GLY X  87       0.311   6.194  18.746  0.00  0.00            
ATOM   1261  CA  GLY X  87      -1.482   7.247  18.501  0.00  0.00            
ATOM   1262  HA2 GLY X  87      -1.996   6.285  18.502  0.00  0.00            
ATOM   1263  HA3 GLY X  87      -2.087   7.840  19.185  0.00  0.00            
ATOM   1264  C   GLY X  87      -1.739   7.971  17.174  0.00  0.00            
ATOM   1265  O   GLY X  87      -1.009   8.867  16.752  0.00  0.00            
ATOM   1266  N   ALA X  88      -2.806   7.515  16.518  0.00  0.00            
ATOM   1267  H   ALA X  88      -3.429   6.872  16.985  0.00  0.00            
ATOM   1268  CA  ALA X  88      -3.322   8.071  15.305  0.00  0.00            
ATOM   1269  HA  ALA X  88      -3.387   9.148  15.457  0.00  0.00            
ATOM   1270  CB  ALA X  88      -2.439   7.709  14.046  0.00  0.00            
ATOM   1271  HB1 ALA X  88      -1.673   8.487  14.048  0.00  0.00            
ATOM   1272  HB2 ALA X  88      -2.092   6.684  14.195  0.00  0.00            
ATOM   1273  HB3 ALA X  88      -2.948   7.739  13.080  0.00  0.00            
ATOM   1274  C   ALA X  88      -4.800   7.617  15.087  0.00  0.00            
ATOM   1275  O   ALA X  88      -5.244   6.784  15.855  0.00  0.00            
ATOM   1276  N   ASP X  89      -5.563   8.126  14.091  0.00  0.00            
ATOM   1277  H   ASP X  89      -5.117   8.837  13.529  0.00  0.00            
ATOM   1278  CA  ASP X  89      -6.933   7.643  13.838  0.00  0.00            
ATOM   1279  HA  ASP X  89      -7.435   7.288  14.737  0.00  0.00            
ATOM   1280  CB  ASP X  89      -7.799   8.885  13.475  0.00  0.00            
ATOM   1281  HB2 ASP X  89      -7.574   9.375  12.525  0.00  0.00            
ATOM   1282  HB3 ASP X  89      -8.819   8.497  13.428  0.00  0.00            
ATOM   1283  CG  ASP X  89      -7.606   9.959  14.584  0.00  0.00            
ATOM   1284  OD1 ASP X  89      -8.261   9.837  15.603  0.00  0.00            
ATOM   1285  OD2 ASP X  89      -6.793  10.891  14.454  0.00  0.00            
ATOM   1286  C   ASP X  89      -7.048   6.614  12.710  0.00  0.00            
ATOM   1287  O   ASP X  89      -7.721   5.590  12.894  0.00  0.00            
ATOM   1288  N   MET X  90      -6.153   6.571  11.748  0.00  0.00            
ATOM   1289  H   MET X  90      -5.539   7.364  11.625  0.00  0.00            
ATOM   1290  CA  MET X  90      -5.882   5.517  10.715  0.00  0.00            
ATOM   1291  HA  MET X  90      -6.357   4.561  10.937  0.00  0.00            
ATOM   1292  CB  MET X  90      -6.516   5.954   9.421  0.00  0.00            
ATOM   1293  HB2 MET X  90      -7.561   6.131   9.681  0.00  0.00            
ATOM   1294  HB3 MET X  90      -6.071   6.869   9.028  0.00  0.00            
ATOM   1295  CG  MET X  90      -6.515   4.919   8.284  0.00  0.00            
ATOM   1296  HG2 MET X  90      -5.538   4.908   7.801  0.00  0.00            
ATOM   1297  HG3 MET X  90      -6.777   3.920   8.634  0.00  0.00            
ATOM   1298  SD  MET X  90      -7.615   5.476   7.005  0.00  0.00            
ATOM   1299  CE  MET X  90      -7.005   7.075   6.393  0.00  0.00            
ATOM   1300  HE1 MET X  90      -7.677   7.426   5.611  0.00  0.00            
ATOM   1301  HE2 MET X  90      -6.896   7.821   7.181  0.00  0.00            
ATOM   1302  HE3 MET X  90      -6.066   6.991   5.847  0.00  0.00            
ATOM   1303  C   MET X  90      -4.411   5.246  10.524  0.00  0.00            
ATOM   1304  O   MET X  90      -3.608   6.179  10.598  0.00  0.00            
ATOM   1305  N   VAL X  91      -4.006   4.004  10.409  0.00  0.00            
ATOM   1306  H   VAL X  91      -4.716   3.322  10.640  0.00  0.00            
ATOM   1307  CA  VAL X  91      -2.583   3.477  10.282  0.00  0.00            
ATOM   1308  HA  VAL X  91      -2.038   4.356   9.938  0.00  0.00            
ATOM   1309  CB  VAL X  91      -1.979   2.996  11.600  0.00  0.00            
ATOM   1310  HB  VAL X  91      -2.713   2.416  12.163  0.00  0.00            
ATOM   1311  CG1 VAL X  91      -0.788   2.029  11.449  0.00  0.00            
ATOM   1312 HG11 VAL X  91      -0.284   1.785  12.387  0.00  0.00            
ATOM   1313 HG12 VAL X  91      -1.259   1.094  11.140  0.00  0.00            
ATOM   1314 HG13 VAL X  91       0.007   2.402  10.800  0.00  0.00            
ATOM   1315  CG2 VAL X  91      -1.474   4.108  12.552  0.00  0.00            
ATOM   1316 HG21 VAL X  91      -2.240   4.853  12.776  0.00  0.00            
ATOM   1317 HG22 VAL X  91      -1.182   3.709  13.526  0.00  0.00            
ATOM   1318 HG23 VAL X  91      -0.605   4.688  12.236  0.00  0.00            
ATOM   1319  C   VAL X  91      -2.532   2.494   9.171  0.00  0.00            
ATOM   1320  O   VAL X  91      -3.386   1.640   9.059  0.00  0.00            
ATOM   1321  N   PHE X  92      -1.524   2.674   8.303  0.00  0.00            
ATOM   1322  H   PHE X  92      -0.967   3.515   8.351  0.00  0.00            
ATOM   1323  CA  PHE X  92      -1.393   1.861   7.108  0.00  0.00            
ATOM   1324  HA  PHE X  92      -2.123   1.052   7.095  0.00  0.00            
ATOM   1325  CB  PHE X  92      -1.390   2.716   5.842  0.00  0.00            
ATOM   1326  HB2 PHE X  92      -1.128   3.756   6.048  0.00  0.00            
ATOM   1327  HB3 PHE X  92      -0.473   2.433   5.323  0.00  0.00            
ATOM   1328  CG  PHE X  92      -2.580   2.768   4.984  0.00  0.00            
ATOM   1329  CD1 PHE X  92      -3.775   3.241   5.533  0.00  0.00            
ATOM   1330  HD1 PHE X  92      -3.766   3.791   6.470  0.00  0.00            
ATOM   1331  CE1 PHE X  92      -5.012   3.142   4.832  0.00  0.00            
ATOM   1332  HE1 PHE X  92      -5.963   3.499   5.218  0.00  0.00            
ATOM   1333  CZ  PHE X  92      -4.975   2.555   3.530  0.00  0.00            
ATOM   1334  HZ  PHE X  92      -5.804   2.406   2.842  0.00  0.00            
ATOM   1335  CE2 PHE X  92      -3.784   2.154   2.966  0.00  0.00            
ATOM   1336  HE2 PHE X  92      -3.708   1.756   1.957  0.00  0.00            
ATOM   1337  CD2 PHE X  92      -2.610   2.294   3.674  0.00  0.00            
ATOM   1338  HD2 PHE X  92      -1.734   1.858   3.202  0.00  0.00            
ATOM   1339  C   PHE X  92      -0.026   1.182   7.261  0.00  0.00            
ATOM   1340  O   PHE X  92       0.888   1.890   7.658  0.00  0.00            
ATOM   1341  N   VAL X  93       0.100  -0.148   7.089  0.00  0.00            
ATOM   1342  H   VAL X  93      -0.777  -0.602   6.885  0.00  0.00            
ATOM   1343  CA  VAL X  93       1.396  -0.867   7.325  0.00  0.00            
ATOM   1344  HA  VAL X  93       2.111  -0.122   7.676  0.00  0.00            
ATOM   1345  CB  VAL X  93       1.347  -1.869   8.502  0.00  0.00            
ATOM   1346  HB  VAL X  93       0.816  -2.743   8.120  0.00  0.00            
ATOM   1347  CG1 VAL X  93       2.738  -2.456   8.851  0.00  0.00            
ATOM   1348 HG11 VAL X  93       3.196  -2.989   8.014  0.00  0.00            
ATOM   1349 HG12 VAL X  93       3.394  -1.635   9.146  0.00  0.00            
ATOM   1350 HG13 VAL X  93       2.636  -3.187   9.656  0.00  0.00            
ATOM   1351  CG2 VAL X  93       0.663  -1.254   9.801  0.00  0.00            
ATOM   1352 HG21 VAL X  93      -0.402  -1.078   9.644  0.00  0.00            
ATOM   1353 HG22 VAL X  93       0.877  -1.759  10.746  0.00  0.00            
ATOM   1354 HG23 VAL X  93       1.243  -0.334   9.906  0.00  0.00            
ATOM   1355  C   VAL X  93       1.871  -1.594   6.054  0.00  0.00            
ATOM   1356  O   VAL X  93       1.182  -2.562   5.731  0.00  0.00            
ATOM   1357  N   THR X  94       2.986  -1.175   5.440  0.00  0.00            
ATOM   1358  H   THR X  94       3.641  -0.593   5.942  0.00  0.00            
ATOM   1359  CA  THR X  94       3.399  -1.588   4.070  0.00  0.00            
ATOM   1360  HA  THR X  94       2.501  -2.028   3.637  0.00  0.00            
ATOM   1361  CB  THR X  94       3.763  -0.399   3.208  0.00  0.00            
ATOM   1362  HB  THR X  94       4.764  -0.020   3.415  0.00  0.00            
ATOM   1363  CG2 THR X  94       3.620  -0.658   1.698  0.00  0.00            
ATOM   1364 HG21 THR X  94       4.225  -1.506   1.372  0.00  0.00            
ATOM   1365 HG22 THR X  94       2.575  -0.832   1.432  0.00  0.00            
ATOM   1366 HG23 THR X  94       4.018   0.206   1.159  0.00  0.00            
ATOM   1367  OG1 THR X  94       2.901   0.629   3.488  0.00  0.00            
ATOM   1368  HG1 THR X  94       2.094   0.232   3.861  0.00  0.00            
ATOM   1369  C   THR X  94       4.585  -2.566   4.123  0.00  0.00            
ATOM   1370  O   THR X  94       5.605  -2.266   4.688  0.00  0.00            
ATOM   1371  N   SER X  95       4.473  -3.796   3.614  0.00  0.00            
ATOM   1372  H   SER X  95       3.603  -3.979   3.136  0.00  0.00            
ATOM   1373  CA  SER X  95       5.650  -4.747   3.550  0.00  0.00            
ATOM   1374  HA  SER X  95       6.577  -4.176   3.611  0.00  0.00            
ATOM   1375  CB  SER X  95       5.692  -5.644   4.828  0.00  0.00            
ATOM   1376  HB2 SER X  95       4.927  -6.421   4.793  0.00  0.00            
ATOM   1377  HB3 SER X  95       6.650  -6.142   4.977  0.00  0.00            
ATOM   1378  OG  SER X  95       5.556  -4.866   6.017  0.00  0.00            
ATOM   1379  HG  SER X  95       6.463  -4.592   6.240  0.00  0.00            
ATOM   1380  C   SER X  95       5.760  -5.738   2.298  0.00  0.00            
ATOM   1381  O   SER X  95       4.752  -6.281   1.896  0.00  0.00            
ATOM   1382  N   GLY X  96       6.968  -6.042   1.811  0.00  0.00            
ATOM   1383  H   GLY X  96       7.781  -5.590   2.204  0.00  0.00            
ATOM   1384  CA  GLY X  96       7.280  -6.972   0.705  0.00  0.00            
ATOM   1385  HA2 GLY X  96       6.747  -6.769  -0.224  0.00  0.00            
ATOM   1386  HA3 GLY X  96       8.311  -6.759   0.422  0.00  0.00            
ATOM   1387  C   GLY X  96       7.197  -8.430   1.021  0.00  0.00            
ATOM   1388  O   GLY X  96       8.164  -9.215   0.888  0.00  0.00            
ATOM   1389  N   MET X  97       6.008  -8.849   1.524  0.00  0.00            
ATOM   1390  H   MET X  97       5.266  -8.167   1.452  0.00  0.00            
ATOM   1391  CA  MET X  97       5.714 -10.247   1.992  0.00  0.00            
ATOM   1392  HA  MET X  97       6.390 -10.576   2.781  0.00  0.00            
ATOM   1393  CB  MET X  97       4.344 -10.227   2.693  0.00  0.00            
ATOM   1394  HB2 MET X  97       3.636  -9.922   1.920  0.00  0.00            
ATOM   1395  HB3 MET X  97       4.156 -11.267   2.969  0.00  0.00            
ATOM   1396  CG  MET X  97       4.131  -9.432   4.050  0.00  0.00            
ATOM   1397  HG2 MET X  97       5.029  -9.471   4.668  0.00  0.00            
ATOM   1398  HG3 MET X  97       3.925  -8.383   3.836  0.00  0.00            
ATOM   1399  SD  MET X  97       2.769 -10.038   5.177  0.00  0.00            
ATOM   1400  CE  MET X  97       3.097  -8.968   6.652  0.00  0.00            
ATOM   1401  HE1 MET X  97       2.816  -7.925   6.504  0.00  0.00            
ATOM   1402  HE2 MET X  97       2.602  -9.371   7.536  0.00  0.00            
ATOM   1403  HE3 MET X  97       4.165  -9.089   6.832  0.00  0.00            
ATOM   1404  C   MET X  97       5.737 -11.196   0.791  0.00  0.00            
ATOM   1405  O   MET X  97       6.158 -12.361   0.839  0.00  0.00            
ATOM   1406  N   GLY X  98       5.531 -10.635  -0.342  0.00  0.00            
ATOM   1407  H   GLY X  98       5.272  -9.660  -0.392  0.00  0.00            
ATOM   1408  CA  GLY X  98       5.750 -11.248  -1.632  0.00  0.00            
ATOM   1409  HA2 GLY X  98       5.167 -12.161  -1.751  0.00  0.00            
ATOM   1410  HA3 GLY X  98       5.557 -10.493  -2.394  0.00  0.00            
ATOM   1411  C   GLY X  98       7.224 -11.696  -1.833  0.00  0.00            
ATOM   1412  O   GLY X  98       7.542 -12.861  -2.142  0.00  0.00            
ATOM   1413  N   GLY X  99       8.089 -10.730  -1.554  0.00  0.00            
ATOM   1414  H   GLY X  99       7.737  -9.872  -1.155  0.00  0.00            
ATOM   1415  CA  GLY X  99       9.518 -10.812  -1.242  0.00  0.00            
ATOM   1416  HA2 GLY X  99       9.918 -11.624  -1.849  0.00  0.00            
ATOM   1417  HA3 GLY X  99      10.038  -9.883  -1.476  0.00  0.00            
ATOM   1418  C   GLY X  99       9.972 -11.335   0.150  0.00  0.00            
ATOM   1419  O   GLY X  99      11.162 -11.313   0.452  0.00  0.00            
ATOM   1420  N   GLY X 100       9.061 -12.029   0.862  0.00  0.00            
ATOM   1421  H   GLY X 100       8.122 -12.009   0.489  0.00  0.00            
ATOM   1422  CA  GLY X 100       9.375 -12.652   2.157  0.00  0.00            
ATOM   1423  HA2 GLY X 100       8.540 -13.177   2.623  0.00  0.00            
ATOM   1424  HA3 GLY X 100      10.179 -13.384   2.086  0.00  0.00            
ATOM   1425  C   GLY X 100       9.774 -11.804   3.374  0.00  0.00            
ATOM   1426  O   GLY X 100      10.024 -12.398   4.415  0.00  0.00            
ATOM   1427  N   THR X 101       9.691 -10.459   3.304  0.00  0.00            
ATOM   1428  H   THR X 101       9.356 -10.079   2.430  0.00  0.00            
ATOM   1429  CA  THR X 101       9.942  -9.552   4.449  0.00  0.00            
ATOM   1430  HA  THR X 101      10.536 -10.114   5.169  0.00  0.00            
ATOM   1431  CB  THR X 101      10.881  -8.461   4.081  0.00  0.00            
ATOM   1432  HB  THR X 101      10.895  -7.843   4.977  0.00  0.00            
ATOM   1433  CG2 THR X 101      12.295  -8.885   3.863  0.00  0.00            
ATOM   1434 HG21 THR X 101      12.964  -8.023   3.854  0.00  0.00            
ATOM   1435 HG22 THR X 101      12.633  -9.488   4.709  0.00  0.00            
ATOM   1436 HG23 THR X 101      12.302  -9.413   2.907  0.00  0.00            
ATOM   1437  OG1 THR X 101      10.323  -7.613   3.086  0.00  0.00            
ATOM   1438  HG1 THR X 101      10.649  -7.914   2.219  0.00  0.00            
ATOM   1439  C   THR X 101       8.720  -8.913   5.150  0.00  0.00            
ATOM   1440  O   THR X 101       7.698  -8.701   4.446  0.00  0.00            
ATOM   1441  N   GLY X 102       8.858  -8.636   6.447  0.00  0.00            
ATOM   1442  H   GLY X 102       9.770  -8.638   6.880  0.00  0.00            
ATOM   1443  CA  GLY X 102       7.735  -8.222   7.366  0.00  0.00            
ATOM   1444  HA2 GLY X 102       8.316  -7.845   8.207  0.00  0.00            
ATOM   1445  HA3 GLY X 102       7.142  -7.451   6.872  0.00  0.00            
ATOM   1446  C   GLY X 102       6.822  -9.296   7.891  0.00  0.00            
ATOM   1447  O   GLY X 102       5.867  -8.982   8.615  0.00  0.00            
ATOM   1448  N   THR X 103       7.042 -10.555   7.463  0.00  0.00            
ATOM   1449  H   THR X 103       7.877 -10.841   6.972  0.00  0.00            
ATOM   1450  CA  THR X 103       6.056 -11.670   7.434  0.00  0.00            
ATOM   1451  HA  THR X 103       5.144 -11.349   6.930  0.00  0.00            
ATOM   1452  CB  THR X 103       6.574 -12.806   6.606  0.00  0.00            
ATOM   1453  HB  THR X 103       5.827 -13.598   6.638  0.00  0.00            
ATOM   1454  CG2 THR X 103       6.781 -12.377   5.138  0.00  0.00            
ATOM   1455 HG21 THR X 103       7.714 -12.647   4.639  0.00  0.00            
ATOM   1456 HG22 THR X 103       6.009 -12.982   4.655  0.00  0.00            
ATOM   1457 HG23 THR X 103       6.544 -11.327   4.956  0.00  0.00            
ATOM   1458  OG1 THR X 103       7.826 -13.270   7.049  0.00  0.00            
ATOM   1459  HG1 THR X 103       8.074 -13.939   6.386  0.00  0.00            
ATOM   1460  C   THR X 103       5.763 -12.212   8.846  0.00  0.00            
ATOM   1461  O   THR X 103       4.734 -12.838   9.091  0.00  0.00            
ATOM   1462  N   GLY X 104       6.600 -11.913   9.833  0.00  0.00            
ATOM   1463  H   GLY X 104       7.404 -11.363   9.565  0.00  0.00            
ATOM   1464  CA  GLY X 104       6.294 -11.929  11.315  0.00  0.00            
ATOM   1465  HA2 GLY X 104       5.332 -12.425  11.441  0.00  0.00            
ATOM   1466  HA3 GLY X 104       6.957 -12.653  11.789  0.00  0.00            
ATOM   1467  C   GLY X 104       6.279 -10.557  12.038  0.00  0.00            
ATOM   1468  O   GLY X 104       5.518 -10.295  12.913  0.00  0.00            
ATOM   1469  N   ALA X 105       7.185  -9.667  11.623  0.00  0.00            
ATOM   1470  H   ALA X 105       7.624  -9.886  10.739  0.00  0.00            
ATOM   1471  CA  ALA X 105       7.423  -8.350  12.317  0.00  0.00            
ATOM   1472  HA  ALA X 105       7.515  -8.467  13.396  0.00  0.00            
ATOM   1473  CB  ALA X 105       8.813  -7.816  11.921  0.00  0.00            
ATOM   1474  HB1 ALA X 105       9.024  -6.945  12.545  0.00  0.00            
ATOM   1475  HB2 ALA X 105       9.642  -8.517  12.041  0.00  0.00            
ATOM   1476  HB3 ALA X 105       8.860  -7.380  10.921  0.00  0.00            
ATOM   1477  C   ALA X 105       6.236  -7.397  12.081  0.00  0.00            
ATOM   1478  O   ALA X 105       5.673  -6.781  13.023  0.00  0.00            
ATOM   1479  N   ALA X 106       5.654  -7.344  10.794  0.00  0.00            
ATOM   1480  H   ALA X 106       6.103  -7.911  10.090  0.00  0.00            
ATOM   1481  CA  ALA X 106       4.602  -6.381  10.467  0.00  0.00            
ATOM   1482  HA  ALA X 106       5.011  -5.505  10.970  0.00  0.00            
ATOM   1483  CB  ALA X 106       4.280  -6.265   8.907  0.00  0.00            
ATOM   1484  HB1 ALA X 106       5.161  -5.945   8.346  0.00  0.00            
ATOM   1485  HB2 ALA X 106       3.915  -7.214   8.510  0.00  0.00            
ATOM   1486  HB3 ALA X 106       3.556  -5.452   8.816  0.00  0.00            
ATOM   1487  C   ALA X 106       3.304  -6.678  11.271  0.00  0.00            
ATOM   1488  O   ALA X 106       2.638  -5.745  11.689  0.00  0.00            
ATOM   1489  N   PRO X 107       2.867  -7.982  11.390  0.00  0.00            
ATOM   1490  CD  PRO X 107       3.230  -9.153  10.641  0.00  0.00            
ATOM   1491  HD2 PRO X 107       4.173  -9.574  10.991  0.00  0.00            
ATOM   1492  HD3 PRO X 107       3.247  -8.966   9.567  0.00  0.00            
ATOM   1493  CG  PRO X 107       2.073 -10.128  10.796  0.00  0.00            
ATOM   1494  HG2 PRO X 107       2.335 -11.178  10.938  0.00  0.00            
ATOM   1495  HG3 PRO X 107       1.535 -10.075   9.847  0.00  0.00            
ATOM   1496  CB  PRO X 107       1.272  -9.759  12.033  0.00  0.00            
ATOM   1497  HB2 PRO X 107       1.766 -10.236  12.883  0.00  0.00            
ATOM   1498  HB3 PRO X 107       0.214 -10.022  12.086  0.00  0.00            
ATOM   1499  CA  PRO X 107       1.608  -8.269  12.195  0.00  0.00            
ATOM   1500  HA  PRO X 107       0.822  -7.735  11.662  0.00  0.00            
ATOM   1501  C   PRO X 107       1.662  -7.722  13.638  0.00  0.00            
ATOM   1502  O   PRO X 107       0.676  -7.180  14.134  0.00  0.00            
ATOM   1503  N   VAL X 108       2.760  -7.655  14.277  0.00  0.00            
ATOM   1504  H   VAL X 108       3.599  -7.863  13.756  0.00  0.00            
ATOM   1505  CA  VAL X 108       2.845  -7.033  15.684  0.00  0.00            
ATOM   1506  HA  VAL X 108       2.083  -7.551  16.266  0.00  0.00            
ATOM   1507  CB  VAL X 108       4.183  -7.362  16.304  0.00  0.00            
ATOM   1508  HB  VAL X 108       4.973  -6.752  15.862  0.00  0.00            
ATOM   1509  CG1 VAL X 108       4.031  -6.979  17.854  0.00  0.00            
ATOM   1510 HG11 VAL X 108       3.959  -5.908  18.053  0.00  0.00            
ATOM   1511 HG12 VAL X 108       3.092  -7.397  18.223  0.00  0.00            
ATOM   1512 HG13 VAL X 108       4.850  -7.366  18.464  0.00  0.00            
ATOM   1513  CG2 VAL X 108       4.560  -8.860  16.190  0.00  0.00            
ATOM   1514 HG21 VAL X 108       3.718  -9.498  16.467  0.00  0.00            
ATOM   1515 HG22 VAL X 108       4.892  -9.140  15.188  0.00  0.00            
ATOM   1516 HG23 VAL X 108       5.411  -9.163  16.803  0.00  0.00            
ATOM   1517  C   VAL X 108       2.625  -5.524  15.762  0.00  0.00            
ATOM   1518  O   VAL X 108       1.768  -5.102  16.517  0.00  0.00            
ATOM   1519  N   VAL X 109       3.173  -4.797  14.793  0.00  0.00            
ATOM   1520  H   VAL X 109       3.838  -5.226  14.167  0.00  0.00            
ATOM   1521  CA  VAL X 109       2.987  -3.390  14.650  0.00  0.00            
ATOM   1522  HA  VAL X 109       3.253  -2.975  15.623  0.00  0.00            
ATOM   1523  CB  VAL X 109       3.899  -2.843  13.568  0.00  0.00            
ATOM   1524  HB  VAL X 109       3.600  -3.313  12.628  0.00  0.00            
ATOM   1525  CG1 VAL X 109       3.952  -1.296  13.434  0.00  0.00            
ATOM   1526 HG11 VAL X 109       4.277  -0.810  14.356  0.00  0.00            
ATOM   1527 HG12 VAL X 109       4.598  -1.139  12.567  0.00  0.00            
ATOM   1528 HG13 VAL X 109       2.930  -0.989  13.200  0.00  0.00            
ATOM   1529  CG2 VAL X 109       5.415  -3.322  13.830  0.00  0.00            
ATOM   1530 HG21 VAL X 109       5.425  -4.406  13.962  0.00  0.00            
ATOM   1531 HG22 VAL X 109       6.117  -3.089  13.026  0.00  0.00            
ATOM   1532 HG23 VAL X 109       5.790  -2.624  14.581  0.00  0.00            
ATOM   1533  C   VAL X 109       1.549  -3.082  14.303  0.00  0.00            
ATOM   1534  O   VAL X 109       1.109  -2.013  14.596  0.00  0.00            
ATOM   1535  N   ALA X 110       0.843  -4.039  13.646  0.00  0.00            
ATOM   1536  H   ALA X 110       1.291  -4.839  13.221  0.00  0.00            
ATOM   1537  CA  ALA X 110      -0.596  -3.988  13.329  0.00  0.00            
ATOM   1538  HA  ALA X 110      -0.709  -2.918  13.148  0.00  0.00            
ATOM   1539  CB  ALA X 110      -0.853  -4.947  12.070  0.00  0.00            
ATOM   1540  HB1 ALA X 110      -0.146  -4.821  11.249  0.00  0.00            
ATOM   1541  HB2 ALA X 110      -0.680  -5.958  12.445  0.00  0.00            
ATOM   1542  HB3 ALA X 110      -1.853  -4.748  11.681  0.00  0.00            
ATOM   1543  C   ALA X 110      -1.440  -4.290  14.567  0.00  0.00            
ATOM   1544  O   ALA X 110      -2.335  -3.565  14.898  0.00  0.00            
ATOM   1545  N   LYS X 111      -1.133  -5.355  15.322  0.00  0.00            
ATOM   1546  H   LYS X 111      -0.488  -6.085  15.059  0.00  0.00            
ATOM   1547  CA  LYS X 111      -1.756  -5.548  16.683  0.00  0.00            
ATOM   1548  HA  LYS X 111      -2.834  -5.698  16.609  0.00  0.00            
ATOM   1549  CB  LYS X 111      -1.244  -6.878  17.322  0.00  0.00            
ATOM   1550  HB2 LYS X 111      -0.205  -7.007  17.011  0.00  0.00            
ATOM   1551  HB3 LYS X 111      -1.354  -6.979  18.404  0.00  0.00            
ATOM   1552  CG  LYS X 111      -1.959  -8.115  16.698  0.00  0.00            
ATOM   1553  HG2 LYS X 111      -3.048  -8.037  16.679  0.00  0.00            
ATOM   1554  HG3 LYS X 111      -1.627  -8.311  15.677  0.00  0.00            
ATOM   1555  CD  LYS X 111      -1.541  -9.344  17.455  0.00  0.00            
ATOM   1556  HD2 LYS X 111      -0.462  -9.451  17.583  0.00  0.00            
ATOM   1557  HD3 LYS X 111      -1.809  -9.379  18.512  0.00  0.00            
ATOM   1558  CE  LYS X 111      -2.293 -10.570  16.798  0.00  0.00            
ATOM   1559  HE2 LYS X 111      -3.368 -10.393  16.810  0.00  0.00            
ATOM   1560  HE3 LYS X 111      -2.079 -10.614  15.730  0.00  0.00            
ATOM   1561  NZ  LYS X 111      -2.030 -11.871  17.498  0.00  0.00            
ATOM   1562  HZ1 LYS X 111      -2.512 -12.675  17.124  0.00  0.00            
ATOM   1563  HZ2 LYS X 111      -1.074 -12.194  17.482  0.00  0.00            
ATOM   1564  HZ3 LYS X 111      -2.226 -11.709  18.475  0.00  0.00            
ATOM   1565  C   LYS X 111      -1.673  -4.298  17.582  0.00  0.00            
ATOM   1566  O   LYS X 111      -2.630  -4.055  18.231  0.00  0.00            
ATOM   1567  N   ILE X 112      -0.471  -3.615  17.666  0.00  0.00            
ATOM   1568  H   ILE X 112       0.301  -4.007  17.147  0.00  0.00            
ATOM   1569  CA  ILE X 112      -0.294  -2.521  18.666  0.00  0.00            
ATOM   1570  HA  ILE X 112      -0.808  -2.778  19.591  0.00  0.00            
ATOM   1571  CB  ILE X 112       1.209  -2.238  18.923  0.00  0.00            
ATOM   1572  HB  ILE X 112       1.566  -1.869  17.960  0.00  0.00            
ATOM   1573  CG2 ILE X 112       1.275  -1.153  20.063  0.00  0.00            
ATOM   1574 HG21 ILE X 112       0.684  -1.338  20.963  0.00  0.00            
ATOM   1575 HG22 ILE X 112       2.307  -0.980  20.378  0.00  0.00            
ATOM   1576 HG23 ILE X 112       1.013  -0.120  19.821  0.00  0.00            
ATOM   1577  CG1 ILE X 112       1.913  -3.470  19.348  0.00  0.00            
ATOM   1578 HG12 ILE X 112       1.567  -3.766  20.341  0.00  0.00            
ATOM   1579 HG13 ILE X 112       1.647  -4.282  18.668  0.00  0.00            
ATOM   1580  CD1 ILE X 112       3.475  -3.365  19.439  0.00  0.00            
ATOM   1581 HD11 ILE X 112       3.869  -3.367  18.422  0.00  0.00            
ATOM   1582 HD12 ILE X 112       3.799  -2.469  19.973  0.00  0.00            
ATOM   1583 HD13 ILE X 112       3.873  -4.225  19.984  0.00  0.00            
ATOM   1584  C   ILE X 112      -0.962  -1.181  18.284  0.00  0.00            
ATOM   1585  O   ILE X 112      -1.507  -0.545  19.167  0.00  0.00            
ATOM   1586  N   ALA X 113      -1.021  -0.779  16.995  0.00  0.00            
ATOM   1587  H   ALA X 113      -0.545  -1.396  16.353  0.00  0.00            
ATOM   1588  CA  ALA X 113      -1.592   0.443  16.472  0.00  0.00            
ATOM   1589  HA  ALA X 113      -0.984   1.206  16.958  0.00  0.00            
ATOM   1590  CB  ALA X 113      -1.402   0.525  14.972  0.00  0.00            
ATOM   1591  HB1 ALA X 113      -1.844   1.429  14.548  0.00  0.00            
ATOM   1592  HB2 ALA X 113      -0.367   0.302  14.705  0.00  0.00            
ATOM   1593  HB3 ALA X 113      -1.996  -0.335  14.657  0.00  0.00            
ATOM   1594  C   ALA X 113      -3.118   0.586  16.789  0.00  0.00            
ATOM   1595  O   ALA X 113      -3.631   1.612  17.206  0.00  0.00            
ATOM   1596  N   LYS X 114      -3.909  -0.518  16.608  0.00  0.00            
ATOM   1597  H   LYS X 114      -3.550  -1.287  16.063  0.00  0.00            
ATOM   1598  CA  LYS X 114      -5.281  -0.588  17.047  0.00  0.00            
ATOM   1599  HA  LYS X 114      -5.801   0.250  16.582  0.00  0.00            
ATOM   1600  CB  LYS X 114      -5.960  -1.862  16.464  0.00  0.00            
ATOM   1601  HB2 LYS X 114      -5.637  -1.914  15.422  0.00  0.00            
ATOM   1602  HB3 LYS X 114      -5.507  -2.713  16.977  0.00  0.00            
ATOM   1603  CG  LYS X 114      -7.511  -1.927  16.612  0.00  0.00            
ATOM   1604  HG2 LYS X 114      -7.753  -2.990  16.552  0.00  0.00            
ATOM   1605  HG3 LYS X 114      -7.822  -1.566  17.595  0.00  0.00            
ATOM   1606  CD  LYS X 114      -8.301  -0.923  15.706  0.00  0.00            
ATOM   1607  HD2 LYS X 114      -8.239   0.126  16.002  0.00  0.00            
ATOM   1608  HD3 LYS X 114      -7.908  -1.022  14.692  0.00  0.00            
ATOM   1609  CE  LYS X 114      -9.754  -1.315  15.664  0.00  0.00            
ATOM   1610  HE2 LYS X 114     -10.235  -1.167  16.631  0.00  0.00            
ATOM   1611  HE3 LYS X 114     -10.268  -0.695  14.929  0.00  0.00            
ATOM   1612  NZ  LYS X 114      -9.977  -2.731  15.291  0.00  0.00            
ATOM   1613  HZ1 LYS X 114      -9.699  -2.935  14.342  0.00  0.00            
ATOM   1614  HZ2 LYS X 114      -9.628  -3.419  15.943  0.00  0.00            
ATOM   1615  HZ3 LYS X 114     -10.955  -2.973  15.229  0.00  0.00            
ATOM   1616  C   LYS X 114      -5.345  -0.482  18.553  0.00  0.00            
ATOM   1617  O   LYS X 114      -6.385  -0.057  19.009  0.00  0.00            
ATOM   1618  N   GLU X 115      -4.348  -0.944  19.382  0.00  0.00            
ATOM   1619  H   GLU X 115      -3.460  -1.283  19.041  0.00  0.00            
ATOM   1620  CA  GLU X 115      -4.561  -0.755  20.798  0.00  0.00            
ATOM   1621  HA  GLU X 115      -5.578  -1.097  20.993  0.00  0.00            
ATOM   1622  CB  GLU X 115      -3.659  -1.704  21.591  0.00  0.00            
ATOM   1623  HB2 GLU X 115      -3.926  -2.701  21.232  0.00  0.00            
ATOM   1624  HB3 GLU X 115      -2.592  -1.566  21.407  0.00  0.00            
ATOM   1625  CG  GLU X 115      -3.969  -1.623  23.060  0.00  0.00            
ATOM   1626  HG2 GLU X 115      -3.833  -0.578  23.344  0.00  0.00            
ATOM   1627  HG3 GLU X 115      -5.017  -1.870  23.249  0.00  0.00            
ATOM   1628  CD  GLU X 115      -3.082  -2.558  23.814  0.00  0.00            
ATOM   1629  OE1 GLU X 115      -2.839  -3.663  23.302  0.00  0.00            
ATOM   1630  OE2 GLU X 115      -2.364  -2.168  24.837  0.00  0.00            
ATOM   1631  C   GLU X 115      -4.434   0.708  21.184  0.00  0.00            
ATOM   1632  O   GLU X 115      -5.189   1.188  22.011  0.00  0.00            
ATOM   1633  N   MET X 116      -3.727   1.470  20.390  0.00  0.00            
ATOM   1634  H   MET X 116      -3.185   0.982  19.693  0.00  0.00            
ATOM   1635  CA  MET X 116      -3.725   2.994  20.386  0.00  0.00            
ATOM   1636  HA  MET X 116      -3.851   3.367  21.402  0.00  0.00            
ATOM   1637  CB  MET X 116      -2.426   3.674  19.822  0.00  0.00            
ATOM   1638  HB2 MET X 116      -2.342   3.549  18.741  0.00  0.00            
ATOM   1639  HB3 MET X 116      -2.439   4.716  20.148  0.00  0.00            
ATOM   1640  CG  MET X 116      -1.130   3.051  20.276  0.00  0.00            
ATOM   1641  HG2 MET X 116      -1.084   2.862  21.348  0.00  0.00            
ATOM   1642  HG3 MET X 116      -0.964   2.130  19.716  0.00  0.00            
ATOM   1643  SD  MET X 116       0.384   4.101  20.187  0.00  0.00            
ATOM   1644  CE  MET X 116       0.335   4.855  21.796  0.00  0.00            
ATOM   1645  HE1 MET X 116       0.810   5.836  21.795  0.00  0.00            
ATOM   1646  HE2 MET X 116      -0.728   4.983  22.005  0.00  0.00            
ATOM   1647  HE3 MET X 116       0.834   4.217  22.526  0.00  0.00            
ATOM   1648  C   MET X 116      -4.943   3.538  19.567  0.00  0.00            
ATOM   1649  O   MET X 116      -5.109   4.710  19.384  0.00  0.00            
ATOM   1650  N   GLY X 117      -5.857   2.666  19.054  0.00  0.00            
ATOM   1651  H   GLY X 117      -5.715   1.682  19.233  0.00  0.00            
ATOM   1652  CA  GLY X 117      -7.174   3.036  18.471  0.00  0.00            
ATOM   1653  HA2 GLY X 117      -7.885   2.254  18.737  0.00  0.00            
ATOM   1654  HA3 GLY X 117      -7.575   3.890  19.017  0.00  0.00            
ATOM   1655  C   GLY X 117      -7.233   3.355  16.998  0.00  0.00            
ATOM   1656  O   GLY X 117      -8.288   3.560  16.477  0.00  0.00            
ATOM   1657  N   ALA X 118      -6.046   3.207  16.327  0.00  0.00            
ATOM   1658  H   ALA X 118      -5.225   2.834  16.781  0.00  0.00            
ATOM   1659  CA  ALA X 118      -6.075   3.451  14.823  0.00  0.00            
ATOM   1660  HA  ALA X 118      -6.685   4.329  14.612  0.00  0.00            
ATOM   1661  CB  ALA X 118      -4.648   3.693  14.447  0.00  0.00            
ATOM   1662  HB1 ALA X 118      -4.154   4.401  15.115  0.00  0.00            
ATOM   1663  HB2 ALA X 118      -4.057   2.785  14.581  0.00  0.00            
ATOM   1664  HB3 ALA X 118      -4.477   4.034  13.423  0.00  0.00            
ATOM   1665  C   ALA X 118      -6.647   2.237  14.086  0.00  0.00            
ATOM   1666  O   ALA X 118      -6.308   1.122  14.267  0.00  0.00            
ATOM   1667  N   LEU X 119      -7.512   2.590  13.122  0.00  0.00            
ATOM   1668  H   LEU X 119      -7.555   3.596  13.047  0.00  0.00            
ATOM   1669  CA  LEU X 119      -7.902   1.723  11.994  0.00  0.00            
ATOM   1670  HA  LEU X 119      -8.483   0.899  12.409  0.00  0.00            
ATOM   1671  CB  LEU X 119      -8.768   2.551  11.084  0.00  0.00            
ATOM   1672  HB2 LEU X 119      -9.573   3.088  11.588  0.00  0.00            
ATOM   1673  HB3 LEU X 119      -8.038   3.195  10.588  0.00  0.00            
ATOM   1674  CG  LEU X 119      -9.504   1.783   9.869  0.00  0.00            
ATOM   1675  HG  LEU X 119      -8.820   1.487   9.070  0.00  0.00            
ATOM   1676  CD1 LEU X 119     -10.470   0.692  10.328  0.00  0.00            
ATOM   1677 HD11 LEU X 119     -10.679   0.069   9.456  0.00  0.00            
ATOM   1678 HD12 LEU X 119     -10.016   0.109  11.132  0.00  0.00            
ATOM   1679 HD13 LEU X 119     -11.436   1.030  10.710  0.00  0.00            
ATOM   1680  CD2 LEU X 119     -10.404   2.751   9.081  0.00  0.00            
ATOM   1681 HD21 LEU X 119     -10.940   3.310   9.852  0.00  0.00            
ATOM   1682 HD22 LEU X 119      -9.819   3.461   8.494  0.00  0.00            
ATOM   1683 HD23 LEU X 119     -11.126   2.157   8.517  0.00  0.00            
ATOM   1684  C   LEU X 119      -6.659   1.257  11.214  0.00  0.00            
ATOM   1685  O   LEU X 119      -5.891   2.059  10.710  0.00  0.00            
ATOM   1686  N   THR X 120      -6.414  -0.034  11.319  0.00  0.00            
ATOM   1687  H   THR X 120      -7.062  -0.629  11.815  0.00  0.00            
ATOM   1688  CA  THR X 120      -5.152  -0.683  10.966  0.00  0.00            
ATOM   1689  HA  THR X 120      -4.548   0.198  10.746  0.00  0.00            
ATOM   1690  CB  THR X 120      -4.481  -1.428  12.187  0.00  0.00            
ATOM   1691  HB  THR X 120      -4.940  -2.406  12.334  0.00  0.00            
ATOM   1692  CG2 THR X 120      -2.999  -1.720  11.827  0.00  0.00            
ATOM   1693 HG21 THR X 120      -2.945  -2.521  11.087  0.00  0.00            
ATOM   1694 HG22 THR X 120      -2.580  -0.798  11.417  0.00  0.00            
ATOM   1695 HG23 THR X 120      -2.385  -1.812  12.726  0.00  0.00            
ATOM   1696  OG1 THR X 120      -4.406  -0.550  13.289  0.00  0.00            
ATOM   1697  HG1 THR X 120      -5.297  -0.330  13.615  0.00  0.00            
ATOM   1698  C   THR X 120      -5.401  -1.475   9.708  0.00  0.00            
ATOM   1699  O   THR X 120      -6.177  -2.391   9.669  0.00  0.00            
ATOM   1700  N   VAL X 121      -4.683  -1.065   8.642  0.00  0.00            
ATOM   1701  H   VAL X 121      -4.081  -0.263   8.757  0.00  0.00            
ATOM   1702  CA  VAL X 121      -4.734  -1.609   7.328  0.00  0.00            
ATOM   1703  HA  VAL X 121      -5.535  -2.347   7.314  0.00  0.00            
ATOM   1704  CB  VAL X 121      -5.256  -0.474   6.407  0.00  0.00            
ATOM   1705  HB  VAL X 121      -4.685   0.446   6.543  0.00  0.00            
ATOM   1706  CG1 VAL X 121      -5.214  -0.994   4.941  0.00  0.00            
ATOM   1707 HG11 VAL X 121      -4.226  -0.952   4.478  0.00  0.00            
ATOM   1708 HG12 VAL X 121      -5.559  -2.027   4.862  0.00  0.00            
ATOM   1709 HG13 VAL X 121      -5.925  -0.368   4.396  0.00  0.00            
ATOM   1710  CG2 VAL X 121      -6.684  -0.153   6.761  0.00  0.00            
ATOM   1711 HG21 VAL X 121      -7.314  -1.043   6.709  0.00  0.00            
ATOM   1712 HG22 VAL X 121      -6.779   0.254   7.770  0.00  0.00            
ATOM   1713 HG23 VAL X 121      -7.051   0.638   6.105  0.00  0.00            
ATOM   1714  C   VAL X 121      -3.385  -2.248   6.913  0.00  0.00            
ATOM   1715  O   VAL X 121      -2.375  -1.519   6.857  0.00  0.00            
ATOM   1716  N   GLY X 122      -3.338  -3.540   6.586  0.00  0.00            
ATOM   1717  H   GLY X 122      -4.229  -4.003   6.487  0.00  0.00            
ATOM   1718  CA  GLY X 122      -2.137  -4.148   5.960  0.00  0.00            
ATOM   1719  HA2 GLY X 122      -1.284  -3.742   6.505  0.00  0.00            
ATOM   1720  HA3 GLY X 122      -2.101  -5.206   6.221  0.00  0.00            
ATOM   1721  C   GLY X 122      -2.088  -3.798   4.494  0.00  0.00            
ATOM   1722  O   GLY X 122      -3.096  -3.915   3.843  0.00  0.00            
ATOM   1723  N   VAL X 123      -0.870  -3.534   3.976  0.00  0.00            
ATOM   1724  H   VAL X 123      -0.141  -3.254   4.618  0.00  0.00            
ATOM   1725  CA  VAL X 123      -0.567  -3.448   2.512  0.00  0.00            
ATOM   1726  HA  VAL X 123      -1.481  -3.755   2.004  0.00  0.00            
ATOM   1727  CB  VAL X 123      -0.383  -2.024   2.070  0.00  0.00            
ATOM   1728  HB  VAL X 123       0.470  -1.552   2.563  0.00  0.00            
ATOM   1729  CG1 VAL X 123      -0.141  -2.013   0.565  0.00  0.00            
ATOM   1730 HG11 VAL X 123      -0.909  -2.578   0.033  0.00  0.00            
ATOM   1731 HG12 VAL X 123      -0.084  -1.038   0.076  0.00  0.00            
ATOM   1732 HG13 VAL X 123       0.838  -2.435   0.327  0.00  0.00            
ATOM   1733  CG2 VAL X 123      -1.640  -1.130   2.382  0.00  0.00            
ATOM   1734 HG21 VAL X 123      -1.676  -0.994   3.465  0.00  0.00            
ATOM   1735 HG22 VAL X 123      -1.554  -0.159   1.892  0.00  0.00            
ATOM   1736 HG23 VAL X 123      -2.558  -1.649   2.094  0.00  0.00            
ATOM   1737  C   VAL X 123       0.663  -4.252   2.163  0.00  0.00            
ATOM   1738  O   VAL X 123       1.820  -4.022   2.616  0.00  0.00            
ATOM   1739  N   VAL X 124       0.438  -5.216   1.294  0.00  0.00            
ATOM   1740  H   VAL X 124      -0.508  -5.384   0.986  0.00  0.00            
ATOM   1741  CA  VAL X 124       1.360  -6.361   1.105  0.00  0.00            
ATOM   1742  HA  VAL X 124       2.384  -6.096   1.372  0.00  0.00            
ATOM   1743  CB  VAL X 124       1.089  -7.558   2.058  0.00  0.00            
ATOM   1744  HB  VAL X 124       1.981  -8.182   1.964  0.00  0.00            
ATOM   1745  CG1 VAL X 124       1.082  -7.169   3.559  0.00  0.00            
ATOM   1746 HG11 VAL X 124       0.180  -6.573   3.710  0.00  0.00            
ATOM   1747 HG12 VAL X 124       1.032  -7.997   4.269  0.00  0.00            
ATOM   1748 HG13 VAL X 124       2.016  -6.678   3.841  0.00  0.00            
ATOM   1749  CG2 VAL X 124      -0.168  -8.352   1.716  0.00  0.00            
ATOM   1750 HG21 VAL X 124       0.009  -8.866   0.769  0.00  0.00            
ATOM   1751 HG22 VAL X 124      -0.500  -9.108   2.429  0.00  0.00            
ATOM   1752 HG23 VAL X 124      -0.969  -7.620   1.589  0.00  0.00            
ATOM   1753  C   VAL X 124       1.377  -6.881  -0.365  0.00  0.00            
ATOM   1754  O   VAL X 124       0.374  -6.809  -1.096  0.00  0.00            
ATOM   1755  N   THR X 125       2.468  -7.485  -0.754  0.00  0.00            
ATOM   1756  H   THR X 125       3.238  -7.418  -0.105  0.00  0.00            
ATOM   1757  CA  THR X 125       2.679  -8.267  -2.000  0.00  0.00            
ATOM   1758  HA  THR X 125       2.045  -7.890  -2.802  0.00  0.00            
ATOM   1759  CB  THR X 125       4.047  -8.022  -2.592  0.00  0.00            
ATOM   1760  HB  THR X 125       4.245  -8.734  -3.393  0.00  0.00            
ATOM   1761  CG2 THR X 125       4.145  -6.555  -3.075  0.00  0.00            
ATOM   1762 HG21 THR X 125       3.378  -6.396  -3.837  0.00  0.00            
ATOM   1763 HG22 THR X 125       4.036  -5.784  -2.309  0.00  0.00            
ATOM   1764 HG23 THR X 125       5.077  -6.255  -3.560  0.00  0.00            
ATOM   1765  OG1 THR X 125       5.071  -8.111  -1.618  0.00  0.00            
ATOM   1766  HG1 THR X 125       5.888  -8.006  -2.138  0.00  0.00            
ATOM   1767  C   THR X 125       2.363  -9.696  -1.865  0.00  0.00            
ATOM   1768  O   THR X 125       2.611 -10.277  -0.862  0.00  0.00            
ATOM   1769  N   ARG X 126       1.768 -10.335  -2.927  0.00  0.00            
ATOM   1770  H   ARG X 126       1.625  -9.748  -3.736  0.00  0.00            
ATOM   1771  CA  ARG X 126       1.433 -11.777  -2.906  0.00  0.00            
ATOM   1772  HA  ARG X 126       1.282 -11.927  -1.838  0.00  0.00            
ATOM   1773  CB  ARG X 126       0.003 -11.893  -3.368  0.00  0.00            
ATOM   1774  HB2 ARG X 126      -0.443 -12.859  -3.122  0.00  0.00            
ATOM   1775  HB3 ARG X 126      -0.708 -11.214  -2.893  0.00  0.00            
ATOM   1776  CG  ARG X 126      -0.071 -11.779  -4.996  0.00  0.00            
ATOM   1777  HG2 ARG X 126       0.488 -10.915  -5.360  0.00  0.00            
ATOM   1778  HG3 ARG X 126       0.340 -12.651  -5.508  0.00  0.00            
ATOM   1779  CD  ARG X 126      -1.520 -11.816  -5.420  0.00  0.00            
ATOM   1780  HD2 ARG X 126      -2.154 -12.412  -4.763  0.00  0.00            
ATOM   1781  HD3 ARG X 126      -1.914 -10.801  -5.373  0.00  0.00            
ATOM   1782  NE  ARG X 126      -1.658 -12.136  -6.850  0.00  0.00            
ATOM   1783  HE  ARG X 126      -0.795 -12.084  -7.372  0.00  0.00            
ATOM   1784  CZ  ARG X 126      -2.775 -11.998  -7.580  0.00  0.00            
ATOM   1785  NH1 ARG X 126      -3.974 -11.830  -7.081  0.00  0.00            
ATOM   1786 HH11 ARG X 126      -4.105 -11.753  -6.083  0.00  0.00            
ATOM   1787 HH12 ARG X 126      -4.770 -11.874  -7.699  0.00  0.00            
ATOM   1788  NH2 ARG X 126      -2.666 -12.104  -8.848  0.00  0.00            
ATOM   1789 HH21 ARG X 126      -1.716 -12.358  -9.078  0.00  0.00            
ATOM   1790 HH22 ARG X 126      -3.326 -11.657  -9.469  0.00  0.00            
ATOM   1791  C   ARG X 126       2.490 -12.739  -3.371  0.00  0.00            
ATOM   1792  O   ARG X 126       3.303 -12.436  -4.228  0.00  0.00            
ATOM   1793  N   PRO X 127       2.505 -13.963  -2.829  0.00  0.00            
ATOM   1794  CD  PRO X 127       1.598 -14.531  -1.861  0.00  0.00            
ATOM   1795  HD2 PRO X 127       0.838 -15.114  -2.384  0.00  0.00            
ATOM   1796  HD3 PRO X 127       1.032 -13.818  -1.260  0.00  0.00            
ATOM   1797  CG  PRO X 127       2.396 -15.379  -0.978  0.00  0.00            
ATOM   1798  HG2 PRO X 127       1.858 -16.145  -0.417  0.00  0.00            
ATOM   1799  HG3 PRO X 127       3.018 -14.815  -0.279  0.00  0.00            
ATOM   1800  CB  PRO X 127       3.437 -15.937  -1.983  0.00  0.00            
ATOM   1801  HB2 PRO X 127       2.917 -16.762  -2.474  0.00  0.00            
ATOM   1802  HB3 PRO X 127       4.353 -16.396  -1.607  0.00  0.00            
ATOM   1803  CA  PRO X 127       3.659 -14.785  -2.938  0.00  0.00            
ATOM   1804  HA  PRO X 127       4.487 -14.190  -2.553  0.00  0.00            
ATOM   1805  C   PRO X 127       3.925 -15.264  -4.346  0.00  0.00            
ATOM   1806  O   PRO X 127       3.004 -15.486  -5.133  0.00  0.00            
ATOM   1807  N   PHE X 128       5.237 -15.356  -4.577  0.00  0.00            
ATOM   1808  H   PHE X 128       5.967 -15.156  -3.908  0.00  0.00            
ATOM   1809  CA  PHE X 128       5.796 -15.976  -5.791  0.00  0.00            
ATOM   1810  HA  PHE X 128       5.078 -16.654  -6.252  0.00  0.00            
ATOM   1811  CB  PHE X 128       6.082 -14.763  -6.773  0.00  0.00            
ATOM   1812  HB2 PHE X 128       6.333 -15.176  -7.753  0.00  0.00            
ATOM   1813  HB3 PHE X 128       5.171 -14.216  -7.022  0.00  0.00            
ATOM   1814  CG  PHE X 128       7.153 -13.782  -6.392  0.00  0.00            
ATOM   1815  CD1 PHE X 128       6.752 -12.692  -5.641  0.00  0.00            
ATOM   1816  HD1 PHE X 128       5.702 -12.563  -5.391  0.00  0.00            
ATOM   1817  CE1 PHE X 128       7.788 -11.782  -5.163  0.00  0.00            
ATOM   1818  HE1 PHE X 128       7.451 -10.995  -4.493  0.00  0.00            
ATOM   1819  CZ  PHE X 128       9.200 -11.916  -5.603  0.00  0.00            
ATOM   1820  HZ  PHE X 128       9.994 -11.226  -5.326  0.00  0.00            
ATOM   1821  CE2 PHE X 128       9.496 -13.052  -6.394  0.00  0.00            
ATOM   1822  HE2 PHE X 128      10.473 -13.168  -6.858  0.00  0.00            
ATOM   1823  CD2 PHE X 128       8.489 -13.927  -6.792  0.00  0.00            
ATOM   1824  HD2 PHE X 128       8.745 -14.788  -7.404  0.00  0.00            
ATOM   1825  C   PHE X 128       7.077 -16.772  -5.595  0.00  0.00            
ATOM   1826  O   PHE X 128       7.723 -16.660  -4.626  0.00  0.00            
ATOM   1827  N   SER X 129       7.436 -17.633  -6.503  0.00  0.00            
ATOM   1828  H   SER X 129       6.877 -17.639  -7.344  0.00  0.00            
ATOM   1829  CA  SER X 129       8.572 -18.583  -6.305  0.00  0.00            
ATOM   1830  HA  SER X 129       8.593 -18.838  -5.246  0.00  0.00            
ATOM   1831  CB  SER X 129       8.293 -19.753  -7.258  0.00  0.00            
ATOM   1832  HB2 SER X 129       8.323 -19.286  -8.241  0.00  0.00            
ATOM   1833  HB3 SER X 129       9.012 -20.552  -7.082  0.00  0.00            
ATOM   1834  OG  SER X 129       7.051 -20.425  -7.103  0.00  0.00            
ATOM   1835  HG  SER X 129       6.859 -20.397  -6.149  0.00  0.00            
ATOM   1836  C   SER X 129       9.843 -17.854  -6.762  0.00  0.00            
ATOM   1837  O   SER X 129      10.054 -17.526  -7.877  0.00  0.00            
ATOM   1838  N   PHE X 130      10.666 -17.550  -5.766  0.00  0.00            
ATOM   1839  H   PHE X 130      10.376 -17.849  -4.845  0.00  0.00            
ATOM   1840  CA  PHE X 130      12.015 -17.054  -5.898  0.00  0.00            
ATOM   1841  HA  PHE X 130      12.397 -17.420  -6.851  0.00  0.00            
ATOM   1842  CB  PHE X 130      12.062 -15.518  -5.902  0.00  0.00            
ATOM   1843  HB2 PHE X 130      12.927 -15.276  -6.524  0.00  0.00            
ATOM   1844  HB3 PHE X 130      11.179 -15.142  -6.423  0.00  0.00            
ATOM   1845  CG  PHE X 130      12.016 -14.769  -4.514  0.00  0.00            
ATOM   1846  CD1 PHE X 130      10.810 -14.550  -3.873  0.00  0.00            
ATOM   1847  HD1 PHE X 130       9.902 -15.003  -4.258  0.00  0.00            
ATOM   1848  CE1 PHE X 130      10.740 -14.070  -2.560  0.00  0.00            
ATOM   1849  HE1 PHE X 130       9.790 -14.005  -2.037  0.00  0.00            
ATOM   1850  CZ  PHE X 130      11.920 -13.684  -1.866  0.00  0.00            
ATOM   1851  HZ  PHE X 130      11.782 -13.299  -0.859  0.00  0.00            
ATOM   1852  CE2 PHE X 130      13.170 -13.832  -2.507  0.00  0.00            
ATOM   1853  HE2 PHE X 130      14.104 -13.446  -2.105  0.00  0.00            
ATOM   1854  CD2 PHE X 130      13.159 -14.299  -3.816  0.00  0.00            
ATOM   1855  HD2 PHE X 130      14.113 -14.492  -4.300  0.00  0.00            
ATOM   1856  C   PHE X 130      13.114 -17.566  -4.899  0.00  0.00            
ATOM   1857  O   PHE X 130      14.261 -17.222  -5.118  0.00  0.00            
ATOM   1858  N   GLU X 131      12.815 -18.478  -3.993  0.00  0.00            
ATOM   1859  H   GLU X 131      11.858 -18.704  -3.762  0.00  0.00            
ATOM   1860  CA  GLU X 131      13.799 -19.174  -3.143  0.00  0.00            
ATOM   1861  HA  GLU X 131      14.783 -19.305  -3.595  0.00  0.00            
ATOM   1862  CB  GLU X 131      14.015 -18.422  -1.836  0.00  0.00            
ATOM   1863  HB2 GLU X 131      12.973 -18.313  -1.528  0.00  0.00            
ATOM   1864  HB3 GLU X 131      14.497 -19.054  -1.088  0.00  0.00            
ATOM   1865  CG  GLU X 131      14.736 -17.014  -1.961  0.00  0.00            
ATOM   1866  HG2 GLU X 131      15.659 -17.090  -2.541  0.00  0.00            
ATOM   1867  HG3 GLU X 131      14.127 -16.291  -2.507  0.00  0.00            
ATOM   1868  CD  GLU X 131      14.971 -16.447  -0.578  0.00  0.00            
ATOM   1869  OE1 GLU X 131      16.105 -16.164  -0.165  0.00  0.00            
ATOM   1870  OE2 GLU X 131      13.973 -16.254   0.198  0.00  0.00            
ATOM   1871  C   GLU X 131      13.330 -20.598  -2.819  0.00  0.00            
ATOM   1872  O   GLU X 131      13.933 -21.268  -1.998  0.00  0.00            
ATOM   1873  N   GLY X 132      12.246 -21.126  -3.374  0.00  0.00            
ATOM   1874  H   GLY X 132      11.949 -20.446  -4.061  0.00  0.00            
ATOM   1875  CA  GLY X 132      11.770 -22.489  -3.425  0.00  0.00            
ATOM   1876  HA2 GLY X 132      11.825 -22.938  -4.417  0.00  0.00            
ATOM   1877  HA3 GLY X 132      12.409 -23.026  -2.723  0.00  0.00            
ATOM   1878  C   GLY X 132      10.446 -22.578  -2.689  0.00  0.00            
ATOM   1879  O   GLY X 132       9.949 -21.622  -2.112  0.00  0.00            
ATOM   1880  N   ARG X 133       9.824 -23.769  -2.697  0.00  0.00            
ATOM   1881  H   ARG X 133      10.235 -24.530  -3.217  0.00  0.00            
ATOM   1882  CA  ARG X 133       8.417 -23.888  -2.266  0.00  0.00            
ATOM   1883  HA  ARG X 133       7.847 -23.080  -2.725  0.00  0.00            
ATOM   1884  CB  ARG X 133       7.862 -25.244  -2.672  0.00  0.00            
ATOM   1885  HB2 ARG X 133       8.179 -25.467  -3.694  0.00  0.00            
ATOM   1886  HB3 ARG X 133       8.393 -25.927  -2.005  0.00  0.00            
ATOM   1887  CG  ARG X 133       6.364 -25.423  -2.678  0.00  0.00            
ATOM   1888  HG2 ARG X 133       6.083 -26.401  -3.073  0.00  0.00            
ATOM   1889  HG3 ARG X 133       6.118 -25.453  -1.615  0.00  0.00            
ATOM   1890  CD  ARG X 133       5.593 -24.167  -3.224  0.00  0.00            
ATOM   1891  HD2 ARG X 133       4.545 -24.395  -3.033  0.00  0.00            
ATOM   1892  HD3 ARG X 133       5.767 -23.340  -2.534  0.00  0.00            
ATOM   1893  NE  ARG X 133       6.047 -23.733  -4.550  0.00  0.00            
ATOM   1894  HE  ARG X 133       6.490 -22.826  -4.585  0.00  0.00            
ATOM   1895  CZ  ARG X 133       5.970 -24.379  -5.709  0.00  0.00            
ATOM   1896  NH1 ARG X 133       5.658 -25.653  -5.818  0.00  0.00            
ATOM   1897 HH11 ARG X 133       5.197 -26.139  -5.062  0.00  0.00            
ATOM   1898 HH12 ARG X 133       5.787 -26.082  -6.723  0.00  0.00            
ATOM   1899  NH2 ARG X 133       6.539 -23.868  -6.798  0.00  0.00            
ATOM   1900 HH21 ARG X 133       6.814 -22.896  -6.763  0.00  0.00            
ATOM   1901 HH22 ARG X 133       6.851 -24.506  -7.516  0.00  0.00            
ATOM   1902  C   ARG X 133       8.152 -23.569  -0.799  0.00  0.00            
ATOM   1903  O   ARG X 133       7.218 -22.820  -0.501  0.00  0.00            
ATOM   1904  N   LYS X 134       8.985 -24.010   0.114  0.00  0.00            
ATOM   1905  H   LYS X 134       9.853 -24.437  -0.178  0.00  0.00            
ATOM   1906  CA  LYS X 134       9.017 -23.624   1.563  0.00  0.00            
ATOM   1907  HA  LYS X 134       7.985 -23.835   1.843  0.00  0.00            
ATOM   1908  CB  LYS X 134       9.964 -24.579   2.327  0.00  0.00            
ATOM   1909  HB2 LYS X 134       9.905 -25.565   1.862  0.00  0.00            
ATOM   1910  HB3 LYS X 134      10.996 -24.225   2.248  0.00  0.00            
ATOM   1911  CG  LYS X 134       9.578 -24.779   3.889  0.00  0.00            
ATOM   1912  HG2 LYS X 134       9.672 -23.830   4.420  0.00  0.00            
ATOM   1913  HG3 LYS X 134       8.563 -25.180   3.855  0.00  0.00            
ATOM   1914  CD  LYS X 134      10.468 -25.850   4.593  0.00  0.00            
ATOM   1915  HD2 LYS X 134      10.412 -26.821   4.095  0.00  0.00            
ATOM   1916  HD3 LYS X 134      11.535 -25.670   4.451  0.00  0.00            
ATOM   1917  CE  LYS X 134      10.005 -26.120   6.054  0.00  0.00            
ATOM   1918  HE2 LYS X 134       9.974 -25.147   6.546  0.00  0.00            
ATOM   1919  HE3 LYS X 134       9.007 -26.553   6.116  0.00  0.00            
ATOM   1920  NZ  LYS X 134      10.961 -27.055   6.717  0.00  0.00            
ATOM   1921  HZ1 LYS X 134      10.774 -27.184   7.702  0.00  0.00            
ATOM   1922  HZ2 LYS X 134      10.924 -27.979   6.310  0.00  0.00            
ATOM   1923  HZ3 LYS X 134      11.907 -26.850   6.427  0.00  0.00            
ATOM   1924  C   LYS X 134       9.177 -22.124   1.900  0.00  0.00            
ATOM   1925  O   LYS X 134       8.408 -21.629   2.678  0.00  0.00            
ATOM   1926  N   ARG X 135      10.120 -21.418   1.238  0.00  0.00            
ATOM   1927  H   ARG X 135      10.835 -21.943   0.756  0.00  0.00            
ATOM   1928  CA  ARG X 135      10.359 -19.963   1.261  0.00  0.00            
ATOM   1929  HA  ARG X 135      10.451 -19.712   2.318  0.00  0.00            
ATOM   1930  CB  ARG X 135      11.704 -19.646   0.525  0.00  0.00            
ATOM   1931  HB2 ARG X 135      11.661 -20.206  -0.412  0.00  0.00            
ATOM   1932  HB3 ARG X 135      11.870 -18.581   0.355  0.00  0.00            
ATOM   1933  CG  ARG X 135      12.915 -20.255   1.313  0.00  0.00            
ATOM   1934  HG2 ARG X 135      12.650 -21.233   1.720  0.00  0.00            
ATOM   1935  HG3 ARG X 135      13.729 -20.355   0.593  0.00  0.00            
ATOM   1936  CD  ARG X 135      13.410 -19.454   2.549  0.00  0.00            
ATOM   1937  HD2 ARG X 135      12.636 -19.165   3.260  0.00  0.00            
ATOM   1938  HD3 ARG X 135      14.021 -20.074   3.206  0.00  0.00            
ATOM   1939  NE  ARG X 135      14.221 -18.278   2.189  0.00  0.00            
ATOM   1940  HE  ARG X 135      14.285 -17.814   1.294  0.00  0.00            
ATOM   1941  CZ  ARG X 135      14.951 -17.612   3.054  0.00  0.00            
ATOM   1942  NH1 ARG X 135      14.955 -17.910   4.312  0.00  0.00            
ATOM   1943 HH11 ARG X 135      14.492 -18.758   4.605  0.00  0.00            
ATOM   1944 HH12 ARG X 135      15.664 -17.522   4.919  0.00  0.00            
ATOM   1945  NH2 ARG X 135      15.696 -16.653   2.644  0.00  0.00            
ATOM   1946 HH21 ARG X 135      15.711 -16.396   1.667  0.00  0.00            
ATOM   1947 HH22 ARG X 135      16.240 -16.113   3.302  0.00  0.00            
ATOM   1948  C   ARG X 135       9.106 -19.210   0.672  0.00  0.00            
ATOM   1949  O   ARG X 135       8.689 -18.256   1.216  0.00  0.00            
ATOM   1950  N   GLN X 136       8.356 -19.800  -0.327  0.00  0.00            
ATOM   1951  H   GLN X 136       8.835 -20.577  -0.760  0.00  0.00            
ATOM   1952  CA  GLN X 136       7.026 -19.309  -0.828  0.00  0.00            
ATOM   1953  HA  GLN X 136       7.072 -18.223  -0.909  0.00  0.00            
ATOM   1954  CB  GLN X 136       6.695 -19.890  -2.163  0.00  0.00            
ATOM   1955  HB2 GLN X 136       7.435 -19.541  -2.886  0.00  0.00            
ATOM   1956  HB3 GLN X 136       6.849 -20.972  -2.154  0.00  0.00            
ATOM   1957  CG  GLN X 136       5.329 -19.564  -2.806  0.00  0.00            
ATOM   1958  HG2 GLN X 136       4.504 -20.064  -2.297  0.00  0.00            
ATOM   1959  HG3 GLN X 136       5.072 -18.502  -2.795  0.00  0.00            
ATOM   1960  CD  GLN X 136       5.236 -19.950  -4.236  0.00  0.00            
ATOM   1961  OE1 GLN X 136       6.003 -20.778  -4.661  0.00  0.00            
ATOM   1962  NE2 GLN X 136       4.346 -19.450  -5.026  0.00  0.00            
ATOM   1963 HE21 GLN X 136       4.165 -19.904  -5.909  0.00  0.00            
ATOM   1964 HE22 GLN X 136       3.548 -18.949  -4.661  0.00  0.00            
ATOM   1965  C   GLN X 136       5.909 -19.511   0.236  0.00  0.00            
ATOM   1966  O   GLN X 136       5.166 -18.583   0.479  0.00  0.00            
ATOM   1967  N   THR X 137       5.812 -20.670   0.892  0.00  0.00            
ATOM   1968  H   THR X 137       6.470 -21.404   0.671  0.00  0.00            
ATOM   1969  CA  THR X 137       4.692 -21.001   1.843  0.00  0.00            
ATOM   1970  HA  THR X 137       3.755 -20.591   1.465  0.00  0.00            
ATOM   1971  CB  THR X 137       4.436 -22.531   1.949  0.00  0.00            
ATOM   1972  HB  THR X 137       3.620 -22.702   2.651  0.00  0.00            
ATOM   1973  CG2 THR X 137       4.065 -23.233   0.650  0.00  0.00            
ATOM   1974 HG21 THR X 137       4.858 -23.812   0.170  0.00  0.00            
ATOM   1975 HG22 THR X 137       3.221 -23.897   0.843  0.00  0.00            
ATOM   1976 HG23 THR X 137       3.699 -22.554  -0.123  0.00  0.00            
ATOM   1977  OG1 THR X 137       5.565 -23.196   2.511  0.00  0.00            
ATOM   1978  HG1 THR X 137       5.579 -24.094   2.135  0.00  0.00            
ATOM   1979  C   THR X 137       4.994 -20.303   3.204  0.00  0.00            
ATOM   1980  O   THR X 137       4.031 -20.090   3.862  0.00  0.00            
ATOM   1981  N   GLN X 138       6.249 -20.044   3.637  0.00  0.00            
ATOM   1982  H   GLN X 138       7.024 -20.436   3.122  0.00  0.00            
ATOM   1983  CA  GLN X 138       6.653 -19.149   4.773  0.00  0.00            
ATOM   1984  HA  GLN X 138       6.154 -19.517   5.669  0.00  0.00            
ATOM   1985  CB  GLN X 138       8.113 -19.204   4.990  0.00  0.00            
ATOM   1986  HB2 GLN X 138       8.584 -20.179   4.840  0.00  0.00            
ATOM   1987  HB3 GLN X 138       8.521 -18.512   4.251  0.00  0.00            
ATOM   1988  CG  GLN X 138       8.392 -18.857   6.467  0.00  0.00            
ATOM   1989  HG2 GLN X 138       7.865 -17.924   6.678  0.00  0.00            
ATOM   1990  HG3 GLN X 138       8.012 -19.610   7.160  0.00  0.00            
ATOM   1991  CD  GLN X 138       9.885 -18.632   6.548  0.00  0.00            
ATOM   1992  OE1 GLN X 138      10.489 -17.616   6.253  0.00  0.00            
ATOM   1993  NE2 GLN X 138      10.651 -19.636   7.061  0.00  0.00            
ATOM   1994 HE21 GLN X 138      11.568 -19.432   7.431  0.00  0.00            
ATOM   1995 HE22 GLN X 138      10.127 -20.392   7.479  0.00  0.00            
ATOM   1996  C   GLN X 138       6.239 -17.647   4.441  0.00  0.00            
ATOM   1997  O   GLN X 138       5.773 -16.921   5.328  0.00  0.00            
ATOM   1998  N   ALA X 139       6.232 -17.225   3.161  0.00  0.00            
ATOM   1999  H   ALA X 139       6.423 -17.859   2.399  0.00  0.00            
ATOM   2000  CA  ALA X 139       5.594 -15.992   2.771  0.00  0.00            
ATOM   2001  HA  ALA X 139       5.817 -15.223   3.511  0.00  0.00            
ATOM   2002  CB  ALA X 139       6.191 -15.459   1.464  0.00  0.00            
ATOM   2003  HB1 ALA X 139       6.588 -16.154   0.721  0.00  0.00            
ATOM   2004  HB2 ALA X 139       5.462 -14.893   0.881  0.00  0.00            
ATOM   2005  HB3 ALA X 139       7.006 -14.763   1.670  0.00  0.00            
ATOM   2006  C   ALA X 139       4.080 -16.120   2.774  0.00  0.00            
ATOM   2007  O   ALA X 139       3.486 -15.217   3.300  0.00  0.00            
ATOM   2008  N   ALA X 140       3.397 -17.186   2.320  0.00  0.00            
ATOM   2009  H   ALA X 140       3.873 -18.011   1.984  0.00  0.00            
ATOM   2010  CA  ALA X 140       1.879 -17.203   2.300  0.00  0.00            
ATOM   2011  HA  ALA X 140       1.478 -16.283   1.874  0.00  0.00            
ATOM   2012  CB  ALA X 140       1.355 -18.385   1.474  0.00  0.00            
ATOM   2013  HB1 ALA X 140       1.503 -19.343   1.977  0.00  0.00            
ATOM   2014  HB2 ALA X 140       0.314 -18.279   1.163  0.00  0.00            
ATOM   2015  HB3 ALA X 140       1.800 -18.417   0.478  0.00  0.00            
ATOM   2016  C   ALA X 140       1.325 -17.349   3.813  0.00  0.00            
ATOM   2017  O   ALA X 140       0.160 -17.039   4.087  0.00  0.00            
ATOM   2018  N   ALA X 141       2.124 -17.848   4.734  0.00  0.00            
ATOM   2019  H   ALA X 141       2.884 -18.449   4.447  0.00  0.00            
ATOM   2020  CA  ALA X 141       1.826 -18.029   6.180  0.00  0.00            
ATOM   2021  HA  ALA X 141       0.837 -18.455   6.352  0.00  0.00            
ATOM   2022  CB  ALA X 141       2.962 -18.840   6.666  0.00  0.00            
ATOM   2023  HB1 ALA X 141       2.972 -18.914   7.755  0.00  0.00            
ATOM   2024  HB2 ALA X 141       2.997 -19.845   6.241  0.00  0.00            
ATOM   2025  HB3 ALA X 141       3.775 -18.197   6.324  0.00  0.00            
ATOM   2026  C   ALA X 141       1.884 -16.645   6.852  0.00  0.00            
ATOM   2027  O   ALA X 141       1.165 -16.449   7.846  0.00  0.00            
ATOM   2028  N   GLY X 142       2.758 -15.828   6.444  0.00  0.00            
ATOM   2029  H   GLY X 142       3.362 -16.175   5.712  0.00  0.00            
ATOM   2030  CA  GLY X 142       2.915 -14.447   6.877  0.00  0.00            
ATOM   2031  HA2 GLY X 142       3.005 -14.417   7.963  0.00  0.00            
ATOM   2032  HA3 GLY X 142       3.759 -13.997   6.356  0.00  0.00            
ATOM   2033  C   GLY X 142       1.712 -13.593   6.567  0.00  0.00            
ATOM   2034  O   GLY X 142       1.257 -12.880   7.449  0.00  0.00            
ATOM   2035  N   VAL X 143       1.136 -13.708   5.383  0.00  0.00            
ATOM   2036  H   VAL X 143       1.547 -14.458   4.844  0.00  0.00            
ATOM   2037  CA  VAL X 143       0.040 -12.934   4.889  0.00  0.00            
ATOM   2038  HA  VAL X 143       0.215 -11.885   5.124  0.00  0.00            
ATOM   2039  CB  VAL X 143      -0.238 -13.068   3.383  0.00  0.00            
ATOM   2040  HB  VAL X 143      -0.233 -14.123   3.100  0.00  0.00            
ATOM   2041  CG1 VAL X 143      -1.631 -12.495   2.902  0.00  0.00            
ATOM   2042 HG11 VAL X 143      -1.726 -12.831   1.867  0.00  0.00            
ATOM   2043 HG12 VAL X 143      -2.536 -12.798   3.432  0.00  0.00            
ATOM   2044 HG13 VAL X 143      -1.624 -11.404   2.888  0.00  0.00            
ATOM   2045  CG2 VAL X 143       0.951 -12.270   2.655  0.00  0.00            
ATOM   2046 HG21 VAL X 143       0.818 -11.200   2.820  0.00  0.00            
ATOM   2047 HG22 VAL X 143       1.947 -12.526   3.024  0.00  0.00            
ATOM   2048 HG23 VAL X 143       0.914 -12.526   1.593  0.00  0.00            
ATOM   2049  C   VAL X 143      -1.229 -13.336   5.627  0.00  0.00            
ATOM   2050  O   VAL X 143      -2.039 -12.533   6.068  0.00  0.00            
ATOM   2051  N   GLU X 144      -1.382 -14.668   5.946  0.00  0.00            
ATOM   2052  H   GLU X 144      -0.765 -15.330   5.498  0.00  0.00            
ATOM   2053  CA  GLU X 144      -2.351 -15.135   6.916  0.00  0.00            
ATOM   2054  HA  GLU X 144      -3.385 -14.987   6.602  0.00  0.00            
ATOM   2055  CB  GLU X 144      -2.204 -16.657   7.113  0.00  0.00            
ATOM   2056  HB2 GLU X 144      -2.130 -17.147   6.140  0.00  0.00            
ATOM   2057  HB3 GLU X 144      -1.388 -16.821   7.820  0.00  0.00            
ATOM   2058  CG  GLU X 144      -3.611 -17.156   7.676  0.00  0.00            
ATOM   2059  HG2 GLU X 144      -3.858 -16.592   8.578  0.00  0.00            
ATOM   2060  HG3 GLU X 144      -4.274 -16.975   6.827  0.00  0.00            
ATOM   2061  CD  GLU X 144      -3.605 -18.628   7.982  0.00  0.00            
ATOM   2062  OE1 GLU X 144      -4.322 -19.389   7.323  0.00  0.00            
ATOM   2063  OE2 GLU X 144      -2.742 -18.968   8.830  0.00  0.00            
ATOM   2064  C   GLU X 144      -2.234 -14.462   8.242  0.00  0.00            
ATOM   2065  O   GLU X 144      -3.183 -13.792   8.633  0.00  0.00            
ATOM   2066  N   ALA X 145      -1.137 -14.481   8.942  0.00  0.00            
ATOM   2067  H   ALA X 145      -0.386 -14.928   8.435  0.00  0.00            
ATOM   2068  CA  ALA X 145      -1.023 -13.806  10.229  0.00  0.00            
ATOM   2069  HA  ALA X 145      -1.815 -14.219  10.855  0.00  0.00            
ATOM   2070  CB  ALA X 145       0.383 -14.198  10.735  0.00  0.00            
ATOM   2071  HB1 ALA X 145       0.440 -15.288  10.713  0.00  0.00            
ATOM   2072  HB2 ALA X 145       1.189 -13.812  10.108  0.00  0.00            
ATOM   2073  HB3 ALA X 145       0.632 -13.787  11.715  0.00  0.00            
ATOM   2074  C   ALA X 145      -1.095 -12.261  10.112  0.00  0.00            
ATOM   2075  O   ALA X 145      -1.540 -11.616  11.003  0.00  0.00            
ATOM   2076  N   MET X 146      -0.799 -11.641   8.905  0.00  0.00            
ATOM   2077  H   MET X 146      -0.396 -12.172   8.147  0.00  0.00            
ATOM   2078  CA  MET X 146      -1.157 -10.247   8.639  0.00  0.00            
ATOM   2079  HA  MET X 146      -0.823  -9.734   9.541  0.00  0.00            
ATOM   2080  CB  MET X 146      -0.330  -9.874   7.314  0.00  0.00            
ATOM   2081  HB2 MET X 146       0.701 -10.188   7.491  0.00  0.00            
ATOM   2082  HB3 MET X 146      -0.684 -10.326   6.385  0.00  0.00            
ATOM   2083  CG  MET X 146      -0.296  -8.341   7.213  0.00  0.00            
ATOM   2084  HG2 MET X 146       0.055  -8.136   6.201  0.00  0.00            
ATOM   2085  HG3 MET X 146      -1.330  -7.998   7.208  0.00  0.00            
ATOM   2086  SD  MET X 146       0.794  -7.467   8.401  0.00  0.00            
ATOM   2087  CE  MET X 146       0.573  -5.686   7.898  0.00  0.00            
ATOM   2088  HE1 MET X 146       1.358  -5.170   8.449  0.00  0.00            
ATOM   2089  HE2 MET X 146       0.716  -5.668   6.817  0.00  0.00            
ATOM   2090  HE3 MET X 146      -0.395  -5.334   8.255  0.00  0.00            
ATOM   2091  C   MET X 146      -2.692 -10.040   8.512  0.00  0.00            
ATOM   2092  O   MET X 146      -3.288  -9.242   9.218  0.00  0.00            
ATOM   2093  N   LYS X 147      -3.402 -10.987   7.867  0.00  0.00            
ATOM   2094  H   LYS X 147      -2.939 -11.799   7.482  0.00  0.00            
ATOM   2095  CA  LYS X 147      -4.850 -10.841   7.724  0.00  0.00            
ATOM   2096  HA  LYS X 147      -5.090  -9.780   7.640  0.00  0.00            
ATOM   2097  CB  LYS X 147      -5.481 -11.714   6.601  0.00  0.00            
ATOM   2098  HB2 LYS X 147      -4.778 -11.717   5.766  0.00  0.00            
ATOM   2099  HB3 LYS X 147      -5.519 -12.759   6.917  0.00  0.00            
ATOM   2100  CG  LYS X 147      -6.900 -11.379   6.162  0.00  0.00            
ATOM   2101  HG2 LYS X 147      -7.568 -11.201   7.006  0.00  0.00            
ATOM   2102  HG3 LYS X 147      -7.029 -10.467   5.575  0.00  0.00            
ATOM   2103  CD  LYS X 147      -7.625 -12.443   5.328  0.00  0.00            
ATOM   2104  HD2 LYS X 147      -6.978 -12.598   4.460  0.00  0.00            
ATOM   2105  HD3 LYS X 147      -7.731 -13.281   6.021  0.00  0.00            
ATOM   2106  CE  LYS X 147      -9.013 -12.007   4.949  0.00  0.00            
ATOM   2107  HE2 LYS X 147      -9.078 -11.064   4.408  0.00  0.00            
ATOM   2108  HE3 LYS X 147      -9.450 -12.620   4.161  0.00  0.00            
ATOM   2109  NZ  LYS X 147      -9.842 -11.959   6.124  0.00  0.00            
ATOM   2110  HZ1 LYS X 147     -10.835 -12.026   5.960  0.00  0.00            
ATOM   2111  HZ2 LYS X 147      -9.572 -12.728   6.721  0.00  0.00            
ATOM   2112  HZ3 LYS X 147      -9.574 -11.199   6.732  0.00  0.00            
ATOM   2113  C   LYS X 147      -5.575 -11.125   9.071  0.00  0.00            
ATOM   2114  O   LYS X 147      -6.723 -10.720   9.197  0.00  0.00            
ATOM   2115  N   ALA X 148      -4.904 -11.876   9.979  0.00  0.00            
ATOM   2116  H   ALA X 148      -3.929 -12.081   9.815  0.00  0.00            
ATOM   2117  CA  ALA X 148      -5.483 -11.975  11.374  0.00  0.00            
ATOM   2118  HA  ALA X 148      -6.572 -11.928  11.329  0.00  0.00            
ATOM   2119  CB  ALA X 148      -5.101 -13.336  12.022  0.00  0.00            
ATOM   2120  HB1 ALA X 148      -5.389 -14.132  11.332  0.00  0.00            
ATOM   2121  HB2 ALA X 148      -4.036 -13.513  12.193  0.00  0.00            
ATOM   2122  HB3 ALA X 148      -5.478 -13.358  13.047  0.00  0.00            
ATOM   2123  C   ALA X 148      -5.165 -10.776  12.286  0.00  0.00            
ATOM   2124  O   ALA X 148      -5.458 -10.799  13.484  0.00  0.00            
ATOM   2125  N   ALA X 149      -4.452  -9.794  11.811  0.00  0.00            
ATOM   2126  H   ALA X 149      -4.046  -9.782  10.887  0.00  0.00            
ATOM   2127  CA  ALA X 149      -4.015  -8.590  12.624  0.00  0.00            
ATOM   2128  HA  ALA X 149      -4.333  -8.796  13.645  0.00  0.00            
ATOM   2129  CB  ALA X 149      -2.473  -8.519  12.564  0.00  0.00            
ATOM   2130  HB1 ALA X 149      -2.054  -8.273  11.586  0.00  0.00            
ATOM   2131  HB2 ALA X 149      -2.115  -7.769  13.272  0.00  0.00            
ATOM   2132  HB3 ALA X 149      -2.106  -9.483  12.921  0.00  0.00            
ATOM   2133  C   ALA X 149      -4.523  -7.210  12.209  0.00  0.00            
ATOM   2134  O   ALA X 149      -4.030  -6.168  12.604  0.00  0.00            
ATOM   2135  N   VAL X 150      -5.539  -7.146  11.323  0.00  0.00            
ATOM   2136  H   VAL X 150      -6.022  -7.970  10.997  0.00  0.00            
ATOM   2137  CA  VAL X 150      -5.946  -5.922  10.613  0.00  0.00            
ATOM   2138  HA  VAL X 150      -5.671  -5.002  11.129  0.00  0.00            
ATOM   2139  CB  VAL X 150      -5.401  -5.855   9.201  0.00  0.00            
ATOM   2140  HB  VAL X 150      -5.694  -4.924   8.709  0.00  0.00            
ATOM   2141  CG1 VAL X 150      -3.838  -5.824   9.331  0.00  0.00            
ATOM   2142 HG11 VAL X 150      -3.362  -5.704   8.356  0.00  0.00            
ATOM   2143 HG12 VAL X 150      -3.551  -5.024  10.016  0.00  0.00            
ATOM   2144 HG13 VAL X 150      -3.543  -6.766   9.800  0.00  0.00            
ATOM   2145  CG2 VAL X 150      -5.847  -6.983   8.245  0.00  0.00            
ATOM   2146 HG21 VAL X 150      -5.480  -6.702   7.255  0.00  0.00            
ATOM   2147 HG22 VAL X 150      -5.458  -7.946   8.584  0.00  0.00            
ATOM   2148 HG23 VAL X 150      -6.925  -7.151   8.268  0.00  0.00            
ATOM   2149  C   VAL X 150      -7.476  -5.800  10.517  0.00  0.00            
ATOM   2150  O   VAL X 150      -8.146  -6.822  10.404  0.00  0.00            
ATOM   2151  N   ASP X 151      -7.931  -4.561  10.540  0.00  0.00            
ATOM   2152  H   ASP X 151      -7.260  -3.829  10.722  0.00  0.00            
ATOM   2153  CA  ASP X 151      -9.251  -4.082  10.158  0.00  0.00            
ATOM   2154  HA  ASP X 151     -10.026  -4.505  10.799  0.00  0.00            
ATOM   2155  CB  ASP X 151      -9.475  -2.634  10.515  0.00  0.00            
ATOM   2156  HB2 ASP X 151      -8.761  -2.043   9.939  0.00  0.00            
ATOM   2157  HB3 ASP X 151     -10.468  -2.288  10.222  0.00  0.00            
ATOM   2158  CG  ASP X 151      -9.278  -2.415  11.972  0.00  0.00            
ATOM   2159  OD1 ASP X 151      -8.234  -1.947  12.360  0.00  0.00            
ATOM   2160  OD2 ASP X 151     -10.252  -2.393  12.713  0.00  0.00            
ATOM   2161  C   ASP X 151      -9.610  -4.224   8.604  0.00  0.00            
ATOM   2162  O   ASP X 151     -10.761  -4.388   8.239  0.00  0.00            
ATOM   2163  N   THR X 152      -8.584  -4.205   7.723  0.00  0.00            
ATOM   2164  H   THR X 152      -7.701  -3.895   8.104  0.00  0.00            
ATOM   2165  CA  THR X 152      -8.611  -4.734   6.311  0.00  0.00            
ATOM   2166  HA  THR X 152      -9.258  -5.606   6.215  0.00  0.00            
ATOM   2167  CB  THR X 152      -9.102  -3.613   5.372  0.00  0.00            
ATOM   2168  HB  THR X 152      -8.354  -2.821   5.390  0.00  0.00            
ATOM   2169  CG2 THR X 152      -9.253  -3.920   3.862  0.00  0.00            
ATOM   2170 HG21 THR X 152      -8.250  -4.063   3.453  0.00  0.00            
ATOM   2171 HG22 THR X 152      -9.840  -4.833   3.749  0.00  0.00            
ATOM   2172 HG23 THR X 152      -9.714  -3.082   3.334  0.00  0.00            
ATOM   2173  OG1 THR X 152     -10.380  -3.194   5.782  0.00  0.00            
ATOM   2174  HG1 THR X 152     -10.800  -3.847   6.369  0.00  0.00            
ATOM   2175  C   THR X 152      -7.162  -5.074   5.758  0.00  0.00            
ATOM   2176  O   THR X 152      -6.322  -4.285   6.078  0.00  0.00            
ATOM   2177  N   LEU X 153      -7.008  -6.074   4.873  0.00  0.00            
ATOM   2178  H   LEU X 153      -7.637  -6.864   4.872  0.00  0.00            
ATOM   2179  CA  LEU X 153      -5.769  -6.337   4.184  0.00  0.00            
ATOM   2180  HA  LEU X 153      -4.915  -5.781   4.569  0.00  0.00            
ATOM   2181  CB  LEU X 153      -5.331  -7.829   4.338  0.00  0.00            
ATOM   2182  HB2 LEU X 153      -5.162  -8.028   5.398  0.00  0.00            
ATOM   2183  HB3 LEU X 153      -6.201  -8.413   4.029  0.00  0.00            
ATOM   2184  CG  LEU X 153      -4.031  -8.177   3.612  0.00  0.00            
ATOM   2185  HG  LEU X 153      -3.846  -7.734   2.631  0.00  0.00            
ATOM   2186  CD1 LEU X 153      -2.833  -7.702   4.506  0.00  0.00            
ATOM   2187 HD11 LEU X 153      -1.918  -7.630   3.915  0.00  0.00            
ATOM   2188 HD12 LEU X 153      -2.983  -6.694   4.898  0.00  0.00            
ATOM   2189 HD13 LEU X 153      -2.654  -8.310   5.395  0.00  0.00            
ATOM   2190  CD2 LEU X 153      -3.968  -9.666   3.357  0.00  0.00            
ATOM   2191 HD21 LEU X 153      -4.890  -9.914   2.824  0.00  0.00            
ATOM   2192 HD22 LEU X 153      -3.070  -9.941   2.800  0.00  0.00            
ATOM   2193 HD23 LEU X 153      -3.867 -10.149   4.331  0.00  0.00            
ATOM   2194  C   LEU X 153      -5.923  -5.860   2.725  0.00  0.00            
ATOM   2195  O   LEU X 153      -6.663  -6.453   1.964  0.00  0.00            
ATOM   2196  N   ILE X 154      -5.253  -4.774   2.304  0.00  0.00            
ATOM   2197  H   ILE X 154      -4.657  -4.269   2.945  0.00  0.00            
ATOM   2198  CA  ILE X 154      -5.081  -4.473   0.827  0.00  0.00            
ATOM   2199  HA  ILE X 154      -6.044  -4.775   0.418  0.00  0.00            
ATOM   2200  CB  ILE X 154      -4.782  -2.977   0.461  0.00  0.00            
ATOM   2201  HB  ILE X 154      -3.716  -2.754   0.532  0.00  0.00            
ATOM   2202  CG2 ILE X 154      -4.950  -2.908  -1.085  0.00  0.00            
ATOM   2203 HG21 ILE X 154      -4.950  -1.898  -1.498  0.00  0.00            
ATOM   2204 HG22 ILE X 154      -4.215  -3.547  -1.579  0.00  0.00            
ATOM   2205 HG23 ILE X 154      -5.929  -3.327  -1.326  0.00  0.00            
ATOM   2206  CG1 ILE X 154      -5.653  -1.933   1.203  0.00  0.00            
ATOM   2207 HG12 ILE X 154      -6.691  -2.104   0.910  0.00  0.00            
ATOM   2208 HG13 ILE X 154      -5.521  -2.114   2.272  0.00  0.00            
ATOM   2209  CD1 ILE X 154      -5.359  -0.397   0.886  0.00  0.00            
ATOM   2210 HD11 ILE X 154      -4.287  -0.186   0.893  0.00  0.00            
ATOM   2211 HD12 ILE X 154      -5.755  -0.107  -0.090  0.00  0.00            
ATOM   2212 HD13 ILE X 154      -5.931   0.161   1.631  0.00  0.00            
ATOM   2213  C   ILE X 154      -3.919  -5.387   0.254  0.00  0.00            
ATOM   2214  O   ILE X 154      -2.860  -5.434   0.799  0.00  0.00            
ATOM   2215  N   VAL X 155      -4.115  -6.038  -0.858  0.00  0.00            
ATOM   2216  H   VAL X 155      -5.071  -6.055  -1.183  0.00  0.00            
ATOM   2217  CA  VAL X 155      -3.148  -6.919  -1.635  0.00  0.00            
ATOM   2218  HA  VAL X 155      -2.236  -6.958  -1.039  0.00  0.00            
ATOM   2219  CB  VAL X 155      -3.647  -8.237  -1.812  0.00  0.00            
ATOM   2220  HB  VAL X 155      -4.341  -8.215  -2.654  0.00  0.00            
ATOM   2221  CG1 VAL X 155      -2.438  -9.156  -2.201  0.00  0.00            
ATOM   2222 HG11 VAL X 155      -1.623  -9.059  -1.480  0.00  0.00            
ATOM   2223 HG12 VAL X 155      -2.732 -10.208  -2.203  0.00  0.00            
ATOM   2224 HG13 VAL X 155      -1.975  -8.930  -3.164  0.00  0.00            
ATOM   2225  CG2 VAL X 155      -4.345  -8.930  -0.569  0.00  0.00            
ATOM   2226 HG21 VAL X 155      -3.618  -9.281   0.166  0.00  0.00            
ATOM   2227 HG22 VAL X 155      -5.001  -8.155  -0.166  0.00  0.00            
ATOM   2228 HG23 VAL X 155      -4.859  -9.823  -0.934  0.00  0.00            
ATOM   2229  C   VAL X 155      -2.756  -6.332  -2.967  0.00  0.00            
ATOM   2230  O   VAL X 155      -3.610  -5.790  -3.635  0.00  0.00            
ATOM   2231  N   ILE X 156      -1.523  -6.300  -3.393  0.00  0.00            
ATOM   2232  H   ILE X 156      -0.821  -6.639  -2.750  0.00  0.00            
ATOM   2233  CA  ILE X 156      -1.059  -5.957  -4.705  0.00  0.00            
ATOM   2234  HA  ILE X 156      -1.826  -5.389  -5.234  0.00  0.00            
ATOM   2235  CB  ILE X 156       0.178  -4.992  -4.549  0.00  0.00            
ATOM   2236  HB  ILE X 156       0.821  -5.548  -3.864  0.00  0.00            
ATOM   2237  CG2 ILE X 156       0.975  -4.971  -5.816  0.00  0.00            
ATOM   2238 HG21 ILE X 156       1.393  -5.978  -5.884  0.00  0.00            
ATOM   2239 HG22 ILE X 156       0.414  -4.723  -6.719  0.00  0.00            
ATOM   2240 HG23 ILE X 156       1.806  -4.266  -5.754  0.00  0.00            
ATOM   2241  CG1 ILE X 156      -0.249  -3.551  -3.890  0.00  0.00            
ATOM   2242 HG12 ILE X 156      -0.810  -2.996  -4.644  0.00  0.00            
ATOM   2243 HG13 ILE X 156      -0.945  -3.710  -3.064  0.00  0.00            
ATOM   2244  CD1 ILE X 156       0.980  -2.722  -3.536  0.00  0.00            
ATOM   2245 HD11 ILE X 156       1.531  -2.504  -4.454  0.00  0.00            
ATOM   2246 HD12 ILE X 156       0.759  -1.763  -3.062  0.00  0.00            
ATOM   2247 HD13 ILE X 156       1.542  -3.321  -2.818  0.00  0.00            
ATOM   2248  C   ILE X 156      -0.853  -7.279  -5.487  0.00  0.00            
ATOM   2249  O   ILE X 156      -0.099  -8.076  -5.068  0.00  0.00            
ATOM   2250  N   PRO X 157      -1.340  -7.294  -6.782  0.00  0.00            
ATOM   2251  CD  PRO X 157      -2.182  -6.335  -7.359  0.00  0.00            
ATOM   2252  HD2 PRO X 157      -1.707  -5.360  -7.471  0.00  0.00            
ATOM   2253  HD3 PRO X 157      -3.030  -6.151  -6.701  0.00  0.00            
ATOM   2254  CG  PRO X 157      -2.803  -7.004  -8.622  0.00  0.00            
ATOM   2255  HG2 PRO X 157      -2.168  -6.683  -9.451  0.00  0.00            
ATOM   2256  HG3 PRO X 157      -3.846  -6.769  -8.839  0.00  0.00            
ATOM   2257  CB  PRO X 157      -2.598  -8.489  -8.430  0.00  0.00            
ATOM   2258  HB2 PRO X 157      -2.484  -9.060  -9.354  0.00  0.00            
ATOM   2259  HB3 PRO X 157      -3.507  -8.762  -7.892  0.00  0.00            
ATOM   2260  CA  PRO X 157      -1.285  -8.473  -7.596  0.00  0.00            
ATOM   2261  HA  PRO X 157      -1.320  -9.376  -6.986  0.00  0.00            
ATOM   2262  C   PRO X 157       0.025  -8.579  -8.387  0.00  0.00            
ATOM   2263  O   PRO X 157       0.035  -8.885  -9.554  0.00  0.00            
ATOM   2264  N   ASN X 158       1.160  -8.268  -7.754  0.00  0.00            
ATOM   2265  H   ASN X 158       1.016  -8.281  -6.755  0.00  0.00            
ATOM   2266  CA  ASN X 158       2.502  -8.198  -8.365  0.00  0.00            
ATOM   2267  HA  ASN X 158       2.569  -7.311  -8.995  0.00  0.00            
ATOM   2268  CB  ASN X 158       3.531  -8.253  -7.225  0.00  0.00            
ATOM   2269  HB2 ASN X 158       4.533  -8.453  -7.610  0.00  0.00            
ATOM   2270  HB3 ASN X 158       3.549  -7.250  -6.795  0.00  0.00            
ATOM   2271  CG  ASN X 158       3.181  -9.220  -6.171  0.00  0.00            
ATOM   2272  OD1 ASN X 158       2.574  -8.955  -5.179  0.00  0.00            
ATOM   2273  ND2 ASN X 158       3.705 -10.450  -6.196  0.00  0.00            
ATOM   2274 HD21 ASN X 158       3.585 -11.076  -5.411  0.00  0.00            
ATOM   2275 HD22 ASN X 158       4.357 -10.598  -6.952  0.00  0.00            
ATOM   2276  C   ASN X 158       2.900  -9.325  -9.327  0.00  0.00            
ATOM   2277  O   ASN X 158       3.806  -9.196 -10.151  0.00  0.00            
ATOM   2278  N   ASP X 159       2.278 -10.469  -9.203  0.00  0.00            
ATOM   2279  H   ASP X 159       1.457 -10.490  -8.615  0.00  0.00            
ATOM   2280  CA  ASP X 159       2.487 -11.535 -10.176  0.00  0.00            
ATOM   2281  HA  ASP X 159       3.559 -11.523 -10.372  0.00  0.00            
ATOM   2282  CB  ASP X 159       2.166 -12.932  -9.670  0.00  0.00            
ATOM   2283  HB2 ASP X 159       2.072 -13.581 -10.543  0.00  0.00            
ATOM   2284  HB3 ASP X 159       2.980 -13.253  -9.015  0.00  0.00            
ATOM   2285  CG  ASP X 159       0.854 -13.176  -8.972  0.00  0.00            
ATOM   2286  OD1 ASP X 159       0.068 -12.184  -8.908  0.00  0.00            
ATOM   2287  OD2 ASP X 159       0.567 -14.306  -8.519  0.00  0.00            
ATOM   2288  C   ASP X 159       1.705 -11.302 -11.459  0.00  0.00            
ATOM   2289  O   ASP X 159       2.277 -11.447 -12.522  0.00  0.00            
ATOM   2290  N   ARG X 160       0.416 -10.900 -11.417  0.00  0.00            
ATOM   2291  H   ARG X 160      -0.022 -10.622 -10.550  0.00  0.00            
ATOM   2292  CA  ARG X 160      -0.314 -10.544 -12.694  0.00  0.00            
ATOM   2293  HA  ARG X 160      -0.320 -11.409 -13.356  0.00  0.00            
ATOM   2294  CB  ARG X 160      -1.799 -10.106 -12.299  0.00  0.00            
ATOM   2295  HB2 ARG X 160      -2.197 -10.887 -11.646  0.00  0.00            
ATOM   2296  HB3 ARG X 160      -1.696  -9.152 -11.778  0.00  0.00            
ATOM   2297  CG  ARG X 160      -2.699  -9.930 -13.542  0.00  0.00            
ATOM   2298  HG2 ARG X 160      -3.564  -9.284 -13.379  0.00  0.00            
ATOM   2299  HG3 ARG X 160      -2.160  -9.332 -14.280  0.00  0.00            
ATOM   2300  CD  ARG X 160      -3.188 -11.287 -14.062  0.00  0.00            
ATOM   2301  HD2 ARG X 160      -4.033 -11.169 -14.740  0.00  0.00            
ATOM   2302  HD3 ARG X 160      -2.431 -11.781 -14.672  0.00  0.00            
ATOM   2303  NE  ARG X 160      -3.717 -12.174 -12.891  0.00  0.00            
ATOM   2304  HE  ARG X 160      -4.038 -11.656 -12.085  0.00  0.00            
ATOM   2305  CZ  ARG X 160      -3.647 -13.427 -12.615  0.00  0.00            
ATOM   2306  NH1 ARG X 160      -3.180 -14.306 -13.426  0.00  0.00            
ATOM   2307 HH11 ARG X 160      -2.868 -14.076 -14.360  0.00  0.00            
ATOM   2308 HH12 ARG X 160      -3.349 -15.255 -13.127  0.00  0.00            
ATOM   2309  NH2 ARG X 160      -4.123 -13.888 -11.505  0.00  0.00            
ATOM   2310 HH21 ARG X 160      -4.532 -13.294 -10.797  0.00  0.00            
ATOM   2311 HH22 ARG X 160      -4.002 -14.877 -11.338  0.00  0.00            
ATOM   2312  C   ARG X 160       0.406  -9.447 -13.527  0.00  0.00            
ATOM   2313  O   ARG X 160       0.513  -9.566 -14.682  0.00  0.00            
ATOM   2314  N   LEU X 161       0.966  -8.491 -12.802  0.00  0.00            
ATOM   2315  H   LEU X 161       0.769  -8.638 -11.823  0.00  0.00            
ATOM   2316  CA  LEU X 161       1.736  -7.279 -13.239  0.00  0.00            
ATOM   2317  HA  LEU X 161       1.198  -6.711 -13.998  0.00  0.00            
ATOM   2318  CB  LEU X 161       1.956  -6.283 -12.108  0.00  0.00            
ATOM   2319  HB2 LEU X 161       1.881  -6.869 -11.190  0.00  0.00            
ATOM   2320  HB3 LEU X 161       2.958  -5.863 -12.218  0.00  0.00            
ATOM   2321  CG  LEU X 161       0.992  -5.150 -11.951  0.00  0.00            
ATOM   2322  HG  LEU X 161       0.691  -4.622 -12.858  0.00  0.00            
ATOM   2323  CD1 LEU X 161      -0.347  -5.695 -11.460  0.00  0.00            
ATOM   2324 HD11 LEU X 161      -1.129  -4.953 -11.291  0.00  0.00            
ATOM   2325 HD12 LEU X 161      -0.787  -6.318 -12.241  0.00  0.00            
ATOM   2326 HD13 LEU X 161      -0.271  -6.393 -10.622  0.00  0.00            
ATOM   2327  CD2 LEU X 161       1.549  -4.053 -10.968  0.00  0.00            
ATOM   2328 HD21 LEU X 161       2.474  -3.699 -11.425  0.00  0.00            
ATOM   2329 HD22 LEU X 161       0.865  -3.210 -10.849  0.00  0.00            
ATOM   2330 HD23 LEU X 161       1.718  -4.476  -9.975  0.00  0.00            
ATOM   2331  C   LEU X 161       3.055  -7.631 -13.958  0.00  0.00            
ATOM   2332  O   LEU X 161       3.420  -6.931 -14.884  0.00  0.00            
ATOM   2333  N   LEU X 162       3.658  -8.765 -13.675  0.00  0.00            
ATOM   2334  H   LEU X 162       3.180  -9.266 -12.940  0.00  0.00            
ATOM   2335  CA  LEU X 162       4.794  -9.379 -14.396  0.00  0.00            
ATOM   2336  HA  LEU X 162       5.239  -8.550 -14.946  0.00  0.00            
ATOM   2337  CB  LEU X 162       5.849  -9.898 -13.439  0.00  0.00            
ATOM   2338  HB2 LEU X 162       5.749  -9.236 -12.575  0.00  0.00            
ATOM   2339  HB3 LEU X 162       5.570 -10.899 -13.104  0.00  0.00            
ATOM   2340  CG  LEU X 162       7.258  -9.713 -14.000  0.00  0.00            
ATOM   2341  HG  LEU X 162       7.134 -10.009 -15.043  0.00  0.00            
ATOM   2342  CD1 LEU X 162       7.830  -8.228 -14.118  0.00  0.00            
ATOM   2343 HD11 LEU X 162       7.205  -7.653 -14.804  0.00  0.00            
ATOM   2344 HD12 LEU X 162       7.830  -7.761 -13.130  0.00  0.00            
ATOM   2345 HD13 LEU X 162       8.864  -8.296 -14.461  0.00  0.00            
ATOM   2346  CD2 LEU X 162       8.209 -10.541 -13.036  0.00  0.00            
ATOM   2347 HD21 LEU X 162       8.434  -9.979 -12.128  0.00  0.00            
ATOM   2348 HD22 LEU X 162       7.769 -11.510 -12.795  0.00  0.00            
ATOM   2349 HD23 LEU X 162       9.168 -10.693 -13.535  0.00  0.00            
ATOM   2350  C   LEU X 162       4.431 -10.409 -15.497  0.00  0.00            
ATOM   2351  O   LEU X 162       5.236 -10.604 -16.341  0.00  0.00            
ATOM   2352  N   ASP X 163       3.182 -10.861 -15.529  0.00  0.00            
ATOM   2353  H   ASP X 163       2.618 -10.671 -14.713  0.00  0.00            
ATOM   2354  CA  ASP X 163       2.650 -11.716 -16.612  0.00  0.00            
ATOM   2355  HA  ASP X 163       3.411 -12.481 -16.760  0.00  0.00            
ATOM   2356  CB  ASP X 163       1.483 -12.550 -16.076  0.00  0.00            
ATOM   2357  HB2 ASP X 163       1.877 -12.929 -15.131  0.00  0.00            
ATOM   2358  HB3 ASP X 163       0.610 -11.954 -15.802  0.00  0.00            
ATOM   2359  CG  ASP X 163       1.099 -13.636 -16.990  0.00  0.00            
ATOM   2360  OD1 ASP X 163       1.794 -14.647 -17.098  0.00  0.00            
ATOM   2361  OD2 ASP X 163      -0.011 -13.588 -17.510  0.00  0.00            
ATOM   2362  C   ASP X 163       2.195 -11.077 -17.891  0.00  0.00            
ATOM   2363  O   ASP X 163       2.395 -11.666 -18.983  0.00  0.00            
ATOM   2364  N   ILE X 164       1.572  -9.987 -17.755  0.00  0.00            
ATOM   2365  H   ILE X 164       1.482  -9.580 -16.836  0.00  0.00            
ATOM   2366  CA  ILE X 164       0.937  -9.278 -18.880  0.00  0.00            
ATOM   2367  HA  ILE X 164       0.490 -10.042 -19.516  0.00  0.00            
ATOM   2368  CB  ILE X 164      -0.381  -8.548 -18.414  0.00  0.00            
ATOM   2369  HB  ILE X 164      -0.834  -8.058 -19.278  0.00  0.00            
ATOM   2370  CG2 ILE X 164      -1.438  -9.615 -17.954  0.00  0.00            
ATOM   2371 HG21 ILE X 164      -2.424  -9.216 -17.708  0.00  0.00            
ATOM   2372 HG22 ILE X 164      -1.585 -10.338 -18.759  0.00  0.00            
ATOM   2373 HG23 ILE X 164      -1.040 -10.140 -17.084  0.00  0.00            
ATOM   2374  CG1 ILE X 164      -0.088  -7.483 -17.249  0.00  0.00            
ATOM   2375 HG12 ILE X 164       0.579  -7.997 -16.552  0.00  0.00            
ATOM   2376 HG13 ILE X 164       0.523  -6.728 -17.749  0.00  0.00            
ATOM   2377  CD1 ILE X 164      -1.247  -6.804 -16.552  0.00  0.00            
ATOM   2378 HD11 ILE X 164      -1.720  -6.244 -17.360  0.00  0.00            
ATOM   2379 HD12 ILE X 164      -2.028  -7.432 -16.118  0.00  0.00            
ATOM   2380 HD13 ILE X 164      -0.918  -6.193 -15.708  0.00  0.00            
ATOM   2381  C   ILE X 164       1.796  -8.344 -19.640  0.00  0.00            
ATOM   2382  O   ILE X 164       1.365  -7.447 -20.372  0.00  0.00            
ATOM   2383  N   VAL X 165       3.131  -8.557 -19.500  0.00  0.00            
ATOM   2384  H   VAL X 165       3.354  -9.330 -18.887  0.00  0.00            
ATOM   2385  CA  VAL X 165       4.233  -7.807 -20.133  0.00  0.00            
ATOM   2386  HA  VAL X 165       3.820  -7.347 -21.031  0.00  0.00            
ATOM   2387  CB  VAL X 165       4.849  -6.758 -19.196  0.00  0.00            
ATOM   2388  HB  VAL X 165       5.808  -6.498 -19.649  0.00  0.00            
ATOM   2389  CG1 VAL X 165       4.004  -5.496 -19.013  0.00  0.00            
ATOM   2390 HG11 VAL X 165       3.193  -5.650 -18.298  0.00  0.00            
ATOM   2391 HG12 VAL X 165       4.551  -4.646 -18.600  0.00  0.00            
ATOM   2392 HG13 VAL X 165       3.583  -5.066 -19.924  0.00  0.00            
ATOM   2393  CG2 VAL X 165       5.217  -7.403 -17.848  0.00  0.00            
ATOM   2394 HG21 VAL X 165       6.018  -6.836 -17.368  0.00  0.00            
ATOM   2395 HG22 VAL X 165       4.441  -7.716 -17.147  0.00  0.00            
ATOM   2396 HG23 VAL X 165       5.810  -8.289 -18.082  0.00  0.00            
ATOM   2397  C   VAL X 165       5.325  -8.794 -20.641  0.00  0.00            
ATOM   2398  O   VAL X 165       5.482  -9.867 -20.104  0.00  0.00            
ATOM   2399  N   ASP X 166       6.043  -8.387 -21.711  0.00  0.00            
ATOM   2400  H   ASP X 166       6.033  -7.408 -21.957  0.00  0.00            
ATOM   2401  CA  ASP X 166       7.083  -9.162 -22.268  0.00  0.00            
ATOM   2402  HA  ASP X 166       6.828 -10.220 -22.333  0.00  0.00            
ATOM   2403  CB  ASP X 166       7.399  -8.725 -23.706  0.00  0.00            
ATOM   2404  HB2 ASP X 166       6.566  -8.944 -24.379  0.00  0.00            
ATOM   2405  HB3 ASP X 166       7.448  -7.635 -23.742  0.00  0.00            
ATOM   2406  CG  ASP X 166       8.741  -9.314 -24.279  0.00  0.00            
ATOM   2407  OD1 ASP X 166       9.819  -8.741 -24.039  0.00  0.00            
ATOM   2408  OD2 ASP X 166       8.722 -10.285 -25.075  0.00  0.00            
ATOM   2409  C   ASP X 166       8.300  -9.181 -21.254  0.00  0.00            
ATOM   2410  O   ASP X 166       8.481  -8.291 -20.486  0.00  0.00            
ATOM   2411  N   LYS X 167       9.057 -10.201 -21.365  0.00  0.00            
ATOM   2412  H   LYS X 167       8.835 -10.818 -22.132  0.00  0.00            
ATOM   2413  CA  LYS X 167      10.152 -10.639 -20.453  0.00  0.00            
ATOM   2414  HA  LYS X 167       9.739 -10.717 -19.448  0.00  0.00            
ATOM   2415  CB  LYS X 167      10.473 -12.072 -20.736  0.00  0.00            
ATOM   2416  HB2 LYS X 167      11.253 -12.402 -20.046  0.00  0.00            
ATOM   2417  HB3 LYS X 167       9.561 -12.650 -20.577  0.00  0.00            
ATOM   2418  CG  LYS X 167      11.009 -12.294 -22.172  0.00  0.00            
ATOM   2419  HG2 LYS X 167      10.188 -11.946 -22.802  0.00  0.00            
ATOM   2420  HG3 LYS X 167      11.862 -11.630 -22.327  0.00  0.00            
ATOM   2421  CD  LYS X 167      11.229 -13.742 -22.579  0.00  0.00            
ATOM   2422  HD2 LYS X 167      12.063 -14.187 -22.032  0.00  0.00            
ATOM   2423  HD3 LYS X 167      10.350 -14.383 -22.474  0.00  0.00            
ATOM   2424  CE  LYS X 167      11.685 -13.862 -24.071  0.00  0.00            
ATOM   2425  HE2 LYS X 167      11.762 -14.926 -24.294  0.00  0.00            
ATOM   2426  HE3 LYS X 167      10.911 -13.461 -24.726  0.00  0.00            
ATOM   2427  NZ  LYS X 167      12.960 -13.143 -24.407  0.00  0.00            
ATOM   2428  HZ1 LYS X 167      13.015 -12.156 -24.199  0.00  0.00            
ATOM   2429  HZ2 LYS X 167      13.636 -13.492 -23.742  0.00  0.00            
ATOM   2430  HZ3 LYS X 167      13.330 -13.391 -25.313  0.00  0.00            
ATOM   2431  C   LYS X 167      11.313  -9.604 -20.334  0.00  0.00            
ATOM   2432  O   LYS X 167      11.891  -9.529 -19.281  0.00  0.00            
ATOM   2433  N   SER X 168      11.718  -8.932 -21.394  0.00  0.00            
ATOM   2434  H   SER X 168      11.236  -9.189 -22.244  0.00  0.00            
ATOM   2435  CA  SER X 168      12.710  -7.886 -21.488  0.00  0.00            
ATOM   2436  HA  SER X 168      13.610  -8.195 -20.956  0.00  0.00            
ATOM   2437  CB  SER X 168      13.156  -7.759 -22.970  0.00  0.00            
ATOM   2438  HB2 SER X 168      12.323  -7.450 -23.600  0.00  0.00            
ATOM   2439  HB3 SER X 168      13.859  -6.932 -23.075  0.00  0.00            
ATOM   2440  OG  SER X 168      13.724  -8.983 -23.445  0.00  0.00            
ATOM   2441  HG  SER X 168      13.716  -8.932 -24.417  0.00  0.00            
ATOM   2442  C   SER X 168      12.303  -6.509 -20.904  0.00  0.00            
ATOM   2443  O   SER X 168      13.091  -5.598 -20.832  0.00  0.00            
ATOM   2444  N   THR X 169      11.080  -6.407 -20.381  0.00  0.00            
ATOM   2445  H   THR X 169      10.498  -7.230 -20.329  0.00  0.00            
ATOM   2446  CA  THR X 169      10.483  -5.137 -19.804  0.00  0.00            
ATOM   2447  HA  THR X 169      10.654  -4.350 -20.539  0.00  0.00            
ATOM   2448  CB  THR X 169       8.975  -5.143 -19.580  0.00  0.00            
ATOM   2449  HB  THR X 169       8.664  -5.607 -18.644  0.00  0.00            
ATOM   2450  CG2 THR X 169       8.454  -3.722 -19.485  0.00  0.00            
ATOM   2451 HG21 THR X 169       8.695  -3.166 -20.394  0.00  0.00            
ATOM   2452 HG22 THR X 169       7.376  -3.765 -19.314  0.00  0.00            
ATOM   2453 HG23 THR X 169       8.978  -3.176 -18.698  0.00  0.00            
ATOM   2454  OG1 THR X 169       8.223  -5.718 -20.637  0.00  0.00            
ATOM   2455  HG1 THR X 169       8.091  -6.662 -20.435  0.00  0.00            
ATOM   2456  C   THR X 169      11.289  -4.889 -18.513  0.00  0.00            
ATOM   2457  O   THR X 169      11.224  -5.797 -17.694  0.00  0.00            
ATOM   2458  N   PRO X 170      11.887  -3.688 -18.241  0.00  0.00            
ATOM   2459  CD  PRO X 170      11.872  -2.559 -19.088  0.00  0.00            
ATOM   2460  HD2 PRO X 170      10.889  -2.089 -19.040  0.00  0.00            
ATOM   2461  HD3 PRO X 170      12.174  -2.813 -20.104  0.00  0.00            
ATOM   2462  CG  PRO X 170      12.997  -1.659 -18.498  0.00  0.00            
ATOM   2463  HG2 PRO X 170      12.810  -0.615 -18.756  0.00  0.00            
ATOM   2464  HG3 PRO X 170      13.907  -1.910 -19.047  0.00  0.00            
ATOM   2465  CB  PRO X 170      13.005  -1.954 -16.955  0.00  0.00            
ATOM   2466  HB2 PRO X 170      12.326  -1.257 -16.457  0.00  0.00            
ATOM   2467  HB3 PRO X 170      14.029  -1.886 -16.582  0.00  0.00            
ATOM   2468  CA  PRO X 170      12.462  -3.346 -16.933  0.00  0.00            
ATOM   2469  HA  PRO X 170      13.339  -3.957 -16.719  0.00  0.00            
ATOM   2470  C   PRO X 170      11.407  -3.528 -15.848  0.00  0.00            
ATOM   2471  O   PRO X 170      10.220  -3.174 -15.917  0.00  0.00            
ATOM   2472  N   MET X 171      11.851  -3.991 -14.672  0.00  0.00            
ATOM   2473  H   MET X 171      12.815  -4.272 -14.570  0.00  0.00            
ATOM   2474  CA  MET X 171      11.030  -4.143 -13.419  0.00  0.00            
ATOM   2475  HA  MET X 171      10.179  -4.809 -13.566  0.00  0.00            
ATOM   2476  CB  MET X 171      11.982  -4.687 -12.270  0.00  0.00            
ATOM   2477  HB2 MET X 171      12.781  -3.992 -12.006  0.00  0.00            
ATOM   2478  HB3 MET X 171      11.386  -4.922 -11.385  0.00  0.00            
ATOM   2479  CG  MET X 171      12.584  -6.043 -12.590  0.00  0.00            
ATOM   2480  HG2 MET X 171      13.253  -5.967 -13.446  0.00  0.00            
ATOM   2481  HG3 MET X 171      13.172  -6.235 -11.692  0.00  0.00            
ATOM   2482  SD  MET X 171      11.434  -7.403 -12.830  0.00  0.00            
ATOM   2483  CE  MET X 171      12.449  -8.824 -13.333  0.00  0.00            
ATOM   2484  HE1 MET X 171      12.840  -8.578 -14.319  0.00  0.00            
ATOM   2485  HE2 MET X 171      13.349  -9.095 -12.782  0.00  0.00            
ATOM   2486  HE3 MET X 171      11.832  -9.721 -13.266  0.00  0.00            
ATOM   2487  C   MET X 171      10.552  -2.768 -12.905  0.00  0.00            
ATOM   2488  O   MET X 171       9.438  -2.733 -12.422  0.00  0.00            
ATOM   2489  N   MET X 172      11.275  -1.706 -13.267  0.00  0.00            
ATOM   2490  H   MET X 172      12.213  -1.887 -13.593  0.00  0.00            
ATOM   2491  CA  MET X 172      10.948  -0.293 -13.032  0.00  0.00            
ATOM   2492  HA  MET X 172      10.574  -0.139 -12.020  0.00  0.00            
ATOM   2493  CB  MET X 172      12.228   0.552 -13.163  0.00  0.00            
ATOM   2494  HB2 MET X 172      12.484   0.592 -14.225  0.00  0.00            
ATOM   2495  HB3 MET X 172      12.052   1.592 -12.878  0.00  0.00            
ATOM   2496  CG  MET X 172      13.451   0.050 -12.417  0.00  0.00            
ATOM   2497  HG2 MET X 172      13.946   1.011 -12.278  0.00  0.00            
ATOM   2498  HG3 MET X 172      13.188  -0.551 -11.547  0.00  0.00            
ATOM   2499  SD  MET X 172      14.648  -1.031 -13.377  0.00  0.00            
ATOM   2500  CE  MET X 172      15.846  -1.271 -12.067  0.00  0.00            
ATOM   2501  HE1 MET X 172      16.460  -0.404 -11.826  0.00  0.00            
ATOM   2502  HE2 MET X 172      15.456  -1.732 -11.160  0.00  0.00            
ATOM   2503  HE3 MET X 172      16.551  -2.006 -12.458  0.00  0.00            
ATOM   2504  C   MET X 172       9.907   0.278 -13.971  0.00  0.00            
ATOM   2505  O   MET X 172       9.447   1.399 -13.764  0.00  0.00            
ATOM   2506  N   GLU X 173       9.571  -0.433 -15.051  0.00  0.00            
ATOM   2507  H   GLU X 173       9.884  -1.386 -15.174  0.00  0.00            
ATOM   2508  CA  GLU X 173       8.393  -0.092 -15.806  0.00  0.00            
ATOM   2509  HA  GLU X 173       8.014   0.896 -15.542  0.00  0.00            
ATOM   2510  CB  GLU X 173       8.594  -0.129 -17.319  0.00  0.00            
ATOM   2511  HB2 GLU X 173       9.409   0.556 -17.563  0.00  0.00            
ATOM   2512  HB3 GLU X 173       9.091  -1.051 -17.631  0.00  0.00            
ATOM   2513  CG  GLU X 173       7.373   0.176 -18.207  0.00  0.00            
ATOM   2514  HG2 GLU X 173       7.618   0.003 -19.257  0.00  0.00            
ATOM   2515  HG3 GLU X 173       6.619  -0.590 -18.012  0.00  0.00            
ATOM   2516  CD  GLU X 173       6.858   1.625 -18.035  0.00  0.00            
ATOM   2517  OE1 GLU X 173       5.639   1.767 -17.984  0.00  0.00            
ATOM   2518  OE2 GLU X 173       7.697   2.557 -17.802  0.00  0.00            
ATOM   2519  C   GLU X 173       7.146  -1.038 -15.374  0.00  0.00            
ATOM   2520  O   GLU X 173       6.045  -0.501 -15.332  0.00  0.00            
ATOM   2521  N   ALA X 174       7.348  -2.346 -15.059  0.00  0.00            
ATOM   2522  H   ALA X 174       8.309  -2.655 -15.099  0.00  0.00            
ATOM   2523  CA  ALA X 174       6.253  -3.304 -14.744  0.00  0.00            
ATOM   2524  HA  ALA X 174       5.519  -3.145 -15.534  0.00  0.00            
ATOM   2525  CB  ALA X 174       6.837  -4.724 -14.856  0.00  0.00            
ATOM   2526  HB1 ALA X 174       7.505  -4.872 -15.709  0.00  0.00            
ATOM   2527  HB2 ALA X 174       7.485  -4.974 -14.013  0.00  0.00            
ATOM   2528  HB3 ALA X 174       6.002  -5.425 -14.798  0.00  0.00            
ATOM   2529  C   ALA X 174       5.597  -3.075 -13.403  0.00  0.00            
ATOM   2530  O   ALA X 174       4.437  -3.158 -13.416  0.00  0.00            
ATOM   2531  N   PHE X 175       6.435  -2.622 -12.397  0.00  0.00            
ATOM   2532  H   PHE X 175       7.432  -2.556 -12.551  0.00  0.00            
ATOM   2533  CA  PHE X 175       5.987  -2.326 -11.042  0.00  0.00            
ATOM   2534  HA  PHE X 175       5.033  -2.816 -10.849  0.00  0.00            
ATOM   2535  CB  PHE X 175       7.003  -2.866 -10.112  0.00  0.00            
ATOM   2536  HB2 PHE X 175       7.989  -2.524 -10.435  0.00  0.00            
ATOM   2537  HB3 PHE X 175       6.843  -2.560  -9.075  0.00  0.00            
ATOM   2538  CG  PHE X 175       7.241  -4.373 -10.049  0.00  0.00            
ATOM   2539  CD1 PHE X 175       6.175  -5.241  -9.815  0.00  0.00            
ATOM   2540  HD1 PHE X 175       5.164  -4.857  -9.698  0.00  0.00            
ATOM   2541  CE1 PHE X 175       6.302  -6.650  -9.830  0.00  0.00            
ATOM   2542  HE1 PHE X 175       5.396  -7.239  -9.718  0.00  0.00            
ATOM   2543  CZ  PHE X 175       7.537  -7.240  -9.897  0.00  0.00            
ATOM   2544  HZ  PHE X 175       7.639  -8.322  -9.871  0.00  0.00            
ATOM   2545  CE2 PHE X 175       8.738  -6.491 -10.068  0.00  0.00            
ATOM   2546  HE2 PHE X 175       9.686  -6.969 -10.300  0.00  0.00            
ATOM   2547  CD2 PHE X 175       8.559  -5.065 -10.161  0.00  0.00            
ATOM   2548  HD2 PHE X 175       9.425  -4.445 -10.378  0.00  0.00            
ATOM   2549  C   PHE X 175       5.676  -0.816 -10.797  0.00  0.00            
ATOM   2550  O   PHE X 175       5.483  -0.343  -9.703  0.00  0.00            
ATOM   2551  N   LYS X 176       5.522  -0.013 -11.822  0.00  0.00            
ATOM   2552  H   LYS X 176       5.567  -0.489 -12.711  0.00  0.00            
ATOM   2553  CA  LYS X 176       5.482   1.476 -11.703  0.00  0.00            
ATOM   2554  HA  LYS X 176       6.190   1.874 -10.974  0.00  0.00            
ATOM   2555  CB  LYS X 176       5.939   1.965 -13.126  0.00  0.00            
ATOM   2556  HB2 LYS X 176       6.963   1.602 -13.239  0.00  0.00            
ATOM   2557  HB3 LYS X 176       5.207   1.683 -13.885  0.00  0.00            
ATOM   2558  CG  LYS X 176       6.086   3.525 -13.198  0.00  0.00            
ATOM   2559  HG2 LYS X 176       5.336   4.007 -12.568  0.00  0.00            
ATOM   2560  HG3 LYS X 176       7.052   3.784 -12.760  0.00  0.00            
ATOM   2561  CD  LYS X 176       6.006   3.863 -14.663  0.00  0.00            
ATOM   2562  HD2 LYS X 176       6.347   4.895 -14.768  0.00  0.00            
ATOM   2563  HD3 LYS X 176       6.661   3.237 -15.270  0.00  0.00            
ATOM   2564  CE  LYS X 176       4.606   3.776 -15.367  0.00  0.00            
ATOM   2565  HE2 LYS X 176       4.219   2.758 -15.395  0.00  0.00            
ATOM   2566  HE3 LYS X 176       4.008   4.480 -14.789  0.00  0.00            
ATOM   2567  NZ  LYS X 176       4.764   4.097 -16.826  0.00  0.00            
ATOM   2568  HZ1 LYS X 176       3.925   3.886 -17.345  0.00  0.00            
ATOM   2569  HZ2 LYS X 176       4.910   5.096 -16.866  0.00  0.00            
ATOM   2570  HZ3 LYS X 176       5.532   3.603 -17.259  0.00  0.00            
ATOM   2571  C   LYS X 176       4.094   2.022 -11.240  0.00  0.00            
ATOM   2572  O   LYS X 176       4.117   2.949 -10.413  0.00  0.00            
ATOM   2573  N   GLU X 177       2.955   1.418 -11.539  0.00  0.00            
ATOM   2574  H   GLU X 177       3.060   0.560 -12.062  0.00  0.00            
ATOM   2575  CA  GLU X 177       1.621   1.750 -11.061  0.00  0.00            
ATOM   2576  HA  GLU X 177       1.540   2.829 -10.932  0.00  0.00            
ATOM   2577  CB  GLU X 177       0.611   1.307 -12.091  0.00  0.00            
ATOM   2578  HB2 GLU X 177       0.426   0.232 -12.044  0.00  0.00            
ATOM   2579  HB3 GLU X 177      -0.258   1.837 -11.697  0.00  0.00            
ATOM   2580  CG  GLU X 177       0.866   1.718 -13.574  0.00  0.00            
ATOM   2581  HG2 GLU X 177       0.977   2.804 -13.576  0.00  0.00            
ATOM   2582  HG3 GLU X 177       1.801   1.301 -13.955  0.00  0.00            
ATOM   2583  CD  GLU X 177      -0.414   1.375 -14.404  0.00  0.00            
ATOM   2584  OE1 GLU X 177      -0.348   0.409 -15.188  0.00  0.00            
ATOM   2585  OE2 GLU X 177      -1.404   2.140 -14.275  0.00  0.00            
ATOM   2586  C   GLU X 177       1.493   1.249  -9.614  0.00  0.00            
ATOM   2587  O   GLU X 177       0.886   1.967  -8.831  0.00  0.00            
ATOM   2588  N   ALA X 178       1.989   0.094  -9.262  0.00  0.00            
ATOM   2589  H   ALA X 178       2.354  -0.491 -10.000  0.00  0.00            
ATOM   2590  CA  ALA X 178       2.078  -0.185  -7.848  0.00  0.00            
ATOM   2591  HA  ALA X 178       1.029  -0.133  -7.554  0.00  0.00            
ATOM   2592  CB  ALA X 178       2.508  -1.644  -7.720  0.00  0.00            
ATOM   2593  HB1 ALA X 178       1.975  -2.318  -8.393  0.00  0.00            
ATOM   2594  HB2 ALA X 178       3.572  -1.706  -7.959  0.00  0.00            
ATOM   2595  HB3 ALA X 178       2.371  -1.916  -6.672  0.00  0.00            
ATOM   2596  C   ALA X 178       2.766   0.875  -6.972  0.00  0.00            
ATOM   2597  O   ALA X 178       2.215   1.229  -5.954  0.00  0.00            
ATOM   2598  N   ASP X 179       3.848   1.503  -7.352  0.00  0.00            
ATOM   2599  H   ASP X 179       4.016   1.326  -8.333  0.00  0.00            
ATOM   2600  CA  ASP X 179       4.591   2.588  -6.673  0.00  0.00            
ATOM   2601  HA  ASP X 179       4.851   2.325  -5.648  0.00  0.00            
ATOM   2602  CB  ASP X 179       5.935   2.695  -7.354  0.00  0.00            
ATOM   2603  HB2 ASP X 179       6.403   1.728  -7.158  0.00  0.00            
ATOM   2604  HB3 ASP X 179       5.847   2.696  -8.443  0.00  0.00            
ATOM   2605  CG  ASP X 179       6.765   3.898  -6.870  0.00  0.00            
ATOM   2606  OD1 ASP X 179       6.708   4.967  -7.533  0.00  0.00            
ATOM   2607  OD2 ASP X 179       7.499   3.715  -5.880  0.00  0.00            
ATOM   2608  C   ASP X 179       3.709   3.862  -6.708  0.00  0.00            
ATOM   2609  O   ASP X 179       3.745   4.639  -5.763  0.00  0.00            
ATOM   2610  N   ASN X 180       2.858   4.015  -7.809  0.00  0.00            
ATOM   2611  H   ASN X 180       2.719   3.284  -8.492  0.00  0.00            
ATOM   2612  CA  ASN X 180       1.941   5.162  -7.988  0.00  0.00            
ATOM   2613  HA  ASN X 180       2.525   5.986  -7.578  0.00  0.00            
ATOM   2614  CB  ASN X 180       1.628   5.413  -9.453  0.00  0.00            
ATOM   2615  HB2 ASN X 180       2.510   5.231 -10.073  0.00  0.00            
ATOM   2616  HB3 ASN X 180       0.774   4.843  -9.827  0.00  0.00            
ATOM   2617  CG  ASN X 180       1.454   6.903  -9.769  0.00  0.00            
ATOM   2618  OD1 ASN X 180       1.801   7.886  -9.095  0.00  0.00            
ATOM   2619  ND2 ASN X 180       1.039   7.154 -10.969  0.00  0.00            
ATOM   2620 HD21 ASN X 180       1.020   8.096 -11.334  0.00  0.00            
ATOM   2621 HD22 ASN X 180       1.030   6.373 -11.610  0.00  0.00            
ATOM   2622  C   ASN X 180       0.757   5.080  -7.037  0.00  0.00            
ATOM   2623  O   ASN X 180       0.588   6.096  -6.421  0.00  0.00            
ATOM   2624  N   VAL X 181       0.003   4.045  -6.947  0.00  0.00            
ATOM   2625  H   VAL X 181       0.242   3.208  -7.459  0.00  0.00            
ATOM   2626  CA  VAL X 181      -0.997   3.924  -5.839  0.00  0.00            
ATOM   2627  HA  VAL X 181      -1.769   4.692  -5.884  0.00  0.00            
ATOM   2628  CB  VAL X 181      -1.836   2.630  -6.003  0.00  0.00            
ATOM   2629  HB  VAL X 181      -1.907   2.365  -7.059  0.00  0.00            
ATOM   2630  CG1 VAL X 181      -1.101   1.450  -5.283  0.00  0.00            
ATOM   2631 HG11 VAL X 181      -1.508   0.443  -5.397  0.00  0.00            
ATOM   2632 HG12 VAL X 181      -0.127   1.447  -5.775  0.00  0.00            
ATOM   2633 HG13 VAL X 181      -0.998   1.693  -4.224  0.00  0.00            
ATOM   2634  CG2 VAL X 181      -3.309   2.754  -5.360  0.00  0.00            
ATOM   2635 HG21 VAL X 181      -3.963   3.357  -5.993  0.00  0.00            
ATOM   2636 HG22 VAL X 181      -3.801   1.779  -5.347  0.00  0.00            
ATOM   2637 HG23 VAL X 181      -3.241   3.051  -4.312  0.00  0.00            
ATOM   2638  C   VAL X 181      -0.404   4.108  -4.471  0.00  0.00            
ATOM   2639  O   VAL X 181      -1.006   4.714  -3.606  0.00  0.00            
ATOM   2640  N   LEU X 182       0.896   3.745  -4.194  0.00  0.00            
ATOM   2641  H   LEU X 182       1.313   3.054  -4.800  0.00  0.00            
ATOM   2642  CA  LEU X 182       1.474   3.944  -2.896  0.00  0.00            
ATOM   2643  HA  LEU X 182       0.719   3.775  -2.128  0.00  0.00            
ATOM   2644  CB  LEU X 182       2.724   2.986  -2.719  0.00  0.00            
ATOM   2645  HB2 LEU X 182       3.306   3.129  -3.632  0.00  0.00            
ATOM   2646  HB3 LEU X 182       3.351   3.304  -1.885  0.00  0.00            
ATOM   2647  CG  LEU X 182       2.422   1.437  -2.521  0.00  0.00            
ATOM   2648  HG  LEU X 182       1.883   1.063  -3.394  0.00  0.00            
ATOM   2649  CD1 LEU X 182       3.833   0.705  -2.307  0.00  0.00            
ATOM   2650 HD11 LEU X 182       4.399   1.131  -1.477  0.00  0.00            
ATOM   2651 HD12 LEU X 182       3.765  -0.379  -2.202  0.00  0.00            
ATOM   2652 HD13 LEU X 182       4.356   0.821  -3.259  0.00  0.00            
ATOM   2653  CD2 LEU X 182       1.478   1.135  -1.298  0.00  0.00            
ATOM   2654 HD21 LEU X 182       1.980   1.185  -0.331  0.00  0.00            
ATOM   2655 HD22 LEU X 182       0.623   1.815  -1.312  0.00  0.00            
ATOM   2656 HD23 LEU X 182       1.017   0.149  -1.385  0.00  0.00            
ATOM   2657  C   LEU X 182       1.945   5.390  -2.637  0.00  0.00            
ATOM   2658  O   LEU X 182       2.116   5.791  -1.520  0.00  0.00            
ATOM   2659  N   ARG X 183       1.964   6.169  -3.729  0.00  0.00            
ATOM   2660  H   ARG X 183       1.606   5.869  -4.625  0.00  0.00            
ATOM   2661  CA  ARG X 183       2.473   7.554  -3.624  0.00  0.00            
ATOM   2662  HA  ARG X 183       2.882   7.749  -2.632  0.00  0.00            
ATOM   2663  CB  ARG X 183       3.570   7.859  -4.641  0.00  0.00            
ATOM   2664  HB2 ARG X 183       3.276   7.399  -5.587  0.00  0.00            
ATOM   2665  HB3 ARG X 183       3.612   8.897  -4.977  0.00  0.00            
ATOM   2666  CG  ARG X 183       4.921   7.295  -4.165  0.00  0.00            
ATOM   2667  HG2 ARG X 183       5.095   7.463  -3.101  0.00  0.00            
ATOM   2668  HG3 ARG X 183       4.936   6.221  -4.360  0.00  0.00            
ATOM   2669  CD  ARG X 183       6.130   8.006  -4.807  0.00  0.00            
ATOM   2670  HD2 ARG X 183       6.044   9.093  -4.822  0.00  0.00            
ATOM   2671  HD3 ARG X 183       7.003   7.801  -4.187  0.00  0.00            
ATOM   2672  NE  ARG X 183       6.406   7.500  -6.164  0.00  0.00            
ATOM   2673  HE  ARG X 183       6.625   6.530  -6.339  0.00  0.00            
ATOM   2674  CZ  ARG X 183       6.119   8.123  -7.337  0.00  0.00            
ATOM   2675  NH1 ARG X 183       5.433   9.225  -7.412  0.00  0.00            
ATOM   2676 HH11 ARG X 183       4.986   9.560  -6.571  0.00  0.00            
ATOM   2677 HH12 ARG X 183       5.162   9.611  -8.305  0.00  0.00            
ATOM   2678  NH2 ARG X 183       6.301   7.478  -8.439  0.00  0.00            
ATOM   2679 HH21 ARG X 183       6.579   6.515  -8.315  0.00  0.00            
ATOM   2680 HH22 ARG X 183       6.086   7.879  -9.340  0.00  0.00            
ATOM   2681  C   ARG X 183       1.334   8.532  -3.725  0.00  0.00            
ATOM   2682  O   ARG X 183       0.783   8.935  -2.714  0.00  0.00            
ATOM   2683  N   GLN X 184       0.856   8.683  -4.953  0.00  0.00            
ATOM   2684  H   GLN X 184       1.158   8.183  -5.777  0.00  0.00            
ATOM   2685  CA  GLN X 184      -0.278   9.571  -5.118  0.00  0.00            
ATOM   2686  HA  GLN X 184       0.043  10.407  -4.496  0.00  0.00            
ATOM   2687  CB  GLN X 184      -0.372   9.881  -6.594  0.00  0.00            
ATOM   2688  HB2 GLN X 184      -0.350   8.944  -7.156  0.00  0.00            
ATOM   2689  HB3 GLN X 184      -1.309  10.430  -6.700  0.00  0.00            
ATOM   2690  CG  GLN X 184       0.764  10.823  -7.068  0.00  0.00            
ATOM   2691  HG2 GLN X 184       0.771  11.680  -6.391  0.00  0.00            
ATOM   2692  HG3 GLN X 184       1.744  10.348  -6.982  0.00  0.00            
ATOM   2693  CD  GLN X 184       0.555  11.343  -8.501  0.00  0.00            
ATOM   2694  OE1 GLN X 184       0.642  12.561  -8.738  0.00  0.00            
ATOM   2695  NE2 GLN X 184       0.160  10.638  -9.479  0.00  0.00            
ATOM   2696 HE21 GLN X 184       0.348  11.177 -10.313  0.00  0.00            
ATOM   2697 HE22 GLN X 184      -0.129   9.671  -9.451  0.00  0.00            
ATOM   2698  C   GLN X 184      -1.558   9.035  -4.531  0.00  0.00            
ATOM   2699  O   GLN X 184      -2.339   9.837  -4.162  0.00  0.00            
ATOM   2700  N   GLY X 185      -1.773   7.712  -4.468  0.00  0.00            
ATOM   2701  H   GLY X 185      -1.068   7.096  -4.844  0.00  0.00            
ATOM   2702  CA  GLY X 185      -3.010   7.133  -3.886  0.00  0.00            
ATOM   2703  HA2 GLY X 185      -3.830   7.555  -4.469  0.00  0.00            
ATOM   2704  HA3 GLY X 185      -3.061   6.073  -4.136  0.00  0.00            
ATOM   2705  C   GLY X 185      -3.144   7.200  -2.332  0.00  0.00            
ATOM   2706  O   GLY X 185      -4.245   7.197  -1.801  0.00  0.00            
ATOM   2707  N   VAL X 186      -1.971   7.341  -1.719  0.00  0.00            
ATOM   2708  H   VAL X 186      -1.093   7.444  -2.207  0.00  0.00            
ATOM   2709  CA  VAL X 186      -1.960   7.418  -0.266  0.00  0.00            
ATOM   2710  HA  VAL X 186      -2.922   7.122   0.154  0.00  0.00            
ATOM   2711  CB  VAL X 186      -1.000   6.433   0.411  0.00  0.00            
ATOM   2712  HB  VAL X 186      -0.033   6.768   0.034  0.00  0.00            
ATOM   2713  CG1 VAL X 186      -0.988   6.653   1.897  0.00  0.00            
ATOM   2714 HG11 VAL X 186      -0.307   5.948   2.377  0.00  0.00            
ATOM   2715 HG12 VAL X 186      -0.510   7.620   2.070  0.00  0.00            
ATOM   2716 HG13 VAL X 186      -1.964   6.477   2.356  0.00  0.00            
ATOM   2717  CG2 VAL X 186      -1.457   4.973  -0.046  0.00  0.00            
ATOM   2718 HG21 VAL X 186      -1.479   4.952  -1.137  0.00  0.00            
ATOM   2719 HG22 VAL X 186      -0.776   4.176   0.260  0.00  0.00            
ATOM   2720 HG23 VAL X 186      -2.437   4.683   0.338  0.00  0.00            
ATOM   2721  C   VAL X 186      -1.884   8.943   0.164  0.00  0.00            
ATOM   2722  O   VAL X 186      -2.494   9.223   1.151  0.00  0.00            
ATOM   2723  N   GLN X 187      -1.387   9.825  -0.719  0.00  0.00            
ATOM   2724  H   GLN X 187      -0.840   9.369  -1.436  0.00  0.00            
ATOM   2725  CA  GLN X 187      -1.440  11.355  -0.764  0.00  0.00            
ATOM   2726  HA  GLN X 187      -0.999  11.748   0.153  0.00  0.00            
ATOM   2727  CB  GLN X 187      -0.553  11.913  -1.880  0.00  0.00            
ATOM   2728  HB2 GLN X 187       0.430  11.443  -1.945  0.00  0.00            
ATOM   2729  HB3 GLN X 187      -1.120  11.634  -2.770  0.00  0.00            
ATOM   2730  CG  GLN X 187      -0.288  13.390  -1.857  0.00  0.00            
ATOM   2731  HG2 GLN X 187      -1.226  13.929  -1.707  0.00  0.00            
ATOM   2732  HG3 GLN X 187       0.341  13.664  -1.008  0.00  0.00            
ATOM   2733  CD  GLN X 187       0.350  13.911  -3.156  0.00  0.00            
ATOM   2734  OE1 GLN X 187       0.309  13.357  -4.221  0.00  0.00            
ATOM   2735  NE2 GLN X 187       0.836  15.144  -3.177  0.00  0.00            
ATOM   2736 HE21 GLN X 187       1.174  15.445  -4.079  0.00  0.00            
ATOM   2737 HE22 GLN X 187       0.819  15.595  -2.273  0.00  0.00            
ATOM   2738  C   GLN X 187      -2.906  11.812  -0.839  0.00  0.00            
ATOM   2739  O   GLN X 187      -3.375  12.512   0.015  0.00  0.00            
ATOM   2740  N   GLY X 188      -3.728  11.202  -1.666  0.00  0.00            
ATOM   2741  H   GLY X 188      -3.237  10.583  -2.295  0.00  0.00            
ATOM   2742  CA  GLY X 188      -5.182  11.426  -1.792  0.00  0.00            
ATOM   2743  HA2 GLY X 188      -5.134  12.507  -1.925  0.00  0.00            
ATOM   2744  HA3 GLY X 188      -5.571  10.928  -2.679  0.00  0.00            
ATOM   2745  C   GLY X 188      -5.881  11.012  -0.537  0.00  0.00            
ATOM   2746  O   GLY X 188      -6.640  11.807   0.051  0.00  0.00            
ATOM   2747  N   ILE X 189      -5.639   9.768  -0.030  0.00  0.00            
ATOM   2748  H   ILE X 189      -4.982   9.222  -0.568  0.00  0.00            
ATOM   2749  CA  ILE X 189      -6.190   9.306   1.236  0.00  0.00            
ATOM   2750  HA  ILE X 189      -7.279   9.349   1.268  0.00  0.00            
ATOM   2751  CB  ILE X 189      -5.805   7.835   1.490  0.00  0.00            
ATOM   2752  HB  ILE X 189      -4.724   7.734   1.367  0.00  0.00            
ATOM   2753  CG2 ILE X 189      -6.080   7.327   2.931  0.00  0.00            
ATOM   2754 HG21 ILE X 189      -7.123   7.474   3.226  0.00  0.00            
ATOM   2755 HG22 ILE X 189      -5.736   6.302   3.082  0.00  0.00            
ATOM   2756 HG23 ILE X 189      -5.563   8.006   3.613  0.00  0.00            
ATOM   2757  CG1 ILE X 189      -6.521   6.846   0.505  0.00  0.00            
ATOM   2758 HG12 ILE X 189      -6.202   7.024  -0.524  0.00  0.00            
ATOM   2759 HG13 ILE X 189      -6.250   5.796   0.629  0.00  0.00            
ATOM   2760  CD1 ILE X 189      -8.006   6.838   0.591  0.00  0.00            
ATOM   2761 HD11 ILE X 189      -8.440   6.231  -0.206  0.00  0.00            
ATOM   2762 HD12 ILE X 189      -8.367   6.423   1.535  0.00  0.00            
ATOM   2763 HD13 ILE X 189      -8.395   7.838   0.391  0.00  0.00            
ATOM   2764  C   ILE X 189      -5.778  10.261   2.396  0.00  0.00            
ATOM   2765  O   ILE X 189      -6.568  10.576   3.221  0.00  0.00            
ATOM   2766  N   SER X 190      -4.579  10.840   2.402  0.00  0.00            
ATOM   2767  H   SER X 190      -3.978  10.723   1.598  0.00  0.00            
ATOM   2768  CA  SER X 190      -4.050  11.849   3.368  0.00  0.00            
ATOM   2769  HA  SER X 190      -4.148  11.516   4.401  0.00  0.00            
ATOM   2770  CB  SER X 190      -2.536  12.109   3.089  0.00  0.00            
ATOM   2771  HB2 SER X 190      -2.228  12.424   2.092  0.00  0.00            
ATOM   2772  HB3 SER X 190      -2.091  12.767   3.836  0.00  0.00            
ATOM   2773  OG  SER X 190      -1.978  10.831   3.450  0.00  0.00            
ATOM   2774  HG  SER X 190      -2.238  10.129   2.826  0.00  0.00            
ATOM   2775  C   SER X 190      -4.935  13.137   3.298  0.00  0.00            
ATOM   2776  O   SER X 190      -5.345  13.640   4.319  0.00  0.00            
ATOM   2777  N   ASP X 191      -5.268  13.723   2.159  0.00  0.00            
ATOM   2778  H   ASP X 191      -4.876  13.342   1.310  0.00  0.00            
ATOM   2779  CA  ASP X 191      -6.323  14.767   2.078  0.00  0.00            
ATOM   2780  HA  ASP X 191      -6.154  15.434   2.924  0.00  0.00            
ATOM   2781  CB  ASP X 191      -5.991  15.698   0.908  0.00  0.00            
ATOM   2782  HB2 ASP X 191      -5.924  15.108  -0.009  0.00  0.00            
ATOM   2783  HB3 ASP X 191      -6.805  16.418   0.793  0.00  0.00            
ATOM   2784  CG  ASP X 191      -4.707  16.483   1.130  0.00  0.00            
ATOM   2785  OD1 ASP X 191      -4.776  17.285   2.090  0.00  0.00            
ATOM   2786  OD2 ASP X 191      -3.894  16.461   0.221  0.00  0.00            
ATOM   2787  C   ASP X 191      -7.764  14.298   2.312  0.00  0.00            
ATOM   2788  O   ASP X 191      -8.547  15.125   2.806  0.00  0.00            
ATOM   2789  N   LEU X 192      -8.120  13.011   2.129  0.00  0.00            
ATOM   2790  H   LEU X 192      -7.408  12.361   1.829  0.00  0.00            
ATOM   2791  CA  LEU X 192      -9.479  12.602   2.211  0.00  0.00            
ATOM   2792  HA  LEU X 192     -10.091  13.178   1.516  0.00  0.00            
ATOM   2793  CB  LEU X 192      -9.623  11.144   1.722  0.00  0.00            
ATOM   2794  HB2 LEU X 192      -9.047  10.941   0.817  0.00  0.00            
ATOM   2795  HB3 LEU X 192      -9.098  10.465   2.398  0.00  0.00            
ATOM   2796  CG  LEU X 192     -11.016  10.490   1.448  0.00  0.00            
ATOM   2797  HG  LEU X 192     -11.791  11.228   1.233  0.00  0.00            
ATOM   2798  CD1 LEU X 192     -10.887   9.565   0.195  0.00  0.00            
ATOM   2799 HD11 LEU X 192     -11.847   9.144  -0.110  0.00  0.00            
ATOM   2800 HD12 LEU X 192     -10.321   9.890  -0.679  0.00  0.00            
ATOM   2801 HD13 LEU X 192     -10.478   8.645   0.621  0.00  0.00            
ATOM   2802  CD2 LEU X 192     -11.568   9.540   2.540  0.00  0.00            
ATOM   2803 HD21 LEU X 192     -11.728   9.951   3.539  0.00  0.00            
ATOM   2804 HD22 LEU X 192     -12.418   8.990   2.130  0.00  0.00            
ATOM   2805 HD23 LEU X 192     -10.916   8.698   2.783  0.00  0.00            
ATOM   2806  C   LEU X 192     -10.001  12.703   3.730  0.00  0.00            
ATOM   2807  O   LEU X 192     -11.185  12.777   3.952  0.00  0.00            
ATOM   2808  N   ILE X 193      -9.113  12.653   4.738  0.00  0.00            
ATOM   2809  H   ILE X 193      -8.167  12.832   4.431  0.00  0.00            
ATOM   2810  CA  ILE X 193      -9.383  12.881   6.099  0.00  0.00            
ATOM   2811  HA  ILE X 193     -10.416  12.623   6.331  0.00  0.00            
ATOM   2812  CB  ILE X 193      -8.543  11.892   6.932  0.00  0.00            
ATOM   2813  HB  ILE X 193      -8.875  11.928   7.971  0.00  0.00            
ATOM   2814  CG2 ILE X 193      -8.831  10.398   6.572  0.00  0.00            
ATOM   2815 HG21 ILE X 193      -9.881  10.133   6.710  0.00  0.00            
ATOM   2816 HG22 ILE X 193      -8.479  10.254   5.549  0.00  0.00            
ATOM   2817 HG23 ILE X 193      -8.268   9.741   7.239  0.00  0.00            
ATOM   2818  CG1 ILE X 193      -7.045  12.327   6.871  0.00  0.00            
ATOM   2819 HG12 ILE X 193      -6.721  12.072   5.860  0.00  0.00            
ATOM   2820 HG13 ILE X 193      -6.926  13.396   7.056  0.00  0.00            
ATOM   2821  CD1 ILE X 193      -6.175  11.553   7.874  0.00  0.00            
ATOM   2822 HD11 ILE X 193      -5.964  10.555   7.485  0.00  0.00            
ATOM   2823 HD12 ILE X 193      -5.194  11.986   8.078  0.00  0.00            
ATOM   2824 HD13 ILE X 193      -6.607  11.548   8.878  0.00  0.00            
ATOM   2825  C   ILE X 193      -9.098  14.387   6.500  0.00  0.00            
ATOM   2826  O   ILE X 193      -9.221  14.694   7.687  0.00  0.00            
ATOM   2827  N   ALA X 194      -8.687  15.344   5.633  0.00  0.00            
ATOM   2828  H   ALA X 194      -8.668  15.105   4.651  0.00  0.00            
ATOM   2829  CA  ALA X 194      -8.466  16.720   5.952  0.00  0.00            
ATOM   2830  HA  ALA X 194      -8.535  16.811   7.036  0.00  0.00            
ATOM   2831  CB  ALA X 194      -6.977  16.973   5.753  0.00  0.00            
ATOM   2832  HB1 ALA X 194      -6.762  16.710   4.716  0.00  0.00            
ATOM   2833  HB2 ALA X 194      -6.748  18.033   5.883  0.00  0.00            
ATOM   2834  HB3 ALA X 194      -6.277  16.322   6.282  0.00  0.00            
ATOM   2835  C   ALA X 194      -9.326  17.812   5.301  0.00  0.00            
ATOM   2836  O   ALA X 194      -9.730  18.661   5.975  0.00  0.00            
ATOM   2837  N   VAL X 195      -9.486  17.810   3.995  0.00  0.00            
ATOM   2838  H   VAL X 195      -9.185  16.957   3.545  0.00  0.00            
ATOM   2839  CA  VAL X 195     -10.054  18.957   3.146  0.00  0.00            
ATOM   2840  HA  VAL X 195     -10.453  19.753   3.774  0.00  0.00            
ATOM   2841  CB  VAL X 195      -8.903  19.604   2.354  0.00  0.00            
ATOM   2842  HB  VAL X 195      -9.358  20.198   1.558  0.00  0.00            
ATOM   2843  CG1 VAL X 195      -8.106  20.464   3.340  0.00  0.00            
ATOM   2844 HG11 VAL X 195      -7.443  21.056   2.705  0.00  0.00            
ATOM   2845 HG12 VAL X 195      -8.696  21.166   3.934  0.00  0.00            
ATOM   2846 HG13 VAL X 195      -7.432  19.899   3.988  0.00  0.00            
ATOM   2847  CG2 VAL X 195      -7.974  18.631   1.681  0.00  0.00            
ATOM   2848 HG21 VAL X 195      -8.465  17.916   1.017  0.00  0.00            
ATOM   2849 HG22 VAL X 195      -7.188  19.242   1.232  0.00  0.00            
ATOM   2850 HG23 VAL X 195      -7.405  18.038   2.400  0.00  0.00            
ATOM   2851  C   VAL X 195     -11.159  18.415   2.162  0.00  0.00            
ATOM   2852  O   VAL X 195     -11.241  17.251   1.857  0.00  0.00            
ATOM   2853  N   SER X 196     -11.961  19.401   1.573  0.00  0.00            
ATOM   2854  H   SER X 196     -11.934  20.373   1.845  0.00  0.00            
ATOM   2855  CA  SER X 196     -12.847  19.109   0.433  0.00  0.00            
ATOM   2856  HA  SER X 196     -12.675  18.084   0.102  0.00  0.00            
ATOM   2857  CB  SER X 196     -14.260  19.026   0.973  0.00  0.00            
ATOM   2858  HB2 SER X 196     -14.232  18.454   1.900  0.00  0.00            
ATOM   2859  HB3 SER X 196     -14.543  20.068   1.127  0.00  0.00            
ATOM   2860  OG  SER X 196     -15.107  18.452  -0.010  0.00  0.00            
ATOM   2861  HG  SER X 196     -15.803  19.048  -0.337  0.00  0.00            
ATOM   2862  C   SER X 196     -12.841  20.006  -0.755  0.00  0.00            
ATOM   2863  O   SER X 196     -12.721  21.200  -0.641  0.00  0.00            
ATOM   2864  N   GLY X 197     -12.956  19.359  -1.931  0.00  0.00            
ATOM   2865  H   GLY X 197     -13.180  18.379  -1.829  0.00  0.00            
ATOM   2866  CA  GLY X 197     -13.077  20.049  -3.227  0.00  0.00            
ATOM   2867  HA2 GLY X 197     -12.491  20.967  -3.175  0.00  0.00            
ATOM   2868  HA3 GLY X 197     -12.688  19.424  -4.032  0.00  0.00            
ATOM   2869  C   GLY X 197     -14.511  20.407  -3.532  0.00  0.00            
ATOM   2870  O   GLY X 197     -14.959  21.555  -3.382  0.00  0.00            
ATOM   2871  N   GLU X 198     -15.288  19.427  -4.079  0.00  0.00            
ATOM   2872  H   GLU X 198     -14.847  18.606  -4.470  0.00  0.00            
ATOM   2873  CA  GLU X 198     -16.685  19.436  -4.702  0.00  0.00            
ATOM   2874  HA  GLU X 198     -17.082  20.447  -4.801  0.00  0.00            
ATOM   2875  CB  GLU X 198     -16.687  18.884  -6.180  0.00  0.00            
ATOM   2876  HB2 GLU X 198     -16.514  17.815  -6.050  0.00  0.00            
ATOM   2877  HB3 GLU X 198     -17.712  18.984  -6.543  0.00  0.00            
ATOM   2878  CG  GLU X 198     -15.752  19.486  -7.201  0.00  0.00            
ATOM   2879  HG2 GLU X 198     -14.714  19.249  -6.955  0.00  0.00            
ATOM   2880  HG3 GLU X 198     -15.907  18.990  -8.162  0.00  0.00            
ATOM   2881  CD  GLU X 198     -15.872  20.988  -7.174  0.00  0.00            
ATOM   2882  OE1 GLU X 198     -14.856  21.689  -6.953  0.00  0.00            
ATOM   2883  OE2 GLU X 198     -17.037  21.401  -7.394  0.00  0.00            
ATOM   2884  C   GLU X 198     -17.716  18.682  -3.856  0.00  0.00            
ATOM   2885  O   GLU X 198     -18.803  19.114  -3.654  0.00  0.00            
ATOM   2886  N   VAL X 199     -17.247  17.504  -3.348  0.00  0.00            
ATOM   2887  H   VAL X 199     -16.259  17.347  -3.488  0.00  0.00            
ATOM   2888  CA  VAL X 199     -18.134  16.570  -2.551  0.00  0.00            
ATOM   2889  HA  VAL X 199     -18.998  17.185  -2.298  0.00  0.00            
ATOM   2890  CB  VAL X 199     -18.613  15.335  -3.381  0.00  0.00            
ATOM   2891  HB  VAL X 199     -17.744  14.942  -3.914  0.00  0.00            
ATOM   2892  CG1 VAL X 199     -19.345  14.234  -2.469  0.00  0.00            
ATOM   2893 HG11 VAL X 199     -19.768  13.489  -3.146  0.00  0.00            
ATOM   2894 HG12 VAL X 199     -18.612  13.640  -1.919  0.00  0.00            
ATOM   2895 HG13 VAL X 199     -20.128  14.644  -1.829  0.00  0.00            
ATOM   2896  CG2 VAL X 199     -19.619  15.772  -4.465  0.00  0.00            
ATOM   2897 HG21 VAL X 199     -20.497  16.365  -4.200  0.00  0.00            
ATOM   2898 HG22 VAL X 199     -19.097  16.444  -5.149  0.00  0.00            
ATOM   2899 HG23 VAL X 199     -20.044  14.971  -5.074  0.00  0.00            
ATOM   2900  C   VAL X 199     -17.430  16.044  -1.318  0.00  0.00            
ATOM   2901  O   VAL X 199     -16.444  15.317  -1.530  0.00  0.00            
ATOM   2902  N   ASN X 200     -17.916  16.312  -0.159  0.00  0.00            
ATOM   2903  H   ASN X 200     -18.818  16.766  -0.178  0.00  0.00            
ATOM   2904  CA  ASN X 200     -17.216  16.068   1.104  0.00  0.00            
ATOM   2905  HA  ASN X 200     -16.132  16.126   1.009  0.00  0.00            
ATOM   2906  CB  ASN X 200     -17.577  17.207   2.151  0.00  0.00            
ATOM   2907  HB2 ASN X 200     -17.377  18.191   1.722  0.00  0.00            
ATOM   2908  HB3 ASN X 200     -18.629  17.117   2.430  0.00  0.00            
ATOM   2909  CG  ASN X 200     -16.811  17.095   3.424  0.00  0.00            
ATOM   2910  OD1 ASN X 200     -15.784  16.379   3.530  0.00  0.00            
ATOM   2911  ND2 ASN X 200     -17.127  17.870   4.406  0.00  0.00            
ATOM   2912 HD21 ASN X 200     -16.681  17.873   5.312  0.00  0.00            
ATOM   2913 HD22 ASN X 200     -17.842  18.563   4.238  0.00  0.00            
ATOM   2914  C   ASN X 200     -17.511  14.659   1.622  0.00  0.00            
ATOM   2915  O   ASN X 200     -18.648  14.376   1.983  0.00  0.00            
ATOM   2916  N   LEU X 201     -16.419  13.907   1.631  0.00  0.00            
ATOM   2917  H   LEU X 201     -15.543  14.301   1.323  0.00  0.00            
ATOM   2918  CA  LEU X 201     -16.388  12.633   2.300  0.00  0.00            
ATOM   2919  HA  LEU X 201     -17.396  12.400   2.643  0.00  0.00            
ATOM   2920  CB  LEU X 201     -15.752  11.614   1.348  0.00  0.00            
ATOM   2921  HB2 LEU X 201     -16.285  11.408   0.418  0.00  0.00            
ATOM   2922  HB3 LEU X 201     -14.778  12.084   1.194  0.00  0.00            
ATOM   2923  CG  LEU X 201     -15.579  10.200   1.961  0.00  0.00            
ATOM   2924  HG  LEU X 201     -14.920  10.311   2.825  0.00  0.00            
ATOM   2925  CD1 LEU X 201     -16.829   9.625   2.410  0.00  0.00            
ATOM   2926 HD11 LEU X 201     -16.614   8.586   2.665  0.00  0.00            
ATOM   2927 HD12 LEU X 201     -17.250  10.171   3.256  0.00  0.00            
ATOM   2928 HD13 LEU X 201     -17.471   9.574   1.528  0.00  0.00            
ATOM   2929  CD2 LEU X 201     -14.922   9.296   0.884  0.00  0.00            
ATOM   2930 HD21 LEU X 201     -15.612   9.156   0.048  0.00  0.00            
ATOM   2931 HD22 LEU X 201     -13.975   9.741   0.573  0.00  0.00            
ATOM   2932 HD23 LEU X 201     -14.803   8.260   1.208  0.00  0.00            
ATOM   2933  C   LEU X 201     -15.582  12.775   3.632  0.00  0.00            
ATOM   2934  O   LEU X 201     -14.731  13.663   3.730  0.00  0.00            
ATOM   2935  N   ASP X 202     -15.802  11.928   4.618  0.00  0.00            
ATOM   2936  H   ASP X 202     -16.557  11.258   4.594  0.00  0.00            
ATOM   2937  CA  ASP X 202     -15.134  11.996   5.906  0.00  0.00            
ATOM   2938  HA  ASP X 202     -14.183  12.506   5.746  0.00  0.00            
ATOM   2939  CB  ASP X 202     -15.830  13.037   6.875  0.00  0.00            
ATOM   2940  HB2 ASP X 202     -16.634  12.547   7.426  0.00  0.00            
ATOM   2941  HB3 ASP X 202     -15.239  13.315   7.750  0.00  0.00            
ATOM   2942  CG  ASP X 202     -16.206  14.414   6.368  0.00  0.00            
ATOM   2943  OD1 ASP X 202     -17.386  14.686   6.199  0.00  0.00            
ATOM   2944  OD2 ASP X 202     -15.241  15.071   5.970  0.00  0.00            
ATOM   2945  C   ASP X 202     -14.862  10.645   6.515  0.00  0.00            
ATOM   2946  O   ASP X 202     -15.412   9.615   6.059  0.00  0.00            
ATOM   2947  N   PHE X 203     -13.997  10.528   7.471  0.00  0.00            
ATOM   2948  H   PHE X 203     -13.510  11.394   7.655  0.00  0.00            
ATOM   2949  CA  PHE X 203     -13.320   9.254   7.959  0.00  0.00            
ATOM   2950  HA  PHE X 203     -12.955   8.783   7.047  0.00  0.00            
ATOM   2951  CB  PHE X 203     -12.202   9.691   8.915  0.00  0.00            
ATOM   2952  HB2 PHE X 203     -11.487  10.352   8.419  0.00  0.00            
ATOM   2953  HB3 PHE X 203     -12.632  10.305   9.709  0.00  0.00            
ATOM   2954  CG  PHE X 203     -11.447   8.478   9.503  0.00  0.00            
ATOM   2955  CD1 PHE X 203     -11.389   8.283  10.885  0.00  0.00            
ATOM   2956  HD1 PHE X 203     -11.700   9.076  11.562  0.00  0.00            
ATOM   2957  CE1 PHE X 203     -10.763   7.186  11.349  0.00  0.00            
ATOM   2958  HE1 PHE X 203     -10.589   7.075  12.417  0.00  0.00            
ATOM   2959  CZ  PHE X 203     -10.293   6.185  10.473  0.00  0.00            
ATOM   2960  HZ  PHE X 203      -9.829   5.257  10.799  0.00  0.00            
ATOM   2961  CE2 PHE X 203     -10.394   6.349   9.070  0.00  0.00            
ATOM   2962  HE2 PHE X 203      -9.968   5.596   8.411  0.00  0.00            
ATOM   2963  CD2 PHE X 203     -10.915   7.523   8.625  0.00  0.00            
ATOM   2964  HD2 PHE X 203     -10.943   7.749   7.561  0.00  0.00            
ATOM   2965  C   PHE X 203     -14.299   8.310   8.747  0.00  0.00            
ATOM   2966  O   PHE X 203     -14.127   7.107   8.787  0.00  0.00            
ATOM   2967  N   ALA X 204     -15.381   8.795   9.359  0.00  0.00            
ATOM   2968  H   ALA X 204     -15.689   9.757   9.359  0.00  0.00            
ATOM   2969  CA  ALA X 204     -16.422   7.855   9.831  0.00  0.00            
ATOM   2970  HA  ALA X 204     -15.991   7.248  10.628  0.00  0.00            
ATOM   2971  CB  ALA X 204     -17.516   8.746  10.461  0.00  0.00            
ATOM   2972  HB1 ALA X 204     -18.091   8.135  11.159  0.00  0.00            
ATOM   2973  HB2 ALA X 204     -17.042   9.541  11.042  0.00  0.00            
ATOM   2974  HB3 ALA X 204     -18.187   9.203   9.731  0.00  0.00            
ATOM   2975  C   ALA X 204     -17.041   6.987   8.698  0.00  0.00            
ATOM   2976  O   ALA X 204     -17.348   5.848   8.955  0.00  0.00            
ATOM   2977  N   ASP X 205     -17.210   7.500   7.521  0.00  0.00            
ATOM   2978  H   ASP X 205     -16.966   8.461   7.331  0.00  0.00            
ATOM   2979  CA  ASP X 205     -17.555   6.593   6.429  0.00  0.00            
ATOM   2980  HA  ASP X 205     -18.382   5.967   6.762  0.00  0.00            
ATOM   2981  CB  ASP X 205     -18.116   7.316   5.195  0.00  0.00            
ATOM   2982  HB2 ASP X 205     -17.429   8.152   5.050  0.00  0.00            
ATOM   2983  HB3 ASP X 205     -18.061   6.629   4.346  0.00  0.00            
ATOM   2984  CG  ASP X 205     -19.504   7.888   5.334  0.00  0.00            
ATOM   2985  OD1 ASP X 205     -20.345   7.382   6.071  0.00  0.00            
ATOM   2986  OD2 ASP X 205     -19.727   8.991   4.821  0.00  0.00            
ATOM   2987  C   ASP X 205     -16.433   5.609   6.017  0.00  0.00            
ATOM   2988  O   ASP X 205     -16.673   4.475   5.863  0.00  0.00            
ATOM   2989  N   VAL X 206     -15.206   6.057   5.910  0.00  0.00            
ATOM   2990  H   VAL X 206     -15.032   7.052   5.930  0.00  0.00            
ATOM   2991  CA  VAL X 206     -13.982   5.256   5.788  0.00  0.00            
ATOM   2992  HA  VAL X 206     -14.050   4.742   4.829  0.00  0.00            
ATOM   2993  CB  VAL X 206     -12.724   6.213   5.757  0.00  0.00            
ATOM   2994  HB  VAL X 206     -12.598   6.632   6.757  0.00  0.00            
ATOM   2995  CG1 VAL X 206     -11.415   5.447   5.521  0.00  0.00            
ATOM   2996 HG11 VAL X 206     -10.584   6.110   5.270  0.00  0.00            
ATOM   2997 HG12 VAL X 206     -11.230   4.839   6.409  0.00  0.00            
ATOM   2998 HG13 VAL X 206     -11.608   4.672   4.777  0.00  0.00            
ATOM   2999  CG2 VAL X 206     -12.685   7.317   4.677  0.00  0.00            
ATOM   3000 HG21 VAL X 206     -11.960   7.074   3.897  0.00  0.00            
ATOM   3001 HG22 VAL X 206     -13.663   7.319   4.193  0.00  0.00            
ATOM   3002 HG23 VAL X 206     -12.547   8.337   5.043  0.00  0.00            
ATOM   3003  C   VAL X 206     -13.777   4.123   6.827  0.00  0.00            
ATOM   3004  O   VAL X 206     -13.557   3.007   6.465  0.00  0.00            
ATOM   3005  N   LYS X 207     -13.907   4.455   8.148  0.00  0.00            
ATOM   3006  H   LYS X 207     -14.154   5.418   8.325  0.00  0.00            
ATOM   3007  CA  LYS X 207     -13.862   3.592   9.332  0.00  0.00            
ATOM   3008  HA  LYS X 207     -12.983   2.950   9.290  0.00  0.00            
ATOM   3009  CB  LYS X 207     -13.861   4.573  10.584  0.00  0.00            
ATOM   3010  HB2 LYS X 207     -13.356   5.476  10.238  0.00  0.00            
ATOM   3011  HB3 LYS X 207     -14.869   4.927  10.813  0.00  0.00            
ATOM   3012  CG  LYS X 207     -13.252   3.940  11.838  0.00  0.00            
ATOM   3013  HG2 LYS X 207     -13.549   2.890  11.881  0.00  0.00            
ATOM   3014  HG3 LYS X 207     -12.179   3.799  11.702  0.00  0.00            
ATOM   3015  CD  LYS X 207     -13.561   4.831  13.075  0.00  0.00            
ATOM   3016  HD2 LYS X 207     -13.070   5.791  12.903  0.00  0.00            
ATOM   3017  HD3 LYS X 207     -14.637   5.011  13.113  0.00  0.00            
ATOM   3018  CE  LYS X 207     -13.114   4.181  14.472  0.00  0.00            
ATOM   3019  HE2 LYS X 207     -13.780   3.340  14.665  0.00  0.00            
ATOM   3020  HE3 LYS X 207     -12.121   3.735  14.424  0.00  0.00            
ATOM   3021  NZ  LYS X 207     -13.178   5.236  15.527  0.00  0.00            
ATOM   3022  HZ1 LYS X 207     -14.168   5.420  15.617  0.00  0.00            
ATOM   3023  HZ2 LYS X 207     -12.644   5.026  16.358  0.00  0.00            
ATOM   3024  HZ3 LYS X 207     -12.844   6.147  15.248  0.00  0.00            
ATOM   3025  C   LYS X 207     -15.064   2.638   9.378  0.00  0.00            
ATOM   3026  O   LYS X 207     -14.950   1.601   9.980  0.00  0.00            
ATOM   3027  N   THR X 208     -16.146   2.868   8.583  0.00  0.00            
ATOM   3028  H   THR X 208     -16.259   3.788   8.181  0.00  0.00            
ATOM   3029  CA  THR X 208     -17.285   1.955   8.394  0.00  0.00            
ATOM   3030  HA  THR X 208     -17.175   1.263   9.229  0.00  0.00            
ATOM   3031  CB  THR X 208     -18.685   2.596   8.574  0.00  0.00            
ATOM   3032  HB  THR X 208     -19.512   1.991   8.203  0.00  0.00            
ATOM   3033  CG2 THR X 208     -19.028   2.750  10.087  0.00  0.00            
ATOM   3034 HG21 THR X 208     -19.547   1.841  10.394  0.00  0.00            
ATOM   3035 HG22 THR X 208     -18.147   3.103  10.628  0.00  0.00            
ATOM   3036 HG23 THR X 208     -19.697   3.605  10.206  0.00  0.00            
ATOM   3037  OG1 THR X 208     -18.858   3.825   7.977  0.00  0.00            
ATOM   3038  HG1 THR X 208     -18.546   4.512   8.591  0.00  0.00            
ATOM   3039  C   THR X 208     -17.107   1.041   7.219  0.00  0.00            
ATOM   3040  O   THR X 208     -17.343  -0.160   7.405  0.00  0.00            
ATOM   3041  N   ILE X 209     -16.617   1.531   6.048  0.00  0.00            
ATOM   3042  H   ILE X 209     -16.490   2.528   5.957  0.00  0.00            
ATOM   3043  CA  ILE X 209     -16.399   0.714   4.805  0.00  0.00            
ATOM   3044  HA  ILE X 209     -17.301   0.103   4.769  0.00  0.00            
ATOM   3045  CB  ILE X 209     -16.399   1.564   3.504  0.00  0.00            
ATOM   3046  HB  ILE X 209     -17.015   2.430   3.754  0.00  0.00            
ATOM   3047  CG2 ILE X 209     -15.013   2.161   3.232  0.00  0.00            
ATOM   3048 HG21 ILE X 209     -14.249   1.394   3.095  0.00  0.00            
ATOM   3049 HG22 ILE X 209     -15.099   2.773   2.332  0.00  0.00            
ATOM   3050 HG23 ILE X 209     -14.824   2.857   4.053  0.00  0.00            
ATOM   3051  CG1 ILE X 209     -16.852   0.862   2.137  0.00  0.00            
ATOM   3052 HG12 ILE X 209     -16.728   1.529   1.281  0.00  0.00            
ATOM   3053 HG13 ILE X 209     -16.180   0.014   1.987  0.00  0.00            
ATOM   3054  CD1 ILE X 209     -18.317   0.434   2.209  0.00  0.00            
ATOM   3055 HD11 ILE X 209     -18.926   1.220   2.660  0.00  0.00            
ATOM   3056 HD12 ILE X 209     -18.770   0.152   1.257  0.00  0.00            
ATOM   3057 HD13 ILE X 209     -18.479  -0.329   2.974  0.00  0.00            
ATOM   3058  C   ILE X 209     -15.240  -0.355   4.834  0.00  0.00            
ATOM   3059  O   ILE X 209     -15.342  -1.392   4.267  0.00  0.00            
ATOM   3060  N   MET X 210     -14.200  -0.036   5.648  0.00  0.00            
ATOM   3061  H   MET X 210     -14.129   0.926   5.948  0.00  0.00            
ATOM   3062  CA  MET X 210     -13.135  -0.898   5.933  0.00  0.00            
ATOM   3063  HA  MET X 210     -12.687  -1.241   5.001  0.00  0.00            
ATOM   3064  CB  MET X 210     -11.953  -0.105   6.611  0.00  0.00            
ATOM   3065  HB2 MET X 210     -12.173   0.358   7.575  0.00  0.00            
ATOM   3066  HB3 MET X 210     -11.195  -0.827   6.923  0.00  0.00            
ATOM   3067  CG  MET X 210     -11.294   0.928   5.567  0.00  0.00            
ATOM   3068  HG2 MET X 210     -11.975   1.445   4.892  0.00  0.00            
ATOM   3069  HG3 MET X 210     -10.879   1.681   6.238  0.00  0.00            
ATOM   3070  SD  MET X 210      -9.849   0.355   4.633  0.00  0.00            
ATOM   3071  CE  MET X 210     -10.640  -0.111   3.112  0.00  0.00            
ATOM   3072  HE1 MET X 210     -11.355  -0.916   3.290  0.00  0.00            
ATOM   3073  HE2 MET X 210     -11.092   0.772   2.658  0.00  0.00            
ATOM   3074  HE3 MET X 210      -9.969  -0.633   2.431  0.00  0.00            
ATOM   3075  C   MET X 210     -13.594  -2.134   6.810  0.00  0.00            
ATOM   3076  O   MET X 210     -14.081  -2.011   7.876  0.00  0.00            
ATOM   3077  N   SER X 211     -13.422  -3.368   6.320  0.00  0.00            
ATOM   3078  H   SER X 211     -12.880  -3.451   5.471  0.00  0.00            
ATOM   3079  CA  SER X 211     -13.860  -4.619   6.918  0.00  0.00            
ATOM   3080  HA  SER X 211     -13.839  -4.615   8.008  0.00  0.00            
ATOM   3081  CB  SER X 211     -15.286  -5.068   6.493  0.00  0.00            
ATOM   3082  HB2 SER X 211     -16.023  -4.340   6.833  0.00  0.00            
ATOM   3083  HB3 SER X 211     -15.409  -5.088   5.410  0.00  0.00            
ATOM   3084  OG  SER X 211     -15.615  -6.410   6.894  0.00  0.00            
ATOM   3085  HG  SER X 211     -16.499  -6.618   6.544  0.00  0.00            
ATOM   3086  C   SER X 211     -12.833  -5.715   6.544  0.00  0.00            
ATOM   3087  O   SER X 211     -12.494  -5.652   5.423  0.00  0.00            
ATOM   3088  N   ASN X 212     -12.650  -6.635   7.448  0.00  0.00            
ATOM   3089  H   ASN X 212     -13.165  -6.556   8.313  0.00  0.00            
ATOM   3090  CA  ASN X 212     -11.810  -7.819   7.363  0.00  0.00            
ATOM   3091  HA  ASN X 212     -11.219  -7.440   6.530  0.00  0.00            
ATOM   3092  CB  ASN X 212     -10.811  -7.860   8.479  0.00  0.00            
ATOM   3093  HB2 ASN X 212     -10.588  -6.812   8.693  0.00  0.00            
ATOM   3094  HB3 ASN X 212     -11.404  -8.300   9.283  0.00  0.00            
ATOM   3095  CG  ASN X 212      -9.515  -8.688   8.174  0.00  0.00            
ATOM   3096  OD1 ASN X 212      -9.131  -8.992   7.100  0.00  0.00            
ATOM   3097  ND2 ASN X 212      -9.015  -9.248   9.207  0.00  0.00            
ATOM   3098 HD21 ASN X 212      -8.070  -9.577   9.073  0.00  0.00            
ATOM   3099 HD22 ASN X 212      -9.355  -9.040  10.135  0.00  0.00            
ATOM   3100  C   ASN X 212     -12.516  -9.141   6.970  0.00  0.00            
ATOM   3101  O   ASN X 212     -11.951 -10.201   7.026  0.00  0.00            
ATOM   3102  N   GLN X 213     -13.766  -9.050   6.569  0.00  0.00            
ATOM   3103  H   GLN X 213     -14.130  -8.115   6.451  0.00  0.00            
ATOM   3104  CA  GLN X 213     -14.347 -10.124   5.643  0.00  0.00            
ATOM   3105  HA  GLN X 213     -13.903 -11.058   5.986  0.00  0.00            
ATOM   3106  CB  GLN X 213     -15.907 -10.122   5.684  0.00  0.00            
ATOM   3107  HB2 GLN X 213     -16.257 -10.311   6.700  0.00  0.00            
ATOM   3108  HB3 GLN X 213     -16.186  -9.131   5.317  0.00  0.00            
ATOM   3109  CG  GLN X 213     -16.573 -11.004   4.690  0.00  0.00            
ATOM   3110  HG2 GLN X 213     -17.608 -10.658   4.716  0.00  0.00            
ATOM   3111  HG3 GLN X 213     -16.200 -10.783   3.688  0.00  0.00            
ATOM   3112  CD  GLN X 213     -16.457 -12.415   4.984  0.00  0.00            
ATOM   3113  OE1 GLN X 213     -17.160 -12.997   5.799  0.00  0.00            
ATOM   3114  NE2 GLN X 213     -15.483 -13.109   4.451  0.00  0.00            
ATOM   3115 HE21 GLN X 213     -15.317 -14.071   4.708  0.00  0.00            
ATOM   3116 HE22 GLN X 213     -15.116 -12.730   3.589  0.00  0.00            
ATOM   3117  C   GLN X 213     -13.874 -10.011   4.266  0.00  0.00            
ATOM   3118  O   GLN X 213     -14.103  -9.006   3.580  0.00  0.00            
ATOM   3119  N   GLY X 214     -13.152 -11.062   3.798  0.00  0.00            
ATOM   3120  H   GLY X 214     -12.972 -11.912   4.314  0.00  0.00            
ATOM   3121  CA  GLY X 214     -12.445 -11.075   2.562  0.00  0.00            
ATOM   3122  HA2 GLY X 214     -12.084 -12.073   2.308  0.00  0.00            
ATOM   3123  HA3 GLY X 214     -13.117 -10.806   1.746  0.00  0.00            
ATOM   3124  C   GLY X 214     -11.164 -10.168   2.559  0.00  0.00            
ATOM   3125  O   GLY X 214     -10.841  -9.562   3.548  0.00  0.00            
ATOM   3126  N   SER X 215     -10.499 -10.043   1.393  0.00  0.00            
ATOM   3127  H   SER X 215     -10.784 -10.623   0.618  0.00  0.00            
ATOM   3128  CA  SER X 215      -9.384  -9.053   1.175  0.00  0.00            
ATOM   3129  HA  SER X 215      -8.949  -8.943   2.168  0.00  0.00            
ATOM   3130  CB  SER X 215      -8.222  -9.752   0.389  0.00  0.00            
ATOM   3131  HB2 SER X 215      -7.538  -8.954   0.097  0.00  0.00            
ATOM   3132  HB3 SER X 215      -7.603 -10.455   0.947  0.00  0.00            
ATOM   3133  OG  SER X 215      -8.630 -10.359  -0.810  0.00  0.00            
ATOM   3134  HG  SER X 215      -9.256 -11.032  -0.486  0.00  0.00            
ATOM   3135  C   SER X 215      -9.730  -7.820   0.330  0.00  0.00            
ATOM   3136  O   SER X 215     -10.781  -7.824  -0.375  0.00  0.00            
ATOM   3137  N   ALA X 216      -8.986  -6.741   0.364  0.00  0.00            
ATOM   3138  H   ALA X 216      -8.099  -6.829   0.840  0.00  0.00            
ATOM   3139  CA  ALA X 216      -9.212  -5.600  -0.456  0.00  0.00            
ATOM   3140  HA  ALA X 216     -10.246  -5.569  -0.799  0.00  0.00            
ATOM   3141  CB  ALA X 216      -9.186  -4.289   0.335  0.00  0.00            
ATOM   3142  HB1 ALA X 216      -8.208  -4.119   0.789  0.00  0.00            
ATOM   3143  HB2 ALA X 216      -9.435  -3.356  -0.175  0.00  0.00            
ATOM   3144  HB3 ALA X 216      -9.852  -4.397   1.194  0.00  0.00            
ATOM   3145  C   ALA X 216      -8.186  -5.546  -1.570  0.00  0.00            
ATOM   3146  O   ALA X 216      -7.104  -6.071  -1.428  0.00  0.00            
ATOM   3147  N   LEU X 217      -8.576  -4.846  -2.632  0.00  0.00            
ATOM   3148  H   LEU X 217      -9.535  -4.535  -2.570  0.00  0.00            
ATOM   3149  CA  LEU X 217      -7.695  -4.324  -3.713  0.00  0.00            
ATOM   3150  HA  LEU X 217      -6.672  -4.520  -3.390  0.00  0.00            
ATOM   3151  CB  LEU X 217      -7.998  -4.997  -5.098  0.00  0.00            
ATOM   3152  HB2 LEU X 217      -8.961  -4.706  -5.524  0.00  0.00            
ATOM   3153  HB3 LEU X 217      -7.170  -4.735  -5.759  0.00  0.00            
ATOM   3154  CG  LEU X 217      -8.012  -6.518  -5.280  0.00  0.00            
ATOM   3155  HG  LEU X 217      -8.820  -6.973  -4.703  0.00  0.00            
ATOM   3156  CD1 LEU X 217      -8.359  -6.875  -6.787  0.00  0.00            
ATOM   3157 HD11 LEU X 217      -9.258  -6.488  -7.271  0.00  0.00            
ATOM   3158 HD12 LEU X 217      -7.510  -6.612  -7.423  0.00  0.00            
ATOM   3159 HD13 LEU X 217      -8.470  -7.959  -6.843  0.00  0.00            
ATOM   3160  CD2 LEU X 217      -6.779  -7.252  -4.984  0.00  0.00            
ATOM   3161 HD21 LEU X 217      -6.947  -8.319  -5.141  0.00  0.00            
ATOM   3162 HD22 LEU X 217      -5.958  -6.954  -5.640  0.00  0.00            
ATOM   3163 HD23 LEU X 217      -6.581  -7.074  -3.925  0.00  0.00            
ATOM   3164  C   LEU X 217      -7.859  -2.855  -3.789  0.00  0.00            
ATOM   3165  O   LEU X 217      -8.702  -2.217  -3.128  0.00  0.00            
ATOM   3166  N   MET X 218      -6.979  -2.293  -4.685  0.00  0.00            
ATOM   3167  H   MET X 218      -6.246  -2.814  -5.145  0.00  0.00            
ATOM   3168  CA  MET X 218      -6.961  -0.789  -4.942  0.00  0.00            
ATOM   3169  HA  MET X 218      -7.973  -0.438  -4.740  0.00  0.00            
ATOM   3170  CB  MET X 218      -5.970  -0.199  -3.903  0.00  0.00            
ATOM   3171  HB2 MET X 218      -5.958   0.875  -4.099  0.00  0.00            
ATOM   3172  HB3 MET X 218      -6.426  -0.403  -2.933  0.00  0.00            
ATOM   3173  CG  MET X 218      -4.539  -0.664  -3.846  0.00  0.00            
ATOM   3174  HG2 MET X 218      -4.642  -1.697  -3.517  0.00  0.00            
ATOM   3175  HG3 MET X 218      -4.111  -0.663  -4.848  0.00  0.00            
ATOM   3176  SD  MET X 218      -3.380   0.240  -2.747  0.00  0.00            
ATOM   3177  CE  MET X 218      -2.132  -0.998  -2.800  0.00  0.00            
ATOM   3178  HE1 MET X 218      -2.542  -1.956  -2.484  0.00  0.00            
ATOM   3179  HE2 MET X 218      -1.549  -1.000  -3.721  0.00  0.00            
ATOM   3180  HE3 MET X 218      -1.375  -0.692  -2.077  0.00  0.00            
ATOM   3181  C   MET X 218      -6.481  -0.457  -6.291  0.00  0.00            
ATOM   3182  O   MET X 218      -6.076  -1.301  -7.083  0.00  0.00            
ATOM   3183  N   GLY X 219      -6.487   0.830  -6.718  0.00  0.00            
ATOM   3184  H   GLY X 219      -6.700   1.552  -6.045  0.00  0.00            
ATOM   3185  CA  GLY X 219      -6.111   1.149  -8.037  0.00  0.00            
ATOM   3186  HA2 GLY X 219      -5.165   0.626  -8.171  0.00  0.00            
ATOM   3187  HA3 GLY X 219      -6.928   0.707  -8.607  0.00  0.00            
ATOM   3188  C   GLY X 219      -6.023   2.668  -8.185  0.00  0.00            
ATOM   3189  O   GLY X 219      -6.489   3.387  -7.355  0.00  0.00            
ATOM   3190  N   ILE X 220      -5.341   3.132  -9.195  0.00  0.00            
ATOM   3191  H   ILE X 220      -5.045   2.425  -9.854  0.00  0.00            
ATOM   3192  CA  ILE X 220      -4.946   4.529  -9.469  0.00  0.00            
ATOM   3193  HA  ILE X 220      -5.615   5.205  -8.937  0.00  0.00            
ATOM   3194  CB  ILE X 220      -3.509   4.759  -8.905  0.00  0.00            
ATOM   3195  HB  ILE X 220      -3.591   4.544  -7.837  0.00  0.00            
ATOM   3196  CG2 ILE X 220      -2.402   3.788  -9.449  0.00  0.00            
ATOM   3197 HG21 ILE X 220      -2.283   3.846 -10.533  0.00  0.00            
ATOM   3198 HG22 ILE X 220      -1.439   4.052  -9.007  0.00  0.00            
ATOM   3199 HG23 ILE X 220      -2.664   2.766  -9.170  0.00  0.00            
ATOM   3200  CG1 ILE X 220      -3.078   6.244  -9.231  0.00  0.00            
ATOM   3201 HG12 ILE X 220      -2.690   6.326 -10.248  0.00  0.00            
ATOM   3202 HG13 ILE X 220      -3.958   6.891  -9.199  0.00  0.00            
ATOM   3203  CD1 ILE X 220      -1.942   6.714  -8.279  0.00  0.00            
ATOM   3204 HD11 ILE X 220      -1.972   7.795  -8.434  0.00  0.00            
ATOM   3205 HD12 ILE X 220      -2.139   6.511  -7.225  0.00  0.00            
ATOM   3206 HD13 ILE X 220      -0.996   6.337  -8.674  0.00  0.00            
ATOM   3207  C   ILE X 220      -5.001   4.745 -10.976  0.00  0.00            
ATOM   3208  O   ILE X 220      -4.649   3.873 -11.725  0.00  0.00            
ATOM   3209  N   GLY X 221      -5.543   5.902 -11.412  0.00  0.00            
ATOM   3210  H   GLY X 221      -5.862   6.555 -10.711  0.00  0.00            
ATOM   3211  CA  GLY X 221      -5.556   6.391 -12.736  0.00  0.00            
ATOM   3212  HA2 GLY X 221      -4.791   5.851 -13.295  0.00  0.00            
ATOM   3213  HA3 GLY X 221      -6.523   6.158 -13.181  0.00  0.00            
ATOM   3214  C   GLY X 221      -5.473   7.922 -12.788  0.00  0.00            
ATOM   3215  O   GLY X 221      -6.034   8.588 -11.895  0.00  0.00            
ATOM   3216  N   VAL X 222      -4.762   8.485 -13.793  0.00  0.00            
ATOM   3217  H   VAL X 222      -4.586   7.891 -14.591  0.00  0.00            
ATOM   3218  CA  VAL X 222      -4.254   9.840 -13.934  0.00  0.00            
ATOM   3219  HA  VAL X 222      -4.864  10.552 -13.380  0.00  0.00            
ATOM   3220  CB  VAL X 222      -2.761   9.907 -13.540  0.00  0.00            
ATOM   3221  HB  VAL X 222      -2.652  10.910 -13.121  0.00  0.00            
ATOM   3222  CG1 VAL X 222      -2.363   8.794 -12.573  0.00  0.00            
ATOM   3223 HG11 VAL X 222      -2.376   7.767 -12.943  0.00  0.00            
ATOM   3224 HG12 VAL X 222      -1.322   9.027 -12.341  0.00  0.00            
ATOM   3225 HG13 VAL X 222      -2.958   8.906 -11.664  0.00  0.00            
ATOM   3226  CG2 VAL X 222      -1.821   9.881 -14.785  0.00  0.00            
ATOM   3227 HG21 VAL X 222      -0.795  10.033 -14.445  0.00  0.00            
ATOM   3228 HG22 VAL X 222      -1.818   8.945 -15.347  0.00  0.00            
ATOM   3229 HG23 VAL X 222      -1.996  10.708 -15.478  0.00  0.00            
ATOM   3230  C   VAL X 222      -4.503  10.285 -15.395  0.00  0.00            
ATOM   3231  O   VAL X 222      -4.604   9.410 -16.272  0.00  0.00            
ATOM   3232  N   SER X 223      -4.611  11.580 -15.626  0.00  0.00            
ATOM   3233  H   SER X 223      -4.593  12.176 -14.810  0.00  0.00            
ATOM   3234  CA  SER X 223      -4.963  12.172 -16.941  0.00  0.00            
ATOM   3235  HA  SER X 223      -4.252  11.672 -17.599  0.00  0.00            
ATOM   3236  CB  SER X 223      -6.404  11.852 -17.330  0.00  0.00            
ATOM   3237  HB2 SER X 223      -6.642  10.809 -17.123  0.00  0.00            
ATOM   3238  HB3 SER X 223      -7.120  12.346 -16.672  0.00  0.00            
ATOM   3239  OG  SER X 223      -6.579  12.300 -18.638  0.00  0.00            
ATOM   3240  HG  SER X 223      -6.473  11.596 -19.304  0.00  0.00            
ATOM   3241  C   SER X 223      -4.708  13.660 -17.072  0.00  0.00            
ATOM   3242  O   SER X 223      -5.029  14.454 -16.165  0.00  0.00            
ATOM   3243  N   SER X 224      -4.241  14.068 -18.221  0.00  0.00            
ATOM   3244  H   SER X 224      -4.284  13.282 -18.854  0.00  0.00            
ATOM   3245  CA  SER X 224      -4.142  15.466 -18.720  0.00  0.00            
ATOM   3246  HA  SER X 224      -4.530  16.127 -17.944  0.00  0.00            
ATOM   3247  CB  SER X 224      -2.658  15.837 -18.673  0.00  0.00            
ATOM   3248  HB2 SER X 224      -2.287  15.718 -17.656  0.00  0.00            
ATOM   3249  HB3 SER X 224      -2.135  15.112 -19.297  0.00  0.00            
ATOM   3250  OG  SER X 224      -2.566  17.165 -18.980  0.00  0.00            
ATOM   3251  HG  SER X 224      -2.777  17.662 -18.170  0.00  0.00            
ATOM   3252  C   SER X 224      -5.074  15.662 -19.976  0.00  0.00            
ATOM   3253  O   SER X 224      -4.859  16.647 -20.651  0.00  0.00            
ATOM   3254  N   GLY X 225      -6.080  14.818 -20.231  0.00  0.00            
ATOM   3255  H   GLY X 225      -6.228  14.124 -19.512  0.00  0.00            
ATOM   3256  CA  GLY X 225      -7.086  14.867 -21.292  0.00  0.00            
ATOM   3257  HA2 GLY X 225      -6.612  14.730 -22.264  0.00  0.00            
ATOM   3258  HA3 GLY X 225      -7.799  14.085 -21.033  0.00  0.00            
ATOM   3259  C   GLY X 225      -7.943  16.137 -21.308  0.00  0.00            
ATOM   3260  O   GLY X 225      -7.908  16.898 -20.365  0.00  0.00            
ATOM   3261  N   GLU X 226      -8.702  16.305 -22.427  0.00  0.00            
ATOM   3262  H   GLU X 226      -8.536  15.632 -23.162  0.00  0.00            
ATOM   3263  CA  GLU X 226      -9.706  17.369 -22.524  0.00  0.00            
ATOM   3264  HA  GLU X 226      -9.294  18.290 -22.112  0.00  0.00            
ATOM   3265  CB  GLU X 226     -10.173  17.682 -23.931  0.00  0.00            
ATOM   3266  HB2 GLU X 226      -9.354  17.664 -24.652  0.00  0.00            
ATOM   3267  HB3 GLU X 226     -10.892  16.927 -24.256  0.00  0.00            
ATOM   3268  CG  GLU X 226     -10.775  19.044 -24.012  0.00  0.00            
ATOM   3269  HG2 GLU X 226     -11.623  19.107 -23.326  0.00  0.00            
ATOM   3270  HG3 GLU X 226     -10.069  19.832 -23.739  0.00  0.00            
ATOM   3271  CD  GLU X 226     -11.350  19.252 -25.421  0.00  0.00            
ATOM   3272  OE1 GLU X 226     -12.568  19.156 -25.484  0.00  0.00            
ATOM   3273  OE2 GLU X 226     -10.705  19.500 -26.508  0.00  0.00            
ATOM   3274  C   GLU X 226     -10.898  16.902 -21.590  0.00  0.00            
ATOM   3275  O   GLU X 226     -11.463  17.772 -20.973  0.00  0.00            
ATOM   3276  N   ASN X 227     -11.223  15.616 -21.531  0.00  0.00            
ATOM   3277  H   ASN X 227     -10.772  14.943 -22.133  0.00  0.00            
ATOM   3278  CA  ASN X 227     -12.137  15.106 -20.559  0.00  0.00            
ATOM   3279  HA  ASN X 227     -12.773  15.884 -20.137  0.00  0.00            
ATOM   3280  CB  ASN X 227     -13.061  14.140 -21.379  0.00  0.00            
ATOM   3281  HB2 ASN X 227     -13.387  14.655 -22.284  0.00  0.00            
ATOM   3282  HB3 ASN X 227     -12.398  13.307 -21.620  0.00  0.00            
ATOM   3283  CG  ASN X 227     -14.303  13.689 -20.696  0.00  0.00            
ATOM   3284  OD1 ASN X 227     -14.700  14.287 -19.794  0.00  0.00            
ATOM   3285  ND2 ASN X 227     -14.895  12.539 -21.100  0.00  0.00            
ATOM   3286 HD21 ASN X 227     -15.742  12.371 -20.576  0.00  0.00            
ATOM   3287 HD22 ASN X 227     -14.559  12.113 -21.951  0.00  0.00            
ATOM   3288  C   ASN X 227     -11.471  14.444 -19.334  0.00  0.00            
ATOM   3289  O   ASN X 227     -11.880  13.299 -19.039  0.00  0.00            
ATOM   3290  N   ARG X 228     -10.448  15.087 -18.740  0.00  0.00            
ATOM   3291  H   ARG X 228     -10.261  16.025 -19.063  0.00  0.00            
ATOM   3292  CA  ARG X 228      -9.537  14.566 -17.737  0.00  0.00            
ATOM   3293  HA  ARG X 228      -9.099  13.709 -18.248  0.00  0.00            
ATOM   3294  CB  ARG X 228      -8.420  15.574 -17.375  0.00  0.00            
ATOM   3295  HB2 ARG X 228      -7.843  15.121 -16.566  0.00  0.00            
ATOM   3296  HB3 ARG X 228      -7.753  15.637 -18.237  0.00  0.00            
ATOM   3297  CG  ARG X 228      -8.951  16.982 -17.023  0.00  0.00            
ATOM   3298  HG2 ARG X 228      -9.666  17.467 -17.689  0.00  0.00            
ATOM   3299  HG3 ARG X 228      -9.454  17.003 -16.054  0.00  0.00            
ATOM   3300  CD  ARG X 228      -7.717  17.882 -16.790  0.00  0.00            
ATOM   3301  HD2 ARG X 228      -8.001  18.745 -16.189  0.00  0.00            
ATOM   3302  HD3 ARG X 228      -6.949  17.352 -16.226  0.00  0.00            
ATOM   3303  NE  ARG X 228      -7.115  18.375 -18.074  0.00  0.00            
ATOM   3304  HE  ARG X 228      -7.211  17.908 -18.964  0.00  0.00            
ATOM   3305  CZ  ARG X 228      -6.170  19.281 -18.110  0.00  0.00            
ATOM   3306  NH1 ARG X 228      -5.870  20.119 -17.147  0.00  0.00            
ATOM   3307 HH11 ARG X 228      -6.387  20.205 -16.283  0.00  0.00            
ATOM   3308 HH12 ARG X 228      -5.101  20.765 -17.252  0.00  0.00            
ATOM   3309  NH2 ARG X 228      -5.372  19.286 -19.138  0.00  0.00            
ATOM   3310 HH21 ARG X 228      -5.338  18.497 -19.768  0.00  0.00            
ATOM   3311 HH22 ARG X 228      -4.487  19.759 -19.024  0.00  0.00            
ATOM   3312  C   ARG X 228     -10.142  13.810 -16.490  0.00  0.00            
ATOM   3313  O   ARG X 228      -9.622  12.785 -16.142  0.00  0.00            
ATOM   3314  N   ALA X 229     -11.326  14.169 -15.996  0.00  0.00            
ATOM   3315  H   ALA X 229     -11.881  14.926 -16.368  0.00  0.00            
ATOM   3316  CA  ALA X 229     -11.874  13.508 -14.824  0.00  0.00            
ATOM   3317  HA  ALA X 229     -11.115  13.302 -14.069  0.00  0.00            
ATOM   3318  CB  ALA X 229     -12.953  14.403 -14.245  0.00  0.00            
ATOM   3319  HB1 ALA X 229     -12.745  15.474 -14.249  0.00  0.00            
ATOM   3320  HB2 ALA X 229     -13.839  14.265 -14.869  0.00  0.00            
ATOM   3321  HB3 ALA X 229     -13.279  14.135 -13.238  0.00  0.00            
ATOM   3322  C   ALA X 229     -12.595  12.182 -15.209  0.00  0.00            
ATOM   3323  O   ALA X 229     -12.377  11.215 -14.512  0.00  0.00            
ATOM   3324  N   VAL X 230     -13.275  12.138 -16.329  0.00  0.00            
ATOM   3325  H   VAL X 230     -13.361  12.953 -16.920  0.00  0.00            
ATOM   3326  CA  VAL X 230     -13.791  10.833 -16.779  0.00  0.00            
ATOM   3327  HA  VAL X 230     -14.187  10.272 -15.932  0.00  0.00            
ATOM   3328  CB  VAL X 230     -14.861  11.033 -17.794  0.00  0.00            
ATOM   3329  HB  VAL X 230     -14.388  11.229 -18.759  0.00  0.00            
ATOM   3330  CG1 VAL X 230     -15.639   9.715 -17.776  0.00  0.00            
ATOM   3331 HG11 VAL X 230     -16.220   9.491 -16.879  0.00  0.00            
ATOM   3332 HG12 VAL X 230     -16.379   9.792 -18.573  0.00  0.00            
ATOM   3333 HG13 VAL X 230     -14.937   8.893 -17.938  0.00  0.00            
ATOM   3334  CG2 VAL X 230     -15.879  12.154 -17.426  0.00  0.00            
ATOM   3335 HG21 VAL X 230     -16.737  12.126 -18.101  0.00  0.00            
ATOM   3336 HG22 VAL X 230     -16.279  12.106 -16.412  0.00  0.00            
ATOM   3337 HG23 VAL X 230     -15.302  13.065 -17.600  0.00  0.00            
ATOM   3338  C   VAL X 230     -12.610   9.962 -17.358  0.00  0.00            
ATOM   3339  O   VAL X 230     -12.613   8.788 -17.096  0.00  0.00            
ATOM   3340  N   GLU X 231     -11.588  10.538 -18.008  0.00  0.00            
ATOM   3341  H   GLU X 231     -11.705  11.492 -18.316  0.00  0.00            
ATOM   3342  CA  GLU X 231     -10.411   9.839 -18.569  0.00  0.00            
ATOM   3343  HA  GLU X 231     -10.805   8.990 -19.130  0.00  0.00            
ATOM   3344  CB  GLU X 231      -9.472  10.571 -19.578  0.00  0.00            
ATOM   3345  HB2 GLU X 231     -10.056  10.746 -20.484  0.00  0.00            
ATOM   3346  HB3 GLU X 231      -9.022  11.468 -19.147  0.00  0.00            
ATOM   3347  CG  GLU X 231      -8.338   9.647 -20.117  0.00  0.00            
ATOM   3348  HG2 GLU X 231      -7.759   9.485 -19.206  0.00  0.00            
ATOM   3349  HG3 GLU X 231      -8.741   8.807 -20.688  0.00  0.00            
ATOM   3350  CD  GLU X 231      -7.361  10.337 -21.086  0.00  0.00            
ATOM   3351  OE1 GLU X 231      -6.219  10.555 -20.668  0.00  0.00            
ATOM   3352  OE2 GLU X 231      -7.779  10.722 -22.209  0.00  0.00            
ATOM   3353  C   GLU X 231      -9.562   9.273 -17.395  0.00  0.00            
ATOM   3354  O   GLU X 231      -9.170   8.137 -17.514  0.00  0.00            
ATOM   3355  N   ALA X 232      -9.251  10.014 -16.300  0.00  0.00            
ATOM   3356  H   ALA X 232      -9.410  11.011 -16.282  0.00  0.00            
ATOM   3357  CA  ALA X 232      -8.548   9.493 -15.107  0.00  0.00            
ATOM   3358  HA  ALA X 232      -7.608   9.037 -15.421  0.00  0.00            
ATOM   3359  CB  ALA X 232      -8.156  10.674 -14.195  0.00  0.00            
ATOM   3360  HB1 ALA X 232      -8.990  11.044 -13.595  0.00  0.00            
ATOM   3361  HB2 ALA X 232      -7.479  10.413 -13.379  0.00  0.00            
ATOM   3362  HB3 ALA X 232      -7.463  11.364 -14.682  0.00  0.00            
ATOM   3363  C   ALA X 232      -9.373   8.406 -14.406  0.00  0.00            
ATOM   3364  O   ALA X 232      -8.737   7.519 -13.870  0.00  0.00            
ATOM   3365  N   ALA X 233     -10.662   8.452 -14.326  0.00  0.00            
ATOM   3366  H   ALA X 233     -11.063   9.342 -14.586  0.00  0.00            
ATOM   3367  CA  ALA X 233     -11.559   7.471 -13.674  0.00  0.00            
ATOM   3368  HA  ALA X 233     -11.103   7.111 -12.753  0.00  0.00            
ATOM   3369  CB  ALA X 233     -12.942   8.089 -13.463  0.00  0.00            
ATOM   3370  HB1 ALA X 233     -12.818   9.087 -13.035  0.00  0.00            
ATOM   3371  HB2 ALA X 233     -13.306   8.294 -14.472  0.00  0.00            
ATOM   3372  HB3 ALA X 233     -13.642   7.455 -12.916  0.00  0.00            
ATOM   3373  C   ALA X 233     -11.746   6.219 -14.571  0.00  0.00            
ATOM   3374  O   ALA X 233     -11.684   5.141 -14.001  0.00  0.00            
ATOM   3375  N   LYS X 234     -11.750   6.379 -15.862  0.00  0.00            
ATOM   3376  H   LYS X 234     -11.811   7.347 -16.142  0.00  0.00            
ATOM   3377  CA  LYS X 234     -11.797   5.248 -16.817  0.00  0.00            
ATOM   3378  HA  LYS X 234     -12.493   4.438 -16.594  0.00  0.00            
ATOM   3379  CB  LYS X 234     -12.083   5.739 -18.214  0.00  0.00            
ATOM   3380  HB2 LYS X 234     -11.359   6.547 -18.340  0.00  0.00            
ATOM   3381  HB3 LYS X 234     -11.858   5.014 -18.999  0.00  0.00            
ATOM   3382  CG  LYS X 234     -13.566   6.157 -18.389  0.00  0.00            
ATOM   3383  HG2 LYS X 234     -14.201   5.378 -17.962  0.00  0.00            
ATOM   3384  HG3 LYS X 234     -13.794   7.012 -17.750  0.00  0.00            
ATOM   3385  CD  LYS X 234     -13.956   6.306 -19.845  0.00  0.00            
ATOM   3386  HD2 LYS X 234     -13.326   7.081 -20.287  0.00  0.00            
ATOM   3387  HD3 LYS X 234     -13.710   5.383 -20.374  0.00  0.00            
ATOM   3388  CE  LYS X 234     -15.401   6.721 -20.084  0.00  0.00            
ATOM   3389  HE2 LYS X 234     -16.136   6.043 -19.650  0.00  0.00            
ATOM   3390  HE3 LYS X 234     -15.632   7.701 -19.668  0.00  0.00            
ATOM   3391  NZ  LYS X 234     -15.725   6.895 -21.497  0.00  0.00            
ATOM   3392  HZ1 LYS X 234     -15.267   6.131 -21.974  0.00  0.00            
ATOM   3393  HZ2 LYS X 234     -16.722   6.920 -21.657  0.00  0.00            
ATOM   3394  HZ3 LYS X 234     -15.322   7.776 -21.784  0.00  0.00            
ATOM   3395  C   LYS X 234     -10.457   4.490 -16.826  0.00  0.00            
ATOM   3396  O   LYS X 234     -10.524   3.295 -16.779  0.00  0.00            
ATOM   3397  N   LYS X 235      -9.344   5.218 -16.790  0.00  0.00            
ATOM   3398  H   LYS X 235      -9.330   6.228 -16.778  0.00  0.00            
ATOM   3399  CA  LYS X 235      -8.086   4.540 -16.335  0.00  0.00            
ATOM   3400  HA  LYS X 235      -7.904   3.781 -17.096  0.00  0.00            
ATOM   3401  CB  LYS X 235      -6.907   5.525 -16.569  0.00  0.00            
ATOM   3402  HB2 LYS X 235      -7.283   6.512 -16.291  0.00  0.00            
ATOM   3403  HB3 LYS X 235      -6.092   5.316 -15.873  0.00  0.00            
ATOM   3404  CG  LYS X 235      -6.498   5.570 -18.072  0.00  0.00            
ATOM   3405  HG2 LYS X 235      -5.883   4.696 -18.299  0.00  0.00            
ATOM   3406  HG3 LYS X 235      -7.312   5.494 -18.796  0.00  0.00            
ATOM   3407  CD  LYS X 235      -5.760   6.967 -18.387  0.00  0.00            
ATOM   3408  HD2 LYS X 235      -5.851   7.199 -19.451  0.00  0.00            
ATOM   3409  HD3 LYS X 235      -6.197   7.772 -17.793  0.00  0.00            
ATOM   3410  CE  LYS X 235      -4.305   6.808 -17.954  0.00  0.00            
ATOM   3411  HE2 LYS X 235      -4.302   6.574 -16.889  0.00  0.00            
ATOM   3412  HE3 LYS X 235      -3.887   5.956 -18.492  0.00  0.00            
ATOM   3413  NZ  LYS X 235      -3.522   8.013 -18.344  0.00  0.00            
ATOM   3414  HZ1 LYS X 235      -3.349   8.094 -19.336  0.00  0.00            
ATOM   3415  HZ2 LYS X 235      -3.809   8.914 -17.991  0.00  0.00            
ATOM   3416  HZ3 LYS X 235      -2.579   8.031 -17.982  0.00  0.00            
ATOM   3417  C   LYS X 235      -8.198   3.918 -14.927  0.00  0.00            
ATOM   3418  O   LYS X 235      -8.029   2.687 -14.884  0.00  0.00            
ATOM   3419  N   ALA X 236      -8.569   4.629 -13.861  0.00  0.00            
ATOM   3420  H   ALA X 236      -8.598   5.621 -14.046  0.00  0.00            
ATOM   3421  CA  ALA X 236      -8.607   4.040 -12.511  0.00  0.00            
ATOM   3422  HA  ALA X 236      -7.602   3.746 -12.207  0.00  0.00            
ATOM   3423  CB  ALA X 236      -9.004   5.175 -11.544  0.00  0.00            
ATOM   3424  HB1 ALA X 236      -8.826   5.006 -10.480  0.00  0.00            
ATOM   3425  HB2 ALA X 236      -8.470   6.090 -11.810  0.00  0.00            
ATOM   3426  HB3 ALA X 236     -10.077   5.337 -11.674  0.00  0.00            
ATOM   3427  C   ALA X 236      -9.529   2.812 -12.256  0.00  0.00            
ATOM   3428  O   ALA X 236      -9.226   1.864 -11.521  0.00  0.00            
ATOM   3429  N   ILE X 237     -10.675   2.781 -12.927  0.00  0.00            
ATOM   3430  H   ILE X 237     -10.943   3.555 -13.520  0.00  0.00            
ATOM   3431  CA  ILE X 237     -11.627   1.631 -12.846  0.00  0.00            
ATOM   3432  HA  ILE X 237     -11.766   1.372 -11.796  0.00  0.00            
ATOM   3433  CB  ILE X 237     -13.026   2.048 -13.223  0.00  0.00            
ATOM   3434  HB  ILE X 237     -13.163   3.086 -12.915  0.00  0.00            
ATOM   3435  CG2 ILE X 237     -13.167   2.106 -14.801  0.00  0.00            
ATOM   3436 HG21 ILE X 237     -13.156   1.155 -15.338  0.00  0.00            
ATOM   3437 HG22 ILE X 237     -14.071   2.630 -15.119  0.00  0.00            
ATOM   3438 HG23 ILE X 237     -12.374   2.773 -15.145  0.00  0.00            
ATOM   3439  CG1 ILE X 237     -14.253   1.276 -12.526  0.00  0.00            
ATOM   3440 HG12 ILE X 237     -15.184   1.822 -12.690  0.00  0.00            
ATOM   3441 HG13 ILE X 237     -14.344   0.328 -13.060  0.00  0.00            
ATOM   3442  CD1 ILE X 237     -14.023   0.972 -11.003  0.00  0.00            
ATOM   3443 HD11 ILE X 237     -13.679   1.883 -10.510  0.00  0.00            
ATOM   3444 HD12 ILE X 237     -14.935   0.613 -10.522  0.00  0.00            
ATOM   3445 HD13 ILE X 237     -13.221   0.240 -10.877  0.00  0.00            
ATOM   3446  C   ILE X 237     -11.133   0.351 -13.556  0.00  0.00            
ATOM   3447  O   ILE X 237     -11.589  -0.792 -13.425  0.00  0.00            
ATOM   3448  N   SER X 238     -10.178   0.565 -14.499  0.00  0.00            
ATOM   3449  H   SER X 238      -9.765   1.485 -14.435  0.00  0.00            
ATOM   3450  CA  SER X 238      -9.506  -0.345 -15.337  0.00  0.00            
ATOM   3451  HA  SER X 238      -9.899  -1.353 -15.199  0.00  0.00            
ATOM   3452  CB  SER X 238      -9.681  -0.005 -16.854  0.00  0.00            
ATOM   3453  HB2 SER X 238      -8.928   0.647 -17.295  0.00  0.00            
ATOM   3454  HB3 SER X 238      -9.556  -0.876 -17.498  0.00  0.00            
ATOM   3455  OG  SER X 238     -10.991   0.461 -17.126  0.00  0.00            
ATOM   3456  HG  SER X 238     -10.812   1.411 -17.009  0.00  0.00            
ATOM   3457  C   SER X 238      -8.047  -0.541 -14.929  0.00  0.00            
ATOM   3458  O   SER X 238      -7.268  -0.786 -15.802  0.00  0.00            
ATOM   3459  N   SER X 239      -7.589  -0.379 -13.631  0.00  0.00            
ATOM   3460  H   SER X 239      -8.281  -0.152 -12.932  0.00  0.00            
ATOM   3461  CA  SER X 239      -6.238  -0.434 -13.140  0.00  0.00            
ATOM   3462  HA  SER X 239      -5.528  -0.001 -13.845  0.00  0.00            
ATOM   3463  CB  SER X 239      -6.188   0.405 -11.847  0.00  0.00            
ATOM   3464  HB2 SER X 239      -6.518   1.426 -12.038  0.00  0.00            
ATOM   3465  HB3 SER X 239      -6.872  -0.011 -11.109  0.00  0.00            
ATOM   3466  OG  SER X 239      -4.836   0.365 -11.404  0.00  0.00            
ATOM   3467  HG  SER X 239      -4.270   0.779 -12.079  0.00  0.00            
ATOM   3468  C   SER X 239      -5.788  -1.908 -12.908  0.00  0.00            
ATOM   3469  O   SER X 239      -6.489  -2.558 -12.214  0.00  0.00            
ATOM   3470  N   PRO X 240      -4.615  -2.402 -13.391  0.00  0.00            
ATOM   3471  CD  PRO X 240      -3.430  -1.610 -13.836  0.00  0.00            
ATOM   3472  HD2 PRO X 240      -3.253  -0.865 -13.060  0.00  0.00            
ATOM   3473  HD3 PRO X 240      -3.766  -1.121 -14.750  0.00  0.00            
ATOM   3474  CG  PRO X 240      -2.316  -2.708 -13.963  0.00  0.00            
ATOM   3475  HG2 PRO X 240      -1.842  -2.720 -12.979  0.00  0.00            
ATOM   3476  HG3 PRO X 240      -1.520  -2.455 -14.667  0.00  0.00            
ATOM   3477  CB  PRO X 240      -3.072  -4.006 -14.275  0.00  0.00            
ATOM   3478  HB2 PRO X 240      -2.493  -4.906 -14.055  0.00  0.00            
ATOM   3479  HB3 PRO X 240      -3.388  -3.973 -15.320  0.00  0.00            
ATOM   3480  CA  PRO X 240      -4.283  -3.843 -13.340  0.00  0.00            
ATOM   3481  HA  PRO X 240      -5.156  -4.397 -13.683  0.00  0.00            
ATOM   3482  C   PRO X 240      -3.985  -4.332 -11.848  0.00  0.00            
ATOM   3483  O   PRO X 240      -3.830  -5.521 -11.581  0.00  0.00            
ATOM   3484  N   LEU X 241      -3.854  -3.428 -10.888  0.00  0.00            
ATOM   3485  H   LEU X 241      -3.813  -2.482 -11.242  0.00  0.00            
ATOM   3486  CA  LEU X 241      -3.810  -3.533  -9.401  0.00  0.00            
ATOM   3487  HA  LEU X 241      -3.041  -4.253  -9.119  0.00  0.00            
ATOM   3488  CB  LEU X 241      -3.484  -2.083  -8.845  0.00  0.00            
ATOM   3489  HB2 LEU X 241      -4.198  -1.321  -9.161  0.00  0.00            
ATOM   3490  HB3 LEU X 241      -3.569  -2.176  -7.759  0.00  0.00            
ATOM   3491  CG  LEU X 241      -2.050  -1.653  -9.129  0.00  0.00            
ATOM   3492  HG  LEU X 241      -1.786  -1.937 -10.149  0.00  0.00            
ATOM   3493  CD1 LEU X 241      -1.758  -0.105  -9.066  0.00  0.00            
ATOM   3494 HD11 LEU X 241      -0.732   0.079  -9.392  0.00  0.00            
ATOM   3495 HD12 LEU X 241      -2.464   0.479  -9.658  0.00  0.00            
ATOM   3496 HD13 LEU X 241      -1.794   0.297  -8.050  0.00  0.00            
ATOM   3497  CD2 LEU X 241      -1.042  -2.358  -8.204  0.00  0.00            
ATOM   3498 HD21 LEU X 241      -1.229  -2.196  -7.141  0.00  0.00            
ATOM   3499 HD22 LEU X 241      -1.049  -3.441  -8.338  0.00  0.00            
ATOM   3500 HD23 LEU X 241      -0.117  -1.810  -8.397  0.00  0.00            
ATOM   3501  C   LEU X 241      -5.128  -4.049  -8.858  0.00  0.00            
ATOM   3502  O   LEU X 241      -5.058  -4.864  -7.952  0.00  0.00            
ATOM   3503  N   LEU X 242      -6.234  -3.686  -9.569  0.00  0.00            
ATOM   3504  H   LEU X 242      -6.195  -2.959 -10.269  0.00  0.00            
ATOM   3505  CA  LEU X 242      -7.582  -4.234  -9.338  0.00  0.00            
ATOM   3506  HA  LEU X 242      -7.667  -4.328  -8.255  0.00  0.00            
ATOM   3507  CB  LEU X 242      -8.772  -3.340  -9.823  0.00  0.00            
ATOM   3508  HB2 LEU X 242      -8.816  -3.301 -10.914  0.00  0.00            
ATOM   3509  HB3 LEU X 242      -9.675  -3.868  -9.508  0.00  0.00            
ATOM   3510  CG  LEU X 242      -8.615  -1.944  -9.236  0.00  0.00            
ATOM   3511  HG  LEU X 242      -7.579  -1.603  -9.280  0.00  0.00            
ATOM   3512  CD1 LEU X 242      -9.426  -1.044 -10.175  0.00  0.00            
ATOM   3513 HD11 LEU X 242      -9.480  -0.026  -9.782  0.00  0.00            
ATOM   3514 HD12 LEU X 242      -9.081  -0.947 -11.205  0.00  0.00            
ATOM   3515 HD13 LEU X 242     -10.449  -1.416 -10.257  0.00  0.00            
ATOM   3516  CD2 LEU X 242      -9.142  -1.908  -7.812  0.00  0.00            
ATOM   3517 HD21 LEU X 242      -8.538  -2.481  -7.106  0.00  0.00            
ATOM   3518 HD22 LEU X 242      -9.040  -0.892  -7.425  0.00  0.00            
ATOM   3519 HD23 LEU X 242     -10.224  -2.038  -7.738  0.00  0.00            
ATOM   3520  C   LEU X 242      -7.807  -5.713  -9.865  0.00  0.00            
ATOM   3521  O   LEU X 242      -8.894  -6.207  -9.747  0.00  0.00            
ATOM   3522  N   GLU X 243      -6.818  -6.275 -10.556  0.00  0.00            
ATOM   3523  H   GLU X 243      -5.921  -5.836 -10.410  0.00  0.00            
ATOM   3524  CA  GLU X 243      -6.846  -7.414 -11.527  0.00  0.00            
ATOM   3525  HA  GLU X 243      -5.910  -7.460 -12.085  0.00  0.00            
ATOM   3526  CB  GLU X 243      -6.865  -8.844 -10.819  0.00  0.00            
ATOM   3527  HB2 GLU X 243      -7.772  -9.036 -10.242  0.00  0.00            
ATOM   3528  HB3 GLU X 243      -6.775  -9.618 -11.584  0.00  0.00            
ATOM   3529  CG  GLU X 243      -5.610  -8.924  -9.936  0.00  0.00            
ATOM   3530  HG2 GLU X 243      -4.804  -8.418 -10.473  0.00  0.00            
ATOM   3531  HG3 GLU X 243      -5.659  -8.400  -8.979  0.00  0.00            
ATOM   3532  CD  GLU X 243      -5.321 -10.466  -9.753  0.00  0.00            
ATOM   3533  OE1 GLU X 243      -4.534 -11.054 -10.507  0.00  0.00            
ATOM   3534  OE2 GLU X 243      -5.864 -11.133  -8.845  0.00  0.00            
ATOM   3535  C   GLU X 243      -7.904  -7.286 -12.581  0.00  0.00            
ATOM   3536  O   GLU X 243      -7.660  -7.068 -13.723  0.00  0.00            
ATOM   3537  N   THR X 244      -9.178  -7.377 -12.140  0.00  0.00            
ATOM   3538  H   THR X 244      -9.206  -7.479 -11.136  0.00  0.00            
ATOM   3539  CA  THR X 244     -10.409  -7.380 -12.907  0.00  0.00            
ATOM   3540  HA  THR X 244     -10.193  -6.860 -13.840  0.00  0.00            
ATOM   3541  CB  THR X 244     -10.893  -8.817 -13.197  0.00  0.00            
ATOM   3542  HB  THR X 244     -11.894  -8.843 -13.628  0.00  0.00            
ATOM   3543  CG2 THR X 244      -9.912  -9.495 -14.294  0.00  0.00            
ATOM   3544 HG21 THR X 244      -8.846  -9.457 -14.059  0.00  0.00            
ATOM   3545 HG22 THR X 244     -10.227 -10.525 -14.475  0.00  0.00            
ATOM   3546 HG23 THR X 244     -10.040  -8.911 -15.207  0.00  0.00            
ATOM   3547  OG1 THR X 244     -10.798  -9.700 -12.093  0.00  0.00            
ATOM   3548  HG1 THR X 244      -9.863  -9.931 -11.954  0.00  0.00            
ATOM   3549  C   THR X 244     -11.432  -6.559 -12.193  0.00  0.00            
ATOM   3550  O   THR X 244     -12.478  -7.010 -11.798  0.00  0.00            
ATOM   3551  N   SER X 245     -11.073  -5.276 -12.131  0.00  0.00            
ATOM   3552  H   SER X 245     -10.184  -4.978 -12.509  0.00  0.00            
ATOM   3553  CA  SER X 245     -12.019  -4.225 -11.448  0.00  0.00            
ATOM   3554  HA  SER X 245     -11.569  -3.235 -11.366  0.00  0.00            
ATOM   3555  CB  SER X 245     -13.077  -3.874 -12.558  0.00  0.00            
ATOM   3556  HB2 SER X 245     -12.687  -3.826 -13.575  0.00  0.00            
ATOM   3557  HB3 SER X 245     -13.906  -4.580 -12.504  0.00  0.00            
ATOM   3558  OG  SER X 245     -13.559  -2.571 -12.215  0.00  0.00            
ATOM   3559  HG  SER X 245     -13.201  -1.896 -12.818  0.00  0.00            
ATOM   3560  C   SER X 245     -12.600  -4.518 -10.116  0.00  0.00            
ATOM   3561  O   SER X 245     -12.147  -5.443  -9.427  0.00  0.00            
ATOM   3562  N   ILE X 246     -13.668  -3.776  -9.775  0.00  0.00            
ATOM   3563  H   ILE X 246     -13.955  -3.113 -10.480  0.00  0.00            
ATOM   3564  CA  ILE X 246     -14.471  -3.942  -8.558  0.00  0.00            
ATOM   3565  HA  ILE X 246     -13.831  -4.329  -7.765  0.00  0.00            
ATOM   3566  CB  ILE X 246     -15.125  -2.542  -8.237  0.00  0.00            
ATOM   3567  HB  ILE X 246     -15.643  -2.694  -7.287  0.00  0.00            
ATOM   3568  CG2 ILE X 246     -14.131  -1.418  -7.920  0.00  0.00            
ATOM   3569 HG21 ILE X 246     -14.024  -0.689  -8.726  0.00  0.00            
ATOM   3570 HG22 ILE X 246     -14.342  -0.725  -7.103  0.00  0.00            
ATOM   3571 HG23 ILE X 246     -13.137  -1.865  -7.861  0.00  0.00            
ATOM   3572  CG1 ILE X 246     -16.192  -2.058  -9.245  0.00  0.00            
ATOM   3573 HG12 ILE X 246     -15.796  -1.674 -10.187  0.00  0.00            
ATOM   3574 HG13 ILE X 246     -16.903  -2.852  -9.485  0.00  0.00            
ATOM   3575  CD1 ILE X 246     -17.061  -0.896  -8.625  0.00  0.00            
ATOM   3576 HD11 ILE X 246     -17.778  -1.252  -7.881  0.00  0.00            
ATOM   3577 HD12 ILE X 246     -16.553   0.034  -8.362  0.00  0.00            
ATOM   3578 HD13 ILE X 246     -17.715  -0.594  -9.446  0.00  0.00            
ATOM   3579  C   ILE X 246     -15.550  -4.996  -8.877  0.00  0.00            
ATOM   3580  O   ILE X 246     -16.518  -5.125  -8.164  0.00  0.00            
ATOM   3581  N   VAL X 247     -15.367  -5.840  -9.905  0.00  0.00            
ATOM   3582  H   VAL X 247     -14.429  -5.947 -10.266  0.00  0.00            
ATOM   3583  CA  VAL X 247     -16.275  -6.964 -10.167  0.00  0.00            
ATOM   3584  HA  VAL X 247     -17.241  -6.460 -10.120  0.00  0.00            
ATOM   3585  CB  VAL X 247     -16.072  -7.686 -11.489  0.00  0.00            
ATOM   3586  HB  VAL X 247     -15.125  -8.228 -11.541  0.00  0.00            
ATOM   3587  CG1 VAL X 247     -17.141  -8.764 -11.566  0.00  0.00            
ATOM   3588 HG11 VAL X 247     -18.108  -8.453 -11.168  0.00  0.00            
ATOM   3589 HG12 VAL X 247     -17.194  -9.113 -12.600  0.00  0.00            
ATOM   3590 HG13 VAL X 247     -16.822  -9.667 -11.041  0.00  0.00            
ATOM   3591  CG2 VAL X 247     -16.227  -6.727 -12.676  0.00  0.00            
ATOM   3592 HG21 VAL X 247     -15.383  -6.039 -12.593  0.00  0.00            
ATOM   3593 HG22 VAL X 247     -16.122  -7.214 -13.648  0.00  0.00            
ATOM   3594 HG23 VAL X 247     -17.174  -6.204 -12.528  0.00  0.00            
ATOM   3595  C   VAL X 247     -16.128  -7.928  -8.995  0.00  0.00            
ATOM   3596  O   VAL X 247     -15.007  -8.297  -8.653  0.00  0.00            
ATOM   3597  N   GLY X 248     -17.203  -8.376  -8.350  0.00  0.00            
ATOM   3598  H   GLY X 248     -18.109  -8.147  -8.731  0.00  0.00            
ATOM   3599  CA  GLY X 248     -17.115  -9.165  -7.138  0.00  0.00            
ATOM   3600  HA2 GLY X 248     -18.130  -9.478  -6.895  0.00  0.00            
ATOM   3601  HA3 GLY X 248     -16.473 -10.046  -7.156  0.00  0.00            
ATOM   3602  C   GLY X 248     -16.816  -8.412  -5.885  0.00  0.00            
ATOM   3603  O   GLY X 248     -16.441  -9.110  -4.949  0.00  0.00            
ATOM   3604  N   ALA X 249     -16.874  -7.026  -5.880  0.00  0.00            
ATOM   3605  H   ALA X 249     -17.214  -6.574  -6.716  0.00  0.00            
ATOM   3606  CA  ALA X 249     -16.644  -6.367  -4.645  0.00  0.00            
ATOM   3607  HA  ALA X 249     -15.992  -6.979  -4.022  0.00  0.00            
ATOM   3608  CB  ALA X 249     -15.956  -5.010  -4.898  0.00  0.00            
ATOM   3609  HB1 ALA X 249     -16.741  -4.411  -5.363  0.00  0.00            
ATOM   3610  HB2 ALA X 249     -15.582  -4.567  -3.973  0.00  0.00            
ATOM   3611  HB3 ALA X 249     -15.156  -5.072  -5.641  0.00  0.00            
ATOM   3612  C   ALA X 249     -17.909  -6.194  -3.763  0.00  0.00            
ATOM   3613  O   ALA X 249     -19.053  -6.432  -4.146  0.00  0.00            
ATOM   3614  N   GLN X 250     -17.621  -5.885  -2.460  0.00  0.00            
ATOM   3615  H   GLN X 250     -16.699  -5.815  -2.052  0.00  0.00            
ATOM   3616  CA  GLN X 250     -18.655  -5.704  -1.427  0.00  0.00            
ATOM   3617  HA  GLN X 250     -19.582  -5.866  -1.976  0.00  0.00            
ATOM   3618  CB  GLN X 250     -18.632  -6.676  -0.242  0.00  0.00            
ATOM   3619  HB2 GLN X 250     -19.536  -6.549   0.358  0.00  0.00            
ATOM   3620  HB3 GLN X 250     -18.565  -7.681  -0.663  0.00  0.00            
ATOM   3621  CG  GLN X 250     -17.511  -6.337   0.749  0.00  0.00            
ATOM   3622  HG2 GLN X 250     -16.589  -6.214   0.176  0.00  0.00            
ATOM   3623  HG3 GLN X 250     -17.654  -5.382   1.257  0.00  0.00            
ATOM   3624  CD  GLN X 250     -17.288  -7.318   1.882  0.00  0.00            
ATOM   3625  OE1 GLN X 250     -17.516  -8.518   1.810  0.00  0.00            
ATOM   3626  NE2 GLN X 250     -16.689  -6.879   3.023  0.00  0.00            
ATOM   3627 HE21 GLN X 250     -16.575  -7.590   3.731  0.00  0.00            
ATOM   3628 HE22 GLN X 250     -16.432  -5.916   3.190  0.00  0.00            
ATOM   3629  C   GLN X 250     -18.700  -4.160  -1.060  0.00  0.00            
ATOM   3630  O   GLN X 250     -19.693  -3.671  -0.611  0.00  0.00            
ATOM   3631  N   GLY X 251     -17.712  -3.356  -1.471  0.00  0.00            
ATOM   3632  H   GLY X 251     -16.849  -3.865  -1.597  0.00  0.00            
ATOM   3633  CA  GLY X 251     -17.713  -1.968  -1.424  0.00  0.00            
ATOM   3634  HA2 GLY X 251     -18.653  -1.596  -1.833  0.00  0.00            
ATOM   3635  HA3 GLY X 251     -17.593  -1.609  -0.401  0.00  0.00            
ATOM   3636  C   GLY X 251     -16.593  -1.291  -2.260  0.00  0.00            
ATOM   3637  O   GLY X 251     -15.489  -1.873  -2.411  0.00  0.00            
ATOM   3638  N   VAL X 252     -16.761  -0.046  -2.600  0.00  0.00            
ATOM   3639  H   VAL X 252     -17.628   0.402  -2.341  0.00  0.00            
ATOM   3640  CA  VAL X 252     -15.708   0.855  -3.266  0.00  0.00            
ATOM   3641  HA  VAL X 252     -14.696   0.466  -3.156  0.00  0.00            
ATOM   3642  CB  VAL X 252     -16.077   0.850  -4.742  0.00  0.00            
ATOM   3643  HB  VAL X 252     -15.901  -0.200  -4.985  0.00  0.00            
ATOM   3644  CG1 VAL X 252     -17.426   1.354  -5.186  0.00  0.00            
ATOM   3645 HG11 VAL X 252     -18.225   0.733  -4.776  0.00  0.00            
ATOM   3646 HG12 VAL X 252     -17.606   2.394  -4.903  0.00  0.00            
ATOM   3647 HG13 VAL X 252     -17.481   1.419  -6.274  0.00  0.00            
ATOM   3648  CG2 VAL X 252     -15.038   1.686  -5.559  0.00  0.00            
ATOM   3649 HG21 VAL X 252     -15.105   1.493  -6.632  0.00  0.00            
ATOM   3650 HG22 VAL X 252     -15.122   2.764  -5.404  0.00  0.00            
ATOM   3651 HG23 VAL X 252     -14.035   1.347  -5.288  0.00  0.00            
ATOM   3652  C   VAL X 252     -15.729   2.254  -2.635  0.00  0.00            
ATOM   3653  O   VAL X 252     -16.752   2.938  -2.674  0.00  0.00            
ATOM   3654  N   LEU X 253     -14.583   2.588  -2.074  0.00  0.00            
ATOM   3655  H   LEU X 253     -13.827   1.927  -2.188  0.00  0.00            
ATOM   3656  CA  LEU X 253     -14.211   4.020  -1.928  0.00  0.00            
ATOM   3657  HA  LEU X 253     -15.189   4.491  -1.837  0.00  0.00            
ATOM   3658  CB  LEU X 253     -13.352   4.187  -0.640  0.00  0.00            
ATOM   3659  HB2 LEU X 253     -13.924   3.994   0.270  0.00  0.00            
ATOM   3660  HB3 LEU X 253     -12.526   3.483  -0.515  0.00  0.00            
ATOM   3661  CG  LEU X 253     -12.816   5.615  -0.380  0.00  0.00            
ATOM   3662  HG  LEU X 253     -13.577   6.370  -0.586  0.00  0.00            
ATOM   3663  CD1 LEU X 253     -12.436   5.818   1.062  0.00  0.00            
ATOM   3664 HD11 LEU X 253     -12.215   6.854   1.326  0.00  0.00            
ATOM   3665 HD12 LEU X 253     -13.341   5.638   1.647  0.00  0.00            
ATOM   3666 HD13 LEU X 253     -11.577   5.276   1.463  0.00  0.00            
ATOM   3667  CD2 LEU X 253     -11.481   5.921  -1.149  0.00  0.00            
ATOM   3668 HD21 LEU X 253     -10.670   5.190  -1.122  0.00  0.00            
ATOM   3669 HD22 LEU X 253     -11.600   6.093  -2.221  0.00  0.00            
ATOM   3670 HD23 LEU X 253     -10.984   6.821  -0.780  0.00  0.00            
ATOM   3671  C   LEU X 253     -13.636   4.538  -3.256  0.00  0.00            
ATOM   3672  O   LEU X 253     -12.625   4.093  -3.734  0.00  0.00            
ATOM   3673  N   MET X 254     -14.150   5.641  -3.806  0.00  0.00            
ATOM   3674  H   MET X 254     -14.949   6.051  -3.343  0.00  0.00            
ATOM   3675  CA  MET X 254     -13.631   6.375  -4.935  0.00  0.00            
ATOM   3676  HA  MET X 254     -12.726   5.883  -5.290  0.00  0.00            
ATOM   3677  CB  MET X 254     -14.731   6.441  -6.039  0.00  0.00            
ATOM   3678  HB2 MET X 254     -14.940   5.475  -6.504  0.00  0.00            
ATOM   3679  HB3 MET X 254     -15.682   6.836  -5.676  0.00  0.00            
ATOM   3680  CG  MET X 254     -14.125   7.218  -7.228  0.00  0.00            
ATOM   3681  HG2 MET X 254     -13.902   8.211  -6.839  0.00  0.00            
ATOM   3682  HG3 MET X 254     -13.252   6.697  -7.619  0.00  0.00            
ATOM   3683  SD  MET X 254     -15.268   7.427  -8.573  0.00  0.00            
ATOM   3684  CE  MET X 254     -14.108   8.190  -9.677  0.00  0.00            
ATOM   3685  HE1 MET X 254     -13.533   8.994  -9.216  0.00  0.00            
ATOM   3686  HE2 MET X 254     -13.359   7.470 -10.007  0.00  0.00            
ATOM   3687  HE3 MET X 254     -14.611   8.479 -10.600  0.00  0.00            
ATOM   3688  C   MET X 254     -13.256   7.810  -4.527  0.00  0.00            
ATOM   3689  O   MET X 254     -13.984   8.513  -3.882  0.00  0.00            
ATOM   3690  N   ASN X 255     -11.994   8.249  -4.810  0.00  0.00            
ATOM   3691  H   ASN X 255     -11.354   7.601  -5.249  0.00  0.00            
ATOM   3692  CA  ASN X 255     -11.563   9.590  -4.536  0.00  0.00            
ATOM   3693  HA  ASN X 255     -12.350  10.219  -4.121  0.00  0.00            
ATOM   3694  CB  ASN X 255     -10.381   9.620  -3.552  0.00  0.00            
ATOM   3695  HB2 ASN X 255     -10.575   8.970  -2.695  0.00  0.00            
ATOM   3696  HB3 ASN X 255      -9.536   9.169  -4.076  0.00  0.00            
ATOM   3697  CG  ASN X 255      -9.892  11.065  -3.092  0.00  0.00            
ATOM   3698  OD1 ASN X 255     -10.712  11.940  -3.081  0.00  0.00            
ATOM   3699  ND2 ASN X 255      -8.648  11.183  -2.750  0.00  0.00            
ATOM   3700 HD21 ASN X 255      -8.245  12.065  -2.472  0.00  0.00            
ATOM   3701 HD22 ASN X 255      -8.002  10.411  -2.667  0.00  0.00            
ATOM   3702  C   ASN X 255     -11.054  10.182  -5.864  0.00  0.00            
ATOM   3703  O   ASN X 255     -10.480   9.584  -6.751  0.00  0.00            
ATOM   3704  N   ILE X 256     -11.296  11.483  -6.024  0.00  0.00            
ATOM   3705  H   ILE X 256     -11.767  12.004  -5.298  0.00  0.00            
ATOM   3706  CA  ILE X 256     -10.688  12.278  -7.093  0.00  0.00            
ATOM   3707  HA  ILE X 256      -9.947  11.677  -7.619  0.00  0.00            
ATOM   3708  CB  ILE X 256     -11.780  12.794  -8.040  0.00  0.00            
ATOM   3709  HB  ILE X 256     -12.366  13.574  -7.551  0.00  0.00            
ATOM   3710  CG2 ILE X 256     -11.125  13.510  -9.251  0.00  0.00            
ATOM   3711 HG21 ILE X 256     -10.516  12.830  -9.850  0.00  0.00            
ATOM   3712 HG22 ILE X 256     -11.867  14.088  -9.807  0.00  0.00            
ATOM   3713 HG23 ILE X 256     -10.518  14.336  -8.876  0.00  0.00            
ATOM   3714  CG1 ILE X 256     -12.782  11.654  -8.446  0.00  0.00            
ATOM   3715 HG12 ILE X 256     -12.205  10.780  -8.754  0.00  0.00            
ATOM   3716 HG13 ILE X 256     -13.404  11.368  -7.595  0.00  0.00            
ATOM   3717  CD1 ILE X 256     -13.721  12.112  -9.565  0.00  0.00            
ATOM   3718 HD11 ILE X 256     -14.197  13.035  -9.230  0.00  0.00            
ATOM   3719 HD12 ILE X 256     -13.242  12.263 -10.535  0.00  0.00            
ATOM   3720 HD13 ILE X 256     -14.435  11.335  -9.847  0.00  0.00            
ATOM   3721  C   ILE X 256      -9.865  13.368  -6.390  0.00  0.00            
ATOM   3722  O   ILE X 256     -10.381  14.026  -5.565  0.00  0.00            
ATOM   3723  N   THR X 257      -8.515  13.393  -6.680  0.00  0.00            
ATOM   3724  H   THR X 257      -8.208  12.790  -7.429  0.00  0.00            
ATOM   3725  CA  THR X 257      -7.511  14.423  -6.251  0.00  0.00            
ATOM   3726  HA  THR X 257      -8.009  15.037  -5.500  0.00  0.00            
ATOM   3727  CB  THR X 257      -6.138  13.800  -5.811  0.00  0.00            
ATOM   3728  HB  THR X 257      -5.627  13.435  -6.703  0.00  0.00            
ATOM   3729  CG2 THR X 257      -5.283  14.866  -5.047  0.00  0.00            
ATOM   3730 HG21 THR X 257      -5.885  15.629  -4.551  0.00  0.00            
ATOM   3731 HG22 THR X 257      -4.597  14.445  -4.309  0.00  0.00            
ATOM   3732 HG23 THR X 257      -4.635  15.381  -5.759  0.00  0.00            
ATOM   3733  OG1 THR X 257      -6.433  12.709  -4.926  0.00  0.00            
ATOM   3734  HG1 THR X 257      -5.629  12.166  -5.000  0.00  0.00            
ATOM   3735  C   THR X 257      -7.245  15.276  -7.438  0.00  0.00            
ATOM   3736  O   THR X 257      -6.870  14.707  -8.436  0.00  0.00            
ATOM   3737  N   GLY X 258      -7.270  16.628  -7.396  0.00  0.00            
ATOM   3738  H   GLY X 258      -7.587  17.016  -6.519  0.00  0.00            
ATOM   3739  CA  GLY X 258      -6.968  17.494  -8.520  0.00  0.00            
ATOM   3740  HA2 GLY X 258      -5.993  17.156  -8.870  0.00  0.00            
ATOM   3741  HA3 GLY X 258      -7.641  17.332  -9.362  0.00  0.00            
ATOM   3742  C   GLY X 258      -6.975  18.947  -8.020  0.00  0.00            
ATOM   3743  O   GLY X 258      -6.727  19.219  -6.857  0.00  0.00            
ATOM   3744  N   GLY X 259      -7.065  19.883  -8.970  0.00  0.00            
ATOM   3745  H   GLY X 259      -7.288  19.511  -9.882  0.00  0.00            
ATOM   3746  CA  GLY X 259      -6.874  21.281  -8.849  0.00  0.00            
ATOM   3747  HA2 GLY X 259      -6.169  21.493  -8.046  0.00  0.00            
ATOM   3748  HA3 GLY X 259      -6.415  21.697  -9.747  0.00  0.00            
ATOM   3749  C   GLY X 259      -8.189  21.875  -8.677  0.00  0.00            
ATOM   3750  O   GLY X 259      -9.210  21.328  -8.951  0.00  0.00            
ATOM   3751  N   GLU X 260      -8.226  23.124  -8.294  0.00  0.00            
ATOM   3752  H   GLU X 260      -7.354  23.596  -8.104  0.00  0.00            
ATOM   3753  CA  GLU X 260      -9.394  24.058  -8.219  0.00  0.00            
ATOM   3754  HA  GLU X 260     -10.143  23.603  -7.572  0.00  0.00            
ATOM   3755  CB  GLU X 260      -8.898  25.403  -7.708  0.00  0.00            
ATOM   3756  HB2 GLU X 260      -8.566  25.316  -6.670  0.00  0.00            
ATOM   3757  HB3 GLU X 260      -8.091  25.747  -8.358  0.00  0.00            
ATOM   3758  CG  GLU X 260      -9.941  26.541  -7.470  0.00  0.00            
ATOM   3759  HG2 GLU X 260      -9.356  27.426  -7.215  0.00  0.00            
ATOM   3760  HG3 GLU X 260     -10.436  26.603  -8.442  0.00  0.00            
ATOM   3761  CD  GLU X 260     -10.970  26.282  -6.315  0.00  0.00            
ATOM   3762  OE1 GLU X 260     -11.980  25.541  -6.435  0.00  0.00            
ATOM   3763  OE2 GLU X 260     -10.706  26.747  -5.171  0.00  0.00            
ATOM   3764  C   GLU X 260     -10.159  24.316  -9.559  0.00  0.00            
ATOM   3765  O   GLU X 260     -11.302  24.688  -9.542  0.00  0.00            
ATOM   3766  N   SER X 261      -9.515  23.816 -10.606  0.00  0.00            
ATOM   3767  H   SER X 261      -8.596  23.444 -10.410  0.00  0.00            
ATOM   3768  CA  SER X 261     -10.056  23.726 -12.002  0.00  0.00            
ATOM   3769  HA  SER X 261     -10.599  24.655 -12.171  0.00  0.00            
ATOM   3770  CB  SER X 261      -8.991  23.703 -13.049  0.00  0.00            
ATOM   3771  HB2 SER X 261      -9.508  23.442 -13.973  0.00  0.00            
ATOM   3772  HB3 SER X 261      -8.476  24.664 -13.087  0.00  0.00            
ATOM   3773  OG  SER X 261      -8.023  22.651 -12.815  0.00  0.00            
ATOM   3774  HG  SER X 261      -8.485  21.803 -12.940  0.00  0.00            
ATOM   3775  C   SER X 261     -11.056  22.603 -12.229  0.00  0.00            
ATOM   3776  O   SER X 261     -12.032  22.740 -13.020  0.00  0.00            
ATOM   3777  N   LEU X 262     -11.029  21.577 -11.407  0.00  0.00            
ATOM   3778  H   LEU X 262     -10.435  21.724 -10.604  0.00  0.00            
ATOM   3779  CA  LEU X 262     -12.065  20.536 -11.485  0.00  0.00            
ATOM   3780  HA  LEU X 262     -12.374  20.348 -12.513  0.00  0.00            
ATOM   3781  CB  LEU X 262     -11.504  19.261 -10.667  0.00  0.00            
ATOM   3782  HB2 LEU X 262     -10.872  18.680 -11.342  0.00  0.00            
ATOM   3783  HB3 LEU X 262     -10.947  19.657  -9.816  0.00  0.00            
ATOM   3784  CG  LEU X 262     -12.532  18.153 -10.244  0.00  0.00            
ATOM   3785  HG  LEU X 262     -13.305  18.549  -9.581  0.00  0.00            
ATOM   3786  CD1 LEU X 262     -13.183  17.483 -11.465  0.00  0.00            
ATOM   3787 HD11 LEU X 262     -13.503  18.268 -12.154  0.00  0.00            
ATOM   3788 HD12 LEU X 262     -12.371  17.001 -12.014  0.00  0.00            
ATOM   3789 HD13 LEU X 262     -13.998  16.805 -11.201  0.00  0.00            
ATOM   3790  CD2 LEU X 262     -11.947  17.061  -9.417  0.00  0.00            
ATOM   3791 HD21 LEU X 262     -12.748  16.405  -9.069  0.00  0.00            
ATOM   3792 HD22 LEU X 262     -11.172  16.470  -9.910  0.00  0.00            
ATOM   3793 HD23 LEU X 262     -11.556  17.519  -8.506  0.00  0.00            
ATOM   3794  C   LEU X 262     -13.367  21.049 -10.805  0.00  0.00            
ATOM   3795  O   LEU X 262     -13.320  21.533  -9.700  0.00  0.00            
ATOM   3796  N   SER X 263     -14.509  20.919 -11.423  0.00  0.00            
ATOM   3797  H   SER X 263     -14.410  20.472 -12.323  0.00  0.00            
ATOM   3798  CA  SER X 263     -15.847  21.277 -10.919  0.00  0.00            
ATOM   3799  HA  SER X 263     -15.705  21.800  -9.973  0.00  0.00            
ATOM   3800  CB  SER X 263     -16.521  22.275 -11.904  0.00  0.00            
ATOM   3801  HB2 SER X 263     -17.432  22.548 -11.372  0.00  0.00            
ATOM   3802  HB3 SER X 263     -15.833  23.116 -11.984  0.00  0.00            
ATOM   3803  OG  SER X 263     -16.705  21.678 -13.121  0.00  0.00            
ATOM   3804  HG  SER X 263     -15.992  21.065 -13.373  0.00  0.00            
ATOM   3805  C   SER X 263     -16.706  20.065 -10.643  0.00  0.00            
ATOM   3806  O   SER X 263     -16.425  18.959 -10.938  0.00  0.00            
ATOM   3807  N   LEU X 264     -17.857  20.338 -10.048  0.00  0.00            
ATOM   3808  H   LEU X 264     -18.080  21.314  -9.916  0.00  0.00            
ATOM   3809  CA  LEU X 264     -18.923  19.423  -9.657  0.00  0.00            
ATOM   3810  HA  LEU X 264     -18.516  18.796  -8.864  0.00  0.00            
ATOM   3811  CB  LEU X 264     -20.177  20.080  -9.002  0.00  0.00            
ATOM   3812  HB2 LEU X 264     -19.878  20.567  -8.072  0.00  0.00            
ATOM   3813  HB3 LEU X 264     -20.542  20.857  -9.677  0.00  0.00            
ATOM   3814  CG  LEU X 264     -21.242  19.169  -8.689  0.00  0.00            
ATOM   3815  HG  LEU X 264     -21.699  18.590  -9.494  0.00  0.00            
ATOM   3816  CD1 LEU X 264     -20.728  18.116  -7.701  0.00  0.00            
ATOM   3817 HD11 LEU X 264     -21.548  17.601  -7.196  0.00  0.00            
ATOM   3818 HD12 LEU X 264     -20.058  17.430  -8.222  0.00  0.00            
ATOM   3819 HD13 LEU X 264     -20.137  18.620  -6.932  0.00  0.00            
ATOM   3820  CD2 LEU X 264     -22.360  19.937  -7.995  0.00  0.00            
ATOM   3821 HD21 LEU X 264     -22.657  20.808  -8.581  0.00  0.00            
ATOM   3822 HD22 LEU X 264     -23.279  19.412  -7.728  0.00  0.00            
ATOM   3823 HD23 LEU X 264     -22.015  20.370  -7.053  0.00  0.00            
ATOM   3824  C   LEU X 264     -19.462  18.554 -10.800  0.00  0.00            
ATOM   3825  O   LEU X 264     -19.492  17.336 -10.681  0.00  0.00            
ATOM   3826  N   PHE X 265     -19.839  19.160 -11.954  0.00  0.00            
ATOM   3827  H   PHE X 265     -19.725  20.164 -11.937  0.00  0.00            
ATOM   3828  CA  PHE X 265     -20.372  18.513 -13.129  0.00  0.00            
ATOM   3829  HA  PHE X 265     -21.325  18.046 -12.881  0.00  0.00            
ATOM   3830  CB  PHE X 265     -20.654  19.598 -14.100  0.00  0.00            
ATOM   3831  HB2 PHE X 265     -19.711  19.743 -14.630  0.00  0.00            
ATOM   3832  HB3 PHE X 265     -21.311  19.268 -14.907  0.00  0.00            
ATOM   3833  CG  PHE X 265     -21.185  20.935 -13.539  0.00  0.00            
ATOM   3834  CD1 PHE X 265     -20.413  22.141 -13.490  0.00  0.00            
ATOM   3835  HD1 PHE X 265     -19.404  22.117 -13.891  0.00  0.00            
ATOM   3836  CE1 PHE X 265     -20.970  23.317 -12.976  0.00  0.00            
ATOM   3837  HE1 PHE X 265     -20.379  24.228 -12.937  0.00  0.00            
ATOM   3838  CZ  PHE X 265     -22.233  23.293 -12.314  0.00  0.00            
ATOM   3839  HZ  PHE X 265     -22.489  24.238 -11.841  0.00  0.00            
ATOM   3840  CE2 PHE X 265     -22.995  22.155 -12.410  0.00  0.00            
ATOM   3841  HE2 PHE X 265     -23.979  22.111 -11.950  0.00  0.00            
ATOM   3842  CD2 PHE X 265     -22.499  21.035 -13.068  0.00  0.00            
ATOM   3843  HD2 PHE X 265     -23.136  20.154 -13.066  0.00  0.00            
ATOM   3844  C   PHE X 265     -19.360  17.464 -13.715  0.00  0.00            
ATOM   3845  O   PHE X 265     -19.768  16.509 -14.391  0.00  0.00            
ATOM   3846  N   GLU X 266     -18.071  17.629 -13.460  0.00  0.00            
ATOM   3847  H   GLU X 266     -17.690  18.379 -12.902  0.00  0.00            
ATOM   3848  CA  GLU X 266     -17.002  16.619 -13.839  0.00  0.00            
ATOM   3849  HA  GLU X 266     -17.143  16.201 -14.836  0.00  0.00            
ATOM   3850  CB  GLU X 266     -15.648  17.287 -13.998  0.00  0.00            
ATOM   3851  HB2 GLU X 266     -15.484  17.685 -12.994  0.00  0.00            
ATOM   3852  HB3 GLU X 266     -14.861  16.535 -14.091  0.00  0.00            
ATOM   3853  CG  GLU X 266     -15.529  18.464 -15.042  0.00  0.00            
ATOM   3854  HG2 GLU X 266     -15.371  17.927 -15.979  0.00  0.00            
ATOM   3855  HG3 GLU X 266     -16.475  19.000 -15.141  0.00  0.00            
ATOM   3856  CD  GLU X 266     -14.407  19.420 -14.818  0.00  0.00            
ATOM   3857  OE1 GLU X 266     -13.421  19.472 -15.578  0.00  0.00            
ATOM   3858  OE2 GLU X 266     -14.642  20.307 -13.994  0.00  0.00            
ATOM   3859  C   GLU X 266     -16.795  15.439 -12.871  0.00  0.00            
ATOM   3860  O   GLU X 266     -16.812  14.295 -13.351  0.00  0.00            
ATOM   3861  N   ALA X 267     -16.878  15.708 -11.582  0.00  0.00            
ATOM   3862  H   ALA X 267     -16.814  16.706 -11.440  0.00  0.00            
ATOM   3863  CA  ALA X 267     -16.901  14.771 -10.508  0.00  0.00            
ATOM   3864  HA  ALA X 267     -15.999  14.160 -10.559  0.00  0.00            
ATOM   3865  CB  ALA X 267     -16.829  15.665  -9.197  0.00  0.00            
ATOM   3866  HB1 ALA X 267     -16.835  15.122  -8.250  0.00  0.00            
ATOM   3867  HB2 ALA X 267     -16.064  16.444  -9.224  0.00  0.00            
ATOM   3868  HB3 ALA X 267     -17.679  16.349  -9.152  0.00  0.00            
ATOM   3869  C   ALA X 267     -18.163  13.912 -10.548  0.00  0.00            
ATOM   3870  O   ALA X 267     -18.086  12.675 -10.351  0.00  0.00            
ATOM   3871  N   GLN X 268     -19.311  14.501 -10.920  0.00  0.00            
ATOM   3872  H   GLN X 268     -19.250  15.503 -11.032  0.00  0.00            
ATOM   3873  CA  GLN X 268     -20.568  13.780 -11.085  0.00  0.00            
ATOM   3874  HA  GLN X 268     -20.742  13.275 -10.135  0.00  0.00            
ATOM   3875  CB  GLN X 268     -21.778  14.727 -11.307  0.00  0.00            
ATOM   3876  HB2 GLN X 268     -21.457  15.428 -12.081  0.00  0.00            
ATOM   3877  HB3 GLN X 268     -22.605  14.172 -11.752  0.00  0.00            
ATOM   3878  CG  GLN X 268     -22.153  15.479 -10.087  0.00  0.00            
ATOM   3879  HG2 GLN X 268     -22.327  14.792  -9.258  0.00  0.00            
ATOM   3880  HG3 GLN X 268     -21.325  16.130  -9.801  0.00  0.00            
ATOM   3881  CD  GLN X 268     -23.392  16.362 -10.280  0.00  0.00            
ATOM   3882  OE1 GLN X 268     -23.590  16.947 -11.309  0.00  0.00            
ATOM   3883  NE2 GLN X 268     -24.247  16.476  -9.274  0.00  0.00            
ATOM   3884 HE21 GLN X 268     -25.050  17.038  -9.519  0.00  0.00            
ATOM   3885 HE22 GLN X 268     -24.219  15.768  -8.555  0.00  0.00            
ATOM   3886  C   GLN X 268     -20.511  12.768 -12.305  0.00  0.00            
ATOM   3887  O   GLN X 268     -20.986  11.641 -12.155  0.00  0.00            
ATOM   3888  N   GLU X 269     -19.890  13.187 -13.427  0.00  0.00            
ATOM   3889  H   GLU X 269     -19.706  14.180 -13.440  0.00  0.00            
ATOM   3890  CA  GLU X 269     -19.593  12.373 -14.578  0.00  0.00            
ATOM   3891  HA  GLU X 269     -20.486  11.811 -14.850  0.00  0.00            
ATOM   3892  CB  GLU X 269     -19.198  13.286 -15.701  0.00  0.00            
ATOM   3893  HB2 GLU X 269     -19.699  14.254 -15.626  0.00  0.00            
ATOM   3894  HB3 GLU X 269     -18.154  13.580 -15.578  0.00  0.00            
ATOM   3895  CG  GLU X 269     -19.505  12.864 -17.171  0.00  0.00            
ATOM   3896  HG2 GLU X 269     -18.866  13.436 -17.846  0.00  0.00            
ATOM   3897  HG3 GLU X 269     -19.157  11.834 -17.276  0.00  0.00            
ATOM   3898  CD  GLU X 269     -21.007  12.980 -17.340  0.00  0.00            
ATOM   3899  OE1 GLU X 269     -21.694  11.983 -17.716  0.00  0.00            
ATOM   3900  OE2 GLU X 269     -21.509  14.119 -17.158  0.00  0.00            
ATOM   3901  C   GLU X 269     -18.571  11.269 -14.275  0.00  0.00            
ATOM   3902  O   GLU X 269     -18.767  10.102 -14.625  0.00  0.00            
ATOM   3903  N   ALA X 270     -17.535  11.543 -13.522  0.00  0.00            
ATOM   3904  H   ALA X 270     -17.275  12.508 -13.380  0.00  0.00            
ATOM   3905  CA  ALA X 270     -16.429  10.589 -13.206  0.00  0.00            
ATOM   3906  HA  ALA X 270     -16.111   9.997 -14.065  0.00  0.00            
ATOM   3907  CB  ALA X 270     -15.263  11.513 -12.814  0.00  0.00            
ATOM   3908  HB1 ALA X 270     -15.546  12.236 -12.046  0.00  0.00            
ATOM   3909  HB2 ALA X 270     -14.492  10.946 -12.288  0.00  0.00            
ATOM   3910  HB3 ALA X 270     -14.755  12.047 -13.619  0.00  0.00            
ATOM   3911  C   ALA X 270     -16.830   9.545 -12.122  0.00  0.00            
ATOM   3912  O   ALA X 270     -16.418   8.363 -12.237  0.00  0.00            
ATOM   3913  N   ALA X 271     -17.825   9.825 -11.281  0.00  0.00            
ATOM   3914  H   ALA X 271     -18.161  10.774 -11.331  0.00  0.00            
ATOM   3915  CA  ALA X 271     -18.544   8.882 -10.429  0.00  0.00            
ATOM   3916  HA  ALA X 271     -17.834   8.283  -9.860  0.00  0.00            
ATOM   3917  CB  ALA X 271     -19.425   9.628  -9.443  0.00  0.00            
ATOM   3918  HB1 ALA X 271     -20.160   9.013  -8.919  0.00  0.00            
ATOM   3919  HB2 ALA X 271     -18.691  10.080  -8.774  0.00  0.00            
ATOM   3920  HB3 ALA X 271     -19.964  10.434  -9.945  0.00  0.00            
ATOM   3921  C   ALA X 271     -19.343   7.849 -11.237  0.00  0.00            
ATOM   3922  O   ALA X 271     -19.480   6.708 -10.904  0.00  0.00            
ATOM   3923  N   ASP X 272     -19.932   8.319 -12.359  0.00  0.00            
ATOM   3924  H   ASP X 272     -19.800   9.284 -12.631  0.00  0.00            
ATOM   3925  CA  ASP X 272     -20.822   7.537 -13.135  0.00  0.00            
ATOM   3926  HA  ASP X 272     -21.321   6.844 -12.459  0.00  0.00            
ATOM   3927  CB  ASP X 272     -21.901   8.439 -13.780  0.00  0.00            
ATOM   3928  HB2 ASP X 272     -22.057   9.196 -13.008  0.00  0.00            
ATOM   3929  HB3 ASP X 272     -21.524   8.913 -14.688  0.00  0.00            
ATOM   3930  CG  ASP X 272     -23.165   7.795 -14.214  0.00  0.00            
ATOM   3931  OD1 ASP X 272     -23.888   7.310 -13.393  0.00  0.00            
ATOM   3932  OD2 ASP X 272     -23.474   7.782 -15.466  0.00  0.00            
ATOM   3933  C   ASP X 272     -20.216   6.496 -14.093  0.00  0.00            
ATOM   3934  O   ASP X 272     -20.886   5.553 -14.463  0.00  0.00            
ATOM   3935  N   ILE X 273     -18.876   6.564 -14.235  0.00  0.00            
ATOM   3936  H   ILE X 273     -18.360   7.397 -13.991  0.00  0.00            
ATOM   3937  CA  ILE X 273     -18.075   5.373 -14.597  0.00  0.00            
ATOM   3938  HA  ILE X 273     -18.577   5.108 -15.528  0.00  0.00            
ATOM   3939  CB  ILE X 273     -16.628   5.813 -14.923  0.00  0.00            
ATOM   3940  HB  ILE X 273     -16.118   6.087 -13.997  0.00  0.00            
ATOM   3941  CG2 ILE X 273     -15.721   4.673 -15.436  0.00  0.00            
ATOM   3942 HG21 ILE X 273     -16.001   4.219 -16.389  0.00  0.00            
ATOM   3943 HG22 ILE X 273     -14.673   4.962 -15.540  0.00  0.00            
ATOM   3944 HG23 ILE X 273     -15.833   3.841 -14.737  0.00  0.00            
ATOM   3945  CG1 ILE X 273     -16.619   6.996 -15.951  0.00  0.00            
ATOM   3946 HG12 ILE X 273     -17.092   7.874 -15.508  0.00  0.00            
ATOM   3947 HG13 ILE X 273     -15.598   7.316 -16.167  0.00  0.00            
ATOM   3948  CD1 ILE X 273     -17.352   6.664 -17.299  0.00  0.00            
ATOM   3949 HD11 ILE X 273     -16.964   5.757 -17.769  0.00  0.00            
ATOM   3950 HD12 ILE X 273     -18.397   6.401 -17.119  0.00  0.00            
ATOM   3951 HD13 ILE X 273     -17.311   7.513 -17.984  0.00  0.00            
ATOM   3952  C   ILE X 273     -18.195   4.225 -13.576  0.00  0.00            
ATOM   3953  O   ILE X 273     -18.340   3.070 -14.000  0.00  0.00            
ATOM   3954  N   VAL X 274     -18.062   4.525 -12.284  0.00  0.00            
ATOM   3955  H   VAL X 274     -18.053   5.506 -12.045  0.00  0.00            
ATOM   3956  CA  VAL X 274     -17.728   3.526 -11.231  0.00  0.00            
ATOM   3957  HA  VAL X 274     -17.142   2.730 -11.692  0.00  0.00            
ATOM   3958  CB  VAL X 274     -16.845   4.133 -10.107  0.00  0.00            
ATOM   3959  HB  VAL X 274     -17.391   4.999  -9.731  0.00  0.00            
ATOM   3960  CG1 VAL X 274     -16.679   3.150  -8.946  0.00  0.00            
ATOM   3961 HG11 VAL X 274     -16.136   2.263  -9.281  0.00  0.00            
ATOM   3962 HG12 VAL X 274     -16.184   3.596  -8.081  0.00  0.00            
ATOM   3963 HG13 VAL X 274     -17.669   2.814  -8.631  0.00  0.00            
ATOM   3964  CG2 VAL X 274     -15.457   4.540 -10.653  0.00  0.00            
ATOM   3965 HG21 VAL X 274     -14.730   4.718  -9.858  0.00  0.00            
ATOM   3966 HG22 VAL X 274     -14.962   3.702 -11.147  0.00  0.00            
ATOM   3967 HG23 VAL X 274     -15.545   5.294 -11.438  0.00  0.00            
ATOM   3968  C   VAL X 274     -19.083   2.989 -10.755  0.00  0.00            
ATOM   3969  O   VAL X 274     -19.240   1.790 -10.688  0.00  0.00            
ATOM   3970  N   GLN X 275     -20.137   3.840 -10.554  0.00  0.00            
ATOM   3971  H   GLN X 275     -19.951   4.832 -10.585  0.00  0.00            
ATOM   3972  CA  GLN X 275     -21.540   3.480 -10.296  0.00  0.00            
ATOM   3973  HA  GLN X 275     -21.508   2.973  -9.332  0.00  0.00            
ATOM   3974  CB  GLN X 275     -22.330   4.782 -10.101  0.00  0.00            
ATOM   3975  HB2 GLN X 275     -21.827   5.589  -9.565  0.00  0.00            
ATOM   3976  HB3 GLN X 275     -22.531   5.153 -11.109  0.00  0.00            
ATOM   3977  CG  GLN X 275     -23.715   4.542  -9.513  0.00  0.00            
ATOM   3978  HG2 GLN X 275     -24.215   5.512  -9.465  0.00  0.00            
ATOM   3979  HG3 GLN X 275     -24.221   3.864 -10.202  0.00  0.00            
ATOM   3980  CD  GLN X 275     -23.780   4.013  -8.119  0.00  0.00            
ATOM   3981  OE1 GLN X 275     -23.736   4.693  -7.153  0.00  0.00            
ATOM   3982  NE2 GLN X 275     -23.926   2.735  -8.064  0.00  0.00            
ATOM   3983 HE21 GLN X 275     -23.743   2.218  -7.216  0.00  0.00            
ATOM   3984 HE22 GLN X 275     -23.998   2.324  -8.983  0.00  0.00            
ATOM   3985  C   GLN X 275     -22.130   2.591 -11.448  0.00  0.00            
ATOM   3986  O   GLN X 275     -22.950   1.744 -11.150  0.00  0.00            
ATOM   3987  N   ASP X 276     -21.711   2.657 -12.680  0.00  0.00            
ATOM   3988  H   ASP X 276     -20.964   3.307 -12.883  0.00  0.00            
ATOM   3989  CA  ASP X 276     -22.165   1.732 -13.829  0.00  0.00            
ATOM   3990  HA  ASP X 276     -23.248   1.788 -13.944  0.00  0.00            
ATOM   3991  CB  ASP X 276     -21.572   2.228 -15.165  0.00  0.00            
ATOM   3992  HB2 ASP X 276     -22.126   3.057 -15.612  0.00  0.00            
ATOM   3993  HB3 ASP X 276     -20.547   2.563 -14.989  0.00  0.00            
ATOM   3994  CG  ASP X 276     -21.388   1.170 -16.285  0.00  0.00            
ATOM   3995  OD1 ASP X 276     -20.270   0.931 -16.749  0.00  0.00            
ATOM   3996  OD2 ASP X 276     -22.406   0.661 -16.774  0.00  0.00            
ATOM   3997  C   ASP X 276     -21.705   0.279 -13.575  0.00  0.00            
ATOM   3998  O   ASP X 276     -22.472  -0.610 -13.960  0.00  0.00            
ATOM   3999  N   ALA X 277     -20.603   0.102 -12.896  0.00  0.00            
ATOM   4000  H   ALA X 277     -20.321   0.963 -12.449  0.00  0.00            
ATOM   4001  CA  ALA X 277     -19.940  -1.154 -12.487  0.00  0.00            
ATOM   4002  HA  ALA X 277     -20.210  -1.952 -13.178  0.00  0.00            
ATOM   4003  CB  ALA X 277     -18.438  -1.037 -12.638  0.00  0.00            
ATOM   4004  HB1 ALA X 277     -17.909  -0.323 -12.004  0.00  0.00            
ATOM   4005  HB2 ALA X 277     -17.966  -2.018 -12.557  0.00  0.00            
ATOM   4006  HB3 ALA X 277     -18.298  -0.742 -13.680  0.00  0.00            
ATOM   4007  C   ALA X 277     -20.415  -1.641 -11.097  0.00  0.00            
ATOM   4008  O   ALA X 277     -20.727  -2.818 -10.936  0.00  0.00            
ATOM   4009  N   ALA X 278     -20.543  -0.702 -10.118  0.00  0.00            
ATOM   4010  H   ALA X 278     -20.079   0.192 -10.196  0.00  0.00            
ATOM   4011  CA  ALA X 278     -21.055  -0.865  -8.766  0.00  0.00            
ATOM   4012  HA  ALA X 278     -20.556  -1.730  -8.329  0.00  0.00            
ATOM   4013  CB  ALA X 278     -20.625   0.348  -7.908  0.00  0.00            
ATOM   4014  HB1 ALA X 278     -21.235   1.243  -8.044  0.00  0.00            
ATOM   4015  HB2 ALA X 278     -20.672   0.098  -6.846  0.00  0.00            
ATOM   4016  HB3 ALA X 278     -19.565   0.570  -8.042  0.00  0.00            
ATOM   4017  C   ALA X 278     -22.536  -1.200  -8.704  0.00  0.00            
ATOM   4018  O   ALA X 278     -23.059  -1.574  -7.665  0.00  0.00            
ATOM   4019  N   ASP X 279     -23.292  -1.003  -9.834  0.00  0.00            
ATOM   4020  H   ASP X 279     -22.767  -0.776 -10.666  0.00  0.00            
ATOM   4021  CA  ASP X 279     -24.746  -1.259 -10.021  0.00  0.00            
ATOM   4022  HA  ASP X 279     -25.307  -0.764  -9.228  0.00  0.00            
ATOM   4023  CB  ASP X 279     -25.159  -0.761 -11.421  0.00  0.00            
ATOM   4024  HB2 ASP X 279     -24.852   0.279 -11.540  0.00  0.00            
ATOM   4025  HB3 ASP X 279     -24.526  -1.265 -12.154  0.00  0.00            
ATOM   4026  CG  ASP X 279     -26.618  -1.008 -11.705  0.00  0.00            
ATOM   4027  OD1 ASP X 279     -26.939  -2.047 -12.331  0.00  0.00            
ATOM   4028  OD2 ASP X 279     -27.486  -0.135 -11.445  0.00  0.00            
ATOM   4029  C   ASP X 279     -25.086  -2.764  -9.784  0.00  0.00            
ATOM   4030  O   ASP X 279     -26.123  -3.055  -9.265  0.00  0.00            
ATOM   4031  N   GLU X 280     -24.118  -3.672  -9.964  0.00  0.00            
ATOM   4032  H   GLU X 280     -23.284  -3.439 -10.484  0.00  0.00            
ATOM   4033  CA  GLU X 280     -24.064  -5.138  -9.569  0.00  0.00            
ATOM   4034  HA  GLU X 280     -24.991  -5.693  -9.709  0.00  0.00            
ATOM   4035  CB  GLU X 280     -23.139  -5.988 -10.566  0.00  0.00            
ATOM   4036  HB2 GLU X 280     -22.141  -5.545 -10.559  0.00  0.00            
ATOM   4037  HB3 GLU X 280     -23.070  -7.040 -10.283  0.00  0.00            
ATOM   4038  CG  GLU X 280     -23.642  -5.867 -12.043  0.00  0.00            
ATOM   4039  HG2 GLU X 280     -23.734  -4.826 -12.359  0.00  0.00            
ATOM   4040  HG3 GLU X 280     -22.839  -6.229 -12.689  0.00  0.00            
ATOM   4041  CD  GLU X 280     -24.866  -6.758 -12.281  0.00  0.00            
ATOM   4042  OE1 GLU X 280     -24.643  -7.873 -12.916  0.00  0.00            
ATOM   4043  OE2 GLU X 280     -25.971  -6.390 -11.695  0.00  0.00            
ATOM   4044  C   GLU X 280     -23.585  -5.412  -8.155  0.00  0.00            
ATOM   4045  O   GLU X 280     -22.489  -5.969  -7.883  0.00  0.00            
ATOM   4046  N   ASP X 281     -24.327  -4.993  -7.140  0.00  0.00            
ATOM   4047  H   ASP X 281     -25.161  -4.488  -7.405  0.00  0.00            
ATOM   4048  CA  ASP X 281     -24.243  -5.357  -5.711  0.00  0.00            
ATOM   4049  HA  ASP X 281     -24.997  -4.804  -5.153  0.00  0.00            
ATOM   4050  CB  ASP X 281     -24.548  -6.883  -5.503  0.00  0.00            
ATOM   4051  HB2 ASP X 281     -25.424  -7.262  -6.037  0.00  0.00            
ATOM   4052  HB3 ASP X 281     -23.749  -7.519  -5.890  0.00  0.00            
ATOM   4053  CG  ASP X 281     -24.848  -7.027  -4.000  0.00  0.00            
ATOM   4054  OD1 ASP X 281     -25.763  -6.336  -3.461  0.00  0.00            
ATOM   4055  OD2 ASP X 281     -24.258  -7.855  -3.284  0.00  0.00            
ATOM   4056  C   ASP X 281     -22.866  -4.983  -5.127  0.00  0.00            
ATOM   4057  O   ASP X 281     -22.315  -5.701  -4.376  0.00  0.00            
ATOM   4058  N   VAL X 282     -22.335  -3.769  -5.368  0.00  0.00            
ATOM   4059  H   VAL X 282     -22.953  -3.123  -5.838  0.00  0.00            
ATOM   4060  CA  VAL X 282     -21.129  -3.124  -4.754  0.00  0.00            
ATOM   4061  HA  VAL X 282     -20.761  -3.847  -4.026  0.00  0.00            
ATOM   4062  CB  VAL X 282     -19.942  -2.713  -5.712  0.00  0.00            
ATOM   4063  HB  VAL X 282     -20.329  -1.955  -6.396  0.00  0.00            
ATOM   4064  CG1 VAL X 282     -18.702  -2.346  -4.886  0.00  0.00            
ATOM   4065 HG11 VAL X 282     -18.941  -1.434  -4.333  0.00  0.00            
ATOM   4066 HG12 VAL X 282     -18.367  -3.127  -4.200  0.00  0.00            
ATOM   4067 HG13 VAL X 282     -17.892  -2.123  -5.583  0.00  0.00            
ATOM   4068  CG2 VAL X 282     -19.642  -3.908  -6.594  0.00  0.00            
ATOM   4069 HG21 VAL X 282     -19.236  -4.729  -6.001  0.00  0.00            
ATOM   4070 HG22 VAL X 282     -20.441  -4.129  -7.306  0.00  0.00            
ATOM   4071 HG23 VAL X 282     -18.766  -3.700  -7.211  0.00  0.00            
ATOM   4072  C   VAL X 282     -21.644  -1.791  -4.110  0.00  0.00            
ATOM   4073  O   VAL X 282     -22.444  -1.067  -4.742  0.00  0.00            
ATOM   4074  N   ASN X 283     -21.248  -1.428  -2.942  0.00  0.00            
ATOM   4075  H   ASN X 283     -20.667  -2.120  -2.490  0.00  0.00            
ATOM   4076  CA  ASN X 283     -21.753  -0.260  -2.183  0.00  0.00            
ATOM   4077  HA  ASN X 283     -22.733   0.105  -2.487  0.00  0.00            
ATOM   4078  CB  ASN X 283     -21.778  -0.581  -0.635  0.00  0.00            
ATOM   4079  HB2 ASN X 283     -22.428  -1.432  -0.421  0.00  0.00            
ATOM   4080  HB3 ASN X 283     -20.780  -1.003  -0.493  0.00  0.00            
ATOM   4081  CG  ASN X 283     -21.929   0.469   0.359  0.00  0.00            
ATOM   4082  OD1 ASN X 283     -22.541   1.481   0.065  0.00  0.00            
ATOM   4083  ND2 ASN X 283     -21.396   0.255   1.486  0.00  0.00            
ATOM   4084 HD21 ASN X 283     -21.485   0.847   2.299  0.00  0.00            
ATOM   4085 HD22 ASN X 283     -20.780  -0.545   1.426  0.00  0.00            
ATOM   4086  C   ASN X 283     -20.721   0.896  -2.410  0.00  0.00            
ATOM   4087  O   ASN X 283     -19.568   0.743  -2.027  0.00  0.00            
ATOM   4088  N   MET X 284     -21.149   1.956  -3.079  0.00  0.00            
ATOM   4089  H   MET X 284     -22.141   2.045  -3.249  0.00  0.00            
ATOM   4090  CA  MET X 284     -20.272   3.068  -3.538  0.00  0.00            
ATOM   4091  HA  MET X 284     -19.241   2.744  -3.391  0.00  0.00            
ATOM   4092  CB  MET X 284     -20.550   3.405  -5.051  0.00  0.00            
ATOM   4093  HB2 MET X 284     -20.359   2.535  -5.684  0.00  0.00            
ATOM   4094  HB3 MET X 284     -21.605   3.651  -5.187  0.00  0.00            
ATOM   4095  CG  MET X 284     -19.638   4.518  -5.551  0.00  0.00            
ATOM   4096  HG2 MET X 284     -19.825   5.435  -4.993  0.00  0.00            
ATOM   4097  HG3 MET X 284     -18.575   4.299  -5.458  0.00  0.00            
ATOM   4098  SD  MET X 284     -19.855   4.975  -7.316  0.00  0.00            
ATOM   4099  CE  MET X 284     -18.631   6.251  -7.505  0.00  0.00            
ATOM   4100  HE1 MET X 284     -18.644   6.802  -8.446  0.00  0.00            
ATOM   4101  HE2 MET X 284     -18.783   6.926  -6.663  0.00  0.00            
ATOM   4102  HE3 MET X 284     -17.625   5.848  -7.390  0.00  0.00            
ATOM   4103  C   MET X 284     -20.437   4.265  -2.557  0.00  0.00            
ATOM   4104  O   MET X 284     -21.463   4.745  -2.151  0.00  0.00            
ATOM   4105  N   ILE X 285     -19.232   4.824  -2.161  0.00  0.00            
ATOM   4106  H   ILE X 285     -18.387   4.392  -2.505  0.00  0.00            
ATOM   4107  CA  ILE X 285     -18.958   6.141  -1.514  0.00  0.00            
ATOM   4108  HA  ILE X 285     -19.869   6.736  -1.571  0.00  0.00            
ATOM   4109  CB  ILE X 285     -18.483   6.094  -0.047  0.00  0.00            
ATOM   4110  HB  ILE X 285     -18.303   7.104   0.329  0.00  0.00            
ATOM   4111  CG2 ILE X 285     -19.593   5.517   0.889  0.00  0.00            
ATOM   4112 HG21 ILE X 285     -19.683   4.429   0.858  0.00  0.00            
ATOM   4113 HG22 ILE X 285     -19.282   5.709   1.918  0.00  0.00            
ATOM   4114 HG23 ILE X 285     -20.630   5.817   0.726  0.00  0.00            
ATOM   4115  CG1 ILE X 285     -17.195   5.308   0.094  0.00  0.00            
ATOM   4116 HG12 ILE X 285     -17.250   4.328  -0.384  0.00  0.00            
ATOM   4117 HG13 ILE X 285     -16.389   5.888  -0.362  0.00  0.00            
ATOM   4118  CD1 ILE X 285     -16.685   5.191   1.589  0.00  0.00            
ATOM   4119 HD11 ILE X 285     -15.597   5.109   1.548  0.00  0.00            
ATOM   4120 HD12 ILE X 285     -16.926   6.075   2.183  0.00  0.00            
ATOM   4121 HD13 ILE X 285     -17.100   4.286   2.038  0.00  0.00            
ATOM   4122  C   ILE X 285     -17.863   6.920  -2.320  0.00  0.00            
ATOM   4123  O   ILE X 285     -16.994   6.308  -2.917  0.00  0.00            
ATOM   4124  N   PHE X 286     -18.036   8.240  -2.280  0.00  0.00            
ATOM   4125  H   PHE X 286     -18.816   8.728  -1.861  0.00  0.00            
ATOM   4126  CA  PHE X 286     -17.470   9.184  -3.236  0.00  0.00            
ATOM   4127  HA  PHE X 286     -16.568   8.704  -3.616  0.00  0.00            
ATOM   4128  CB  PHE X 286     -18.411   9.460  -4.447  0.00  0.00            
ATOM   4129  HB2 PHE X 286     -18.795   8.536  -4.883  0.00  0.00            
ATOM   4130  HB3 PHE X 286     -19.290   9.941  -4.013  0.00  0.00            
ATOM   4131  CG  PHE X 286     -17.751  10.366  -5.483  0.00  0.00            
ATOM   4132  CD1 PHE X 286     -18.171  11.761  -5.632  0.00  0.00            
ATOM   4133  HD1 PHE X 286     -18.895  12.145  -4.918  0.00  0.00            
ATOM   4134  CE1 PHE X 286     -17.593  12.671  -6.534  0.00  0.00            
ATOM   4135  HE1 PHE X 286     -17.887  13.717  -6.543  0.00  0.00            
ATOM   4136  CZ  PHE X 286     -16.637  12.102  -7.451  0.00  0.00            
ATOM   4137  HZ  PHE X 286     -16.126  12.748  -8.160  0.00  0.00            
ATOM   4138  CE2 PHE X 286     -16.223  10.763  -7.356  0.00  0.00            
ATOM   4139  HE2 PHE X 286     -15.556  10.367  -8.116  0.00  0.00            
ATOM   4140  CD2 PHE X 286     -16.805   9.872  -6.365  0.00  0.00            
ATOM   4141  HD2 PHE X 286     -16.516   8.824  -6.339  0.00  0.00            
ATOM   4142  C   PHE X 286     -17.089  10.384  -2.416  0.00  0.00            
ATOM   4143  O   PHE X 286     -17.840  10.788  -1.530  0.00  0.00            
ATOM   4144  N   GLY X 287     -15.905  10.890  -2.695  0.00  0.00            
ATOM   4145  H   GLY X 287     -15.435  10.475  -3.486  0.00  0.00            
ATOM   4146  CA  GLY X 287     -15.385  12.186  -2.312  0.00  0.00            
ATOM   4147  HA2 GLY X 287     -16.219  12.826  -2.024  0.00  0.00            
ATOM   4148  HA3 GLY X 287     -14.773  12.061  -1.419  0.00  0.00            
ATOM   4149  C   GLY X 287     -14.518  12.871  -3.369  0.00  0.00            
ATOM   4150  O   GLY X 287     -13.988  12.240  -4.306  0.00  0.00            
ATOM   4151  N   THR X 288     -14.295  14.180  -3.197  0.00  0.00            
ATOM   4152  H   THR X 288     -14.818  14.585  -2.433  0.00  0.00            
ATOM   4153  CA  THR X 288     -13.290  14.893  -3.946  0.00  0.00            
ATOM   4154  HA  THR X 288     -12.625  14.161  -4.408  0.00  0.00            
ATOM   4155  CB  THR X 288     -13.845  15.634  -5.192  0.00  0.00            
ATOM   4156  HB  THR X 288     -13.109  15.614  -5.995  0.00  0.00            
ATOM   4157  CG2 THR X 288     -15.105  15.059  -5.806  0.00  0.00            
ATOM   4158 HG21 THR X 288     -15.955  15.200  -5.136  0.00  0.00            
ATOM   4159 HG22 THR X 288     -15.484  15.643  -6.648  0.00  0.00            
ATOM   4160 HG23 THR X 288     -15.096  13.994  -6.052  0.00  0.00            
ATOM   4161  OG1 THR X 288     -14.165  16.945  -5.046  0.00  0.00            
ATOM   4162  HG1 THR X 288     -13.410  17.489  -5.331  0.00  0.00            
ATOM   4163  C   THR X 288     -12.388  15.750  -3.004  0.00  0.00            
ATOM   4164  O   THR X 288     -12.896  16.315  -2.027  0.00  0.00            
ATOM   4165  N   VAL X 289     -11.083  15.841  -3.374  0.00  0.00            
ATOM   4166  H   VAL X 289     -10.729  15.240  -4.105  0.00  0.00            
ATOM   4167  CA  VAL X 289     -10.003  16.624  -2.618  0.00  0.00            
ATOM   4168  HA  VAL X 289     -10.499  17.342  -1.964  0.00  0.00            
ATOM   4169  CB  VAL X 289      -9.104  15.832  -1.625  0.00  0.00            
ATOM   4170  HB  VAL X 289      -8.536  16.597  -1.090  0.00  0.00            
ATOM   4171  CG1 VAL X 289      -9.964  15.183  -0.450  0.00  0.00            
ATOM   4172 HG11 VAL X 289      -9.312  14.461   0.046  0.00  0.00            
ATOM   4173 HG12 VAL X 289     -10.396  15.954   0.192  0.00  0.00            
ATOM   4174 HG13 VAL X 289     -10.849  14.674  -0.837  0.00  0.00            
ATOM   4175  CG2 VAL X 289      -8.361  14.620  -2.308  0.00  0.00            
ATOM   4176 HG21 VAL X 289      -9.016  14.118  -3.023  0.00  0.00            
ATOM   4177 HG22 VAL X 289      -7.496  15.056  -2.810  0.00  0.00            
ATOM   4178 HG23 VAL X 289      -7.891  13.910  -1.624  0.00  0.00            
ATOM   4179  C   VAL X 289      -9.152  17.534  -3.566  0.00  0.00            
ATOM   4180  O   VAL X 289      -8.928  17.147  -4.699  0.00  0.00            
ATOM   4181  N   ILE X 290      -8.526  18.583  -2.973  0.00  0.00            
ATOM   4182  H   ILE X 290      -8.575  18.582  -1.964  0.00  0.00            
ATOM   4183  CA  ILE X 290      -7.622  19.641  -3.438  0.00  0.00            
ATOM   4184  HA  ILE X 290      -7.795  19.690  -4.514  0.00  0.00            
ATOM   4185  CB  ILE X 290      -8.086  21.036  -2.926  0.00  0.00            
ATOM   4186  HB  ILE X 290      -9.166  21.082  -3.080  0.00  0.00            
ATOM   4187  CG2 ILE X 290      -8.013  21.167  -1.374  0.00  0.00            
ATOM   4188 HG21 ILE X 290      -6.981  21.192  -1.019  0.00  0.00            
ATOM   4189 HG22 ILE X 290      -8.578  22.074  -1.150  0.00  0.00            
ATOM   4190 HG23 ILE X 290      -8.482  20.324  -0.862  0.00  0.00            
ATOM   4191  CG1 ILE X 290      -7.436  22.228  -3.700  0.00  0.00            
ATOM   4192 HG12 ILE X 290      -7.717  23.183  -3.252  0.00  0.00            
ATOM   4193 HG13 ILE X 290      -6.352  22.153  -3.801  0.00  0.00            
ATOM   4194  CD1 ILE X 290      -8.086  22.276  -5.048  0.00  0.00            
ATOM   4195 HD11 ILE X 290      -7.797  23.199  -5.556  0.00  0.00            
ATOM   4196 HD12 ILE X 290      -7.887  21.431  -5.711  0.00  0.00            
ATOM   4197 HD13 ILE X 290      -9.168  22.216  -4.916  0.00  0.00            
ATOM   4198  C   ILE X 290      -6.080  19.293  -3.286  0.00  0.00            
ATOM   4199  O   ILE X 290      -5.668  18.769  -2.248  0.00  0.00            
ATOM   4200  N   ASN X 291      -5.276  19.736  -4.239  0.00  0.00            
ATOM   4201  H   ASN X 291      -5.715  20.159  -5.045  0.00  0.00            
ATOM   4202  CA  ASN X 291      -3.845  19.447  -4.350  0.00  0.00            
ATOM   4203  HA  ASN X 291      -3.516  19.098  -3.371  0.00  0.00            
ATOM   4204  CB  ASN X 291      -3.691  18.235  -5.293  0.00  0.00            
ATOM   4205  HB2 ASN X 291      -4.215  17.332  -4.972  0.00  0.00            
ATOM   4206  HB3 ASN X 291      -3.974  18.310  -6.346  0.00  0.00            
ATOM   4207  CG  ASN X 291      -2.187  17.854  -5.214  0.00  0.00            
ATOM   4208  OD1 ASN X 291      -1.365  18.547  -5.819  0.00  0.00            
ATOM   4209  ND2 ASN X 291      -1.749  17.085  -4.279  0.00  0.00            
ATOM   4210 HD21 ASN X 291      -0.776  17.115  -4.009  0.00  0.00            
ATOM   4211 HD22 ASN X 291      -2.366  16.503  -3.729  0.00  0.00            
ATOM   4212  C   ASN X 291      -3.097  20.700  -4.775  0.00  0.00            
ATOM   4213  O   ASN X 291      -3.456  21.332  -5.801  0.00  0.00            
ATOM   4214  N   PRO X 292      -2.047  21.151  -4.062  0.00  0.00            
ATOM   4215  CD  PRO X 292      -1.620  20.646  -2.811  0.00  0.00            
ATOM   4216  HD2 PRO X 292      -1.377  19.600  -2.999  0.00  0.00            
ATOM   4217  HD3 PRO X 292      -2.421  21.009  -2.167  0.00  0.00            
ATOM   4218  CG  PRO X 292      -0.294  21.484  -2.600  0.00  0.00            
ATOM   4219  HG2 PRO X 292       0.535  20.927  -3.043  0.00  0.00            
ATOM   4220  HG3 PRO X 292       0.061  21.587  -1.573  0.00  0.00            
ATOM   4221  CB  PRO X 292      -0.373  22.790  -3.336  0.00  0.00            
ATOM   4222  HB2 PRO X 292       0.500  23.241  -3.812  0.00  0.00            
ATOM   4223  HB3 PRO X 292      -0.839  23.613  -2.789  0.00  0.00            
ATOM   4224  CA  PRO X 292      -1.337  22.406  -4.483  0.00  0.00            
ATOM   4225  HA  PRO X 292      -2.012  23.261  -4.470  0.00  0.00            
ATOM   4226  C   PRO X 292      -0.562  22.259  -5.789  0.00  0.00            
ATOM   4227  O   PRO X 292      -0.309  23.246  -6.419  0.00  0.00            
ATOM   4228  N   GLU X 293      -0.179  21.090  -6.229  0.00  0.00            
ATOM   4229  H   GLU X 293      -0.398  20.227  -5.751  0.00  0.00            
ATOM   4230  CA  GLU X 293       0.703  20.956  -7.383  0.00  0.00            
ATOM   4231  HA  GLU X 293       1.168  21.928  -7.555  0.00  0.00            
ATOM   4232  CB  GLU X 293       1.828  19.940  -7.080  0.00  0.00            
ATOM   4233  HB2 GLU X 293       1.367  18.954  -6.998  0.00  0.00            
ATOM   4234  HB3 GLU X 293       2.407  19.765  -7.989  0.00  0.00            
ATOM   4235  CG  GLU X 293       2.863  20.340  -5.950  0.00  0.00            
ATOM   4236  HG2 GLU X 293       3.282  21.273  -6.330  0.00  0.00            
ATOM   4237  HG3 GLU X 293       2.544  20.518  -4.921  0.00  0.00            
ATOM   4238  CD  GLU X 293       3.924  19.211  -5.894  0.00  0.00            
ATOM   4239  OE1 GLU X 293       4.676  19.015  -6.864  0.00  0.00            
ATOM   4240  OE2 GLU X 293       3.953  18.394  -4.994  0.00  0.00            
ATOM   4241  C   GLU X 293       0.038  20.563  -8.667  0.00  0.00            
ATOM   4242  O   GLU X 293       0.534  20.951  -9.693  0.00  0.00            
ATOM   4243  N   LEU X 294      -1.026  19.732  -8.650  0.00  0.00            
ATOM   4244  H   LEU X 294      -1.219  19.358  -7.733  0.00  0.00            
ATOM   4245  CA  LEU X 294      -1.861  19.253  -9.807  0.00  0.00            
ATOM   4246  HA  LEU X 294      -1.271  18.738 -10.566  0.00  0.00            
ATOM   4247  CB  LEU X 294      -2.846  18.207  -9.299  0.00  0.00            
ATOM   4248  HB2 LEU X 294      -3.176  18.513  -8.304  0.00  0.00            
ATOM   4249  HB3 LEU X 294      -3.721  18.293  -9.948  0.00  0.00            
ATOM   4250  CG  LEU X 294      -2.254  16.772  -9.191  0.00  0.00            
ATOM   4251  HG  LEU X 294      -1.392  16.684  -8.525  0.00  0.00            
ATOM   4252  CD1 LEU X 294      -3.309  15.939  -8.429  0.00  0.00            
ATOM   4253 HD11 LEU X 294      -4.180  15.817  -9.076  0.00  0.00            
ATOM   4254 HD12 LEU X 294      -3.113  14.886  -8.212  0.00  0.00            
ATOM   4255 HD13 LEU X 294      -3.706  16.284  -7.473  0.00  0.00            
ATOM   4256  CD2 LEU X 294      -1.901  15.965 -10.448  0.00  0.00            
ATOM   4257 HD21 LEU X 294      -1.076  16.461 -10.963  0.00  0.00            
ATOM   4258 HD22 LEU X 294      -1.536  14.981 -10.145  0.00  0.00            
ATOM   4259 HD23 LEU X 294      -2.791  15.930 -11.080  0.00  0.00            
ATOM   4260  C   LEU X 294      -2.576  20.429 -10.496  0.00  0.00            
ATOM   4261  O   LEU X 294      -3.761  20.622 -10.241  0.00  0.00            
ATOM   4262  N   GLN X 295      -1.858  21.078 -11.438  0.00  0.00            
ATOM   4263  H   GLN X 295      -0.859  20.933 -11.439  0.00  0.00            
ATOM   4264  CA  GLN X 295      -2.309  22.260 -12.143  0.00  0.00            
ATOM   4265  HA  GLN X 295      -3.217  22.605 -11.645  0.00  0.00            
ATOM   4266  CB  GLN X 295      -1.207  23.376 -12.084  0.00  0.00            
ATOM   4267  HB2 GLN X 295      -1.625  24.296 -12.498  0.00  0.00            
ATOM   4268  HB3 GLN X 295      -0.849  23.426 -11.053  0.00  0.00            
ATOM   4269  CG  GLN X 295       0.020  23.098 -13.016  0.00  0.00            
ATOM   4270  HG2 GLN X 295       0.502  22.177 -12.683  0.00  0.00            
ATOM   4271  HG3 GLN X 295      -0.273  23.010 -14.064  0.00  0.00            
ATOM   4272  CD  GLN X 295       1.093  24.205 -13.052  0.00  0.00            
ATOM   4273  OE1 GLN X 295       0.919  25.106 -12.312  0.00  0.00            
ATOM   4274  NE2 GLN X 295       2.141  24.060 -13.796  0.00  0.00            
ATOM   4275 HE21 GLN X 295       2.867  24.764 -13.806  0.00  0.00            
ATOM   4276 HE22 GLN X 295       2.310  23.167 -14.236  0.00  0.00            
ATOM   4277  C   GLN X 295      -2.764  21.952 -13.596  0.00  0.00            
ATOM   4278  O   GLN X 295      -3.677  22.624 -14.111  0.00  0.00            
ATOM   4279  N   ASP X 296      -2.306  20.840 -14.231  0.00  0.00            
ATOM   4280  H   ASP X 296      -1.565  20.277 -13.841  0.00  0.00            
ATOM   4281  CA  ASP X 296      -2.658  20.435 -15.584  0.00  0.00            
ATOM   4282  HA  ASP X 296      -3.524  20.995 -15.937  0.00  0.00            
ATOM   4283  CB  ASP X 296      -1.511  20.778 -16.493  0.00  0.00            
ATOM   4284  HB2 ASP X 296      -1.059  21.720 -16.176  0.00  0.00            
ATOM   4285  HB3 ASP X 296      -0.705  20.055 -16.358  0.00  0.00            
ATOM   4286  CG  ASP X 296      -1.936  20.983 -17.929  0.00  0.00            
ATOM   4287  OD1 ASP X 296      -1.075  20.892 -18.780  0.00  0.00            
ATOM   4288  OD2 ASP X 296      -3.163  21.205 -18.207  0.00  0.00            
ATOM   4289  C   ASP X 296      -2.973  18.947 -15.681  0.00  0.00            
ATOM   4290  O   ASP X 296      -2.971  18.364 -16.734  0.00  0.00            
ATOM   4291  N   GLU X 297      -3.254  18.294 -14.506  0.00  0.00            
ATOM   4292  H   GLU X 297      -2.966  18.752 -13.654  0.00  0.00            
ATOM   4293  CA  GLU X 297      -3.596  16.836 -14.376  0.00  0.00            
ATOM   4294  HA  GLU X 297      -4.001  16.557 -15.349  0.00  0.00            
ATOM   4295  CB  GLU X 297      -2.300  16.080 -14.222  0.00  0.00            
ATOM   4296  HB2 GLU X 297      -1.560  16.460 -14.928  0.00  0.00            
ATOM   4297  HB3 GLU X 297      -1.869  16.277 -13.238  0.00  0.00            
ATOM   4298  CG  GLU X 297      -2.260  14.529 -14.244  0.00  0.00            
ATOM   4299  HG2 GLU X 297      -2.769  14.185 -13.340  0.00  0.00            
ATOM   4300  HG3 GLU X 297      -2.785  14.169 -15.132  0.00  0.00            
ATOM   4301  CD  GLU X 297      -0.834  13.933 -14.270  0.00  0.00            
ATOM   4302  OE1 GLU X 297       0.035  14.388 -13.417  0.00  0.00            
ATOM   4303  OE2 GLU X 297      -0.597  13.132 -15.106  0.00  0.00            
ATOM   4304  C   GLU X 297      -4.560  16.583 -13.259  0.00  0.00            
ATOM   4305  O   GLU X 297      -4.785  17.416 -12.361  0.00  0.00            
ATOM   4306  N   ILE X 298      -5.151  15.419 -13.312  0.00  0.00            
ATOM   4307  H   ILE X 298      -5.014  14.941 -14.191  0.00  0.00            
ATOM   4308  CA  ILE X 298      -6.023  14.759 -12.263  0.00  0.00            
ATOM   4309  HA  ILE X 298      -5.897  15.444 -11.424  0.00  0.00            
ATOM   4310  CB  ILE X 298      -7.495  14.665 -12.748  0.00  0.00            
ATOM   4311  HB  ILE X 298      -7.465  13.892 -13.519  0.00  0.00            
ATOM   4312  CG2 ILE X 298      -8.448  14.198 -11.541  0.00  0.00            
ATOM   4313 HG21 ILE X 298      -8.126  14.600 -10.577  0.00  0.00            
ATOM   4314 HG22 ILE X 298      -9.472  14.470 -11.804  0.00  0.00            
ATOM   4315 HG23 ILE X 298      -8.412  13.108 -11.500  0.00  0.00            
ATOM   4316  CG1 ILE X 298      -8.095  15.885 -13.388  0.00  0.00            
ATOM   4317 HG12 ILE X 298      -7.516  16.110 -14.287  0.00  0.00            
ATOM   4318 HG13 ILE X 298      -9.144  15.681 -13.613  0.00  0.00            
ATOM   4319  CD1 ILE X 298      -8.299  17.095 -12.525  0.00  0.00            
ATOM   4320 HD11 ILE X 298      -9.168  16.962 -11.877  0.00  0.00            
ATOM   4321 HD12 ILE X 298      -7.408  17.439 -11.997  0.00  0.00            
ATOM   4322 HD13 ILE X 298      -8.582  17.899 -13.208  0.00  0.00            
ATOM   4323  C   ILE X 298      -5.435  13.318 -11.833  0.00  0.00            
ATOM   4324  O   ILE X 298      -4.916  12.650 -12.671  0.00  0.00            
ATOM   4325  N   VAL X 299      -5.703  12.976 -10.565  0.00  0.00            
ATOM   4326  H   VAL X 299      -6.120  13.708 -10.008  0.00  0.00            
ATOM   4327  CA  VAL X 299      -5.477  11.678  -9.989  0.00  0.00            
ATOM   4328  HA  VAL X 299      -5.440  10.950 -10.798  0.00  0.00            
ATOM   4329  CB  VAL X 299      -4.219  11.584  -9.116  0.00  0.00            
ATOM   4330  HB  VAL X 299      -4.287  12.323  -8.316  0.00  0.00            
ATOM   4331  CG1 VAL X 299      -4.018  10.103  -8.592  0.00  0.00            
ATOM   4332 HG11 VAL X 299      -4.903   9.762  -8.050  0.00  0.00            
ATOM   4333 HG12 VAL X 299      -3.935   9.395  -9.418  0.00  0.00            
ATOM   4334 HG13 VAL X 299      -3.146  10.136  -7.934  0.00  0.00            
ATOM   4335  CG2 VAL X 299      -3.012  12.007  -9.879  0.00  0.00            
ATOM   4336 HG21 VAL X 299      -2.076  11.980  -9.319  0.00  0.00            
ATOM   4337 HG22 VAL X 299      -2.929  11.437 -10.807  0.00  0.00            
ATOM   4338 HG23 VAL X 299      -3.000  13.047 -10.212  0.00  0.00            
ATOM   4339  C   VAL X 299      -6.751  11.137  -9.251  0.00  0.00            
ATOM   4340  O   VAL X 299      -7.170  11.687  -8.254  0.00  0.00            
ATOM   4341  N   VAL X 300      -7.231   9.987  -9.607  0.00  0.00            
ATOM   4342  H   VAL X 300      -6.660   9.558 -10.321  0.00  0.00            
ATOM   4343  CA  VAL X 300      -8.338   9.178  -9.101  0.00  0.00            
ATOM   4344  HA  VAL X 300      -8.932   9.739  -8.379  0.00  0.00            
ATOM   4345  CB  VAL X 300      -9.370   8.943 -10.245  0.00  0.00            
ATOM   4346  HB  VAL X 300      -8.865   8.399 -11.046  0.00  0.00            
ATOM   4347  CG1 VAL X 300     -10.511   8.109  -9.575  0.00  0.00            
ATOM   4348 HG11 VAL X 300     -11.222   7.814 -10.350  0.00  0.00            
ATOM   4349 HG12 VAL X 300     -10.212   7.295  -8.912  0.00  0.00            
ATOM   4350 HG13 VAL X 300     -11.048   8.793  -8.914  0.00  0.00            
ATOM   4351  CG2 VAL X 300      -9.906  10.250 -10.809  0.00  0.00            
ATOM   4352 HG21 VAL X 300     -10.152  10.753  -9.872  0.00  0.00            
ATOM   4353 HG22 VAL X 300      -9.116  10.851 -11.265  0.00  0.00            
ATOM   4354 HG23 VAL X 300     -10.769  10.180 -11.474  0.00  0.00            
ATOM   4355  C   VAL X 300      -7.686   7.921  -8.511  0.00  0.00            
ATOM   4356  O   VAL X 300      -6.935   7.230  -9.180  0.00  0.00            
ATOM   4357  N   THR X 301      -8.010   7.588  -7.274  0.00  0.00            
ATOM   4358  H   THR X 301      -8.555   8.276  -6.775  0.00  0.00            
ATOM   4359  CA  THR X 301      -7.769   6.373  -6.497  0.00  0.00            
ATOM   4360  HA  THR X 301      -7.103   5.724  -7.065  0.00  0.00            
ATOM   4361  CB  THR X 301      -7.114   6.718  -5.146  0.00  0.00            
ATOM   4362  HB  THR X 301      -7.809   6.987  -4.352  0.00  0.00            
ATOM   4363  CG2 THR X 301      -6.338   5.524  -4.547  0.00  0.00            
ATOM   4364 HG21 THR X 301      -6.400   5.551  -3.457  0.00  0.00            
ATOM   4365 HG22 THR X 301      -6.755   4.620  -4.995  0.00  0.00            
ATOM   4366 HG23 THR X 301      -5.295   5.594  -4.864  0.00  0.00            
ATOM   4367  OG1 THR X 301      -6.145   7.872  -5.244  0.00  0.00            
ATOM   4368  HG1 THR X 301      -6.507   8.711  -5.578  0.00  0.00            
ATOM   4369  C   THR X 301      -9.092   5.733  -6.221  0.00  0.00            
ATOM   4370  O   THR X 301     -10.023   6.369  -5.781  0.00  0.00            
ATOM   4371  N   VAL X 302      -9.181   4.391  -6.321  0.00  0.00            
ATOM   4372  H   VAL X 302      -8.311   3.885  -6.395  0.00  0.00            
ATOM   4373  CA  VAL X 302     -10.262   3.562  -5.866  0.00  0.00            
ATOM   4374  HA  VAL X 302     -10.904   4.257  -5.325  0.00  0.00            
ATOM   4375  CB  VAL X 302     -11.124   2.888  -6.979  0.00  0.00            
ATOM   4376  HB  VAL X 302     -11.870   2.346  -6.394  0.00  0.00            
ATOM   4377  CG1 VAL X 302     -11.847   3.949  -7.727  0.00  0.00            
ATOM   4378 HG11 VAL X 302     -12.753   3.526  -8.167  0.00  0.00            
ATOM   4379 HG12 VAL X 302     -12.011   4.730  -6.981  0.00  0.00            
ATOM   4380 HG13 VAL X 302     -11.137   4.340  -8.457  0.00  0.00            
ATOM   4381  CG2 VAL X 302     -10.456   1.897  -7.923  0.00  0.00            
ATOM   4382 HG21 VAL X 302      -9.680   1.283  -7.460  0.00  0.00            
ATOM   4383 HG22 VAL X 302     -11.213   1.459  -8.577  0.00  0.00            
ATOM   4384 HG23 VAL X 302      -9.856   2.456  -8.643  0.00  0.00            
ATOM   4385  C   VAL X 302      -9.652   2.593  -4.827  0.00  0.00            
ATOM   4386  O   VAL X 302      -8.493   2.143  -5.013  0.00  0.00            
ATOM   4387  N   ILE X 303     -10.423   2.182  -3.779  0.00  0.00            
ATOM   4388  H   ILE X 303     -11.330   2.615  -3.675  0.00  0.00            
ATOM   4389  CA  ILE X 303     -10.071   1.122  -2.786  0.00  0.00            
ATOM   4390  HA  ILE X 303      -9.552   0.302  -3.281  0.00  0.00            
ATOM   4391  CB  ILE X 303      -9.405   1.739  -1.518  0.00  0.00            
ATOM   4392  HB  ILE X 303     -10.104   2.328  -0.921  0.00  0.00            
ATOM   4393  CG2 ILE X 303      -9.150   0.381  -0.776  0.00  0.00            
ATOM   4394 HG21 ILE X 303      -8.491  -0.294  -1.325  0.00  0.00            
ATOM   4395 HG22 ILE X 303      -8.685   0.639   0.178  0.00  0.00            
ATOM   4396 HG23 ILE X 303      -9.986  -0.267  -0.505  0.00  0.00            
ATOM   4397  CG1 ILE X 303      -8.115   2.556  -1.813  0.00  0.00            
ATOM   4398 HG12 ILE X 303      -7.305   2.025  -2.318  0.00  0.00            
ATOM   4399 HG13 ILE X 303      -8.405   3.453  -2.365  0.00  0.00            
ATOM   4400  CD1 ILE X 303      -7.483   3.183  -0.493  0.00  0.00            
ATOM   4401 HD11 ILE X 303      -7.084   2.430   0.189  0.00  0.00            
ATOM   4402 HD12 ILE X 303      -6.675   3.888  -0.699  0.00  0.00            
ATOM   4403 HD13 ILE X 303      -8.206   3.733   0.112  0.00  0.00            
ATOM   4404  C   ILE X 303     -11.354   0.344  -2.455  0.00  0.00            
ATOM   4405  O   ILE X 303     -12.259   0.841  -1.871  0.00  0.00            
ATOM   4406  N   ALA X 304     -11.406  -0.956  -2.890  0.00  0.00            
ATOM   4407  H   ALA X 304     -10.547  -1.382  -3.209  0.00  0.00            
ATOM   4408  CA  ALA X 304     -12.562  -1.827  -2.796  0.00  0.00            
ATOM   4409  HA  ALA X 304     -13.342  -1.261  -2.288  0.00  0.00            
ATOM   4410  CB  ALA X 304     -13.083  -2.158  -4.154  0.00  0.00            
ATOM   4411  HB1 ALA X 304     -12.191  -2.550  -4.647  0.00  0.00            
ATOM   4412  HB2 ALA X 304     -13.928  -2.842  -4.255  0.00  0.00            
ATOM   4413  HB3 ALA X 304     -13.227  -1.218  -4.691  0.00  0.00            
ATOM   4414  C   ALA X 304     -12.292  -3.112  -1.976  0.00  0.00            
ATOM   4415  O   ALA X 304     -11.170  -3.621  -1.919  0.00  0.00            
ATOM   4416  N   THR X 305     -13.331  -3.660  -1.461  0.00  0.00            
ATOM   4417  H   THR X 305     -14.241  -3.247  -1.605  0.00  0.00            
ATOM   4418  CA  THR X 305     -13.293  -4.738  -0.412  0.00  0.00            
ATOM   4419  HA  THR X 305     -12.263  -5.050  -0.246  0.00  0.00            
ATOM   4420  CB  THR X 305     -13.949  -4.297   0.900  0.00  0.00            
ATOM   4421  HB  THR X 305     -13.922  -5.086   1.651  0.00  0.00            
ATOM   4422  CG2 THR X 305     -13.256  -3.015   1.428  0.00  0.00            
ATOM   4423 HG21 THR X 305     -13.547  -2.809   2.461  0.00  0.00            
ATOM   4424 HG22 THR X 305     -12.184  -3.212   1.506  0.00  0.00            
ATOM   4425 HG23 THR X 305     -13.391  -2.115   0.826  0.00  0.00            
ATOM   4426  OG1 THR X 305     -15.324  -3.938   0.785  0.00  0.00            
ATOM   4427  HG1 THR X 305     -15.789  -4.235   1.589  0.00  0.00            
ATOM   4428  C   THR X 305     -13.973  -6.012  -0.851  0.00  0.00            
ATOM   4429  O   THR X 305     -14.851  -6.154  -1.740  0.00  0.00            
ATOM   4430  N   GLY X 306     -13.746  -7.032  -0.049  0.00  0.00            
ATOM   4431  H   GLY X 306     -13.056  -6.868   0.670  0.00  0.00            
ATOM   4432  CA  GLY X 306     -14.505  -8.385   0.034  0.00  0.00            
ATOM   4433  HA2 GLY X 306     -14.624  -8.763   1.049  0.00  0.00            
ATOM   4434  HA3 GLY X 306     -15.481  -8.283  -0.441  0.00  0.00            
ATOM   4435  C   GLY X 306     -13.977  -9.567  -0.725  0.00  0.00            
ATOM   4436  O   GLY X 306     -14.778 -10.484  -0.839  0.00  0.00            
ATOM   4437  N   PHE X 307     -12.773  -9.644  -1.296  0.00  0.00            
ATOM   4438  H   PHE X 307     -12.089  -8.929  -1.093  0.00  0.00            
ATOM   4439  CA  PHE X 307     -12.358 -10.631  -2.260  0.00  0.00            
ATOM   4440  HA  PHE X 307     -13.224 -10.949  -2.840  0.00  0.00            
ATOM   4441  CB  PHE X 307     -11.357 -10.104  -3.313  0.00  0.00            
ATOM   4442  HB2 PHE X 307     -10.418 -10.028  -2.761  0.00  0.00            
ATOM   4443  HB3 PHE X 307     -11.213 -10.813  -4.131  0.00  0.00            
ATOM   4444  CG  PHE X 307     -11.758  -8.804  -3.871  0.00  0.00            
ATOM   4445  CD1 PHE X 307     -12.675  -8.750  -4.942  0.00  0.00            
ATOM   4446  HD1 PHE X 307     -13.159  -9.649  -5.319  0.00  0.00            
ATOM   4447  CE1 PHE X 307     -13.123  -7.527  -5.532  0.00  0.00            
ATOM   4448  HE1 PHE X 307     -13.848  -7.569  -6.341  0.00  0.00            
ATOM   4449  CZ  PHE X 307     -12.489  -6.368  -5.074  0.00  0.00            
ATOM   4450  HZ  PHE X 307     -12.776  -5.382  -5.429  0.00  0.00            
ATOM   4451  CE2 PHE X 307     -11.556  -6.415  -4.038  0.00  0.00            
ATOM   4452  HE2 PHE X 307     -11.050  -5.563  -3.591  0.00  0.00            
ATOM   4453  CD2 PHE X 307     -11.123  -7.654  -3.485  0.00  0.00            
ATOM   4454  HD2 PHE X 307     -10.259  -7.687  -2.827  0.00  0.00            
ATOM   4455  C   PHE X 307     -11.903 -11.925  -1.593  0.00  0.00            
ATOM   4456  O   PHE X 307     -12.576 -12.942  -1.871  0.00  0.00            
ATOM   4457  OXT PHE X 307     -10.936 -12.029  -0.813  0.00  0.00            
ATOM   4458  MG  MG  X 308     -14.096  15.462   4.445  0.00  0.00            
ATOM   4459  C4  RHO X 309       8.459  -4.618  -6.964  0.00  0.00            
ATOM   4460  H1  RHO X 309       8.680  -5.629  -7.298  0.00  0.00            
ATOM   4461  C2  RHO X 309       7.210  -4.292  -6.433  0.00  0.00            
ATOM   4462  O6  RHO X 309       6.278  -5.282  -6.294  0.00  0.00            
ATOM   4463  H25 RHO X 309       6.778  -6.103  -6.451  0.00  0.00            
ATOM   4464  C1  RHO X 309       6.989  -2.972  -6.056  0.00  0.00            
ATOM   4465  C18 RHO X 309       5.715  -2.547  -5.580  0.00  0.00            
ATOM   4466  O4  RHO X 309       5.284  -1.461  -5.944  0.00  0.00            
ATOM   4467  C19 RHO X 309       5.132  -3.111  -4.262  0.00  0.00            
ATOM   4468  H15 RHO X 309       4.051  -2.958  -4.235  0.00  0.00            
ATOM   4469  H16 RHO X 309       5.239  -4.193  -4.155  0.00  0.00            
ATOM   4470  C20 RHO X 309       5.770  -2.361  -3.051  0.00  0.00            
ATOM   4471  H17 RHO X 309       5.772  -1.272  -3.145  0.00  0.00            
ATOM   4472  C21 RHO X 309       4.998  -2.686  -1.739  0.00  0.00            
ATOM   4473  H18 RHO X 309       3.944  -2.428  -1.858  0.00  0.00            
ATOM   4474  H19 RHO X 309       5.358  -2.075  -0.909  0.00  0.00            
ATOM   4475  H20 RHO X 309       4.974  -3.777  -1.670  0.00  0.00            
ATOM   4476  C22 RHO X 309       7.237  -2.781  -2.840  0.00  0.00            
ATOM   4477  H21 RHO X 309       7.896  -2.296  -3.564  0.00  0.00            
ATOM   4478  H22 RHO X 309       7.237  -3.872  -2.808  0.00  0.00            
ATOM   4479  H23 RHO X 309       7.515  -2.437  -1.841  0.00  0.00            
ATOM   4480  C3  RHO X 309       8.017  -2.033  -6.206  0.00  0.00            
ATOM   4481  O5  RHO X 309       7.826  -0.733  -5.799  0.00  0.00            
ATOM   4482  H24 RHO X 309       6.889  -0.528  -5.966  0.00  0.00            
ATOM   4483  C5  RHO X 309       9.235  -2.370  -6.809  0.00  0.00            
ATOM   4484  C6  RHO X 309       9.458  -3.695  -7.126  0.00  0.00            
ATOM   4485  O1  RHO X 309      10.656  -4.089  -7.711  0.00  0.00            
ATOM   4486  C8  RHO X 309      11.773  -3.402  -7.319  0.00  0.00            
ATOM   4487  C9  RHO X 309      13.007  -4.225  -7.449  0.00  0.00            
ATOM   4488  C16 RHO X 309      13.175  -4.893  -8.820  0.00  0.00            
ATOM   4489  H9  RHO X 309      13.866  -5.734  -8.737  0.00  0.00            
ATOM   4490  H10 RHO X 309      13.697  -4.268  -9.547  0.00  0.00            
ATOM   4491  H11 RHO X 309      12.307  -5.234  -9.389  0.00  0.00            
ATOM   4492  C17 RHO X 309      12.952  -5.359  -6.428  0.00  0.00            
ATOM   4493  H12 RHO X 309      13.906  -5.874  -6.298  0.00  0.00            
ATOM   4494  H13 RHO X 309      12.247  -6.150  -6.692  0.00  0.00            
ATOM   4495  H14 RHO X 309      12.578  -4.932  -5.494  0.00  0.00            
ATOM   4496  C13 RHO X 309      14.271  -3.357  -7.043  0.00  0.00            
ATOM   4497  O3  RHO X 309      15.317  -3.924  -7.016  0.00  0.00            
ATOM   4498  C12 RHO X 309      14.239  -1.839  -6.919  0.00  0.00            
ATOM   4499  C14 RHO X 309      14.590  -1.332  -8.316  0.00  0.00            
ATOM   4500  H3  RHO X 309      14.410  -0.256  -8.364  0.00  0.00            
ATOM   4501  H4  RHO X 309      14.053  -1.802  -9.143  0.00  0.00            
ATOM   4502  H5  RHO X 309      15.619  -1.251  -8.673  0.00  0.00            
ATOM   4503  C15 RHO X 309      15.263  -1.361  -5.915  0.00  0.00            
ATOM   4504  H6  RHO X 309      16.273  -1.384  -6.330  0.00  0.00            
ATOM   4505  H7  RHO X 309      15.365  -2.079  -5.098  0.00  0.00            
ATOM   4506  H8  RHO X 309      15.103  -0.370  -5.484  0.00  0.00            
ATOM   4507  C11 RHO X 309      12.840  -1.227  -6.589  0.00  0.00            
ATOM   4508  O2  RHO X 309      12.680  -0.073  -6.214  0.00  0.00            
ATOM   4509  C10 RHO X 309      11.696  -1.982  -6.990  0.00  0.00            
ATOM   4510  C7  RHO X 309      10.331  -1.350  -7.120  0.00  0.00            
ATOM   4511  H2  RHO X 309      10.166  -0.609  -6.335  0.00  0.00            
ATOM   4512  C23 RHO X 309      10.092  -0.688  -8.529  0.00  0.00            
ATOM   4513  H26 RHO X 309       9.771  -1.462  -9.227  0.00  0.00            
ATOM   4514  H27 RHO X 309      11.084  -0.352  -8.837  0.00  0.00            
ATOM   4515  C24 RHO X 309       9.042   0.507  -8.520  0.00  0.00            
ATOM   4516  H28 RHO X 309       8.109   0.095  -8.127  0.00  0.00            
ATOM   4517  C26 RHO X 309       8.882   0.996  -9.942  0.00  0.00            
ATOM   4518  H32 RHO X 309       8.459   0.138 -10.469  0.00  0.00            
ATOM   4519  H33 RHO X 309       9.853   1.387 -10.250  0.00  0.00            
ATOM   4520  H34 RHO X 309       8.062   1.713 -10.015  0.00  0.00            
ATOM   4521  C25 RHO X 309       9.470   1.719  -7.697  0.00  0.00            
ATOM   4522  H29 RHO X 309       8.726   2.519  -7.711  0.00  0.00            
ATOM   4523  H30 RHO X 309      10.422   2.102  -8.073  0.00  0.00            
ATOM   4524  H31 RHO X 309       9.781   1.486  -6.677  0.00  0.00            
ATOM   4525  K+  K+  X 310     -20.185  11.166   3.250  0.00  0.00            
ATOM   4526  K+  K+  X 311      50.376  -5.490   0.982  0.00  0.00            
ATOM   4527  K+  K+  X 312     -62.465   8.450  11.747  0.00  0.00            
ATOM   4528  K+  K+  X 313      10.019  12.358  -5.451  0.00  0.00            
ATOM   4529  K+  K+  X 314       6.618  17.894  -5.370  0.00  0.00            
ATOM   4530  K+  K+  X 315       8.911   3.227  44.510  0.00  0.00            
ATOM   4531  K+  K+  X 316      29.472   8.453 -30.663  0.00  0.00            
ATOM   4532  K+  K+  X 317      21.776  -4.929  -2.076  0.00  0.00            
ATOM   4533  K+  K+  X 318     -24.716 -12.724  20.974  0.00  0.00            
ATOM   4534  K+  K+  X 319       5.412 -30.375 -13.370  0.00  0.00            
ATOM   4535  K+  K+  X 320     -13.025  -9.456 -10.492  0.00  0.00            
ATOM   4536  K+  K+  X 321       6.339 -23.388 -16.406  0.00  0.00            
ATOM   4537  K+  K+  X 322      -8.881 -35.693 -25.925  0.00  0.00            
ATOM   4538  Cl- Cl- X 323     -31.008 -21.606  -1.902  0.00  0.00            
ATOM   4539  Cl- Cl- X 324      19.379  17.667  -4.409  0.00  0.00            
ATOM   4540  Cl- Cl- X 325     -28.682  19.159  -5.018  0.00  0.00            
ATOM   4541  Cl- Cl- X 326      -0.295  30.188 -46.425  0.00  0.00            
ATOM   4542  Cl- Cl- X 327      39.056  17.522 -11.771  0.00  0.00            
ATOM   4543  Cl- Cl- X 328      17.713 -17.345 -26.302  0.00  0.00            
ATOM   4544  Cl- Cl- X 329     -28.302  21.301  24.243  0.00  0.00            
ATOM   4545  Cl- Cl- X 330       6.067 -33.845  -5.863  0.00  0.00            
ATOM   4546  Cl- Cl- X 331      38.766 -19.421 -17.074  0.00  0.00            
ATOM   4547  Cl- Cl- X 332      10.174  35.053 -38.786  0.00  0.00            
ATOM   4548  Cl- Cl- X 333      21.517 -24.558  -0.994  0.00  0.00            
ATOM   4549  Cl- Cl- X 334      -3.054  31.132 -37.358  0.00  0.00            
ATOM   4550  Cl- Cl- X 335      -2.886 -18.770  50.295  0.00  0.00            
ATOM   4551  Cl- Cl- X 336       9.538 -41.916  19.471  0.00  0.00            
ATOM   4552  Cl- Cl- X 337     -12.777  34.519   8.756  0.00  0.00            
ATOM   4553  Cl- Cl- X 338       3.353 -19.068  24.642  0.00  0.00            
ATOM   4554  Cl- Cl- X 339      57.155  10.423  -2.656  0.00  0.00            
ATOM   4555  Cl- Cl- X 340      -0.215  -2.393  41.170  0.00  0.00            
ATOM   4556  Cl- Cl- X 341     -12.149 -14.816 -15.236  0.00  0.00            
ATOM   4557  Cl- Cl- X 342     -18.030  -9.793 -48.168  0.00  0.00            
ATOM   4558  Cl- Cl- X 343       6.232 -37.203 -21.024  0.00  0.00            
ATOM   4559  Cl- Cl- X 344      22.392 -53.088   4.485  0.00  0.00            
ATOM   4560  Cl- Cl- X 345      -8.278 -23.092  -0.443  0.00  0.00            
ATOM   4561  Cl- Cl- X 346      15.398  -7.535   1.562  0.00  0.00            
ATOM   4562  Cl- Cl- X 347      13.685 -23.347  22.900  0.00  0.00            
ATOM   4563  Cl- Cl- X 348     -20.936 -15.317  40.429  0.00  0.00            
ATOM   4564  Cl- Cl- X 349       8.001 -28.415 -13.432  0.00  0.00            
ATOM   4565  Cl- Cl- X 350     -16.142   9.093 -37.832  0.00  0.00            
ATOM   4566  Cl- Cl- X 351      -5.199 -26.263  18.282  0.00  0.00            
ATOM   4567  Cl- Cl- X 352     -10.047  29.082  23.372  0.00  0.00            
ATOM   4568  Cl- Cl- X 353     -29.391   6.923 -27.746  0.00  0.00            
ATOM   4569  Cl- Cl- X 354      -2.797   3.710 -41.939  0.00  0.00            
ATOM   4570  Cl- Cl- X 355      -9.439  35.192  14.802  0.00  0.00            
ATOM   4571  Cl- Cl- X 356      19.901  -7.525  -9.795  0.00  0.00            
ATOM   4572  Cl- Cl- X 357     -24.948 -21.933  23.651  0.00  0.00            
ATOM   4573  Cl- Cl- X 358     -19.513 -25.394  41.141  0.00  0.00            
ATOM   4574  Cl- Cl- X 359     -11.004 -33.874 -25.180  0.00  0.00            
ATOM   4575  Cl- Cl- X 360     -28.103  29.867  -2.030  0.00  0.00            
ATOM   4576  Cl- Cl- X 361       1.687   1.724 -29.632  0.00  0.00            
ATOM   4577  Cl- Cl- X 362     -11.775  18.846  34.454  0.00  0.00            
ATOM   4578  Cl- Cl- X 363      16.420  -2.507  29.680  0.00  0.00            
ATOM   4579  Cl- Cl- X 364      13.387   8.675  44.840  0.00  0.00            
ATOM   4580  Cl- Cl- X 365      -3.479  16.362 -49.996  0.00  0.00            
ATOM   4581  K+  K+  X 366      28.759  13.222  34.854  0.00  0.00            
ATOM   4582  K+  K+  X 367      -4.308  -3.348 -19.004  0.00  0.00            
ATOM   4583  K+  K+  X 368      44.138 -22.674 -13.002  0.00  0.00            
ATOM   4584  K+  K+  X 369     -13.334  23.561  -7.937  0.00  0.00            
ATOM   4585  K+  K+  X 370      16.864  29.625 -17.918  0.00  0.00            
ATOM   4586  K+  K+  X 371     -15.479  38.885  -9.877  0.00  0.00            
ATOM   4587  K+  K+  X 372     -26.132 -23.262  37.903  0.00  0.00            
ATOM   4588  K+  K+  X 373       2.931  -8.997  29.500  0.00  0.00            
ATOM   4589  K+  K+  X 374     -26.491  32.746  11.884  0.00  0.00            
ATOM   4590  K+  K+  X 375     -22.073  33.610  24.941  0.00  0.00            
ATOM   4591  K+  K+  X 376      -1.111  35.525 -39.127  0.00  0.00            
ATOM   4592  K+  K+  X 377      43.248  19.814  28.628  0.00  0.00            
ATOM   4593  K+  K+  X 378     -39.699   9.441 -14.106  0.00  0.00            
ATOM   4594  K+  K+  X 379     -19.252 -18.491   7.428  0.00  0.00            
ATOM   4595  K+  K+  X 380       2.816 -20.682  -9.020  0.00  0.00            
ATOM   4596  K+  K+  X 381      42.244  17.431  17.265  0.00  0.00            
ATOM   4597  K+  K+  X 382      12.808 -42.092   6.422  0.00  0.00            
ATOM   4598  K+  K+  X 383       8.806 -26.902 -18.536  0.00  0.00            
ATOM   4599  K+  K+  X 384       4.243 -22.976 -37.391  0.00  0.00            
ATOM   4600  K+  K+  X 385       9.829   7.106  38.996  0.00  0.00            
ATOM   4601  K+  K+  X 386     -41.007  10.912  19.697  0.00  0.00            
ATOM   4602  K+  K+  X 387      15.459   0.888  27.611  0.00  0.00            
ATOM   4603  K+  K+  X 388       9.257  10.264  22.699  0.00  0.00            
ATOM   4604  K+  K+  X 389     -12.805 -23.311  -5.221  0.00  0.00            
ATOM   4605  K+  K+  X 390      47.848  -4.182 -18.286  0.00  0.00            
ATOM   4606  K+  K+  X 391     -30.596 -18.401 -20.291  0.00  0.00            
ATOM   4607  K+  K+  X 392     -11.842   7.545 -42.630  0.00  0.00            
ATOM   4608  K+  K+  X 393      24.465  -7.198   6.752  0.00  0.00            
ATOM   4609  K+  K+  X 394      18.518 -46.735 -18.529  0.00  0.00            
ATOM   4610  K+  K+  X 395      26.877  -1.998 -12.102  0.00  0.00            
ATOM   4611  K+  K+  X 396      -0.696  34.983 -13.209  0.00  0.00            
ATOM   4612  K+  K+  X 397     -10.977 -15.533 -47.282  0.00  0.00            
ATOM   4613  K+  K+  X 398      19.435   3.063  27.203  0.00  0.00            
ATOM   4614  K+  K+  X 399     -26.534 -20.877 -20.017  0.00  0.00            
ATOM   4615  K+  K+  X 400      39.217   4.504  16.337  0.00  0.00            
ATOM   4616  K+  K+  X 401     -27.850  -4.562 -11.697  0.00  0.00            
ATOM   4617  K+  K+  X 402      -6.531   0.862 -30.709  0.00  0.00            
ATOM   4618  K+  K+  X 403     -52.867 -11.069  21.653  0.00  0.00            
ATOM   4619  K+  K+  X 404      17.863 -26.479   2.380  0.00  0.00            
ATOM   4620  K+  K+  X 405      24.125 -12.959 -10.578  0.00  0.00            
ATOM   4621  K+  K+  X 406       9.006 -20.866  24.783  0.00  0.00            
ATOM   4622  K+  K+  X 407     -13.588  22.416 -15.199  0.00  0.00            
ATOM   4623  K+  K+  X 408      25.824   0.743  35.805  0.00  0.00            
ATOM   4624  O   WAT X 409       6.564 -26.725 -17.162  0.00  0.00            
ATOM   4625  H1  WAT X 409       5.740 -27.063 -17.512  0.00  0.00            
ATOM   4626  H2  WAT X 409       6.408 -26.639 -16.222  0.00  0.00            
ATOM   4627  O   WAT X 410     -12.897  -0.012 -30.180  0.00  0.00            
ATOM   4628  H1  WAT X 410     -12.104   0.196 -30.674  0.00  0.00            
ATOM   4629  H2  WAT X 410     -13.420  -0.544 -30.780  0.00  0.00            
ATOM   4630  O   WAT X 411      36.759   6.658  27.008  0.00  0.00            
ATOM   4631  H1  WAT X 411      37.638   6.644  27.388  0.00  0.00            
ATOM   4632  H2  WAT X 411      36.905   6.598  26.064  0.00  0.00            
ATOM   4633  O   WAT X 412      14.090 -49.710  11.346  0.00  0.00            
ATOM   4634  H1  WAT X 412      14.020 -50.486  11.903  0.00  0.00            
ATOM   4635  H2  WAT X 412      14.926 -49.816  10.893  0.00  0.00            
ATOM   4636  O   WAT X 413      18.674 -10.404  -8.821  0.00  0.00            
ATOM   4637  H1  WAT X 413      18.727 -10.359  -7.866  0.00  0.00            
ATOM   4638  H2  WAT X 413      19.174  -9.646  -9.124  0.00  0.00            
ATOM   4639  O   WAT X 414      12.520  15.164  -1.275  0.00  0.00            
ATOM   4640  H1  WAT X 414      11.706  15.347  -0.807  0.00  0.00            
ATOM   4641  H2  WAT X 414      12.496  14.220  -1.436  0.00  0.00            
ATOM   4642  O   WAT X 415       7.544  20.542  41.090  0.00  0.00            
ATOM   4643  H1  WAT X 415       7.708  20.037  40.293  0.00  0.00            
ATOM   4644  H2  WAT X 415       7.367  19.881  41.760  0.00  0.00            
ATOM   4645  O   WAT X 416      19.486  33.304  11.779  0.00  0.00            
ATOM   4646  H1  WAT X 416      19.132  34.115  11.411  0.00  0.00            
ATOM   4647  H2  WAT X 416      20.257  33.116  11.245  0.00  0.00            
ATOM   4648  O   WAT X 417      -0.403  35.285 -29.131  0.00  0.00            
ATOM   4649  H1  WAT X 417       0.277  35.931 -29.321  0.00  0.00            
ATOM   4650  H2  WAT X 417      -0.831  35.613 -28.341  0.00  0.00            
ATOM   4651  O   WAT X 418      -4.465  14.085  21.402  0.00  0.00            
ATOM   4652  H1  WAT X 418      -5.172  13.454  21.273  0.00  0.00            
ATOM   4653  H2  WAT X 418      -4.221  14.356  20.518  0.00  0.00            
ATOM   4654  O   WAT X 419      -7.137 -33.507   0.580  0.00  0.00            
ATOM   4655  H1  WAT X 419      -7.519 -33.757   1.421  0.00  0.00            
ATOM   4656  H2  WAT X 419      -7.665 -32.764   0.288  0.00  0.00            
ATOM   4657  O   WAT X 420      14.718 -47.067  10.201  0.00  0.00            
ATOM   4658  H1  WAT X 420      14.320 -47.586  10.900  0.00  0.00            
ATOM   4659  H2  WAT X 420      15.208 -46.385  10.659  0.00  0.00            
ATOM   4660  O   WAT X 421      36.986  18.216  36.508  0.00  0.00            
ATOM   4661  H1  WAT X 421      37.562  18.719  37.086  0.00  0.00            
ATOM   4662  H2  WAT X 421      36.671  18.856  35.870  0.00  0.00            
ATOM   4663  O   WAT X 422       0.763  15.253  34.754  0.00  0.00            
ATOM   4664  H1  WAT X 422       1.602  15.244  35.215  0.00  0.00            
ATOM   4665  H2  WAT X 422       0.331  14.444  35.027  0.00  0.00            
ATOM   4666  O   WAT X 423      17.657 -41.039   6.618  0.00  0.00            
ATOM   4667  H1  WAT X 423      18.010 -41.255   5.755  0.00  0.00            
ATOM   4668  H2  WAT X 423      18.425 -40.804   7.139  0.00  0.00            
ATOM   4669  O   WAT X 424      20.620 -19.116 -25.282  0.00  0.00            
ATOM   4670  H1  WAT X 424      21.089 -18.351 -24.951  0.00  0.00            
ATOM   4671  H2  WAT X 424      21.046 -19.316 -26.115  0.00  0.00            
ATOM   4672  O   WAT X 425      20.393  29.032  26.649  0.00  0.00            
ATOM   4673  H1  WAT X 425      20.303  29.835  27.161  0.00  0.00            
ATOM   4674  H2  WAT X 425      20.390  28.330  27.299  0.00  0.00            
ATOM   4675  O   WAT X 426      42.237  -1.602 -17.553  0.00  0.00            
ATOM   4676  H1  WAT X 426      43.016  -1.064 -17.415  0.00  0.00            
ATOM   4677  H2  WAT X 426      42.578  -2.461 -17.797  0.00  0.00            
ATOM   4678  O   WAT X 427     -16.908  12.059 -37.358  0.00  0.00            
ATOM   4679  H1  WAT X 427     -17.305  11.936 -36.495  0.00  0.00            
ATOM   4680  H2  WAT X 427     -16.605  11.186 -37.609  0.00  0.00            
ATOM   4681  O   WAT X 428       5.322  36.179  25.024  0.00  0.00            
ATOM   4682  H1  WAT X 428       5.036  37.041  25.327  0.00  0.00            
ATOM   4683  H2  WAT X 428       5.354  36.260  24.070  0.00  0.00            
ATOM   4684  O   WAT X 429      28.974  25.339 -23.531  0.00  0.00            
ATOM   4685  H1  WAT X 429      28.744  25.531 -24.440  0.00  0.00            
ATOM   4686  H2  WAT X 429      29.339  26.160 -23.198  0.00  0.00            
ATOM   4687  O   WAT X 430     -52.920 -10.241  -6.543  0.00  0.00            
ATOM   4688  H1  WAT X 430     -52.075 -10.629  -6.316  0.00  0.00            
ATOM   4689  H2  WAT X 430     -53.166  -9.731  -5.772  0.00  0.00            
ATOM   4690  O   WAT X 431      -3.225 -31.125  33.644  0.00  0.00            
ATOM   4691  H1  WAT X 431      -3.679 -30.283  33.673  0.00  0.00            
ATOM   4692  H2  WAT X 431      -3.779 -31.714  34.157  0.00  0.00            
ATOM   4693  O   WAT X 432      12.302  23.843  48.997  0.00  0.00            
ATOM   4694  H1  WAT X 432      12.287  22.997  49.445  0.00  0.00            
ATOM   4695  H2  WAT X 432      11.783  24.420  49.557  0.00  0.00            
ATOM   4696  O   WAT X 433      35.693  12.948  31.034  0.00  0.00            
ATOM   4697  H1  WAT X 433      35.135  12.830  30.266  0.00  0.00            
ATOM   4698  H2  WAT X 433      35.474  12.211  31.605  0.00  0.00            
ATOM   4699  O   WAT X 434     -18.186   1.172  20.196  0.00  0.00            
ATOM   4700  H1  WAT X 434     -18.749   0.482  20.550  0.00  0.00            
ATOM   4701  H2  WAT X 434     -18.635   1.463  19.402  0.00  0.00            
ATOM   4702  O   WAT X 435      -7.912 -36.811  31.717  0.00  0.00            
ATOM   4703  H1  WAT X 435      -8.536 -36.769  30.992  0.00  0.00            
ATOM   4704  H2  WAT X 435      -7.173 -37.309  31.367  0.00  0.00            
ATOM   4705  O   WAT X 436      44.316 -14.916  -8.258  0.00  0.00            
ATOM   4706  H1  WAT X 436      44.102 -14.909  -7.326  0.00  0.00            
ATOM   4707  H2  WAT X 436      44.508 -15.834  -8.453  0.00  0.00            
ATOM   4708  O   WAT X 437      19.068  -7.232  37.384  0.00  0.00            
ATOM   4709  H1  WAT X 437      18.304  -6.658  37.386  0.00  0.00            
ATOM   4710  H2  WAT X 437      18.702  -8.118  37.368  0.00  0.00            
ATOM   4711  O   WAT X 438     -18.613  51.314  -9.155  0.00  0.00            
ATOM   4712  H1  WAT X 438     -17.804  51.474  -8.668  0.00  0.00            
ATOM   4713  H2  WAT X 438     -18.701  52.075  -9.730  0.00  0.00            
ATOM   4714  O   WAT X 439       8.036  15.279  45.174  0.00  0.00            
ATOM   4715  H1  WAT X 439       8.104  14.330  45.068  0.00  0.00            
ATOM   4716  H2  WAT X 439       8.765  15.631  44.664  0.00  0.00            
ATOM   4717  O   WAT X 440     -36.383  12.093  -1.234  0.00  0.00            
ATOM   4718  H1  WAT X 440     -36.672  12.445  -2.076  0.00  0.00            
ATOM   4719  H2  WAT X 440     -36.069  11.212  -1.437  0.00  0.00            
ATOM   4720  O   WAT X 441     -18.777   9.045  34.354  0.00  0.00            
ATOM   4721  H1  WAT X 441     -18.178   9.275  35.065  0.00  0.00            
ATOM   4722  H2  WAT X 441     -19.321   8.345  34.714  0.00  0.00            
ATOM   4723  O   WAT X 442      18.611 -32.529 -11.041  0.00  0.00            
ATOM   4724  H1  WAT X 442      18.212 -32.368 -10.185  0.00  0.00            
ATOM   4725  H2  WAT X 442      18.195 -31.894 -11.623  0.00  0.00            
ATOM   4726  O   WAT X 443      11.350 -44.268 -24.296  0.00  0.00            
ATOM   4727  H1  WAT X 443      12.165 -44.297 -24.796  0.00  0.00            
ATOM   4728  H2  WAT X 443      11.326 -43.386 -23.926  0.00  0.00            
ATOM   4729  O   WAT X 444      14.983 -39.629 -10.082  0.00  0.00            
ATOM   4730  H1  WAT X 444      14.139 -39.648 -10.531  0.00  0.00            
ATOM   4731  H2  WAT X 444      15.540 -40.219 -10.590  0.00  0.00            
ATOM   4732  O   WAT X 445      17.348   7.903   0.757  0.00  0.00            
ATOM   4733  H1  WAT X 445      17.285   8.596   0.100  0.00  0.00            
ATOM   4734  H2  WAT X 445      17.730   8.334   1.523  0.00  0.00            
ATOM   4735  O   WAT X 446     -16.307 -25.094  40.143  0.00  0.00            
ATOM   4736  H1  WAT X 446     -17.176 -25.149  40.539  0.00  0.00            
ATOM   4737  H2  WAT X 446     -16.458 -24.696  39.286  0.00  0.00            
ATOM   4738  O   WAT X 447      -6.185  26.020  12.284  0.00  0.00            
ATOM   4739  H1  WAT X 447      -6.225  26.539  11.480  0.00  0.00            
ATOM   4740  H2  WAT X 447      -5.335  26.237  12.667  0.00  0.00            
ATOM   4741  O   WAT X 448       2.582 -13.122  55.353  0.00  0.00            
ATOM   4742  H1  WAT X 448       2.637 -13.008  54.404  0.00  0.00            
ATOM   4743  H2  WAT X 448       2.145 -12.329  55.663  0.00  0.00            
ATOM   4744  O   WAT X 449      -7.409 -35.672 -11.521  0.00  0.00            
ATOM   4745  H1  WAT X 449      -7.137 -35.162 -12.283  0.00  0.00            
ATOM   4746  H2  WAT X 449      -6.649 -36.219 -11.315  0.00  0.00            
ATOM   4747  O   WAT X 450      23.936  10.514   3.844  0.00  0.00            
ATOM   4748  H1  WAT X 450      23.771  11.430   3.620  0.00  0.00            
ATOM   4749  H2  WAT X 450      24.502  10.193   3.142  0.00  0.00            
ATOM   4750  O   WAT X 451     -19.255 -26.435  -6.365  0.00  0.00            
ATOM   4751  H1  WAT X 451     -20.084 -26.509  -5.892  0.00  0.00            
ATOM   4752  H2  WAT X 451     -18.913 -27.329  -6.390  0.00  0.00            
ATOM   4753  O   WAT X 452      51.562  -4.915  -6.054  0.00  0.00            
ATOM   4754  H1  WAT X 452      52.494  -4.780  -6.219  0.00  0.00            
ATOM   4755  H2  WAT X 452      51.514  -5.154  -5.128  0.00  0.00            
ATOM   4756  O   WAT X 453      32.096  -1.576  -9.383  0.00  0.00            
ATOM   4757  H1  WAT X 453      32.662  -2.347  -9.331  0.00  0.00            
ATOM   4758  H2  WAT X 453      31.515  -1.756 -10.123  0.00  0.00            
ATOM   4759  O   WAT X 454     -40.742  37.173   5.088  0.00  0.00            
ATOM   4760  H1  WAT X 454     -41.583  37.526   5.382  0.00  0.00            
ATOM   4761  H2  WAT X 454     -40.260  37.937   4.772  0.00  0.00            
ATOM   4762  O   WAT X 455      29.015  18.305  18.564  0.00  0.00            
ATOM   4763  H1  WAT X 455      29.570  17.756  19.119  0.00  0.00            
ATOM   4764  H2  WAT X 455      29.541  19.086  18.396  0.00  0.00            
ATOM   4765  O   WAT X 456      10.118  -3.436 -28.079  0.00  0.00            
ATOM   4766  H1  WAT X 456       9.827  -4.330 -27.903  0.00  0.00            
ATOM   4767  H2  WAT X 456      10.924  -3.542 -28.583  0.00  0.00            
ATOM   4768  O   WAT X 457      -6.882  -5.395 -37.388  0.00  0.00            
ATOM   4769  H1  WAT X 457      -7.474  -5.167 -36.671  0.00  0.00            
ATOM   4770  H2  WAT X 457      -7.069  -6.317 -37.569  0.00  0.00            
ATOM   4771  O   WAT X 458     -39.982 -11.897 -21.585  0.00  0.00            
ATOM   4772  H1  WAT X 458     -40.559 -12.648 -21.445  0.00  0.00            
ATOM   4773  H2  WAT X 458     -39.177 -12.123 -21.118  0.00  0.00            
ATOM   4774  O   WAT X 459     -26.576  27.736  17.403  0.00  0.00            
ATOM   4775  H1  WAT X 459     -25.735  27.914  17.825  0.00  0.00            
ATOM   4776  H2  WAT X 459     -27.088  28.532  17.543  0.00  0.00            
ATOM   4777  O   WAT X 460     -18.439 -29.876  -4.316  0.00  0.00            
ATOM   4778  H1  WAT X 460     -18.204 -29.423  -5.126  0.00  0.00            
ATOM   4779  H2  WAT X 460     -19.087 -30.526  -4.586  0.00  0.00            
ATOM   4780  O   WAT X 461      58.638  -0.832 -11.072  0.00  0.00            
ATOM   4781  H1  WAT X 461      57.748  -1.121 -10.874  0.00  0.00            
ATOM   4782  H2  WAT X 461      58.889  -1.342 -11.842  0.00  0.00            
ATOM   4783  O   WAT X 462      23.514  -8.606 -16.912  0.00  0.00            
ATOM   4784  H1  WAT X 462      23.835  -8.298 -17.761  0.00  0.00            
ATOM   4785  H2  WAT X 462      24.025  -8.114 -16.270  0.00  0.00            
ATOM   4786  O   WAT X 463      -2.096 -39.796  -8.180  0.00  0.00            
ATOM   4787  H1  WAT X 463      -1.847 -39.794  -7.256  0.00  0.00            
ATOM   4788  H2  WAT X 463      -3.053 -39.782  -8.171  0.00  0.00            
ATOM   4789  O   WAT X 464     -33.827 -13.736 -38.651  0.00  0.00            
ATOM   4790  H1  WAT X 464     -34.535 -14.344 -38.439  0.00  0.00            
ATOM   4791  H2  WAT X 464     -33.028 -14.248 -38.530  0.00  0.00            
ATOM   4792  O   WAT X 465     -10.125  -7.041 -50.040  0.00  0.00            
ATOM   4793  H1  WAT X 465      -9.703  -6.473 -50.683  0.00  0.00            
ATOM   4794  H2  WAT X 465      -9.553  -7.808 -49.986  0.00  0.00            
ATOM   4795  O   WAT X 466      28.522  27.228  -2.987  0.00  0.00            
ATOM   4796  H1  WAT X 466      27.769  26.968  -3.518  0.00  0.00            
ATOM   4797  H2  WAT X 466      28.259  27.040  -2.087  0.00  0.00            
ATOM   4798  O   WAT X 467     -21.769  45.087   2.580  0.00  0.00            
ATOM   4799  H1  WAT X 467     -21.623  46.033   2.559  0.00  0.00            
ATOM   4800  H2  WAT X 467     -20.974  44.731   2.976  0.00  0.00            
ATOM   4801  O   WAT X 468      26.247  21.889  26.196  0.00  0.00            
ATOM   4802  H1  WAT X 468      25.789  21.336  25.564  0.00  0.00            
ATOM   4803  H2  WAT X 468      27.119  22.010  25.823  0.00  0.00            
ATOM   4804  O   WAT X 469       7.896  38.538 -33.773  0.00  0.00            
ATOM   4805  H1  WAT X 469       8.125  39.081 -33.018  0.00  0.00            
ATOM   4806  H2  WAT X 469       7.053  38.882 -34.067  0.00  0.00            
ATOM   4807  O   WAT X 470     -18.863 -19.849 -40.228  0.00  0.00            
ATOM   4808  H1  WAT X 470     -18.869 -20.636 -39.683  0.00  0.00            
ATOM   4809  H2  WAT X 470     -18.251 -20.052 -40.935  0.00  0.00            
ATOM   4810  O   WAT X 471      12.370  23.736 -27.943  0.00  0.00            
ATOM   4811  H1  WAT X 471      11.747  23.535 -27.244  0.00  0.00            
ATOM   4812  H2  WAT X 471      11.838  24.143 -28.627  0.00  0.00            
ATOM   4813  O   WAT X 472     -18.541  19.205 -24.176  0.00  0.00            
ATOM   4814  H1  WAT X 472     -17.949  18.561 -24.564  0.00  0.00            
ATOM   4815  H2  WAT X 472     -18.519  19.015 -23.238  0.00  0.00            
ATOM   4816  O   WAT X 473     -50.276 -14.420 -18.706  0.00  0.00            
ATOM   4817  H1  WAT X 473     -50.656 -15.216 -19.078  0.00  0.00            
ATOM   4818  H2  WAT X 473     -50.522 -13.727 -19.318  0.00  0.00            
ATOM   4819  O   WAT X 474      16.204 -23.200  29.332  0.00  0.00            
ATOM   4820  H1  WAT X 474      15.971 -22.586  28.636  0.00  0.00            
ATOM   4821  H2  WAT X 474      15.487 -23.834  29.340  0.00  0.00            
ATOM   4822  O   WAT X 475     -32.917  -2.776 -24.224  0.00  0.00            
ATOM   4823  H1  WAT X 475     -33.742  -3.259 -24.237  0.00  0.00            
ATOM   4824  H2  WAT X 475     -32.383  -3.229 -23.572  0.00  0.00            
ATOM   4825  O   WAT X 476     -25.678   6.085  33.377  0.00  0.00            
ATOM   4826  H1  WAT X 476     -26.090   5.439  33.951  0.00  0.00            
ATOM   4827  H2  WAT X 476     -24.884   6.347  33.842  0.00  0.00            
ATOM   4828  O   WAT X 477     -11.219 -21.848  12.913  0.00  0.00            
ATOM   4829  H1  WAT X 477     -11.140 -22.527  12.242  0.00  0.00            
ATOM   4830  H2  WAT X 477     -12.146 -21.854  13.152  0.00  0.00            
ATOM   4831  O   WAT X 478     -28.605  39.647  13.797  0.00  0.00            
ATOM   4832  H1  WAT X 478     -27.962  39.632  14.505  0.00  0.00            
ATOM   4833  H2  WAT X 478     -29.134  40.426  13.968  0.00  0.00            
ATOM   4834  O   WAT X 479      11.402   7.715 -32.229  0.00  0.00            
ATOM   4835  H1  WAT X 479      10.670   7.981 -32.786  0.00  0.00            
ATOM   4836  H2  WAT X 479      11.402   6.759 -32.274  0.00  0.00            
ATOM   4837  O   WAT X 480      49.338 -19.366 -10.371  0.00  0.00            
ATOM   4838  H1  WAT X 480      49.370 -18.583  -9.823  0.00  0.00            
ATOM   4839  H2  WAT X 480      50.244 -19.676 -10.398  0.00  0.00            
ATOM   4840  O   WAT X 481       8.798  -8.556  32.297  0.00  0.00            
ATOM   4841  H1  WAT X 481       7.852  -8.540  32.435  0.00  0.00            
ATOM   4842  H2  WAT X 481       8.902  -8.549  31.346  0.00  0.00            
ATOM   4843  O   WAT X 482       1.811  27.681 -19.409  0.00  0.00            
ATOM   4844  H1  WAT X 482       2.006  27.224 -18.591  0.00  0.00            
ATOM   4845  H2  WAT X 482       0.856  27.671 -19.468  0.00  0.00            
ATOM   4846  O   WAT X 483      -3.940  19.104 -54.504  0.00  0.00            
ATOM   4847  H1  WAT X 483      -4.592  19.358 -53.850  0.00  0.00            
ATOM   4848  H2  WAT X 483      -3.700  18.208 -54.268  0.00  0.00            
ATOM   4849  O   WAT X 484     -36.449  -2.917 -21.891  0.00  0.00            
ATOM   4850  H1  WAT X 484     -36.467  -3.294 -21.011  0.00  0.00            
ATOM   4851  H2  WAT X 484     -35.853  -2.171 -21.821  0.00  0.00            
ATOM   4852  O   WAT X 485       3.181  33.000 -54.328  0.00  0.00            
ATOM   4853  H1  WAT X 485       3.382  33.103 -53.398  0.00  0.00            
ATOM   4854  H2  WAT X 485       3.544  32.145 -54.559  0.00  0.00            
ATOM   4855  O   WAT X 486     -15.171 -31.482 -23.780  0.00  0.00            
ATOM   4856  H1  WAT X 486     -14.517 -31.352 -24.466  0.00  0.00            
ATOM   4857  H2  WAT X 486     -15.708 -30.690 -23.809  0.00  0.00            
ATOM   4858  O   WAT X 487      17.247  10.727 -28.448  0.00  0.00            
ATOM   4859  H1  WAT X 487      16.750  10.532 -29.242  0.00  0.00            
ATOM   4860  H2  WAT X 487      18.104  10.328 -28.598  0.00  0.00            
ATOM   4861  O   WAT X 488     -28.379  12.822  12.871  0.00  0.00            
ATOM   4862  H1  WAT X 488     -27.720  13.401  13.254  0.00  0.00            
ATOM   4863  H2  WAT X 488     -28.486  12.122  13.515  0.00  0.00            
ATOM   4864  O   WAT X 489     -13.584 -35.065  51.762  0.00  0.00            
ATOM   4865  H1  WAT X 489     -14.258 -35.442  51.197  0.00  0.00            
ATOM   4866  H2  WAT X 489     -12.994 -35.795  51.951  0.00  0.00            
ATOM   4867  O   WAT X 490      38.845   1.016  21.145  0.00  0.00            
ATOM   4868  H1  WAT X 490      38.578   1.457  21.952  0.00  0.00            
ATOM   4869  H2  WAT X 490      38.035   0.645  20.797  0.00  0.00            
ATOM   4870  O   WAT X 491     -10.990  14.715  24.009  0.00  0.00            
ATOM   4871  H1  WAT X 491     -10.091  14.427  23.853  0.00  0.00            
ATOM   4872  H2  WAT X 491     -11.484  13.905  24.131  0.00  0.00            
ATOM   4873  O   WAT X 492       2.070 -41.786  26.090  0.00  0.00            
ATOM   4874  H1  WAT X 492       1.314 -41.455  26.574  0.00  0.00            
ATOM   4875  H2  WAT X 492       2.816 -41.620  26.667  0.00  0.00            
ATOM   4876  O   WAT X 493       1.253  24.841  15.270  0.00  0.00            
ATOM   4877  H1  WAT X 493       2.026  24.385  15.601  0.00  0.00            
ATOM   4878  H2  WAT X 493       1.596  25.650  14.891  0.00  0.00            
ATOM   4879  O   WAT X 494     -27.786  -3.568  36.036  0.00  0.00            
ATOM   4880  H1  WAT X 494     -28.150  -4.452  36.098  0.00  0.00            
ATOM   4881  H2  WAT X 494     -27.153  -3.518  36.754  0.00  0.00            
ATOM   4882  O   WAT X 495      19.662  11.806  56.086  0.00  0.00            
ATOM   4883  H1  WAT X 495      19.459  11.021  56.594  0.00  0.00            
ATOM   4884  H2  WAT X 495      19.811  12.486  56.744  0.00  0.00            
ATOM   4885  O   WAT X 496      -9.346 -30.320  20.372  0.00  0.00            
ATOM   4886  H1  WAT X 496     -10.301 -30.377  20.358  0.00  0.00            
ATOM   4887  H2  WAT X 496      -9.155 -29.419  20.111  0.00  0.00            
ATOM   4888  O   WAT X 497     -25.980 -22.679 -53.720  0.00  0.00            
ATOM   4889  H1  WAT X 497     -25.101 -22.509 -54.058  0.00  0.00            
ATOM   4890  H2  WAT X 497     -26.507 -21.948 -54.046  0.00  0.00            
ATOM   4891  O   WAT X 498     -29.669  -2.107  32.249  0.00  0.00            
ATOM   4892  H1  WAT X 498     -29.889  -2.827  31.658  0.00  0.00            
ATOM   4893  H2  WAT X 498     -28.788  -1.840  31.985  0.00  0.00            
ATOM   4894  O   WAT X 499     -21.220 -22.834  -5.400  0.00  0.00            
ATOM   4895  H1  WAT X 499     -21.363 -23.066  -4.483  0.00  0.00            
ATOM   4896  H2  WAT X 499     -20.445 -23.334  -5.656  0.00  0.00            
ATOM   4897  O   WAT X 500     -32.024  15.623   0.407  0.00  0.00            
ATOM   4898  H1  WAT X 500     -31.546  14.836   0.147  0.00  0.00            
ATOM   4899  H2  WAT X 500     -31.915  16.224  -0.331  0.00  0.00            
ATOM   4900  O   WAT X 501     -38.425 -11.444  -2.315  0.00  0.00            
ATOM   4901  H1  WAT X 501     -38.792 -11.792  -1.504  0.00  0.00            
ATOM   4902  H2  WAT X 501     -37.477 -11.483  -2.186  0.00  0.00            
ATOM   4903  O   WAT X 502     -11.775 -20.438   1.428  0.00  0.00            
ATOM   4904  H1  WAT X 502     -11.144 -19.719   1.389  0.00  0.00            
ATOM   4905  H2  WAT X 502     -12.621 -20.023   1.262  0.00  0.00            
ATOM   4906  O   WAT X 503     -56.793   4.530   4.620  0.00  0.00            
ATOM   4907  H1  WAT X 503     -55.950   4.241   4.970  0.00  0.00            
ATOM   4908  H2  WAT X 503     -57.069   5.231   5.210  0.00  0.00            
ATOM   4909  O   WAT X 504     -62.968  -1.828  14.404  0.00  0.00            
ATOM   4910  H1  WAT X 504     -63.420  -2.322  13.721  0.00  0.00            
ATOM   4911  H2  WAT X 504     -62.624  -2.495  14.996  0.00  0.00            
ATOM   4912  O   WAT X 505      42.339   0.986  -9.397  0.00  0.00            
ATOM   4913  H1  WAT X 505      42.628   1.873  -9.610  0.00  0.00            
ATOM   4914  H2  WAT X 505      43.068   0.426  -9.662  0.00  0.00            
ATOM   4915  O   WAT X 506     -19.581  50.040   4.645  0.00  0.00            
ATOM   4916  H1  WAT X 506     -20.508  50.039   4.886  0.00  0.00            
ATOM   4917  H2  WAT X 506     -19.513  50.707   3.961  0.00  0.00            
ATOM   4918  O   WAT X 507      11.343 -45.927  -6.431  0.00  0.00            
ATOM   4919  H1  WAT X 507      12.256 -45.644  -6.420  0.00  0.00            
ATOM   4920  H2  WAT X 507      10.936 -45.452  -5.705  0.00  0.00            
ATOM   4921  O   WAT X 508      22.223 -14.802  -1.914  0.00  0.00            
ATOM   4922  H1  WAT X 508      21.998 -14.168  -2.595  0.00  0.00            
ATOM   4923  H2  WAT X 508      22.752 -14.304  -1.289  0.00  0.00            
ATOM   4924  O   WAT X 509       2.537 -11.894  21.905  0.00  0.00            
ATOM   4925  H1  WAT X 509       3.258 -11.587  22.456  0.00  0.00            
ATOM   4926  H2  WAT X 509       2.912 -11.948  21.027  0.00  0.00            
ATOM   4927  O   WAT X 510     -13.700 -18.111   5.894  0.00  0.00            
ATOM   4928  H1  WAT X 510     -14.086 -18.987   5.893  0.00  0.00            
ATOM   4929  H2  WAT X 510     -12.809 -18.242   5.572  0.00  0.00            
ATOM   4930  O   WAT X 511     -37.421  18.280  19.952  0.00  0.00            
ATOM   4931  H1  WAT X 511     -36.771  17.639  19.667  0.00  0.00            
ATOM   4932  H2  WAT X 511     -37.041  19.127  19.714  0.00  0.00            
ATOM   4933  O   WAT X 512      23.488 -12.337   7.389  0.00  0.00            
ATOM   4934  H1  WAT X 512      23.552 -11.741   6.642  0.00  0.00            
ATOM   4935  H2  WAT X 512      24.392 -12.457   7.678  0.00  0.00            
ATOM   4936  O   WAT X 513     -42.591  26.270  17.458  0.00  0.00            
ATOM   4937  H1  WAT X 513     -43.382  26.729  17.741  0.00  0.00            
ATOM   4938  H2  WAT X 513     -41.946  26.963  17.323  0.00  0.00            
ATOM   4939  O   WAT X 514      30.951  25.642  36.364  0.00  0.00            
ATOM   4940  H1  WAT X 514      30.220  25.100  36.663  0.00  0.00            
ATOM   4941  H2  WAT X 514      31.537  25.031  35.919  0.00  0.00            
ATOM   4942  O   WAT X 515      -0.842 -32.959 -34.535  0.00  0.00            
ATOM   4943  H1  WAT X 515      -0.933 -32.495 -35.366  0.00  0.00            
ATOM   4944  H2  WAT X 515      -1.394 -32.470 -33.925  0.00  0.00            
ATOM   4945  O   WAT X 516       4.897  -3.758 -29.273  0.00  0.00            
ATOM   4946  H1  WAT X 516       4.017  -4.061 -29.053  0.00  0.00            
ATOM   4947  H2  WAT X 516       5.116  -3.133 -28.581  0.00  0.00            
ATOM   4948  O   WAT X 517      14.240 -29.790 -10.291  0.00  0.00            
ATOM   4949  H1  WAT X 517      13.802 -29.993 -11.117  0.00  0.00            
ATOM   4950  H2  WAT X 517      13.981 -30.499  -9.701  0.00  0.00            
ATOM   4951  O   WAT X 518     -11.512   4.077 -53.138  0.00  0.00            
ATOM   4952  H1  WAT X 518     -11.729   3.876 -52.228  0.00  0.00            
ATOM   4953  H2  WAT X 518     -10.696   3.603 -53.299  0.00  0.00            
ATOM   4954  O   WAT X 519       6.819  33.083  22.406  0.00  0.00            
ATOM   4955  H1  WAT X 519       7.022  33.307  23.313  0.00  0.00            
ATOM   4956  H2  WAT X 519       6.564  32.160  22.438  0.00  0.00            
ATOM   4957  O   WAT X 520       1.720 -39.776   5.319  0.00  0.00            
ATOM   4958  H1  WAT X 520       2.273 -39.007   5.458  0.00  0.00            
ATOM   4959  H2  WAT X 520       0.826 -39.450   5.429  0.00  0.00            
ATOM   4960  O   WAT X 521     -28.009  -3.918  10.536  0.00  0.00            
ATOM   4961  H1  WAT X 521     -28.054  -3.284   9.821  0.00  0.00            
ATOM   4962  H2  WAT X 521     -28.920  -4.044  10.803  0.00  0.00            
ATOM   4963  O   WAT X 522     -20.951 -13.235 -42.891  0.00  0.00            
ATOM   4964  H1  WAT X 522     -20.412 -12.619 -43.387  0.00  0.00            
ATOM   4965  H2  WAT X 522     -21.823 -12.841 -42.888  0.00  0.00            
ATOM   4966  O   WAT X 523      16.121  20.261  28.282  0.00  0.00            
ATOM   4967  H1  WAT X 523      16.619  19.637  27.754  0.00  0.00            
ATOM   4968  H2  WAT X 523      15.635  19.714  28.900  0.00  0.00            
ATOM   4969  O   WAT X 524      -2.135  11.873  16.339  0.00  0.00            
ATOM   4970  H1  WAT X 524      -1.529  12.250  15.702  0.00  0.00            
ATOM   4971  H2  WAT X 524      -2.878  11.575  15.816  0.00  0.00            
ATOM   4972  O   WAT X 525     -40.056   0.546  17.603  0.00  0.00            
ATOM   4973  H1  WAT X 525     -40.104   0.631  18.556  0.00  0.00            
ATOM   4974  H2  WAT X 525     -40.015  -0.398  17.449  0.00  0.00            
ATOM   4975  O   WAT X 526      19.755 -18.695 -20.664  0.00  0.00            
ATOM   4976  H1  WAT X 526      18.975 -18.615 -20.115  0.00  0.00            
ATOM   4977  H2  WAT X 526      20.206 -17.856 -20.565  0.00  0.00            
ATOM   4978  O   WAT X 527       0.309  32.987 -26.706  0.00  0.00            
ATOM   4979  H1  WAT X 527       1.116  32.474 -26.727  0.00  0.00            
ATOM   4980  H2  WAT X 527       0.068  33.092 -27.626  0.00  0.00            
ATOM   4981  O   WAT X 528     -17.542  -0.818  29.158  0.00  0.00            
ATOM   4982  H1  WAT X 528     -18.378  -1.131  29.504  0.00  0.00            
ATOM   4983  H2  WAT X 528     -16.880  -1.262  29.688  0.00  0.00            
ATOM   4984  O   WAT X 529     -22.098 -24.920 -21.775  0.00  0.00            
ATOM   4985  H1  WAT X 529     -21.978 -24.273 -21.080  0.00  0.00            
ATOM   4986  H2  WAT X 529     -22.053 -25.764 -21.327  0.00  0.00            
ATOM   4987  O   WAT X 530     -40.860   3.917 -19.013  0.00  0.00            
ATOM   4988  H1  WAT X 530     -40.199   3.377 -18.579  0.00  0.00            
ATOM   4989  H2  WAT X 530     -41.650   3.800 -18.484  0.00  0.00            
ATOM   4990  O   WAT X 531     -11.443 -24.679  23.908  0.00  0.00            
ATOM   4991  H1  WAT X 531     -12.131 -24.014  23.855  0.00  0.00            
ATOM   4992  H2  WAT X 531     -11.165 -24.662  24.824  0.00  0.00            
ATOM   4993  O   WAT X 532      30.323  11.247 -32.918  0.00  0.00            
ATOM   4994  H1  WAT X 532      31.015  10.587 -32.881  0.00  0.00            
ATOM   4995  H2  WAT X 532      29.715  10.921 -33.582  0.00  0.00            
ATOM   4996  O   WAT X 533       4.808  29.692 -36.732  0.00  0.00            
ATOM   4997  H1  WAT X 533       5.695  29.332 -36.734  0.00  0.00            
ATOM   4998  H2  WAT X 533       4.806  30.331 -37.445  0.00  0.00            
ATOM   4999  O   WAT X 534     -11.124   3.267 -44.957  0.00  0.00            
ATOM   5000  H1  WAT X 534     -12.056   3.383 -45.141  0.00  0.00            
ATOM   5001  H2  WAT X 534     -11.059   2.381 -44.599  0.00  0.00            
ATOM   5002  O   WAT X 535      10.294 -10.865  -9.096  0.00  0.00            
ATOM   5003  H1  WAT X 535      10.936 -10.183  -8.897  0.00  0.00            
ATOM   5004  H2  WAT X 535      10.705 -11.386  -9.787  0.00  0.00            
ATOM   5005  O   WAT X 536      -4.047  44.195   4.001  0.00  0.00            
ATOM   5006  H1  WAT X 536      -4.569  43.981   4.775  0.00  0.00            
ATOM   5007  H2  WAT X 536      -3.600  45.010   4.232  0.00  0.00            
ATOM   5008  O   WAT X 537     -30.584 -23.208 -32.527  0.00  0.00            
ATOM   5009  H1  WAT X 537     -29.952 -23.918 -32.420  0.00  0.00            
ATOM   5010  H2  WAT X 537     -30.055 -22.456 -32.797  0.00  0.00            
ATOM   5011  O   WAT X 538      12.012  -0.325  34.401  0.00  0.00            
ATOM   5012  H1  WAT X 538      11.904  -0.348  35.352  0.00  0.00            
ATOM   5013  H2  WAT X 538      11.142  -0.108  34.066  0.00  0.00            
ATOM   5014  O   WAT X 539       5.341  40.307  20.454  0.00  0.00            
ATOM   5015  H1  WAT X 539       6.284  40.147  20.426  0.00  0.00            
ATOM   5016  H2  WAT X 539       5.236  41.184  20.087  0.00  0.00            
ATOM   5017  O   WAT X 540      49.677  10.820   0.299  0.00  0.00            
ATOM   5018  H1  WAT X 540      50.563  10.862  -0.058  0.00  0.00            
ATOM   5019  H2  WAT X 540      49.200  11.511  -0.163  0.00  0.00            
ATOM   5020  O   WAT X 541      16.449   9.190  25.267  0.00  0.00            
ATOM   5021  H1  WAT X 541      16.529   8.343  24.830  0.00  0.00            
ATOM   5022  H2  WAT X 541      17.234   9.672  25.004  0.00  0.00            
ATOM   5023  O   WAT X 542     -26.745  -7.003  31.800  0.00  0.00            
ATOM   5024  H1  WAT X 542     -26.046  -6.567  32.287  0.00  0.00            
ATOM   5025  H2  WAT X 542     -26.475  -6.941  30.884  0.00  0.00            
ATOM   5026  O   WAT X 543     -34.647 -10.851  25.343  0.00  0.00            
ATOM   5027  H1  WAT X 543     -34.235 -10.020  25.105  0.00  0.00            
ATOM   5028  H2  WAT X 543     -33.950 -11.350  25.769  0.00  0.00            
ATOM   5029  O   WAT X 544     -12.982 -28.674   0.483  0.00  0.00            
ATOM   5030  H1  WAT X 544     -13.759 -29.222   0.370  0.00  0.00            
ATOM   5031  H2  WAT X 544     -12.305 -29.108  -0.038  0.00  0.00            
ATOM   5032  O   WAT X 545      13.103 -37.158  23.895  0.00  0.00            
ATOM   5033  H1  WAT X 545      13.512 -36.778  23.117  0.00  0.00            
ATOM   5034  H2  WAT X 545      13.464 -38.042  23.949  0.00  0.00            
ATOM   5035  O   WAT X 546      14.897  -2.445   6.945  0.00  0.00            
ATOM   5036  H1  WAT X 546      15.097  -3.380   6.914  0.00  0.00            
ATOM   5037  H2  WAT X 546      15.740  -2.024   7.105  0.00  0.00            
ATOM   5038  O   WAT X 547     -31.777  13.892  13.219  0.00  0.00            
ATOM   5039  H1  WAT X 547     -32.052  14.750  12.893  0.00  0.00            
ATOM   5040  H2  WAT X 547     -31.088  14.086  13.854  0.00  0.00            
ATOM   5041  O   WAT X 548      31.586 -11.673  10.909  0.00  0.00            
ATOM   5042  H1  WAT X 548      32.207 -11.623  11.635  0.00  0.00            
ATOM   5043  H2  WAT X 548      30.740 -11.459  11.303  0.00  0.00            
ATOM   5044  O   WAT X 549      -6.050 -23.489  16.828  0.00  0.00            
ATOM   5045  H1  WAT X 549      -6.830 -23.191  17.296  0.00  0.00            
ATOM   5046  H2  WAT X 549      -5.833 -24.329  17.233  0.00  0.00            
ATOM   5047  O   WAT X 550     -20.534  17.731  23.252  0.00  0.00            
ATOM   5048  H1  WAT X 550     -19.867  18.275  22.834  0.00  0.00            
ATOM   5049  H2  WAT X 550     -20.348  17.798  24.188  0.00  0.00            
ATOM   5050  O   WAT X 551      -7.679  34.387 -37.659  0.00  0.00            
ATOM   5051  H1  WAT X 551      -6.872  34.315 -37.150  0.00  0.00            
ATOM   5052  H2  WAT X 551      -7.587  33.730 -38.349  0.00  0.00            
ATOM   5053  O   WAT X 552      29.977  21.629  13.854  0.00  0.00            
ATOM   5054  H1  WAT X 552      29.977  21.798  12.911  0.00  0.00            
ATOM   5055  H2  WAT X 552      29.987  22.499  14.253  0.00  0.00            
ATOM   5056  O   WAT X 553     -13.498  41.137  26.065  0.00  0.00            
ATOM   5057  H1  WAT X 553     -13.717  40.489  25.396  0.00  0.00            
ATOM   5058  H2  WAT X 553     -14.197  41.056  26.715  0.00  0.00            
ATOM   5059  O   WAT X 554      -7.754 -11.712 -29.098  0.00  0.00            
ATOM   5060  H1  WAT X 554      -7.127 -11.140 -29.539  0.00  0.00            
ATOM   5061  H2  WAT X 554      -8.360 -11.981 -29.789  0.00  0.00            
ATOM   5062  O   WAT X 555      15.851  10.048  47.637  0.00  0.00
[truncated: 3,662,287 more chars]
