# Supplementary material for: Effects of rhodomyrtone on Gram-positive bacterial tubulin homologue FtsZ
Source: PeerJ. 2017 Feb 2;5:e2962. doi: 10.7717/peerj.2962 (PMC5292029; doi:10.7717/peerj.2962)
Supplement: Data S2 [file peerj-05-2962-s003.zip › raw-data-FtsZ-MD-trajectories/rhodomyrtone.frcmod]

Force field parameter for Rhodomyrtone
MASS
CA 12.010        0.360               same as c2 
HA 1.008         0.135               same as hc 
OH 16.000        0.465               same as oh 
HO 1.008         0.135               same as ho 
C  12.010        0.616               same as c  
O  16.000        0.434               same as o  
CT 12.010        0.878               same as c3 
HC 1.008         0.135               same as hc 
OS 16.000        0.465               same as os 
CM 12.010        0.360               same as c2 
CD 12.010        0.360               same as c2 

BOND
CA-HA  344.30   1.087       same as c2-hc
CA-CA  478.40   1.387       same as ca-ca
CA-OH  425.40   1.333       same as c2-oh
OH-HO  369.60   0.974       same as ho-oh
CA-C   449.90   1.406       same as c -c2
C -O   648.00   1.214       same as c -o 
C -CT  328.30   1.508       same as c -c3
CT-HC  337.30   1.092       same as c3-hc
CT-CT  303.10   1.535       same as c3-c3
CA-CT  328.30   1.508       same as c2-c3
CA-OS  392.60   1.357       same as c2-os
OS-CM  392.60   1.357       same as c2-os
CM-CT  328.30   1.508       same as c2-c3
CM-CD  391.40   1.450       same as cc-ce
C -CD  449.90   1.406       same as c -c2
CD-CT  328.30   1.508       same as c2-c3

ANGLE
CA-CA-OH   71.640     122.070   same as c2-c2-oh
CA-CA-CA   67.180     119.970   same as ca-ca-ca
CA-CA-OS   71.040     121.890   same as c2-c2-os
HA-CA-CA   50.300     119.700   same as c2-c2-hc
CA-OH-HO   49.910     108.980   same as c2-oh-ho
CA-CA-C    67.930     120.700   same as c -c2-c2
CA-C -O    72.770     119.120   same as c2-c -o 
CA-C -CT   64.761     116.415   Calculated with empirical approach
C -CT-HC   47.200     109.680   same as c -c3-hc
C -CT-CT   63.790     110.530   same as c -c3-c3
O -C -CT   68.030     123.110   same as c3-c -o 
CT-CT-HC   46.370     110.050   same as c3-c3-hc
CT-CT-CT   63.210     110.630   same as c3-c3-c3
HC-CT-HC   39.430     108.350   same as hc-c3-hc
CA-CA-CT   64.330     123.420   same as c2-c2-c3
CA-CT-CD   63.930     112.080   same as c2-c3-c2
CA-CT-HC   47.030     110.490   same as c2-c3-hc
CA-CT-CT   63.530     111.440   same as c2-c3-c3
CA-OS-CM   65.950     113.140   same as c2-os-c2
OS-CM-CT   68.770     112.690   same as c3-c2-os
OS-CM-CD   71.040     121.890   same as c2-c2-os
CM-CT-CT   63.530     111.440   same as c2-c3-c3
CM-CT-C    64.140     111.320   same as c -c3-c2
CM-CD-C    67.930     120.700   same as c -c2-c2
CM-CD-CT   64.330     123.420   same as c2-c2-c3
CT-CM-CD   64.330     123.420   same as c2-c2-c3
CT-C -CT   62.820     116.050   same as c3-c -c3
C -CT-C    64.060     111.610   same as c -c3-c 
CT-C -CD   64.761     116.415   Calculated with empirical approach
C -CD-CT   63.870     119.700   same as c -c2-c3
O -C -CD   72.770     119.120   same as c2-c -o 
CD-CT-HC   47.030     110.490   same as c2-c3-hc
CD-CT-CT   63.530     111.440   same as c2-c3-c3

DIHE
CA-CA-OH-HO   1    1.050       180.000           2.000      same as X -c2-oh-X 
CA-CA-CA-C    1    6.650       180.000           2.000      same as X -c2-c2-X 
CA-CA-CA-CA   1    3.625       180.000           2.000      same as X -ca-ca-X 
CA-CA-CA-CT   1    6.650       180.000           2.000      same as X -c2-c2-X 
CA-CA-OS-CM   1    1.050       180.000           2.000      same as X -c2-os-X 
HA-CA-CA-OH   1    6.650       180.000           2.000      same as X -c2-c2-X 
HA-CA-CA-CA   1    6.650       180.000           2.000      same as X -c2-c2-X 
HA-CA-CA-OS   1    6.650       180.000           2.000      same as X -c2-c2-X 
CA-CA-CA-OS   1    6.650       180.000           2.000      same as X -c2-c2-X 
CA-CA-C -O    1    2.175       180.000          -2.000      same as c2-c2-c -o 
CA-CA-C -O    1    0.300         0.000           3.000      same as c2-c2-c -o 
CA-CA-C -CT   1    2.175       180.000           2.000      same as X -c -c2-X 
CA-CA-CA-OH   1    6.650       180.000           2.000      same as X -c2-c2-X 
OH-CA-CA-C    1    6.650       180.000           2.000      same as X -c2-c2-X 
CA-C -CT-HC   1    0.000       180.000           2.000      same as X -c -c3-X 
CA-C -CT-CT   1    0.000       180.000           2.000      same as X -c -c3-X 
C -CT-CT-HC   1    0.156         0.000           3.000      same as X -c3-c3-X 
C -CT-CT-CT   1    0.156         0.000           3.000      same as X -c3-c3-X 
O -C -CT-HC   1    0.800         0.000          -1.000      same as hc-c3-c -o 
O -C -CT-HC   1    0.080       180.000           3.000      same as hc-c3-c -o 
O -C -CT-CT   1    0.000       180.000           2.000      same as X -c -c3-X 
CT-CT-CT-HC   1    0.160         0.000           3.000      same as hc-c3-c3-c3
HC-CT-CT-HC   1    0.150         0.000           3.000      same as hc-c3-c3-hc
CA-CA-CT-CD   1    0.000         0.000           2.000      same as X -c2-c3-X 
CA-CA-CT-HC   1    0.380       180.000          -3.000      same as hc-c3-c2-c2
CA-CA-CT-HC   1    1.150         0.000           1.000      same as hc-c3-c2-c2
CA-CA-CT-CT   1    0.000         0.000           2.000      same as X -c2-c3-X 
OH-CA-CA-CT   1    6.650       180.000           2.000      same as X -c2-c2-X 
CA-CT-CD-CM   1    0.000         0.000           2.000      same as X -c2-c3-X 
CA-CT-CD-C    1    0.000         0.000           2.000      same as X -c2-c3-X 
CA-CT-CT-HC   1    0.156         0.000           3.000      same as X -c3-c3-X 
CA-CT-CT-CT   1    0.156         0.000           3.000      same as X -c3-c3-X 
CA-OS-CM-CT   1    1.050       180.000           2.000      same as X -c2-os-X 
CA-OS-CM-CD   1    1.050       180.000           2.000      same as X -c2-os-X 
OS-CA-CA-CT   1    6.650       180.000           2.000      same as X -c2-c2-X 
OS-CM-CT-CT   1    0.000         0.000           2.000      same as X -c2-c3-X 
OS-CM-CT-C    1    0.000         0.000           2.000      same as X -c2-c3-X 
OS-CM-CD-C    1    6.650       180.000           2.000      same as X -c2-c2-X 
OS-CM-CD-CT   1    6.650       180.000           2.000      same as X -c2-c2-X 
CM-CT-CT-HC   1    0.156         0.000           3.000      same as X -c3-c3-X 
CM-CT-C -O    1    0.000       180.000           2.000      same as X -c -c3-X 
CM-CT-C -CT   1    0.000       180.000           2.000      same as X -c -c3-X 
CM-CD-C -CT   1    2.175       180.000           2.000      same as X -c -c2-X 
CM-CD-C -O    1    2.175       180.000          -2.000      same as c2-c2-c -o 
CM-CD-C -O    1    0.300         0.000           3.000      same as c2-c2-c -o 
CM-CD-CT-HC   1    0.380       180.000          -3.000      same as hc-c3-c2-c2
CM-CD-CT-HC   1    1.150         0.000           1.000      same as hc-c3-c2-c2
CM-CD-CT-CT   1    0.000         0.000           2.000      same as X -c2-c3-X 
CT-CM-CD-C    1    6.650       180.000           2.000      same as X -c2-c2-X 
CT-CM-CD-CT   1    6.650       180.000          -2.000      same as c3-c2-c2-c3
CT-CM-CD-CT   1    1.900       180.000           1.000      same as c3-c2-c2-c3
CT-C -CT-CT   1    0.000       180.000           2.000      same as X -c -c3-X 
CT-C -CT-C    1    0.000       180.000           2.000      same as X -c -c3-X 
CT-CT-CM-CD   1    0.000         0.000           2.000      same as X -c2-c3-X 
C -CT-CM-CD   1    0.000         0.000           2.000      same as X -c2-c3-X 
C -CT-C -O    1    0.000       180.000           2.000      same as X -c -c3-X 
C -CT-C -CD   1    0.000       180.000           2.000      same as X -c -c3-X 
CT-C -CD-CT   1    2.175       180.000           2.000      same as X -c -c2-X 
CT-CT-C -CD   1    0.000       180.000           2.000      same as X -c -c3-X 
C -CD-CT-HC   1    0.000         0.000           2.000      same as X -c2-c3-X 
C -CD-CT-CT   1    0.000         0.000           2.000      same as X -c2-c3-X 
O -C -CD-CT   1    2.175       180.000           2.000      same as X -c -c2-X 
CD-CT-CT-HC   1    0.156         0.000           3.000      same as X -c3-c3-X 
CD-CT-CT-CT   1    0.156         0.000           3.000      same as X -c3-c3-X 
CT-CT-CT-CT   1    0.180         0.000          -3.000      same as c3-c3-c3-c3
CT-CT-CT-CT   1    0.250       180.000          -2.000      same as c3-c3-c3-c3
CT-CT-CT-CT   1    0.200       180.000           1.000      same as c3-c3-c3-c3

IMPROPER
CA-CA-CA-HA         1.1          180.0         2.0          Using default value
CA-CA-CA-OH         1.1          180.0         2.0          Using default value
C -CA-CA-CA         1.1          180.0         2.0          Using default value
CA-CT-C -O          1.1          180.0         2.0          Using default value
CA-CA-CA-CT         1.1          180.0         2.0          Using default value
CA-CA-CA-OS         1.1          180.0         2.0          Using default value
CD-CT-CM-OS         1.1          180.0         2.0          Using default value
CT-CT-C -O          1.1          180.0         2.0          Using default value
CD-CT-C -O          1.1          180.0         2.0          Using default value
C -CM-CD-CT         1.1          180.0         2.0          Using default value

NONBON
  CA          1.9080  0.0860             same as ca 
  HA          1.4870  0.0157             same as hc 
  OH          1.7210  0.2104             same as oh 
  HO          0.0000  0.0000             same as ho 
  C           1.9080  0.0860             same as c  
  O           1.6612  0.2100             same as o  
  CT          1.9080  0.1094             same as c3 
  HC          1.4870  0.0157             same as hc 
  OS          1.6837  0.1700             same as os 
  CM          1.9080  0.0860             same as cc 
  CD          1.9080  0.0860             same as ce 
